# Supplementary material for: Environmental RNA as a Tool for Marine Community Biodiversity Assessments
Source: Sci Rep. 2022 Oct 22;12:17782. doi: 10.1038/s41598-022-22198-w (PMC9588027; doi:10.1038/s41598-022-22198-w)
Supplement: Supplementary file 2 — Supplementary Information. [file 41598_2022_22198_MOESM2_ESM.fasta]

>a4b1e64cf2a205f6abba79ca0633d204
AGGGCAAGTCTGGTGCCAGCAGCCGCGGTAATTCCAGCTCCACCAGTGTATATCTATGCTGCTGCGGTTAAAAAGCTCGTAGTTGGATCTTCGTGTCAGAAGCTGGTCCACCCTTTGGGTGCTGTACTGGTTTTCGGGCACTAAACCGTCGGTTTTCCCTTGATGTCCTTAACCGGGTGTCCTGGGTGGCTGACATGTTTACTTTGAAAAAATTAGAGTGCTTAACACAAGCGATTCGCTTGAATATTCGTGCATGGAATAATAGAATAGGTCCTTGGTTCTATTTTGTTGGTTTTCGGAGCACAAGGAAATGATTAAGAGGGACAGACGGGGGCATTCGTACTCCGACGTTAGAGGTGAAATTCTTGGATCGTCGGATGACGTACTACTGCGAAAGCATTTGCCAAGAATGTTTTCATTAATCAAGAACGAAAGTTAGAGGTTCGAAGACGATCAGATACCGCC
>6a5f4bbb667fd523218c35075be5eb9c
AGGGCAAGTCTGGTGCCAGCAGCCGCGGTAATTCCAGCTCTAATAGCGTATATCAATGTTGCTGCGGTTAAAAAGCTCGTAGTTGGATCTGCGATCGTAGACACTGGTTTCCTTCGTGGAATACTTGTTGTCTCGATCTACCTTGTTAGATTTCTCTTGGTGCTCTTAACCGAGTGCCTTGAGTGTCTAGCTTGTTTACTTTGAAAAAATTAGAGTGCTCAACGCAGGCGTTTGCCTGAATAGTGGTGCATGGAATAATGGAATAGGACCTCGGTTCTATTTTGTTGGTTTTCGGAGCAGAGGTAATGATTAAGAGGGACAGACGGGGGCATTCGTACTGCTACGTTAGAGGTGAAATTCTTGGATCGTAGCATGACGAACAACTGCGAAAGCATTTGCCAAGAATGTTTTCATTAATCAAGAACGATAGTTAGAGGTTCGAAGACGATCAGATACCGCC
>1a4c7e2ec0041dc6d554bc9a6e7b2f88
AGGGCAAGTCTGGTGCCAGCAGCCGCGGTAATTCCAGCTCCACCAGTGTATATCTATGCTGCTGCGGTTAAAAAGCTCGTAGTTGGATCTTCGTGTCAGAAGCTGGTCCACCCTTTGGGTGCTGTACTGGTTTTCGGGCACTAAACCGTCGGTTTTCCCTTGATGTCCTTAACCGGGTGTCCTGGGTGGCTGACATGTTTACTTTGAAAAAATTAGAGTGCTTAACACAAGCGATTCGCTTGAATATTCGTGCATGGAATAATAGAATAGGTCCTTGGTTCTATTTTGTTGGTTTTCGGAGCACAAGGAAATGATTAAGAGGGACAGACGGGGGCATTCGTACTCCGACGTTAGAGGTGAAATTCTTGGATCGTCGGATGACGTACTACTGCGAAAGCATTTGCCAAGAATGTTTTCATTAATCAAGAACGAAAGTTAGAGGTTCGAAGGCGATCAGATACCGCC
>99a655e179c61a74a9b7adc2c81a0363
AGGGCAAGTCTGGTGCCAGCAGCCGCGGTAATTCCAGCTCTAATAGCGTATATCAATGTTGCTGCGGTTAAAAAGCTCGTAGTTGGATCTGCGATCGTAGACACTGGTTTCCTTCGTGGAATACTTGTTGTCTCGATCTACCTTGTTAGATTTCTCTTGGTGCTCTTAACCGAGTGCCTTGAGTGTCTAGCTTGTTTACTTTGAAAAAATTAGAGTGCTCAACGCAGGCGTTTGCCTGAATAGTGGTGCATGGAATAATGGAATAGGACCTCGGTTCTATTTTGTTGGTTTTCGGAGCAGAGGTAATGATTAAGAGGGACAGACGGGGGCATTCGTACTGCTACGTTAGAGGTGAAATTCTTGGATCGTAGCATGACGAACAACTGCGAAAGCATTTGCCAAGAATGTTTTCATTAATCAAGAACGATAGTTAGAGGTTCGAAGGCGATCAGATACCGCC
>dddd73dd7c1976a5b256996e53ce8b7c
AGGGCAAGTCTGGTGCCAGCAGCCGCGGTAATTCCAGCTCCACCAGTGTATATCTATGCTGCTGCGGTTAAAAAGCTCGTAGTTGGATCTTCGTGTCAGAAGCTGGTCCACCCTTTGGGTGCTGTACTGGTTTTCGGGCACTAAACCGTCGGTTTTCCCTTGATGTCCTTAACCGGGTGTCCTGGGTGGCTGACATGTTTACTTTGAAAAAATTAGAGTGCTTAACACAAGCGATTCGCTTGAATATTCGTGCATGGAATAATAGAATAGGTCCTTGGTTCTATTTTGTTGGTTTTCGGAGCACAAGGAAATGATTAAGAGGGACAGACGGGGGCATTCGTACTCCGACGTTAGAGGTGAAATTCTTGGATCGTCGGATGACGTACTACTGCGAAAGCATTTGCCAAGAATGTTTTCATTAATCAAGAACGAAAGTTAGAGGTTCGAAGACGATCAGATACCGTC
>7dc2ece0d920e4825dc099955b7e1be3
AGGGCAATTCTGGTGCCAGCAGCCGCGGTAATTCCAGCTCCACCAGTGTATATCTATGCTGCTGCGGTTAAAAAGCTCGTAGTTGGATCTTCGTGTCAGAAGCTGGTCCACCCTTTGGGTGCTGTACTGGTTTTCGGGCACTAAACCGTCGGTTTTCCCTTGATGTCCTTAACCGGGTGTCCTGGGTGGCTGACATGTTTACTTTGAAAAAATTAGAGTGCTTAACACAAGCGATTCGCTTGAATATTCGTGCATGGAATAATAGAATAGGTCCTTGGTTCTATTTTGTTGGTTTTCGGAGCACAAGGAAATGATTAAGAGGGACAGACGGGGGCATTCGTACTCCGACGTTAGAGGTGAAATTCTTGGATCGTCGGATGACGTACTACTGCGAAAGCATTTGCCAAGAATGTTTTCATTAATCAAGAACGAAAGTTAGAGGTTCGAAGACGATCAGATACCGCC
>44eb8c2e4a571c0203762250b1f33e19
AGGGCAAGCCTGGTGCCAGCAGCCGCGGTAATTCCAGCTCCACCAGTGTATATCTATGCTGCTGCGGTTAAAAAGCTCGTAGTTGGATCTTCGTGTCAGAAGCTGGTCCACCCTTTGGGTGCTGTACTGGTTTTCGGGCACTAAACCGTCGGTTTTCCCTTGATGTCCTTAACCGGGTGTCCTGGGTGGCTGACATGTTTACTTTGAAAAAATTAGAGTGCTTAACACAAGCGATTCGCTTGAATATTCGTGCATGGAATAATAGAATAGGTCCTTGGTTCTATTTTGTTGGTTTTCGGAGCACAAGGAAATGATTAAGAGGGACAGACGGGGGCATTCGTACTCCGACGTTAGAGGTGAAATTCTTGGATCGTCGGATGACGTACTACTGCGAAAGCATTTGCCAAGAATGTTTTCATTAATCAAGAACGAAAGTTAGAGGTTCGAAGACGATCAGATACCGCC
>28a27c52e2ef6607a163e0b80bb93f34
AGGGCAATTCTGGTGCCAGCAGCCGCGGTAATTCCAGCTCTAATAGCGTATATCAATGTTGCTGCGGTTAAAAAGCTCGTAGTTGGATCTGCGATCGTAGACACTGGTTTCCTTCGTGGAATACTTGTTGTCTCGATCTACCTTGTTAGATTTCTCTTGGTGCTCTTAACCGAGTGCCTTGAGTGTCTAGCTTGTTTACTTTGAAAAAATTAGAGTGCTCAACGCAGGCGTTTGCCTGAATAGTGGTGCATGGAATAATGGAATAGGACCTCGGTTCTATTTTGTTGGTTTTCGGAGCAGAGGTAATGATTAAGAGGGACAGACGGGGGCATTCGTACTGCTACGTTAGAGGTGAAATTCTTGGATCGTAGCATGACGAACAACTGCGAAAGCATTTGCCAAGAATGTTTTCATTAATCAAGAACGATAGTTAGAGGTTCGAAGACGATCAGATACCGCC
>54f974f2010437584b060d172c2cf307
AGGGCAAGTCTGGTGCCAGCAGCCGCGGTAATTCCAGCTCTAATAGCGTATATCAATGTTGCTGCGGTTAAAAAGCTCGTAGTTGGATCTGCGATCGTAGACACTGGTTTCCTTCGTGGAATACTTGTTGTCTCGATCTACCTTGTTAGATTTCTCTTGGTGCTCTTAACCGAGTGCCTTGAGTGTCTAGCTTGTTTACTTTGAAAAAATTAGAGTGCTCAACGCAGGCGTTTGCCTGAATAGTGGTGCATGGAATAATGGAATAGGACCTCGGTTCTATTTTGTTGGTTTTCGGAGCAGAGGTAATGATTAAGAGGGACAGACGGGGGCATTCGTACTGCTACGTTAGAGGTGAAATTCTTGGATCGTAGCATGACGAACAACTGCGAAAGCATTTGCCAAGAATGTTTTCATTAATCAAGAACGATAGTTAGAGGTTCGAAGACGATCAGATACCGTC
>270f70f8b637f21e6248f83d7911b876
AGGGCAAGCCTGGTGCCAGCAGCCGCGGTAATTCCAGCTCTAATAGCGTATATCAATGTTGCTGCGGTTAAAAAGCTCGTAGTTGGATCTGCGATCGTAGACACTGGTTTCCTTCGTGGAATACTTGTTGTCTCGATCTACCTTGTTAGATTTCTCTTGGTGCTCTTAACCGAGTGCCTTGAGTGTCTAGCTTGTTTACTTTGAAAAAATTAGAGTGCTCAACGCAGGCGTTTGCCTGAATAGTGGTGCATGGAATAATGGAATAGGACCTCGGTTCTATTTTGTTGGTTTTCGGAGCAGAGGTAATGATTAAGAGGGACAGACGGGGGCATTCGTACTGCTACGTTAGAGGTGAAATTCTTGGATCGTAGCATGACGAACAACTGCGAAAGCATTTGCCAAGAATGTTTTCATTAATCAAGAACGATAGTTAGAGGTTCGAAGACGATCAGATACCGCC
>3f7b006cdcb41f8e72fc016ff668082f
AGGGCAAGTCTGGTGCCAGCAGCCGCGGTAATTCCAGCTCCAATAGCGTATATTAAAGTTGTTGCGGTTAAAAAGCTCGTAGTTGGATCTCAGTTCTGGGTGAGCACGGGTCCACCATAGCATTGGCGGACTGCTGACTTGCCCGGTGCAAAACCGCCCGGCTTCCCCCACGGTGCTCTTCACCGAGTGTCGTGGGTGGCCGACACGTTTACTTTGAGAAAACCAGAGTGCTTAAAGCAGGCGCAAGACGCCCGAATGACTGTGCATGGAATAATGGAAGAGGATCTCGCTTCTGTCTTTGTTGGTTCCTCGGAAGGCGAGATAATGATTAATAGAAGCAGTCGGGGGCATTCGTATTGCGACGTTAGAGGTGAAATTCTTGGATCGTCGCACGACGAACTACTGCGAACGCATTTGCCAAGAATGTTTTCGTTAATCAAGAACGAAAGTCAGAGGTTCGAAGACGATCAGATACCGCC
>de17ebe7a9d0bdfe580a0433939c0cfb
AGGGCAAGTCTGGTGCCAGCAGCCGCGGTAATTCCAGCTCCACCAGTGTATATCTATGCTGCTGCGGTTAAAAAGCTCGTAGTTGGATCTTCGTGTCAGAAGCTGGTCCACCCTTTGGGTGCTGTACTGGTTTTCGGGCACTAAACCGTCGGTTTTCCCTTGATGTCCTTAACCGGGTGTCCTGGGTGGCTGACATGTTTACTTTGAAAAAATTAGAGTGCTTAACACAAGCGATTCGCTTGAATATTCGTGCATGGAATAATAGAATAGGTCCTTGGTTCTATTTTGTTGGTTTTCGGAGCACAAGGAAATGATTAAGAGGGACAGACGGGGGCATTCGTACTCCGACGTTAGAGGTGAAATTCTTGGATCGTCGGATGACGTACTACTGCGAAAGCATTTGCCAAGAATGTTTTCATTAATCAAGAACGAAAGTTAGAGGTTCGAAGACGATTAGATACCGCC
>9b7868a3cbd780cf17c5074bafa41acc
AGGGCAAGTCTGGTGCCAGCAGCCGCGGTAATTCCAGCTCTAATAGCGTATATCAATGTTGCTGCGGTTAAAAAGCTCGTAGTTGGATCTGCGATCGTAGACACTGGTTTCCTTCGTGGAATACTTGTTGTCTCGATCTACCTTGTTAGATTTCTCTTGGTGCTCTTAACCGAGTGCCTTGAGTGTCTAGCTTGTTTACTTTGAAAAAATTAGAGTGCTCAACGCAGGCGTTTGCCTGAATAGTGGTGCATGGAATAATGGAATAGGACCTCGGTTCTATTTTGTTGGTTTTCGGAGCAGAGGTAATGATTAAGAGGGACAGACGGGGGCATTCGTACTGCTACGTTAGAGGTGAAATTCTTGGATCGTAGCATGACGAACAACTGCGAAAGCATTTGCCAAGAATGTTTTCATTAATCAAGAACGATAGTTAGAGGTTCGAAGACGATTAGATACCGCC
>b373ccd973c1bfc92f6fd1ea3f61461d
AGGGCAAGTCTGGTGCCAGCAGCCGCGGTAATTCCAGCTCCAATAGCGTATATTAAAGTTGTTGCGGTTAAAAAGCTCGTAGTTGGATCTCAGTTCTGGGTGAGCACGGGTCCACCATAGCATTGGCGGACTGCTGACTTGCCCGGTGCAAAACCGCCCGGCTTCCCCCACGGTGCTCTTCACCGAGTGTCGTGGGTGGCCGACACGTTTACTTTGAGAAAACCAGAGTGCTTAAAGCAGGCGCAAGACGCCCGAATGACTGTGCATGGAATAATGGAAGAGGATCTCGCTTCTGTCTTTGTTGGTTCCTCGGAAGGCGAGATAATGATTAATAGAAGCAGTCGGGGGCATTCGTATTGCGACGTTAGAGGTGAAATTCTTGGATCGTCGCACGACGAACTACTGCGAACGCATTTGCCAAGAATGTTTTCGTTAATCAAGAACGAAAGTCAGAGGTTCGAAGGCGATCAGATACCGCC
>5dc1b52af83dd41085f2d100e5de2a15
AGGGCAATTCTGGTGCCAGCAGCCGCGGTAATTCCAGCTCCAATAGCGTATATTAAAGTTGTTGCGGTTAAAAAGCTCGTAGTTGGATCTCAGTTCTGGGTGAGCACGGGTCCACCATAGCATTGGCGGACTGCTGACTTGCCCGGTGCAAAACCGCCCGGCTTCCCCCACGGTGCTCTTCACCGAGTGTCGTGGGTGGCCGACACGTTTACTTTGAGAAAACCAGAGTGCTTAAAGCAGGCGCAAGACGCCCGAATGACTGTGCATGGAATAATGGAAGAGGATCTCGCTTCTGTCTTTGTTGGTTCCTCGGAAGGCGAGATAATGATTAATAGAAGCAGTCGGGGGCATTCGTATTGCGACGTTAGAGGTGAAATTCTTGGATCGTCGCACGACGAACTACTGCGAACGCATTTGCCAAGAATGTTTTCGTTAATCAAGAACGAAAGTCAGAGGTTCGAAGACGATCAGATACCGCC
>6db0e64343e28676b1651ba1df1e45d7
AGGGCAAGTCTGGTGCCAGCAGCCGCGGTAATTCCAGCTCCAATAGCATATGTTAAAGTTGTTGCGGTTAAAAAGCTCGTAGTTGGATCTCGGCGGGTCGGGGGCGGTTCGCTCTCTGGCGTGACTGCCCCACTGACCCGTGTTTTTGGCGGAGGTCGTCGGGTGCTCTTAACCGAGTGTCCTGCGGCGCCGCCAGGTTTACTTTGAAAAAATTAGAGTGCTCCAGGCAGGCTTGATACGCCTGAATAGTCGTGCATGGAATAATGGAATAGGACGTCGTTTCTATTTTTTTGGTTTTCGGATATCGACGTAATGATTAATAGGGACAGTCGGGGGCATTAGTATTCAGACGACAGAGGTGAAATTCTTGGACCGTCTGAAGACTCACTACTGCGAAAGCATTTGCCAAGAATGTTTTCATTAATCAAGAACGAAAGTTAGAGGTTCGAAGACGATCAGATACCGCC
>692f15ecb009327937a4ad1f8400a223
AGGGCAAGTCTGGTGCCAGCAGCCGCGGTAATTCCAGCTCCAATAGCATATGTTAAAGTTGTTGCGGTTAAAAAGCTCGTAGTTGGATCTCGGCGGGTCGGGGGCGGTTCGCTCTCTGGCGTGACTGCCCCACTGACCCGTGTTTTTGGCGGAGGTCGTCGGGTGCTCTTAACCGAGTGTCCTGCGGCGCCGCCAGGTTTACTTTGAAAAAATTAGAGTGCTCCAGGCAGGCTTGATACGCCTGAATAGTCGTGCATGGAATAATGGAATAGGACGTCGTTTCTATTTTTTTGGTTTTCGGATATCGACGTAATGATTAATAGGGACAGTCGGGGGCATTAGTATTCAGACGACAGAGGTGAAATTCTTGGACCGTCTGAAGACTCACTACTGCGAAAGCATTTGCCAAGAATGTTTTCATTAATCAAGAACGAAAGTTAGAGGTTCGAAGGCGATCAGATACCGCC
>775288f477a1e8fd300f9786294afbab
AGGGCAAGTCTGGTGCCAGCAGCCGCGGTAATTCCAGCTCCAATAGCGTATATTAAAGTTGCTGCGGTTAAAAAGCTCGTAGTTGGATCTCAGTCTCGATCGGACGGTCCATTTCACGATGGTACTGTCCGAATCGGACATTTGGCCGCCTTTTCCAGTATGCTCTTCACTGAGTGTACTGGGAGAGTGGCACGTTTACTTTGAAAAAATTAGAGTGCTCAAAGCAGGCAATTGCCTGAATCTTCGTGCATGGAATGATGGAATAGGGCCTTGGTTCTATTTTGTTGGTTTCCGGAACTCGAGGTAATGATTAAGAGGGACGGACGGGGGCATTCGTATTGCGACGTTAGAGGTGAAATTCTTAGATCGTCGCAAGACGGACTACTGCGAAAGCATTTGCCAAGAATGTTTTCATTAATCAAGAACGAAAGTCAGAGGTTCGAAGACGATCAGATACCGCC
>f43711d1343c5b0bbd6d6d485cc91769
AGGGCAAGTCTGGTGCCAGCAGCCGCGGTAATTCCAGCTCCGCCAGTGTATATCTATGCTGCTGCGGTTAAAAAGCTCGTAGTTGGATCTTCGTGATAATCCCGGTCCGCCTCTGCGGCGTGAACTGACGATTTTCACTGAACCGCTGCTTTTCCCTTGATGCTCTTAACCGGGTGTCCTGGGTGGGTAGCATGTTTACTTTGAAAAAATTAGAGTGCTTAAAACAAGCGATTCGCTTGAATATTCGTGCATGGAATAATAGAATAGGCTTTTGGCTCTATTTTGTTGGTTTTCGGAGCACAAGAGAATGATTAAGAGGGACAGACGGGGGCATTCGTACTCCGACGTTAGAGGTGAAATTCTTGGATCGTCGGATGACGCACTACTGCGAAAGCATTTGCCAAGAATGTTTTCATTAATCAAGAACGAAAGTTAGAGGTTCGAAGACGATCAGATACCGCC
>51054808c2bbddeb984b5cb5f5b9be09
AGGGCAAGTCTGGTGCCAGCAGCCGCGGTAATTCCAGCTCCAATAGCGTATGTAAATGTTGCTGCGGTTAAAAAGCTCGTAGTTGGATCTCGGCGGGCCGGGGGCGGTTCGCTTTTGGCGTGACTGCCCCACTGGCCCGTGGACTGTGCGTGCGGAGGTCGCGGGGTGCTCTTAACCGGGTGTCCCGCGGCGCCGCCGGGTTTACTTTGAAAAAATTAGAGTGCTCCAAGCAGGCCTGACACGCCTGAATAGCCGTGCATGGAATAATGGAATAGGACGTCGTCTCTATTTCGTTGGTTTTCGGAGATCGACGTAATGATTAACAGGGACAGTCGGGGGCATTAGTATTCAGACGACAGAGGTGAAATTCTTGGACCGTCTGAAGACTCACTACTGCGAAAGCATTTGCCAAGAATGTTTTCATTAATCAAGAACGAAAGTTAGAGGTTCGAAGACGATCAGATACCGCC
>f295b6cba3b5dbc50138d2fe369f81ae
AGGGCAAGTCTGGTGCCAGCAGCCGCGGTAATTCCAGCTCCAATAGCGTATATTAAAGTTGTTGCGGTTAAAAAGCTCGTAGTTGGATTTCGGCGGCCAGGGGGCGGTTCGGTATTTGCCGCTACTGCCCCATTTGGCCGTGTTTTTTGGCGGAGGCTGGCGGGTGCTCTTAATCGGGTGTCCGTCCGCGCCGTCAGGTTTACTTTGAAAAAATTAGAGTGCTCCAAGCAGGCTTTACACGCTTGAATATTTGTGCATGGAATAATGGAATAGGACGTCGTTTCTATTTTGTTGGTTTTCGGAAATCGACGTAATGATTAACAGGGACAGTCGGGGGCATTAGTATTCAGACGACAGAGGTGAAATTCTTGGACCGTCTGAAGACTAACTACTGCGAAAGCATTTGCCAAGAATGTTTTCATTAATCAAGAACGAAAGTTAGAGGTTCGAAGACGATCAGATACCGCC
>37ba076b59961a583435b2e42f179c84
AGGGCAAGTCTGGTGCCAGCAGCCGCGGTAATTCCAGCTCCAATAGCGTATATTAAAGTTGTTGCGGTTAAAAAGCTCGTAGTTGGATTTCGGCGAGCAGGGGGCGGTTCGATATTCGTCGCTACTGCCCCATTTGCTCGTGTTTTTGGCGGAGGCTCCAAGGTGCTCTTAATCGGGTGTCTTGGGGTGCCGTCAGGTTTACTTTGAAAAAATTAGAGTGCTCAAAGCAGGCTTTACACGCTTGAATATTCGTGCATGGAATAATAGAATAGGACGTCGTTTCTATTTTGTTGGTTTTCGGAAATCGACGTAATGATTAACAGGGACAGTCGGGGGCATTAGTATTCAGACGACAGAGGTGAAATTCTTGGACCGTCTGAAGACTAACTACTGCGAAAGCATTTGCCAAGAATGTTTTCATTAATCAAGAACGAAAGTTAGAGGTTCGAAGACGATCAGATACCGCC
>6688ff044a35dfd83f6cbcbde939af73
AGGGCAAGTCTGGTGCCAGCAGCCGCGGTAATTCCAGCTCGGCTAGCATATATCAATGTTGCTGCGGTTAAAAAGCTCGTAGTTGGATCTGGCGTTTAGCGGCGGGTGCACCCAGTCGGGTGTTACTCGTTCGCGGCGCATTATTTTCGCCAGTTGACTGGCGGTGCCATTAACTTGGCTGCCGTCAGTTGCTGGCAAGTTTACTTTGAACAAATCAGAGTGCTCCAAACAGGCGTGTGCCTGCATGATTTTGCATGGAATAATAGAATAGGACTGGTGGTTCTATTTTGTTGGTTCTAGGAACCTCAGTAATGATTAAAAGGAACAGACGGAGGCATTCGTACTGCGACGTTAGAGGTGAAATTCTTGGATCGTCGCAAGACGAACTACTGCGAAGGCATTTGTCAAGAATGTTTTCATTAATCAAGAACGAAAGTTATGGGTTCGAAGACGATCAGATACCGCC
>647879cf8e97f33e1c99e4e7451322aa
AGGGCAAGTCTGGTGCCAGCAGCCGCGGTAATTCCAGCTCCAATAGCGTATATTAAAGTTGTTGCGGTTAAAAAGCTCGTAGTTGGATTTCGGCGAGCAGGGGGCGGTTCGATATTCGTCGCTACTGCCCCATTTGCTCGTGTTTTTGGCGGAGGCTCCAAGGTGCTCTTAATCGGGTGTCTTGGGGTGCCGTCAGGTTTACTTTGAAAAAATTAGAGTGCTCAAAGCAGGCTTTACACGCTTGAATATTCGTGCATGGAATAATAGAATAGGACGTCGTTTCTATTTTGTTGGTTTTCGGAAATCGACGTAATGATTAACAGGGACAGTCGGGGGCATTAGTATTCAGACGACAGAGGTGAAATTCTTGGACCGTCTGAAGACTAACTACTGCGAAAGCATTTGCCAAGAATGTTTTCATTAATCAAGAACGAAAGTTAGAGGTTCGAAGGCGATCAGATACCGCC
>4350c966675d467b10ba1a2bb26e3b5c
AGGGCAAGTCTGGTGCCAGCAGCCGCGGTAATTCCAGCTCCGCCAGTGTATATCTATGCTGCTGCGGTTAAAAAGCTCGTAGTTGGATCTTCGTGATTGTCCAGGTCCGCCTTTGTGGCGTGAACTGACGACACTCACTGAATCGCTGCTTAACCCTTGTTGCTCTTAACCGGGTGACCTGGGTGGGTAGCATGTTTACTTTGAAAAAATTAGAGTGCTTAAAACAAGCGATTTGCTTGAATATTCGTGCATGGAATAATAGAATAGGCTTTTGGCTCTATTTTGTTGGTTTTCGGAGCACAAGAGAATGATTAAGAGGGACAGACGGGGGCATTCGTACTCCGACGTTAGAGGTGAAATTCTTGGATCGTCGGATGACGCACTACTGCGAAAGCATTTGCCAAGAATGTTTTCATTAATCAAGAACGAAAGTTAGAGGTTCGAAGACGATCAGATACCGCC
>38e21caff3d5e1bb58cc73e8056021e5
AGGGCAAGTCTGGTGCCAGCAGCCGCGGTAATTCCAGCTCCAATAGCGTATATTAAAGTTGTTGCGGTTAAAAAGCTCGTAGTTGGATCTCGGCGGCCAGGGGGCGGTTCGGTGTTCACCGCTACTGCCCCATTTGGCCGTGTGGTTGGCGGAGGTTGTTGGGTGCTCTTCGTTGAGTGTCTAATAGCGCCGTCAGGTTTACTTTGAAAAAATTAGAGTGCTCAAAGCAGGCTTCACACGCTTGAATATTCGTGCATGGAATAATGGAATAGGAACTCGTTTCTATTTTGTTGGTTTTCGGAAATTGAGTTAATGATTAATAGGGACAATTGGGGGCATTAGTATTCAGGCGACAGAGGTGAAATTCTTGGACCGTCTGAAGACTAACTACTGCGAAAGCATTTGCCAAGAGTGTTTTCATTAATCAAGAACGAAAGTTAGAGGTTCGAAGACGATCAGATACCGCC
>f97ce95ec2d18061c8b5e316e11f4e5e
AGGGCAAGTCTGGTGCCAGCAGCCGCGGTAATTCCAGCTCCAATAGCGTATACAAATGTTGCTGCGGTTAAAAAGCTCGTAGTTGGATCGTCGATCGCAGTCACAGGTTCCCTCACGGGATACTTGCTGACTCGGTCTACCTTGTTAGACGTCTCTTAGTGCTCTTCATTGAGTGCTCTGAGTGTCTAGCTCGTTTACTTTGAAAAAATTAGAGTGCTTAAAGCAGGCATTTGCCTGAATAGTGGTGCATGGAATAATGGAATAGGACCTCGGTTCTATTTTGTTGGTTTTCGGAGCATGAGGTAATGATTAAGAGGGACAGACGGGGGCATTCGTACTGCTACGTTAGAGGTGAAATTCTTGGATCGTAGCATGACGAACAACTGCGAAAGCATTTGCCAAGAATGTTTTCATTAATCAAGAACGATAGTTAGAGGTTCGAAGACGATCAGATACCGCC
>c829f504475ab66b9ac11ce6398da874
AGGGCAAGTCTGGTGCCAGCAGCCGCGGTAATTCCAGCTCCAATAGCGTATATTAAAGTTGTTGCGGTTAAAAAGCTCGTAGTTGGATCTCGGCGGCCAGGGGGCGGTTCGGTATTCGCCGCTACTGCCCCATTTGGCCGTGTGCAATTGGCGGAGGGTGCGGGGTGCTCTTAAACAAGTGTCCCGCGCCGCCGCCAGGTTTACTTTGAAAAAATTAGAGTGCTCAAAGCAGGCTTATCACGCCTGAATATTCGTGCATGGAATAATGGAATAGGACGTCGTTTCTATTTTGTTGGTTTTCGGAAATCGACGTAATGATTAACAGGGACAGTCGGGGGCATTAGTATTCAGACGACAGAGGTGAAATTCTTGGACCGTCTGAAGACTAACAACTGCGAAAGCATTTGCCAAGAATGTTTTCATTAATCAAGAACGAAAGTTAGAGGTTCGAAGACGATCAGATACCGCC
>248ea67a34f39d2469268b0fe2277047
AGGGCAAGTCTGGTGCCAGCAGCCGCGGTAATTCCAGCTCCACCAGTGTATATCTATGCTGCTGCGGTTAAAAAGCTCGTAGTTGGATCTTCGTGCCAAGAACTGGTCCACCTCTGTGGTGTGCACTGGCTTCTGGCACTAAACCGTCGGTTTTCCCTTGATGCCCTTCACCGGGTGTCCTGGGTGGCTGACATGTTTACTTTGAAAAAATTAGAGTGCTTAACACAAGCGATTCGCTTGAATATTCGTGCATGGAATAATAGAATAGGTCCTTGGTCCTATTTTGTTGGTTTTCGGGGCACAAGGAAATGATTAAGAGGGACAGACGGGGGCATTCGTACTCCGACGTTAGAGGTGAAATTCTTGGATCGTCGGATGACGTACTACTGCGAAAGCATTTGCCAAGAATGTTTTCATTAATCAAGAACGAAAGTTAGAGGTTCGAAGACGATCAGATACCGCC
>d1cd64fe5aa3ad3eaef1dcd33ac0409f
AGGGCAAGTCTGGTGCCAGCAGCCGCGGTAATTCCAGCTCCAATAGCGTATATTAATGCTGTTGCGGTTAAAAAGCTCGTAGTTGGATCTCGGCGCGCAGGGGGCGGTTCGTTTTTTGACGACACTGCCCCGTTTGCGCGTGTTACCCTGGCGGAGTCGGCCGGGTGCTCTTTGTTGAGTGTCCGTTCCGGGCCGCCGCGTTTACTTTGAAAAAATTAGAGTGCTCCAAGCAGGCTTTTCACGCCTGAATACTCGTGCATGGAATAATGGAATAGGACGTCGTTCCTATTTTGTTGGTTTTCGGGAATCGACGTAATGATTAACAGGGACAGCCGGGGGCATTAGTATTCGGACGACAGAGGTGAAATTCTTGGACCGTCTGAAGACTGACGACTGCGAAAGCATTTGCCAAGAGTGTTTTCATTAATCAAGAACGAAAGTTAGAGGTTCGAAGACGATCAGATACCGCC
>53532ad93d4ec9e59dd7ede33c0e085f
AGGGCAAGTCTGGTGCCAGCAGCCGCGGTAATTCCAGCTCCAATAGCGTATACAAATGTTGCTGCGGTTAAAAAGCTCGTAGTTGGATCGTCGATCGCAGTCACAGGTTCCCTCACGGGATACTTGCTGACTCGGTCTACCTTGTTAGACGTCTCTTAGTGCTCTTCATTGAGTGCTCTGAGTGTCTAGCTCGTTTACTTTGAAAAAATTAGAGTGCTTAAAGCAGGCATTTGCCTGAATAGTGGTGCATGGAATAATGGAATAGGACCTCGGTTCTATTTTGTTGGTTTTCGGAGCATGAGGTAATGATTAAGAGGGACAGACGGGGGCATTCGTACTGCTACGTTAGAGGTGAAATTCTTGGATCGTAGCATGACGAACAACTGCGAAAGCATTTGCCAAGAATGTTTTCATTAATCAAGAACGATAGTTAGAGGTTCGAAGGCGATCAGATACCGCC
>4af8f73bbf3f5dec0eb3bfaf9864d99b
AGGGCAAGTCTGGTGCCAGCAGCCGCGGTAATTCCAGCTCCAATAGCGTATATTAAAGTTGCTGCGGTTAAAAAGCTCGTAGTTGGATCTCAGTCTTGGTCGGACGGTTCATTTCACGATGATACAGTTCGAATCGGACAATTCGCCGCCTTTCTCCGTATGCTCTTGATTGAAGTGTGCGGGGGAAGTGGCACGTTTACTTTGAAAAAATTAGAGTGCTCAAAGCAGGCTATAGCCTGAATCTTCGTGCATGGAATGATGGAATAGGGCCTCGGTTCTATTTTGTTGGTTTCCGGAACTCGAGGTAATGATTAAGAGGGACGGACGGGGGCATTCGTATTGCGACGTTAGAGGTGAAATTCTTAGATCGTCGCAAGACGAACTACTGCGAAAGCATTTGCCAAGAATGTTTTCATTAATCAAGAACGAAAGTCAGAGGTTCGAAGACGATCAGATACCGCC
>3f41554716251cf06a64139188d89efa
AGGGCAAGTCTGGTGCCAGCAGCCGCGGTAATTCCAGCTCCGCAGGTGTATATCTATGCTGCTGCGGTTAAAAAGCTCGTAGTTGGATCTGCGTGCTCGGAACTGGTTGGCTCACTGAGTTCAAACTGGTCTCCGGCGCTTTATTGGCTGGTTTTCCCTTGATGCTCTTAACCGGGTGTCTTGGGTGGCTAGCATGTTTACTTTGAAAAAATTAGAGTGCTCAATACAGGCGCAAAGCCTTGAATAGTGGTGCATGGAATAATAGAATAGGACCTCGGCTCTATTTTGTTGGTTTTCGGAACACGAGGTAATGATTAAGAGGGACAGACGGGGGCATTCGTATTGCGACGTTAGAGGTGAAATTCTTGGATCGTCGCAAGACGGACGACTGCGAAAGCATTTGCCAAGAATGTTTTCATTAATCAAGAACGAAAGTTAGAGGTTCGAAGACGATCAGATACCGCC
>9cc36e3e137d49891320d4cd65b70388
AGGGCAAGTCTGGTGCCAGCAGCCGCGGTAATTCCAGCTCCAATAGCGTATATTAAAGTTGTTGCAGTTAAAAAGCTCGTAGTTGGATTTCTGGGAGGGTGCCGATGTCCGCCGAGGCGAGTGCAGAAGCGCCCTTCCATCCTTCTGTTAACGTTTCTTGGTATTCAGTTACTGGTTTCGGGCTCAGATATTTTACCTTGAGAAAATTAGAGTGTTTCAGGCAGGCTTGCGCCGGAATACATTAGCATGGAATAATAGAAAAGGACTTTGGTCTCCCTTGTTGGTTTAGGGACTGAAGTAATGATTAATAGGGATAGTTGGGGGCATTAGTATTTAATTGTCAGAGGTAAAATTCTCGGATTTGTTAAAGACTAACTTATGCGAAAGCATTTGCCAAGGATGTTTTCATTAATCAAGAACGAAAGTTAGGGGATCAAAGACGATCAGATACCGCC
>819ed48f12b6978c1593cfda6339fa9e
AGGGCAAGTCTGGTGCCAGCAGCCGCGGTAATTCCAGCTCCAATAGCGTATATTAAAGTTGTTGCGGTTAAAAAGCTCGTAGTTGAATCTCAGTTCTGGGCCAGCACGGGTCCGCCACACACACTGGTGGACTGCTGACTGGCCTGGTGCAAAATCGCCCGGCTTCTCCCACAATGCTCTTCGCCGAGTGTCGTGGGTGGCCGACACGTTTACTTTGAGAAAACCAAAGTGTTTAAAGCAGGCGCAAGACGCCAGAATGACTGTGCATGGAATAATGGAAGAGGATCTCGTTTCTGTCTTTGTTGGTTCTTCGGAAGACGAGATAATGATTAATAGGAACAGACGGGGGCATTCGTATTGCGACGTTAGAGGTGAAATTCTTGGATCGTCGCACGACGAACTACTGCGAAAGCATTTGCCAAGAATGTTTTCGTTAATCAAGAACGAAAGTTAGAGGTTCGAAGACGATCAGATACCGCC
>56ac3eaed790271480a51d01a8401d32
AGGGCAAGTCTGGTGCCAGCAGCCGCGGTAATTCCAGCTCCAATAGCATATGTTAATGTTGTTGCGGTTAAAAAGCTCGTAGTTGGATCTCGGCGGGCCGGGGGCGGTTCGCTCTCTGGCGTGACTGCCCCGTGGGCCCGTGTTTTCGGCGGAGGTCGCCGGGTGCTCTTAGCCGAGTGTCCTGCGGCGCCGTCGGGTTTACTTTGAAAAAATTAGAGTGCTCCAGGCAGGCTTGACACGCCTGAATAGTCGTGCATGGAATAATGGAATAGGACGTCGTGTCTATTTTGTTGGTTTTCGGATGTCGACGTAATGATTAACAGGGACGGTCGGGGGCATTAGTATTCAGGCGACAGAGGTGAAATTCTTGGACCGCCTGAAGACTCACTGCTGCGAAAGCGTTTGCCAAGAACGTTTTCATTAATCAAGAACGAAAGTTAGAGGTTCGAAGACGATCAGATACCGCC
>f276bef7527da30cd55a64707796c289
AGGGCAAGTCTGGTGCCAGCAGCCGCGGTAATTCCAGCTCCGCCAGTGTATATCTATGCTGCTGCGGTTAAAAAGCTCGTAGTTGGATCTTCGTGCTTGAATCCGGTCCACCTTTGTGGTGTGCACTGGCTTTCGGCACTAAATCGTCGGTTTTCTCTTGATGCCCTTAACCGGGTGTCCTGAGTGGCTGACATGTTTACTTTGAAAAAATTAGAGTGCTCAAAACAAGCGATTTGCTTGAATATTCGTGCATGGAATAATAGAATAGGTCCTTGGTTCTATTTTGTTGGTTTTCAGAGCACAAGGAAATGATTAAGAGGGACAGACGGGGGCATTCGTACTCCGACGTTAGAGGTGAAATTCTTGGATCGTCGGATGACGCACTACTGCGAAAGCATTTGCCAAGAATGTTTTCATTAATCAAGAACGAAAGTTAGAGGTTCGAAGACGATCAGATACCGCC
>556d91a898a0ad2e8f9c9949c51a62bd
AGGGCAAGTCTGGTGCCAGCAGCCGCGGTAATTCCAGCTCCGCCAGTGTATATCTATGTTGTTGCGGTTGAAAAGCTCGTAGTTGGATCTGCGTGCCAGCAGCCGGTCTACCATTGTGGCTAGTACTGGACTGCGGCACTGAATGGCTGGTTTTCTCTTGGTGCCCTTCACTGGGTGTCTTGGGTGACTAGCGAGTTTACTTTGAAAAAATTAGAGTGCTCAATACAAGCGACTTGCTTGAATAGTGGTGCATGGAATAATAGAATAGGACCTTGGTTCTATTTTGTTGGTTTTCGGAACGCGAGGTAATGATTAAGAGGGACAGACGGGGGCATTCGTATTGCGACGTTAGAGGTGAAATTCTTGGATCGTCGCAAGACGGACTACTGCGAAAGCATTTGCCAAGAATGTTTTCATTAATCAAGAACGAAAGTTAGAGGTTCGAAGACGATCAGATACCGCC
>b69015a667b3d76fc3ee49d5a2c79275
AGGGCAAGTCTGGTGCCAGCAGCCGCGGTAATTCCAGCTCCAATAGCGTATATTAATGCTGTTGCGGTTAAAAAGCTCGTAGTTGGATCTCGGTTGCCCGTGTTCGGTTAGCTGATTGGCTTTACTGAATTTCAGGGCATCTGTTTTTTTGCAGGTCGAGCGTGGGTGCTCTTAACCGAGTGTCCACGTCCTCGCCTGCAGGTTTACTTTGAAAAAATTAGAGTGCTCAAAGCAGGCCTCGTTGCGCTTGAATATTCGTGCATGGAATAATGGAATAGGACGTCGTTTCTATTTTGTTGGTTTTCGGAAATCGACGTAATGATTAATAGGGACAGTCGGGGGCATTAGTATTCAGACGACAGAGGTGAAATTCTTGGACCGTCTGAAGACTGCCAACTGCGAAAGCATTTGCCAAGAATGTTTTCATTAATCAAGAACGAAAGTTAGAGGTTCGAAGACGATCAGATACCGCC
>d4f74fa7df090bb8aee3a5490e389532
AGGGCAAGTCTGGTGCCAGCAGCCGCGGTAATTCCAGCTCCGCCAGTGTATATCTATGCTGCTGCGGTTAAAAAGCTCGTAGTTGGATCTTCGTGCTTGAATCCGGTCCACCTTTGTGGTGTGCACTGGCTTTCGGCACTAAATCGTCGGTTTTCTCTTGATGCCCTTAACCGGGTGTCCTGAGTGGCTGACATGTTTACTTTGAAAAAATTAGAGTGCTCAAAACAAGCGATTTGCTTGAATATTCGTGCATGGAATAATAGAATAGGTCCTTGGTTCTATTTTGTTGGTTTTCAGAGCACAAGGAAATGATTAAGAGGGACAGACGGGGGCATTCGTACTCCGACGTTAGAGGTGAAATTCTTGGATCGTCGGATGACGCACTACTGCGAAAGCATTTGCCAAGAATGTTTTCATTAATCAAGAACGAAAGTTAGAGGTTCGAAGGCGATCAGATACCGCC
>137bd3f96ad059fa7a619c326dded92d
AGGGCAAGTCTGGTGCCAGCAGCCGCGGTAATTCCAGCTCCAATAGCGTATATTAAAGTTGTTGCGGTTAAAAAGCTCGTAGTTGAATCTCAGTTCTGGGCCAGCACGGGTCCGCCACACACACTGGTGGACTGCTGACTGGCCTGGTGCAAAATCGCCCGGCTTCTCCCACAATGCTCTTCGCCGAGTGTCGTGGGTGGCCGACACGTTTACTTTGAGAAAACCAAAGTGTTTAAAGCAGGCGCAAGACGCCAGAATGACTGTGCATGGAATAATGGAAGAGGATCTCGTTTCTGTCTTTGTTGGTTCTTCGGAAGACGAGATAATGATTAATAGGAACAGACGGGGGCATTCGTATTGCGACGTTAGAGGTGAAATTCTTGGATCGTCGCACGACGAACTACTGCGAAAGCATTTGCCAAGAATGTTTTCGTTAATCAAGAACGAAAGTTAGAGGTTCGAAGGCGATCAGATACCGCC
>5b18a17868f4ee25b370ce4bdda1833b
AGGGCAAGTCTGGTGCCAGCAGCCGCGGTAATTCCAGCTCCAATAGCATATGTTAATGTTGTTGCGGTTAAAAAGCTCGTAGTTGGATCTCGGCGGGCCGGGGGCGGTTCGCTCTCTGGCGTGACTGCCCCGTGGGCCCGTGTTTTCGGCGGAGGTCGCCGGGTGCTCTTAGCCGAGTGTCCTGCGGCGCCGTCGGGTTTACTTTGAAAAAATTAGAGTGCTCCAGGCAGGCTTGACACGCCTGAATAGTCGTGCATGGAATAATGGAATAGGACGTCGTGTCTATTTTGTTGGTTTTCGGATGTCGACGTAATGATTAACAGGGACGGTCGGGGGCATTAGTATTCAGGCGACAGAGGTGAAATTCTTGGACCGCCTGAAGACTCACTGCTGCGAAAGCGTTTGCCAAGAACGTTTTCATTAATCAAGAACGAAAGTTAGAGGTTCGAAGGCGATCAGATACCGCC
>a3db8e287dcab5ea47c9b0bd1acbdf6b
AGGGCAAGTCTGGTGCCAGCAGCCGCGGTAATTCCAGCTCCAATAGCGTATATTAAAGTTGTTGCAGTTAAAAAGCTCGTAGTTGGATCTCGGGAGCAGGCCGGCGGTCCGCCTCGCGGCGGTTACTGCCTGTCCTGCCCTACCTGCCGGTTTTCCCTTGGTGCTCTTCGCTGAGTGCCTCGGGTGGCCGGAACGTTTACTTTGAAAAAATTAGAGTGTTCAAAGCAGGCATTTCGCCTGAATAATGGTGCATGGAATAATGGAATAGGACCTCGGTTCTATTTTGTTGGTTTTCGGAACTTGAGGTAATGATTAAGAGGGACAGACGGGGGCATTCGTATTACACTGTTAGAGGTGAAATTCTTGGATCGGTGTAAGACGAACTACTGCGAAAGCATTTGCCAAGAATGTTTTCATTAATCAAGAACGAAAGTCAGAGGTTCGAAGACGATCAGATACCGCC
>7ce0ca26b0de4bf598d26325f2fd8ee5
AGGGCAAGTCTGGTGCCAGCAGCCGCGGTAATTCCAGCTCCGCAGGTGTATATCTATGCTGCTGCGGTTAAAAAGCTCGTAGTTGGATCTGCGTGCTCGGAACCGGTTGGCTCACTGAGTTCAAACTGGTCTCCGGCGCTTTATTTGCTGGTTTTCCCTTGATGCTCTTAACCGGGTGTCTTGGGTGGCTAGCGCGTTTACTTTGAAAAAATTAGAGTGCTCAATACAGGCGCAAGGCCTTGAATAGTGGTGCATGGAATAATAGAATAGGACCTTGGTTCTATTTTGTTGGTTTTCGGAACACGAGGTAATGATTAAGAGGGACAGACGGGGGCATTCGTATTGCGACGTTAGAGGTGAAATTCTTGGATCGTCGCAAGACGGACGACTGCGAAAGCATTTGCCAAGAATGTTTTCATTAATCAAGAACGAAAGTTAGAGGTTCGAAGACGATCAGATACCGCC
>31d2a44c4abda565cae4bb7d5061e73c
AGGGCAAGTCTGGTGCCAGCAGCCGCGGTAATTCCAGCTCCAATAGCGTATATTAATGTTGTTGCGGTTAAAAAGCTCGTAGTTGGATCTCGGCGGGCGAGGGACGGTTCGTTGTTTGACGCTACTGTCCCATTGTCCCGTGATTTTGGTCGGAGGTTCCGGGGTGCTCTTAACCGAGTGACCCGGGGCGCCGTCCGGTTTACTTTGAAAAAATTAGAGTGCTCAGCGCAGGCTTTCCACGCTTGAATATCAGTGCATGGAATAATGGAATAGGACGTCGTTTCTATTTTGTTGGTTTTTCGAAATCGACGTAATGATCAATAGGGACAGTCGGGGGCATTAGTATTCCGGCGACAGAGGTGAAATTCTTGGACCGCCGGAAGACTCACTACTGCGAAAGCATTTGCCAAGAATGTTTTCATTAATCAAGAACGAAAGTTAGAGGTTCGAAGACGATCAGATACCGCC
>b732351809d1d6ab18aaf96b863d0a8d
AGGGCAAGTCTGGTGCCAGCAGCCGCGGTAATTCCAGCTCCAATAGCGTATATTAAAGTTGTTGCAGTTAAAAAGCTCGTAGTTGGATTTCTGGGAGGGTGCCGATGTCCGCCGAGGCGAGTGCAGAAGCGCCCTTCCATCCTTCTGTTAACGTTTCTTGGTATTCAGTTACTGGTTTCGGGCTCAGATATTTTACCTTGAGAAAATTAGAGTGTTTCAGGCAGGCTTGCGCCGGAATACATTAGCATGGAATAATAGAAAAGGACTTTGGTCTCCCTTGTTGGTTTAGGGACTGAAGTAATGATTAATAGGGATAGTTGGGGGCATTAGTATTTAATTGTCAGAGGTAAAATTCTCGGATTTGTTAAAGACTAACTTATGCGAAAGCATTTGCCAAGGATGTTTTCATTAATCAAGAACGAAAGTTAGGGGATCAAAGGCGATCAGATACCGCC
>4226f55236d70929743a541eedbec691
AGGGCAAGTCTGGTGCCAGCAGCCGCGGTAATTCCAGCTCCAATAGCGTATATTAATGCTGTTGCGGTTAAAAAGCTCGTAGTTGGATCTCGGTTGCCCGTGTTCGGTTAGCTGATTGGCTTTACTGAATTTCAGGGCATCTGTTTTTTTGCAGGTCGAGCGTGGGTGCTCTTAACCGAGTGTCCACGTCCTCGCCTGCAGGTTTACTTTGAAAAAATTAGAGTGCTCAAAGCAGGCCTCGTTGCGCTTGAATATTCGTGCATGGAATAATGGAATAGGACGTCGTTTCTATTTTGTTGGTTTTCGGAAATCGACGTAATGATTAATAGGGACAGTCGGGGGCATTAGTATTCAGACGACAGAGGTGAAATTCTTGGACCGTCTGAAGACTGCCAACTGCGAAAGCATTTGCCAAGAATGTTTTCATTAATCAAGAACGAAAGTTAGAGGTTCGAAGACGATCAGATACCGTC
>a1a4179e2268007744705ca95c87a9ee
AGGGCAATTCTGGTGCCAGCAGCCGCGGTAATTCCAGCTCCAATAGCGTATATTAATGCTGTTGCGGTTAAAAAGCTCGTAGTTGGATCTCGGTTGCCCGTGTTCGGTTAGCTGATTGGCTTTACTGAATTTCAGGGCATCTGTTTTTTTGCAGGTCGAGCGTGGGTGCTCTTAACCGAGTGTCCACGTCCTCGCCTGCAGGTTTACTTTGAAAAAATTAGAGTGCTCAAAGCAGGCCTCGTTGCGCTTGAATATTCGTGCATGGAATAATGGAATAGGACGTCGTTTCTATTTTGTTGGTTTTCGGAAATCGACGTAATGATTAATAGGGACAGTCGGGGGCATTAGTATTCAGACGACAGAGGTGAAATTCTTGGACCGTCTGAAGACTGCCAACTGCGAAAGCATTTGCCAAGAATGTTTTCATTAATCAAGAACGAAAGTTAGAGGTTCGAAGACGATCAGATACCGCC
>e5ea28d7bf78a1046b443173fb5f60a0
AGGGCAAGTCTGGTGCCAGCAGCCGCGGTAATTCCAGCTCCAATAGCGTATATTAAAGTTGTTGCGGTTAAAAAGCTCGTAGTTGAATCTCAGTTCTGGGCCAGCACGGGTCCGCCACACACACTGGTGGACTGCTGACTGGCCTGGTGCAAAATCGCCCGGCTTCTCCCACAATGCTCTTCGCCGAGTGTCGTGGGTGGCCGACACGTTTACTTTGAGAAAACCAAAGTGTTTAAAGCAGGCGCAAGACGCCAGAATGACTGTGCATGGAATAATGGAAGAGGATCTCGTTTCTGTCTTTGTTGGTTCTTCGGAAGACGAGATAATGATTAATAGGAACAGACGGGGGCATTCGTATTGCGACGTTAGAGGTGAAATTCTTGGATCGTCGCACGACGAACTACTGCGAAAGCATTTGCCAAGAATGTTTTCGTTAATCAAGAACGAAAGTTAGAGGTTCGAAGACGATTAGATACCGCC
>fa5b09830cee9da5304362ff979810aa
AGGGCAAGTCTGGTGCCAGCAGCCGCGGTAATTCCAGCTCCAATAGCGTATATTAAAGTTGTTGCGGTTAAAAAGCTCGTAGTTGGATCTGCGGTCACAGACGCTGGTTTCCTTCACGGAATACTGGTTGTCTTGACCTACCTTGCTGGTTTTCCCTTGGTGCTCTTTACTGAGTGCCCTGGGTGGCTAGCACGTTTACTTTGAAAAAATTAGAGTGCTTAACGCAGGCTTTTGCCTGAATAGTGGTGCATGGAATAATGGAATAGGACCTCGGTTCTATTTTGTTGGTTTTCGGAGCACGAGGTAATGATTAAGAGGGACAGACGGGGGCATTCGTACTGCTGCGTTAGAGGTGAAATTCTTGGATCGCAGCATGACGAACAACTGCGAAAGCATTTGCCAAGAATGTTTTCATTAATCAAGAACGATAGTTAGAGGTTCGAAGACGATCAGATACCGCC
>22cd300c2f87e3b1cad547f7bca82eb0
AGGGCAAGTCTGGTGCCAGCAGCCGCGGTAATTCCAGCTCCGCAGGTGTATATCTATGCTGCTGCGGTTAAAAAGCTCGTAGTTGGATCTGCGTGCTCGGAACCGGTTGGCTCACTGAGTTCAAACTGGTCTCCGGCGCTTTATTTGCTGGTTTTCCCTTGATGCTCTTAACCGGGTGTCTTGGGTGGCTAGCGCGTTTACTTTGAAAAAATTAGAGTGCTCAATACAGGCGCAAGGCCTTGAATAGTGGTGCATGGAATAATAGAATAGGACCTTGGTTCTATTTTGTTGGTTTTCGGAACACGAGGTAATGATTAAGAGGGACAGACGGGGGCATTCGTATTGCGACGTTAGAGGTGAAATTCTTGGATCGTCGCAAGACGGACGACTGCGAAAGCATTTGCCAAGAATGTTTTCATTAATCAAGAACGAAAGTTAGAGGTTCGAAGGCGATCAGATACCGCC
>ce86760aeb06905a6d156b861907b6ea
AGGGCAAGTCTGGTGCCAGCAGCCGCGGTAATTCCAGCTCCAATAGCGTATATTAAAGTTGCTGCGTTTAAAAAGCTCGTAGTTGGATCTCAGTCTCGATCAATCGGTTCGCCTTCCGGCGTTACTGTTTGAATCGGACGATGTTTGCCACATTTCCGGGCATGCTCTTCACTGAGTGTGTCTTGGAGAGTGGAGCGTTTACTTTGAAAAAATTAGAGTGCTCAAAGCAGGCGTTTCGCCTGAATAGTCGTGCATGGAATGATGGAATAGGGCCTCGGTTCTATTTTGTTGGTTTCCGGAACTCGAGGTAATGATTAATAGGGACGGACGGGGGCATTTGTATTGCGACGTTAGAGGTGAAATTCTTAGATCGTCGCAAGACAAACTACTGCGAAAGCATTTGCCAAGAATGTTTTCATTAATCAAGAACGAAAGTCAGAGGTTCGAAGACGATCAGATACCGCC
>2a1d191a862447a423fececfd04e6b1d
AGGGCAAGTCTGGTGCCAGCAGCCGCGGTAATTCCAGCTCCGCAGGTGTATATCTATGCTGCTGCGGTTAAAAAGCTCGTAGTTGGATCTGCGTGCTCGGAACCGGTTGGCTCACTGAGTTCAAACTGGTCTCCGGCGCTTTATTTGCTGGTTTTCCCTTGATGCTCTTAACCGGGTGTCTTGGGTGGCTAGCGCGTTTACTTTGAAAAAATTAGAGTGCTCAATACAGGCGCAAGGCCTTGAATAGTGGTGCATGGAATAATAGAATAGGACCTTGGTTCTATTTTGTTGGTTTTCGGAACACGAGGTAATGATTAAGAGGGACAGACGGGGGCATTCGTATTGCGACGTTAGAGGTGAAATTCTTGGATCGTCGCAAGACGGACGACTGCGAAAGCATTTGCCAAGAATGTTTTCATTAATCAAGAACGAAAGTTAGAGGTTCGAAGACGATCAGATACCGTC
>aaa69c5802a63e76ae4a1b779d34fc56
AGGGCAAGTCTGGTGCCAGCAGCCGCGGTAATTCCAGCTCCAATAGCGTATATTTAAGTTGCTGCAGTTAAAAAGCTCGTAGTTGGATTTCGGATGGGATTTGCCGGTCCGCCGTTCCGGTGTGCACTGGCCAGTCTCATCTTGTTGTTGGGGACTAGCTCCTGGGCTTCACTGTCCGGGACTAGGAGCTGACGAGGTTACTTTGAGTAAATTAGAGTGTTCAAAGCAAGCCTACGCTCTGAATACATTAGCATGGAATAACATGATAGGACTCTGGCTTATCTTGTTGGTCTGTGAGACCAGAGTAATGATTAAGAGGGACAGTCGGGGACATTCGTATTTCATTGTCAGAGGTGAAATTCTTGGATTTATGAAAGACGAACTTCTGCGAAAGCATTTGTCAAGGATGTTTTCATTAATCAAGAACGAAAGTTGGGGGCTCGAAGACGATCAGATACCGCC
>3c0f6bde60dc2320772c4d67ace000d7
AGGGCAAGTCTGGTGCCAGCAGCCGCGGTAATTCCAGCTCCAATAGCGTATATTAAAGTTGTTGCGGTTAAAAAGCTCGTAGTTGGATCTGCGGTCACAGACGCCGGTTTCCTCACGGAATACTGGTTGTCTTGACCTACCTTGCTGGTTTTCCCTTGGTGCTCTTAATTGAGTGCCTTGGGTGGCTAGCACGTTTACTTTGAAAAAATTAGAGTGCTTAACGCAGGCTATTGCCTGAATAGTGGTGCATGGAATAATGGAATAGGACCTCGGTTCTATTTTGTTGGTTTTCGGAGCACGAGGTAATGATTAAGAGGGACAGACGGGGGCATTCGTACTGCTACGTTAGAGGTGAAATTCTTGGATCGTAGCATGACGAACAACTGCGAAAGCATTTGCCAAGAATGTTTTCATTAATCAAGAACGATAGTTAGAGGTTCGAAGACGATCAGATACCGCC
>3f2125580db0f6506acdb2d9cad7fba1
AGGGCAAGTCTGGTGCCAGCAGCCGCGGTAATTCCAGCTCCAATAGCGTATTCTAAAGTTGTTGCAGTTAAAAAGCTCGTAGTTGGATTTCAAGAGTTTCACCTGGGAAACTAGTGTGGACTCTACGGTCCCTCAGGACTGTTACTGTGAGAAAATTAGAGTGTTCAAAGCAGGCAATTGCAGGAATATATTAGCATGGAATAACGAATGTGTCTACAATTTGGTTAATTGTGGATTTCAATTAATAGGGACAGTTGGGGGCATTAGTATTTAATTGTCAGAGGTGAAATTCTTGGATTAGTTAAAGACTAACGTATGCGAAAGCATTTGCCAAGGATGTTTTCATTAATCAAGAACGAAAGTCGGGGGATCAAAGACGATCAGATACCGCC
>e5bf65e06f8390e53e84d76f76647802
AGGGCAAGTCTGGTGCCAGCAGCCGCGGTAATTCCAGCTCCAATAGCGTATATTAAAGTTGCTGCGTTTAAAAAGCTCGTAGTTGGATCTCAGTCTCGATCAATCGGTTCGCCTTCCGGCGTTACTGTTTGAATCGGACGATGTTTGCCACATTTCCGGGCATGCTCTTCACTGAGTGTGTCTTGGAGAGTGGAGCGTTTACTTTGAAAAAATTAGAGTGCTCAAAGCAGGCGTTTCGCCTGAATAGTCGTGCATGGAATGATGGAATAGGGCCTCGGTTCTATTTTGTTGGTTTCCGGAACTCGAGGTAATGATTAATAGGGACGGACGGGGGCATTTGTATTGCGACGTTAGAGGTGAAATTCTTAGATCGTCGCAAGACAAACTACTGCGAAAGCATTTGCCAAGAATGTTTTCATTAATCAAGAACGAAAGTCAGAGGTTCGAAGGCGATCAGATACCGCC
>d52cf83020f5d37579fc79cd8fb41d49
AGGGCAAGTCTGGTGCCAGCAGCCGCGGTAATTCCAGCTCCAATAGCGTATATTAAAGTTGTTGCGGTTAAAAAGCTCGTAGTTGGATCTGCGGTCGTCGACACTGGTTCTCTTCTTGAGATACTAGCTGTCGCGACCTACCTTGTTAGATGTCTCTTGGTGCTCTTCACTGAGTGTCTTGAGCGTCTAGCTCGTTTACTTTGAAAAAATTAGAGTGCTTAACGCAGGCATTAGCCTGAATAGTGGTGCATGGAATAATGGAATAGGACCTCGGTTCTATTTTGTTGGTTTTCGGAGCATGAGGTAATGATTAAGAGGGACAGACGGGGGCATTCGTACTGCTACGTTAGAGGTGAAATTCTTGGATCGTAGCATGACGAACAACTGCGAAAGCATTTGCCAAGAATGTTTTCATTAATCAAGAACGATAGTTAGAGGTTCGAAGGCGATCAGATACCGCC
>6f7bbddfbe3d56f730f3ce4d667ecb54
AGGGCAAGTCTGGTGCCAGCAGCCGCGGTAATTCCAGCTCCAATAGCGTATATTAAAGTTGTTGCGGTTAAAAAGCTCGTAGTTGGATCTGCGACCATCAAGACTGGTAGCCCATTGGGTTTCACTAGTTCTTGTGGTCTCCTTACTGGTTTTTCCTTGGTGCTCTTAATTGAGTGCCTTGGTTGGCTAGTGCTTTTACTTTGAAAAAATTAGAGTGCTCAAAGCAGGCGTTTGCCTGAATAGTGGTGCATGGAATAATGGAATAGGACCTCGGTTCTATTTTGTTGGTTTTCGGAGCTCGAGGTAATGATTAAGAGGGACAGACGGGGGCATTCGTACTGCTGCGTTAGAGGTGAAATTCTTGGATCGCAGCATGACGAACAACTGCGAAAGCATTTGCCAAGAATGTTTTCATTAATCAAGAACGATAGTTAGAGGTTCGAAGACGATCAGATACCGCC
>6f0319e3982bc576efa085973affaa9f
AGGGCAAGCCTGGTGCCAGCAGCCGCGGTAATTCCAGCTCCAATAGCGTATTCTAAAGTTGTTGCAGTTAAAAAGCTCGTAGTTGGATTTCAAGAGTTTCACCTGGGAAACTAGTGTGGACTCTACGGTCCCTCAGGACTGTTACTGTGAGAAAATTAGAGTGTTCAAAGCAGGCAATTGCAGGAATATATTAGCATGGAATAACGAATGTGTCTACAATTTGGTTAATTGTGGATTTCAATTAATAGGGACAGTTGGGGGCATTAGTATTTAATTGTCAGAGGTGAAATTCTTGGATTAGTTAAAGACTAACGTATGCGAAAGCATTTGCCAAGGATGTTTTCATTAATCAAGAACGAAAGTCGGGGGATCAAAGACGATCAGATACCGCC
>8dd25d0eb95d87de4abc1b1a11c1849a
AGGGCAAGTCTGGTGCCAGCAGCCGCGGTAATTCCAGCTCCAATAGCGTATATTAAAGTTGTTGCGGTTAAAAAGCTCGTAGTTGGATCTGCGGTCGTCGACACTGGTTCTCTTCTTGAGATACTAGCTGTCGCGACCTACCTTGTTAGATGTCTCTTGGTGCTCTTCACTGAGTGTCTTGAGCGTCTAGCTCGTTTACTTTGAAAAAATTAGAGTGCTTAACGCAGGCATTAGCCTGAATAGTGGTGCATGGAATAATGGAATAGGACCTCGGTTCTATTTTGTTGGTTTTCGGAGCATGAGGTAATGATTAAGAGGGACAGACGGGGGCATTCGTACTGCTACGTTAGAGGTGAAATTCTTGGATCGTAGCATGACGAACAACTGCGAAAGCATTTGCCAAGAATGTTTTCATTAATCAAGAACGATAGTTAGAGGTTCGAAGACGATCAGATACCGCC
>e7aeef588be85f22b4c1808c4b4a0189
AGGGCAAGTCTGGTGCCAGCAGCCGCGGTAATTCCAGCTCCAATAGCGTATATTAAAGTTGTTGCAGTTAAAAAGCTCGTAGTTGAATTTCTGGCTTTTTCTCTCTTGGCACCTGTCGAGAGAGAGAAGGTCATCCGCCAGAGAACTATAGTCGTCCTTTAGTGGTCGATATAGGGATCTGGCAATTTACTTTGAAAAAATTAGAGTGTTCAAGGCAGGCCATTGCCATGAATACACAAGCATGGAATAATGGAATAGGACTATGGTTCATTTTGTTGGTTATTGAACCTTAGTAATGATTAATAGGGACAGTTGGGGGCATTAGTATTTAATTGTCAGAGGTGAAATTCTTGGATTTATTAAAGACTAACTTATGCGAAAGCATTTGCCAAGGATGTTTTCATTAATCAAGAACGAAAGTTAGGGGATCAAAGACGATCAGATACCGCC
>0dd30134d3a6ce1fc23d8342b1b285c1
AGGGCAAGTCTGGTGCCAGCAGCCGCGGTAATTCCAGCTCCAATAGCGTATATTAAAGTTGTTGCAGTTAAAAAGCTCGTAGTTGGATCTCGGGTCCAGGCTGGCGGTCCACCTCGCGGTGGTTACTGCCTGTCCTGACCTACCTCCCGGTTCTCTCTTGGTGCTCTTGACTGAGTGTCTCGAGTGGCCGGAACGTTTACTTTGAAAAAATTAGAGTGTTCAAAGCAGGCAATTCGCCTGAATAATGGTGCATGGAATAATGGAATAGGACCTCGGTTCTATTTTGTTGGTTTTCGGAACTCGAGGTAATGATTAAGAGGGACAGACGGGGGCATTCGTATTACGGTGTTAGAGGTGAAATTCTTGGATCGCCGTAAGACGAACTACTGCGAAAGCATTTGCCAAGAATGTTTTCATTAATCAAGAACGAAAGTCAGAGGTTCGAAGACGATCAGATACCGCC
>e2f4bb4cfec65445eca38f6718228635
AGGGCAATTCTGGTGCCAGCAGCCGCGGTAATTCCAGCTCCAATAGCGTATATTTAAGTTGCTGCAGTTAAAAAGCTCGTAGTTGGATTTCGGATGGGATTTGCCGGTCCGCCGTTCCGGTGTGCACTGGCCAGTCTCATCTTGTTGTTGGGGACTAGCTCCTGGGCTTCACTGTCCGGGACTAGGAGCTGACGAGGTTACTTTGAGTAAATTAGAGTGTTCAAAGCAAGCCTACGCTCTGAATACATTAGCATGGAATAACATGATAGGACTCTGGCTTATCTTGTTGGTCTGTGAGACCAGAGTAATGATTAAGAGGGACAGTCGGGGACATTCGTATTTCATTGTCAGAGGTGAAATTCTTGGATTTATGAAAGACGAACTTCTGCGAAAGCATTTGTCAAGGATGTTTTCATTAATCAAGAACGAAAGTTGGGGGCTCGAAGACGATCAGATACCGCC
>f94b47ffa8d570bff62c565a83f28ed9
AGGGCAAGCCTGGTGCCAGCAGCCGCGGTAATTCCAGCTCCAATAGCGTATATTAAAGTTGTTGCGGTTAAAAAGCTCGTAGTTGGATCTGCGGTCACAGACGCTGGTTTCCTTCACGGAATACTGGTTGTCTTGACCTACCTTGCTGGTTTTCCCTTGGTGCTCTTTACTGAGTGCCCTGGGTGGCTAGCACGTTTACTTTGAAAAAATTAGAGTGCTTAACGCAGGCTTTTGCCTGAATAGTGGTGCATGGAATAATGGAATAGGACCTCGGTTCTATTTTGTTGGTTTTCGGAGCACGAGGTAATGATTAAGAGGGACAGACGGGGGCATTCGTACTGCTGCGTTAGAGGTGAAATTCTTGGATCGCAGCATGACGAACAACTGCGAAAGCATTTGCCAAGAATGTTTTCATTAATCAAGAACGATAGTTAGAGGTTCGAAGGCGATCAGATACCGCC
>cfa595732bcc901f226384ab1d4455f4
AGGGCAAGTCTGGTGCCAGCACCCGCGGTAATTCCAGCTCCAATAGCGTATATTAATGCTGCTGCAGTTAAAAAGCTCGTAGTTGGATCTGGCGTACGGGCTTGCGGTCCACCTTCAGGTGGCGACTGCACGTCCCGGCGTACCTCTCGGCTTTCCCTTGTTGCTCTTAGCTGAGTGACTAGGGTTACCGGAATGTTTACTTTGAAAAAATTAGAGTGTTCAAAGCAGGCGATCGCCTGAATAGTGGTGCATGGAATAATGGAACAAGACCTCGGTTCTATTTTGTTGGTTTCCGGAACACGAGGTAATGATTAAGAGGGACTGCTGGGGGCATCCGTATTGCTGCGTTAGAGGTGAAATTCTTGGATCGCAGCAAGACGAACTACTGCGAAAGCATTTGCCAAAAATGTTTTCATTAGCCAAGAACGAAAGTCGGAGGTTCGAAGACGATCAGATACCGCC
>644df8460a670d4ddbfa8152d7f7b275
AGGGCAAGTCTGGTGCCAGCAGCCGCGGTAATTCCAGCTCTGCAAGTGTATATCTATGCTGCTGCGGTTAAAAAGCTCGTAGTTGGATCTGCGCGATCAGGGTCCGGTCCGACCTACCGGTCGAGTACTGGCGCCCGTCGCTTTTTAGCTGGTTTTGCCCCAATGCCCTTAACCGGGTGTTGGTGGCTGGCTAGCGAGTTTACTTTGAAAAAATTAGAGTGCTCAAAACAGGCGCTTCGCCTGAATACTCCTGCATGGAATAATGGAATAGGACCTCGGTTCTGTTTTGTTGGTTTTAGGAGCACGAGGTAATGATTAAGAGGAACAGACGGGGGCATTCGTATTCCGACGTTAGAGGTGAAATTCTTGGATCGTCGGAAGACGAACAACTGCGAAGGCATTTGCCAAGAATGTTTTCATTAATCAAGAACGAAAGTTAGAGGTTCGAAGGCGATCAGATACCGCC
>85085363bda1d214b3dc7936deb34491
AGGGCAAGTCTGGTGCCAGCAGCCGCGGTAATTCCAGCTCCAATAGCGTATATTAAAGTTGTTGCGGTTAAAAAGCTCGTAGTTGGATCTGCGACCATCAAGACTGGTAGCCCATTGGGTTTCACTAGTTCTTGTGGTCTCCTTACTGGTTTTTCCTTGGTGCTCTTAATTGAGTGCCTTGGTTGGCTAGTGCTTTTACTTTGAAAAAATTAGAGTGCTCAAAGCAGGCGTTTGCCTGAATAGTGGTGCATGGAATAATGGAATAGGACCTCGGTTCTATTTTGTTGGTTTTCGGAGCTCGAGGTAATGATTAAGAGGGACAGACGGGGGCATTCGTACTGCTGCGTTAGAGGTGAAATTCTTGGATCGCAGCATGACGAACAACTGCGAAAGCATTTGCCAAGAATGTTTTCATTAATCAAGAACGATAGTTAGAGGTTCGAAGGCGATCAGATACCGCC
>c7858569cd0e88edf6d3477c97cfc007
AGGGCAAGTCTGGTGCCAGCAGCCGCGGTAATTCCAGCTCCAATAGCGTATATTAAAGTTGTTGCAGTTAAAAGCTCGTAGTTGAATTTCTGATGGTTCTGGAGGACAAGCCGACAGGTTCTGACCTCTCAGAGCTCTTCATCCTTCTGTTAACCCTTCTTGGCATTTATTTGCTGGTTGGGGGCTCAGATACTTTACCTTGAGCAAATTAGAGTGTTTCAGGCAGGCTTTCGCTTGAATACTTCATTAGCATGGAATAATAGAAGAGGACTTAGTTCATTTTATTGGTTTGATGACCTAAGTAATGATTAATAGGGACAGTTGGGGGTATTAGTACTAAATTGTCAGAGGTGAAATTCTTTGATTTGTTTAAGACTAACTTATGCGAAAGCATTTACCAAGAATGTTTTCCTTAATCAAGAACGAAAGTTAGGGGATCAAAGACGATCAGATACCGCC
>f21db30b589e9f83999babf2a431733d
AGGGCAAGTCTGGTGCCAGCAGCCGCGGTAATTCCAGCTCTGCAAGTGTATATCTATGCTGCTGCGGTTAAAAAGCTCGTAGTTGGATCTGCGCGATCAGGGTCCGGTCCGACCTACCGGTCGAGTACTGGCGCCCGTCGCTTTTTAGCTGGTTTTGCCCCAATGCCCTTAACCGGGTGTTGGTGGCTGGCTAGCGAGTTTACTTTGAAAAAATTAGAGTGCTCAAAACAGGCGCTTCGCCTGAATACTCCTGCATGGAATAATGGAATAGGACCTCGGTTCTGTTTTGTTGGTTTTAGGAGCACGAGGTAATGATTAAGAGGAACAGACGGGGGCATTCGTATTCCGACGTTAGAGGTGAAATTCTTGGATCGTCGGAAGACGAACAACTGCGAAGGCATTTGCCAAGAATGTTTTCATTAATCAAGAACGAAAGTTAGAGGTTCGAAGACGATCAGATACCGCC
>c45adf40e4a0fc56908b775a8fdebe97
AGGGCAAGTCTGGTGCCAGCAGCCGCGGTAATTCCAGCTCCAATAGCGTATATTAATGCTGTTGCGGTTAAAAAGCTCGTAGTTGGATCTCGGCGCGCAGGGGGCGGTTCGTTTTTTGACGACACTGCCCCGTTTGCGCGTGTTACCCTGGCGGAGTCGGCCGGGTGCTCTTCGTTGAGTGTCCGTTCCGGGCCGCCGCGTTTACTTTGAAAAAATTAGAGTGCTCCAAGCAGGCTTTTCACGCCTGAATACTCGTGCATGGAATAATGGAATAGGACGTCGTTCCTATTTTGTTGGTTTTCGGGAATCGACGTAATGATTAACAGGGACAGCCGGGGGCATTAGTATTCGGACGACAGAGGTGAAATTCTTGGACCGTCTGAAGACTGACGACTGCGAAAGCATTTGCCAAGAGTGTTTTCATTAATCAAGAACGAAAGTTAGAGGTTCGAAGACGATCAGATACCGCC
>8c8a4adb5a7ffcf3f48e6ea3da952446
AGGGCAAGTCTGGTGCCAGCAGCCGCGGTAATTCCAGCTCTAATAGCGTATATCAATGTTGCTGCGGTTAAAAAGCTCGTAGTTGGATCTGCGATCGTAGACACTTGTTTCCTTCGTGGAATACTTGTTGTCTCGATCTACCTTGTTAGATTTCTCTTGGTGCTCTTAACCGAGTGCCTTGAGTGTCTAGCTTGTTTACTTTGAAAAAATTAGAGTGCTCAACGCAGGCGTTTGCCTGAATAGTGGTGCATGGAATAATGGAATAGGACCTCGGTTCTATTTTGTTGGTTTTCGGAGCAGAGGTAATGATTAAGAGGGACAGACGGGGGCATTCGTACTGCTACGTTAGAGGTGAAATTCTTGGATCGTAGCATGACGAACAACTGCGAAAGCATTTGCCAAGAATGTTTTCATTAATCAAGAACGATAGTTAGAGGTTCGAAGACGATCAGATACCGCC
>e5c3b85e809c3f7ab6151b7879ada27c
AGGGCAAGTCTGGTGCCAGCAGCCGCGGTAATTCCAGCTCCAATAGCGTATATTAAAGTTGTTGCGGTTAAAAAGCTCGTAGTTGGATCTCGGCGGGCAGGGGGCGGTTCGATATTTGTCGCTACTGCCCCATTTGCCCGTGTTTTTGGCGGAGGTTCCAGGGTGCTCTTAATCGAGTGTCCTGGGATGCCGTCAGGTTTACTTTGAAAAAATTAGAGTGCTCAAAGCAGGCTTTACACGCTTGAATATTCGTGCATGGAATAATAGAATAGGACGTCGTTTCTATTTTGTTGGTTTTCGGAAATCGACGTAATGATTAACAGGGACAGTCGGGGGCATTAGTATTCAGACGACAGAGGTGAAATTCTTGGACCGTCTGAAGACTAACTACTGCGAAAGCATTTGCCAAGAATGTTTTCATTAATCAAGAACGAAAGTTAGAGGTTCGAAGACGATCAGATACCGCC
>1b8bd54eb5e6a7edd310b7e168b0b43a
AGGGCAAGTCTGGTGCCAGCAGCCGCGGTAATTCCAGCTCTAATAGCGTATATCAATGTTGCTGCGGTTAAAAAGCTCGTAGTTGGATCTGCGATCGTAGACACTTGTTTCCTTCGTGGAATACTTGTTGTCTCGATCTACCTTGTTAGATTTCTCTTGGTGCTCTTAACCGAGTGCCTTGAGTGTCTAGCTTGTTTACTTTGAAAAAATTAGAGTGCTCAACGCAGGCGTTTGCCTGAATAGTGGTGCATGGAATAATGGAATAGGACCTCGGTTCTATTTTGTTGGTTTTCGGAGCAGAGGTAATGATTAAGAGGGACAGACGGGGGCATTCGTACTGCTACGTTAGAGGTGAAATTCTTGGATCGTAGCATGACGAACAACTGCGAAAGCATTTGCCAAGAATGTTTTCATTAATCAAGAACGATAGTTAGAGGTTCGAAGGCGATCAGATACCGCC
>e598d9399607686200bc6d0eb9fa79d8
AGGGCAAGTCTGGTGCCAGCAGCCGCGGTAATTCCAGCTCCAATAGCGTATATTAAAGTTGTTGCAGTTAAAAAGCTCGTAGTTGGATTTCGGGACGGCACGGTCGGTCCGCCGCAAGGTGTGTCACTGGCCGGGCTGTTCTTCCTCGCAAAGACTGCGTGTGCTCTTAGCTGAGTGTGCGGAGGACTTGCGACGTTTACTTTGAAAAAATTAGAGTGTTCAAAGCAGGCCATCGCTTGAATACATAAGCATGGAATAATGGAATAGGACTTTGGTTCTATTTTGTTGGTTTCTGGAACCGAAGTAATGATTAAGAGGGACAGTTGGGGGCATTCGTATTTCGTTGTCAGAGGTGAAATTCTTGGATTTACGAAAGACGAACTACTGCGAAAGCATTTGCCAAGAATGTTTTCATTAATCAAGAACGAAAGTTAGAGGATCGAAGACGATCAGATACCGCC
>bc2354b04cfc9e12ea9925b59c9b4fdb
AGGGCAATTCTGGTGCCAGCAGCCGCGGTAATTCCAGCTCCAATAGCGTATATTAAAGTTGTTGCAGTTAAAAGCTCGTAGTTGAATTTCTGATGGTTCTGGAGGACAAGCCGACAGGTTCTGACCTCTCAGAGCTCTTCATCCTTCTGTTAACCCTTCTTGGCATTTATTTGCTGGTTGGGGGCTCAGATACTTTACCTTGAGCAAATTAGAGTGTTTCAGGCAGGCTTTCGCTTGAATACTTCATTAGCATGGAATAATAGAAGAGGACTTAGTTCATTTTATTGGTTTGATGACCTAAGTAATGATTAATAGGGACAGTTGGGGGTATTAGTACTAAATTGTCAGAGGTGAAATTCTTTGATTTGTTTAAGACTAACTTATGCGAAAGCATTTACCAAGAATGTTTTCCTTAATCAAGAACGAAAGTTAGGGGATCAAAGACGATCAGATACCGCC
>9a1c6d76c4ba4118b79afdffa9b87a87
AGGGCAATTCTGGTGCCAGCAGCCGCGGTAATTCCAGCTCTGCAAGTGTATATCTATGCTGCTGCGGTTAAAAAGCTCGTAGTTGGATCTGCGCGATCAGGGTCCGGTCCGACCTACCGGTCGAGTACTGGCGCCCGTCGCTTTTTAGCTGGTTTTGCCCCAATGCCCTTAACCGGGTGTTGGTGGCTGGCTAGCGAGTTTACTTTGAAAAAATTAGAGTGCTCAAAACAGGCGCTTCGCCTGAATACTCCTGCATGGAATAATGGAATAGGACCTCGGTTCTGTTTTGTTGGTTTTAGGAGCACGAGGTAATGATTAAGAGGAACAGACGGGGGCATTCGTATTCCGACGTTAGAGGTGAAATTCTTGGATCGTCGGAAGACGAACAACTGCGAAGGCATTTGCCAAGAATGTTTTCATTAATCAAGAACGAAAGTTAGAGGTTCGAAGGCGATCAGATACCGCC
>ec6312a38c3f633f888d20efd6551204
AGGGCAAGTCTGGTGCCAGCAGCCGCGGTAATTCCAGCTCCGCAAGTGTATTCCTATACTGTTGCGTTTAAATAGCTCGTAGTTGGATCTGCGTGTTTAGCGCGCGGTGCCGTTTTTCGACGGCTACTGTGACGCGACACTGTACGCTGACTTCGTATTCATTGAGTATGCTGTCAGCAAGTTTACTTTGAACAAATCAGAGTGCTCAAAACGGGCGTTTCGCTCGAATGTTCTTGCATGGAATAATAGAATAGGACCGCGCGTTCTATTTTGTTGGTTTTCGGGACGCGGGTAATGATTAAGAGGGACAGACGGGGGCATTTGTACTGCGACGTGAGAGGTGAAATTCTTGGATCGTCGCAAGACAGACTACTGCGAAAGCATTTGCCAAGAATGTTTTCATTAATCAAGAACGAAAGTAACGGGTTCGAAGACGATCAGATACCGCC
>45c875dd8f2ea8528f66cd741513a9fd
AGGGCAAGTCTGGTGCCAGCAGCCGCGGTAATTCCAGCTCTGAAGGTGTATACCACCGTTGTTGCGGTTAAAAAGCTCGTAGTTGGATCTACGTTCGTGGAGTCGGTGAGCGTGTCTGCGCTCCACTGACTACCTGAACCGAGACTGCCGGTTGTCCCTTGGTGCCCTTCACTGGGTGCTCTGGGTGGCTGGCGATTTTACTTTGAAAAAATTAGAGTGCTCAAAACAGGCGATTGCCTGAATAATGGTGCATGGAATAATGGAATAGGATCTTGGTCCTATTTTGTTGGTTTTCGGGAGCCAAGATAATGATTAAGAGGGACAGACGGAGGCATTCGTATTGCGCCGTTAGAGGTGAAATTCTTGGATCGGTGCAAGACGAACAACTGCGAAAGCATTTGCCGAGAATGTTTTCATTAATCAAGAACGAAAGTTAGAGGTTCGAAGACGATCAGATACCGCC
>bbb11bf48187bcbe46a948ea72799912
AGGGCAAGTCTGGTGCCAGCAGCCGCGGTAATTCCAGCTCCAATAGCGTATATTAAAGTTGTTGCGGTTAAAAAGCTCGTAGTTGGATCTCGGCGGGCAGGGGGCGGTTCGATATTTGTCGCTACTGCCCCATTTGCCCGTGTTTTTGGCGGAGGTTCCAGGGTGCTCTTAATCGAGTGTCCTGGGATGCCGTCAGGTTTACTTTGAAAAAATTAGAGTGCTCAAAGCAGGCTTTACACGCTTGAATATTCGTGCATGGAATAATAGAATAGGACGTCGTTTCTATTTTGTTGGTTTTCGGAAATCGACGTAATGATTAACAGGGACAGTCGGGGGCATTAGTATTCAGACGACAGAGGTGAAATTCTTGGACCGTCTGAAGACTAACTACTGCGAAAGCATTTGCCAAGAATGTTTTCATTAATCAAGAACGAAAGTTAGAGGTTCGAAGGCGATCAGATACCGCC
>e06803152b1fdbef55daec46b97a9e10
AGGGCAAGTCTGGTGCCAGCAGCCGCGGTAATTCCAGCTCCAATAGCGTATATTAAAGTTGTTGCGGTTAAAAAGCTCGTAGTTGGATCTGCGGTCACAGATGCCGGTTTCCTTCACGGAATACTGGTTGTCTTGACCTACCTTGCTGGTTTTCCCTTGGTGCTCTTTACTGAGTGCCCTGGGTGACTAGCACGTTTACTTTGAAAAAATTAGAGTGCTTAACGCAGGCTTTTGCCTGAATAGTGGTGCATGGAATAATGGAATAGGACCTCGGTTCTATTTTGTTGGTTTTCGGAGCACGAGGTAATGATTAAGAGGGACAGACGGGGGCATTCGTACTGCTGCGTTAGAGGTGAAATTCTTGGATCGTAGCATGACGAACAACTGCGAAAGCATTTGCCAAGAATGTTTTCATTAATCAAGAACGATAGTTAGAGGTTCGAAGGCGATCAGATACCGCC
>3edbce8a94b44895c7db3854389d5f7a
AGGGCAAGCCTGGTGCCAGCAGCCGCGGTAATTCCAGCTCTGCAAGTGTATATCTATGCTGCTGCGGTTAAAAAGCTCGTAGTTGGATCTGCGCGATCAGGGTCCGGTCCGACCTACCGGTCGAGTACTGGCGCCCGTCGCTTTTTAGCTGGTTTTGCCCCAATGCCCTTAACCGGGTGTTGGTGGCTGGCTAGCGAGTTTACTTTGAAAAAATTAGAGTGCTCAAAACAGGCGCTTCGCCTGAATACTCCTGCATGGAATAATGGAATAGGACCTCGGTTCTGTTTTGTTGGTTTTAGGAGCACGAGGTAATGATTAAGAGGAACAGACGGGGGCATTCGTATTCCGACGTTAGAGGTGAAATTCTTGGATCGTCGGAAGACGAACAACTGCGAAGGCATTTGCCAAGAATGTTTTCATTAATCAAGAACGAAAGTTAGAGGTTCGAAGGCGATCAGATACCGCC
>820e8cb6f32d2b0d30999147a3a1b2ff
AGGGCAAGTCTGGTGCCAGCAGCCGCGGTAATTCCAGCTCTATAGGCGTATACCAATATTGTTGCGGTTAAAAAGCTCGTAGTTGGATCTCAGCAAGTGGGGGGCGGTCCGATATACGTTGGTACTGCTCCGTTTGCTTGCGTTTTTGGCGGAGGCTTCTAAGTGCTCTTTACCGGGTGTTTGGAGGTGCCGTCGTTTTTACTTTGAAAAAATTAGAGTGCTCAAAGCAAGCTTTATGCGCTTGAATATTTGGTGCATGGAATAATAGAATAGGAAGTCGTTTCTATTTTATTGGTTTTCGGAAATTGACTTAATGATTAATAGGGATGGTCGGGGGCATTAGTATTCAGGCGACAGAGGTGAAATTCTTGGACCGTCTGAAGACTAACTACTGCGAAAGCATTTGCCAAGAATGTTTTCATTAATCAAGAACGAAAGTTAGAGGTTCGAAGACGATCAGATACCGCC
>ef4f15fd1b20d002c3cfa89a06de723f
AGGGCAAGCCTGGTGCCAGCAGCCGCGGTAATTCCAGCTCTAATAGCGTATATCAATGTTGCTGCGGTTAAAAAGCTCGTAGTTGGATCTGCGATCGTAGACACTTGTTTCCTTCGTGGAATACTTGTTGTCTCGATCTACCTTGTTAGATTTCTCTTGGTGCTCTTAACCGAGTGCCTTGAGTGTCTAGCTTGTTTACTTTGAAAAAATTAGAGTGCTCAACGCAGGCGTTTGCCTGAATAGTGGTGCATGGAATAATGGAATAGGACCTCGGTTCTATTTTGTTGGTTTTCGGAGCAGAGGTAATGATTAAGAGGGACAGACGGGGGCATTCGTACTGCTACGTTAGAGGTGAAATTCTTGGATCGTAGCATGACGAACAACTGCGAAAGCATTTGCCAAGAATGTTTTCATTAATCAAGAACGATAGTTAGAGGTTCGAAGACGATCAGATACCGCC
>03d1d7a4a396ab5496339b381c71a70b
AGGGCAAGTCTGGTGCCAGCAGCCGCGGTAATTCCAGCTCTGAAGGTGTATACCACCGTTGTTGCGGTTAAAAAGCTCGTAGTTGGATCTACGTTCGTGGAGTCGGTGAGCGTGTCTGCGCTCCACTGACTACCTGAACCGAGACTGCCGGTTGTCCCTTGGTGCCCTTCACTGGGTGCTCTGGGTGGCTGGCGATTTTACTTTGAAAAAATTAGAGTGCTCAAAACAGGCGATTGCCTGAATAATGGTGCATGGAATAATGGAATAGGATCTTGGTCCTATTTTGTTGGTTTTCGGGAGCCAAGATAATGATTAAGAGGGACAGACGGAGGCATTCGTATTGCGCCGTTAGAGGTGAAATTCTTGGATCGGTGCAAGACGAACAACTGCGAAAGCATTTGCCGAGAATGTTTTCATTAATCAAGAACGAAAGTTAGAGGTTCGAAGGCGATCAGATACCGCC
>f4ce19e771ecfd55fee32fe73548e4b4
AGGGCAAGTCTGGTGCCAGCAGCCGCGGTAACTCCAGCTCCAATAGCGTATATTTAAGTTGCTGCAGTTAAAAAGCTCGTAGTCGGATCTCAGGTGTTGAACTTGTGGTTGGATCATTCCGTACCATAAGATTCTGCCTAATCAATCGCATGTTGTCTTGTGTGCACTTCACTGTGTGCATAAGGCACTCGATACGTTTACTTTGAAAAAATTAGAGTGCTCAAAGCAGGCCTTGTGCTTGAATATATGTTGCATGGAATAATGGAATAGGACTTCGGTTCTATTTTGTTGGTTTTCGGAATCGAAGTAATGATTAAAAGAGACAGTCGGGGGCACTTGTATGGTGGTGTTAGAGGTGAAATTCGATTATCGCCGCCAGACAAACAACTGCGAAAGCATTTGCCAAGAATGTTTTCATTGATCAAGAACGAAAGTCAGAGGTTCGAAGACGATCAGATACCGCC
>bf1b85a62e98e5416e404e11c387b200
AGGGCAAGTCTGGTGCCAGCAGCCGCGGTAATTCCAGCTCCAATAGCGTATATTAAAGTTGTTGCAGTTAAAAAGCTCGTAGTTGAATTTCTGGTGCATTCTTTTTTGGCACTTGTCGAGGAAGAGTGTATCATCCGCCAGAGAACTATAGTCGTCCTTCAGTGGTCGATATAGGGATCTGGCAATTTACTTTGAAAAAATTAGAGTGTTCAAGGCAGGCCATTGCCATGAATACACAAGCATGGAATAATGGAATAGGACTATGGTTCATTTTGTTGGTTATTGAGCCTTAGTAATGATTAATAGGGACAGTTGGGGGCATTAGTATTTAATTGTCAGAGGTGAAATTCTTGGATTTATTAAAGACTAACTTATGCGAAAGCATTTGCCAAGGATGTTTTCATTAATCAAGAACGAAAGTTAGGGGATCAAAGACGATCAGATACCGCC
>b0ccbc73bd44dba48b14f11b98a9200e
AGGGCAAGTCTGGTGCCAGCACCCGCGGTAATTCCAGCTCCAATAGCGTATATTAATGCTGCTGCAGTTAAAAAGCTCGTAGTTGGATCTGGCGTACGGGCTTGCGGTCCACCTTCAGGTGGCGACTGCACGTCCCGGCGTACCTCTCGGCTTTCCCTTGTTGCTCTTAGCTGAGTGACTAGGGTTACCGGAATGTTTACTTTGAAAAAATTAGAGTGTTCAAAGCAGGCGATCGCCTGAATAGTGGTGCATGGAATAATGGAACAAGACCTCGGTTCTATTTTGTTGGTTTCCGGAACACGAGGTAATGATTAAGAGGGACTGCTGGGGGCATCCGTATTGCTGCGTTAGAGGTGAAATTCTTGGATCGCAGCAAGACGAACTACTGCGAAAGCATTTGCCAAAAATGTTTTCATTAGCCAAGAACGAAAGTCGGAGGTTCGAAGGCGATCAGATACCGCC
>c8449c97cc1171e12c897ea9376d0582
AGGGCAAGTCTGGTGCCAGCAGCCGCGGTAATTCCAGCTCCAATAGCGTATATTAAAGTTGTTGCAGTTAAAAAGCTCGTAGTTGAATTTCTGGCTTATATTCTTTTGGCACTTGTCGAGAGAGTGTAGGTCATCCGCTAGAGAACTATATTCGTCCTTCAGTGGTCGATATAGGGATCTGGTATTTTACTTTGAAAAAATTAGAGTGTTCAAGGCAGGCCATTGCCATGAATACACAAGCATGGAATAATGGAATAGGACTATGGTTCATTTTGTTGGTTATTGAACCTTAGTAATGATTAATAGGGACAGTTGGGGGCATTAGTATTTAATTGTCAGAGGTGAAATTCTTGGATTTATTAAAGACTAACTTATGCGAAAGCATTTGCCAAGGATGTTTTCATTAATCAAGAACGAAAGTTAGGGGATCAAAGACGATCAGATACCGCC
>84627cfd45a678ca4a1f53349d96d0c6
AGGGCAAGTCTGGTGCCAGCAGCCGCGGTAATTCCAGCTCCAATAGCGTATATTAAAGTTGTTGCGGTTAAAAAGCTCGTAGTTGGATCTCGGCGGGTAGGGAGTGGTTCATTATCTGATGCTACTGCTCCATTTACCCGTGTTTTTGACGGAGGTTTCAGGGTCCTCTTAATCGAGTGCTCTGGGATGCCGTCAGGTTTACTTTGAAAAAATTAGAGTGCTCAAAGCAGGCTTTACACGCTTGAATATTCGTGCATGGAATAATGGAATAGGACGTCGCTTCTATTTTGTTGGTTTTCGGAAATCGACGTAATGATTAATAGGGACAGTCGGGGGCATTAGTATTCAGACGACAGAGGTGAAATTCTTGGACCGTCTGAAGACTCACTACTGCGAAAGCATTTGCCAAGAATGTTTTCATTAATCAAGAACGAAAGTTAGAGGTTCGAAGACGATCAGATACCGCC
>625f477bcd9428fd5931fe98e0d6c496
AGGGCAAGTCTGGTGCCAGCAGCCGCGGTAATTCCAGCTCCAATAGCGTATATTAAAGTTGTTGCAGTTAAAAGCTCGTAGTTGAATTTCTGATGGTTCTGGAGGACAAGCCGACAGGTTCTGACCTCTCAGAGCTCTTCATCCTTCTGTTAACCCTTCTTGGCATTTATTTGCTGGTTGGGGGCTCAGATACTTTACCTTGAGCAAATTAGAGTGTTTCAGGCAGGCTTTCGCTTGAATACTTCATTAGCATGGAATAATAGAAGAGGACTTAGTTCATTTTATTGGTTTGATGACCTAAGTAATGATTAATAGGGACAGTTGGGGGTATTAGTACTAAATTGTCAGAGGTGAAATTCTTTGATTTGTTTAAGACTAACTTATGCGAAAGCATTTACCAAGAATGTTTTCCTTAATCAAGAACGAAAGTTAGGGGATCAAAGACGATCAGATACCGTC
>e3af1640312d476f2c9fba0cfc8e0fe6
AGGGCAAGTCTGGTGCCAGCAGCCGCGGTAATACCAGCTCTAAGAGCGTATATTAATGTTGTTGCAGTTAAAAAGCTCGTAGTTGGATTCTTTTGGGAGGCGGATCGCCGCCGGCGGGGCCCTTGAGTGGTCACGGCGGGGGCTTTCGAGCTTCCTGATGAAACTTTGGTAGAACAATTTAATTATTGTGCTGCCTAATTTACTGTAAAGAAATTAGAGTGTTCAAAGCAGGTTTGCCCTTTTGGGTGTACAACCGTTGAATTTTTCAGTATGGGATAATGGAACATGACAAAATTTGTTCTTGCTTCGGGGTTCGCCTCGGGTGGGGGCAAAGTCTAAATTTTTGTAATGATCAAAAGAAACGGTTGAGGCTATTTGTATTCAGGAGGAAGCGGTGAAATGTGTAGATTTCCTGAAGACAAACAAATGCGAAAGCATTTAGCCAGCACGTTTTCATTAATCAAGAACGAAAGTTAGGGGATCGAAGACGATCAGATACCGCC
>b6cbd5e6f968f271614b5faf38b860b6
AGGGCAATTCTGGTGCCAGCAGCCGCGGTAATTCCAGCTCCAATAGCGTATATTAATGCTGTTGCGGTTAAAAAGCTCGTAGTTGGATCTCGGCGCGCAGGGGGCGGTTCGTTTTTTGACGACACTGCCCCGTTTGCGCGTGTTACCCTGGCGGAGTCGGCCGGGTGCTCTTCGTTGAGTGTCCGTTCCGGGCCGCCGCGTTTACTTTGAAAAAATTAGAGTGCTCCAAGCAGGCTTTTCACGCCTGAATACTCGTGCATGGAATAATGGAATAGGACGTCGTTCCTATTTTGTTGGTTTTCGGGAATCGACGTAATGATTAACAGGGACAGCCGGGGGCATTAGTATTCGGACGACAGAGGTGAAATTCTTGGACCGTCTGAAGACTGACGACTGCGAAAGCATTTGCCAAGAGTGTTTTCATTAATCAAGAACGAAAGTTAGAGGTTCGAAGACGATCAGATACCGCC
>38c57c0e44d41ae7627c0f5fbd9c8669
AGGGCAAGCCTGGTGCCAGCAGCCGCGGTAATTCCAGCTCTAATAGCGTATATCAATGTTGCTGCGGTTAAAAAGCTCGTAGTTGGATCTGCGATCGTAGACACTTGTTTCCTTCGTGGAATACTTGTTGTCTCGATCTACCTTGTTAGATTTCTCTTGGTGCTCTTAACCGAGTGCCTTGAGTGTCTAGCTTGTTTACTTTGAAAAAATTAGAGTGCTCAACGCAGGCGTTTGCCTGAATAGTGGTGCATGGAATAATGGAATAGGACCTCGGTTCTATTTTGTTGGTTTTCGGAGCAGAGGTAATGATTAAGAGGGACAGACGGGGGCATTCGTACTGCTACGTTAGAGGTGAAATTCTTGGATCGTAGCATGACGAACAACTGCGAAAGCATTTGCCAAGAATGTTTTCATTAATCAAGAACGATAGTTAGAGGTTCGAAGGCGATCAGATACCGCC
>a3e1e75289e9e3211fe645dbe58d245a
AGGGCAATTCTGGTGCCAGCAGCCGCGGTAATTCCAGCTCCGCAAGTGTATTCCTATACTGTTGCGTTTAAATAGCTCGTAGTTGGATCTGCGTGTTTAGCGCGCGGTGTTGCTTTTTGCAACTACTGCGACGCGACACTGTACGCTTTCAGCGCGCTCTCACGAGTGCGATGTAAGCAAGTTTACTTTGAACAAATCAGAGTGCTCAAAACGGGCGTTTCGCTCGAATGTTCTTGCATGGAATAATAGAATAGGACCTCGCGTTCTATTTTGTTGGTTTTCGGGACCGAGGTAATGATTAAGAGGGACAGACGGGGGCATTTGTACTGCGACGTGAGAGGTGAAATTCTTGGATCGTCGCAAGACAGACTACTGCGAAAGCATTTGCCAAGAATGTTTTCATTAATCAAGAACGAAAGTAACGGGTTCGAAGACGATCAGATACCGCC
>5dd92852b0924fe0515845e5a2c90955
AGGGCAAGTCTGGTGCCAGCAGCCGCGGTAATTCCAGCTCCGCAAGTGTATTCCTATACTGTTGCGTTTAAATAGCTCGTAGTTGGATCTGCGTGTTTAGCGCGCGGTGTTGCTTTTTGCAACTACTGCGACGCGACACTGTACGCTTTCAGCGCGCTCTCACGAGTGCGATGTAAGCAAGTTTACTTTGAACAAATCAGAGTGCTCAAAACGGGCGTTTCGCTCGAATGTTCTTGCATGGAATAATAGAATAGGACCTCGCGTTCTATTTTGTTGGTTTTCGGGACCGAGGTAATGATTAAGAGGGACAGACGGGGGCATTTGTACTGCGACGTGAGAGGTGAAATTCTTGGATCGTCGCAAGACAGACTACTGCGAAAGCATTTGCCAAGAATGTTTTCATTAATCAAGAACGAAAGTAACGGGTTCGAAGACGATCAGATACCGCC
>5377e5a5925dd535e6506612586e4520
AGGGCAAGTCTGGTGCCAGCAGCCGCGGTAATTCCAGCTCCAATAGCGTATATTAAAGTTGTTGCAGTTAAAAAGCTCGTAGTTGGATTTCAAAGTGGAGATGAGGCAACTCGTCAAAACTTATCAGTCCGAAAGGACTGTTACTGTGAGAAAATTAGAGTGTTTCAAGCAGGCTATTGCAGGAATACATTAGCATGGAATAACGGATGTGTCTAGAATCTTGGTTAATTCTAGATTACGATTAATAGGGACAGTTGGGGGCATTAGTATTTAATTGTCAGAGGTGAAATTCTTGGATTTGTTAAAGACTAACGTATGCGAAAGCATTTGCCAAGGATGTTTTCATTAATCAAGAACGAAAGATTGGGGATCAAAGACGATCAGATACCGCC
>edfeab842463e9868beb261aa5bd8267
AGGGCAAGTCTGGTGCCAGCAGCCGCGGTAATTCCAGCTCCAATAGCGTATATTAAAGTTGTTGCGGTTAAAAAGCTCGTAGTTGGATTTCTGCCGAGGACGACCGGTCCGCCCTCCGGGTGAGCATCTGGCTCGGCCTGGGCATCTTCTTGGAGAACGTAACTGCACTTGGCTGTGTGGTGCGGTATTCAGGACTTTTACTTTGAGGAAATTAGAGTGTTTCAAGCAGGCACACGCCTTGAATACATTAGCATGGAATAATAAGATAGGACCTCGGTTCTATTTTGTTGGTTTCTAGATCTGAGGTAATGATTAATAGGGATAGTTGGGGGCATTCGTATTTAACTGTCAGAGGTGAAATTCTTGGATTTGTTAAAGACGGACTACTGCGAAAGCATTTGCCAAGGATGTTTTCATTGATCAAGAACGAAAGTTAGGGGATCGAAGACGATCAGATACCGCC
>2ee3819413abaed44b47d1f89a2290a6
AGGGCAAGTCTGGTGCCAGCAGCCGCGGTAATTCCAGCTCCAATAGCGTATATTAATGCTGTTGCGGTTAAAAAGCTCGTAGTTGGATCTCGGCGCGCAGGGGGCGGTTCGTTTTTTGACGACACTGCCCCGTTTGCGCGTGTTACCCTGGCGGAGTCGGCCGGGTGCTCTTCGTTGAGTGTCCGTTCCGGGCCGCCGCGTTTACTTTGAAAAAATTAGAGTGCTCCAAGCAGGCTTTTCACGCCTGAATACTCGTGCATGGAATAATGGAATAGGACGTCGTTCCTATTTTGTTGGTTTTCGGGAATCGACGTAATGATTAACAGGGACAGCCGGGGGCATTAGTATTCGGACGACAGAGGTGAAATTCTTGGACCGTCTGAAGACTGACGACTGCGAAAGCATTTGCCAAGAGTGTTTTCATTAATCAAGAACGAAAGTTAGAGGTTCGAAGGCGATCAGATACCGCC
>278761d07ab8dd0d4161e5c0abf9467e
AGGGCAAGTCTGGTGCCAGCAGCCGCGGTAATTCCAGCTCCGCAAGTGTATTCCTATACTGTTGCGTTTAAATAGCTCGTAGTTGGATCTGCGTGTTTAGCGCGCGGTGCCGTTTTTCGACGGCTACTGTGACGCGACACTGTACGCTGACTTCGTATTCATTGAGTATGCTGTCAGCAAGTTTACTTTGAACAAATCAGAGTGCTCAAAACGGGCGTTTCGCTCGAATGTTCTTGCATGGAATAATAGAATAGGACCGCGCGTTCTATTTTGTTGGTTTTCGGGACGCGGGTAATGATTAAGAGGGACAGACGGGGGCATTTGTACTGCGACGTGAGAGGTGAAATTCTTGGATCGTCGCAAGACAGACTACTGCGAAAGCATTTGCCAAGAATGTTTTCATTAATCAAGAACGAAAGTAACGGGTTCGAAGGCGATCAGATACCGCC
>7452fe40d2ab6a1ee591647a0b3e06b7
AGGGCAATTCTGGTGCCAGCACCCGCGGTAATTCCAGCTCCAATAGCGTATATTAATGCTGCTGCAGTTAAAAAGCTCGTAGTTGGATCTGGCGTACGGGCTTGCGGTCCACCTTCAGGTGGCGACTGCACGTCCCGGCGTACCTCTCGGCTTTCCCTTGTTGCTCTTAGCTGAGTGACTAGGGTTACCGGAATGTTTACTTTGAAAAAATTAGAGTGTTCAAAGCAGGCGATCGCCTGAATAGTGGTGCATGGAATAATGGAACAAGACCTCGGTTCTATTTTGTTGGTTTCCGGAACACGAGGTAATGATTAAGAGGGACTGCTGGGGGCATCCGTATTGCTGCGTTAGAGGTGAAATTCTTGGATCGCAGCAAGACGAACTACTGCGAAAGCATTTGCCAAAAATGTTTTCATTAGCCAAGAACGAAAGTCGGAGGTTCGAAGACGATCAGATACCGCC
>744e5500913f6d78cd78e6e8af04149c
AGGGCAAGTCTGGTGCCAGCAGCCGCGGTAATTCCAGCTCCAATAGCGTATATTTAAGTTGCTGCAGTTAAAAAGCTCGTAGTTGGATTTCGGATGGGATTTGCCGGTCCGCCGTTCCGGTGTGCACTGGCCAGTCTCATCTTGTTGTTGGGGACTAGCTCCTGGGCTTCACTGTCCGGGACTAGGAGCTGACGAGGTTACTTTGAGTAAATTAGAGTGTTCAAAGCAAGCCTACGCTCTGAATACATTAGCATGGAATAACATGATAGGACTCTGGCTTATCTTGTTGGTCTGTGAGACCAGAGTAATGATTAAGAGGGACAGTCGGGGACATTCGTATTTCATTGTCAGAGGTGAAATTCTTGGATTTATGAAAGACGAACTTCTGCGAAAGCATTTGTCAAGGATGTTTTCATTAATCAAGAACGAAAGTTGGGGGCTCGAAGGCGATCAGATACCGCC
>ad4ff25ca5113e040ca36d11ac0f1074
AGGGCAAGTCTGGTGCCAGCAGCCGCGGTAATTCCAGCTCCAATAGCGTATATTAAAGTTGTTGCAGTTAAAAAGCTCGTAGTTGGATCTCGGGAGCGGTCCGGCGGTCCTCCTCACGGAGGTTTCACTGCCGCGTCGCCGCTCTCACCTCACCGGCTCTCCCCGGGTGCTCTTCGCTGAGTGCCCGAGGCGGCCGGAATGTTTACTTTGAAAAAATTAGAGTGTTCAAAGCAGGCGTTTCGCCTGAATATTGGCGCATGGAATAATGGAATAGGACCTCGGTTCTATTTTGTTGGTTTTCGGAAGTCGAGGTAATGATTAGTAGGGACGATCCGGGGGCATTCGTATTGCGCGGTTAGAGGTGAAATTCTTGGATCCGCGCAAGACGAACTACAGCGAAGGCGTCTGCCAAGTGCGTCTTCATTAATCAAGAGCGACAGTCAGAGGTTCGAAGACGATCAGATACCGCC
>f174b7c5fac52d232036ab930e0a4197
AGGGCAAGTCTGGTGCCAGCAGCCGCGGTAATTCCAGCTCCGCAAGTGTATTCCTATACTGTTGCGTTTAAATAGCTCGTAGTTGGATCTGCGTGTTTAGCGCGCGGTGTTACTTCTTGTAACTACTGTGACGCGACACTGTACGTTGACTTCGTACTCATTGAGTATGTAGACAACAAGTTTACTTTGAACAAATCAGAGTGCTCAAAACGGGCGTTTCGCTCGAATGTTCTTGCATGGAATAATAGAATAGGACCGCGCGTTCTATTTTGTTGGTTTTCGGGACGCGGGTAATGATTAAGAGGGACAGACGGGGGCATTTGTACTGCGACGTGAGAGGTGAAATTCTTGGATCGTCGCAAGACAGACTACTGCGAAAGCATTTGCCAAGAATGTTTTCATTAATCAAGAACGAAAGTAACGGGTTCGAAGACGATCAGATACCGCC
>27170835127ce98389e408c6c40f0b3f
AGGGCAAGCCTGGTGCCAGCAGCCGCGGTAATTCCAGCTCCAATAGCGTATATTAAAGTTGTTGCAGTTAAAAAGCTCGTAGTTGAATTTCTGGCTTTTTCTCTCTTGGCACCTGTCGAGAGAGAGAAGGTCATCCGCCAGAGAACTATAGTCGTCCTTTAGTGGTCGATATAGGGATCTGGCAATTTACTTTGAAAAAATTAGAGTGTTCAAGGCAGGCCATTGCCATGAATACACAAGCATGGAATAATGGAATAGGACTATGGTTCATTTTGTTGGTTATTGAACCTTAGTAATGATTAATAGGGACAGTTGGGGGCATTAGTATTTAATTGTCAGAGGTGAAATTCTTGGATTTATTAAAGACTAACTTATGCGAAAGCATTTGCCAAGGATGTTTTCATTAATCAAGAACGAAAGTTAGGGGATCAAAGACGATTAGATACCGCC
>d4cb6bd5570a38639e4907877a614785
AGGGCAAGTCTGGTGCCAGCAGCCGCGGTAATTCCAGCTCCAATAGCGTATATTAAAGTTGTTGCAGTTAAAAAGCTCGTAGTTGGATTTCAAGAGACGCACTTGGGTAACCATGTTGCTCTCTACCAGTCTTTGACTGTTACTGTGAGAAAATTAGAGTGTTTCAAGCAGGCTTTTGCAGGAATACATTAGCATGGAATAACGAATGTGTCTAGAATCTTGGTTAATTCTAGATTACGATTAATAGGGACAGTTGGGGGCATTAGTATTTAATTGTCAGAGGTGAAATTCTTGGATTTGTTAAAGACTAACGTATGCGAAAGCATTTGCCAAGGATGTTTTCATTAATCAAGAACGAAAGATAGGGGATCAAAGACGATCAGATACCGCC
>df48eb1e5ad16dad2073b0f64a83c097
AGGGCAAGTCTGGTGCCAGCAGCCGCGGTAATTCCAGCTCCAATAGCGTATATTAAAGTTGTTGCAGTTAAAAAGCTCGTAGTTGAATTTCTGGCTTATATTCTTTTGGCACTTGTCGAGAGAGTGTAGGTCATCCGCTAGAGAACTATATTCGTCCTTCAGTGGTCGATATAGGGATCTGGTATTTTACTTTGAAAAAATTAGAGTGTTCAAGGCAGGCCATTGCCATGAATACACAAGCATGGAATAATGGAATAGGACTATGGTTCATTTTGTTGGTTATTGAACCTTAGTAATGATTAATAGGGACAGTTGGGGGCATTAGTATTTAATTGTCAGAGGTGAAATTCTTGGATTTATTAAAGACTAACTTATGCGAAAGCATTTGCCAAGGATGTTTTCATTAATCAAGAACGAAAGTTAGGGGATCAAAGACGATCAGATACCGTC
>a574e27c42ac34696736b6a1b8d655ed
AGGGCAAGTCTGGTGCCAGCAGCCGCGGTAATTCCAGCTCCGCAAGTGTATTCCTATACTGTTGCGTTTAAATAGCTCGTAGTTGGATCTGCGTGTTTAGCGCGCGGTGTTACTCATTAGTAACTACTGCGACGCGACACTGTACGCTCTCAGCATGCTGCAAAGTATGATGTGAGCAAGTTTACTTTGAACAAATCAGAGTGCTCAAGACGGGCGTTTCGCTCGAATGTTCTTGCATGGAATAATAGAATAGGACCCGGCGTTCTATTTTGTTGGTTTTCGGGACGCGGGTAATGATTAAGAGGGACAGACGGGGGCATTTGTACTGCGACGTGAGAGGTGAAATTCTTGGATCGTCGCAAGACAGACTACTGCGAAAGCATTTGCCAAGAATGTTTTCATTAATCAAGAACGAAAGTAACGGGTTCGAAGACGATCAGATACCGCC
>5b69f6645731c66c7a80f5d2f59d014c
AGGGCAATTCTGGTGCCAGCAGCCGCGGTAATTCCAGCTCCAATAGCGTATATTAAAGTTGTTGCAGTTAAAAAGCTCGTAGTTGAATTTCTGGCTTATATTCTTTTGGCACTTGTCGAGAGAGTGTAGGTCATCCGCTAGAGAACTATATTCGTCCTTCAGTGGTCGATATAGGGATCTGGTATTTTACTTTGAAAAAATTAGAGTGTTCAAGGCAGGCCATTGCCATGAATACACAAGCATGGAATAATGGAATAGGACTATGGTTCATTTTGTTGGTTATTGAACCTTAGTAATGATTAATAGGGACAGTTGGGGGCATTAGTATTTAATTGTCAGAGGTGAAATTCTTGGATTTATTAAAGACTAACTTATGCGAAAGCATTTGCCAAGGATGTTTTCATTAATCAAGAACGAAAGTTAGGGGATCAAAGACGATCAGATACCGCC
>8de5268d33f1eba127abc29edf2a82ba
AGGGCAATTCTGGTGCCAGCAGCCGCGGTAATTCCAGCTCCAATAGCGTATATTAAAGTTGTTGCAGTTAAAAAGCTCGTAGTTGAATTTCTGGTGCATTCTTTTTTGGCACTTGTCGAGGAAGAGTGTATCATCCGCCAGAGAACTATAGTCGTCCTTCAGTGGTCGATATAGGGATCTGGCAATTTACTTTGAAAAAATTAGAGTGTTCAAGGCAGGCCATTGCCATGAATACACAAGCATGGAATAATGGAATAGGACTATGGTTCATTTTGTTGGTTATTGAGCCTTAGTAATGATTAATAGGGACAGTTGGGGGCATTAGTATTTAATTGTCAGAGGTGAAATTCTTGGATTTATTAAAGACTAACTTATGCGAAAGCATTTGCCAAGGATGTTTTCATTAATCAAGAACGAAAGTTAGGGGATCAAAGACGATCAGATACCGCC
>87784b0afaf8c3b857fa96e360fd5d44
AGGGCAAGTCTGGTGCCAGCAGCCGCGGTAATTCCAGCTCCAATAGCGTATATTAAAGTTGTTGCAGTTAAAAAGCTCGTAGTTGAATTTCTGATTATGAATGTAATGGTTTCCCGTTGCATTTGTAGTCATCCACATGAGAACCCATCTCGGCCTTTACTGGTCGGTTGGGGGATCATGTACTTTACTTTGAAAAAATCAGAGTGTTTCAGGCAGGCGTTTGCATGAATACACAAGCATGGAATAATGGAATAGGACTAGAGTCCATTTTATTGGTTATTGGACTGTAGTAATGATTAATAGGGACAGTTGGGGGCATTAGTATTTAATTGTCAGAGGTGAAATTCTTGGATTTATTAAAGACTAACTTATGCGAAAGCATTTGCCAAGGATGTTTTCATTAATCAAGAACGAAAGTTAGGGGATCAAAGACGATCAGATACCGCC
>cf8f08f2094f0b7c4280ab64ad6b0496
AGGGCAAGTCTGGTGCCAGCAGCCGCGGTAATTCCAGCTCCGCAAGTGTATTCCTATACTGTTGCGTTTAAATAGCTCGTAGTTGGATCTGCGTGTTTAGCGCGCGGTGCCATTTTGCGATGGTTACTGCGACGCGACACAGTTGTGTTGGTTGACGCGATGCTCTCACGAGTGTTGAGTTGCCAACGAGTTTACTTTGAACAAATCAGAGTGCTCAAAACGGGCGTTTCGCTCGAATGTTCTTGCATGGAATAATAGAATAGGACCTGTCGTTCTATTTTGTTGGTTTTCGGAACGTGGGTAATGATTAAGAGGGACAGACGGGGGCATTTGTACTGCGACGTGAGAGGTGAAATTCTTGGATCGTCGCAAGACAAACTACTGCGAAAGCATTTGCCAAGAATGTTTTCATTAATCAAGAACGAAAGTAACGGGTTCGAAGACGATCAGATACCGCC
>d163f5705bea3d011e9e04ae68c81c74
AGGGCAAGTCTGGTGCCAGCAGCCGCGGTAATTCCAGCTCCAATAGCGTATATTAAAGTTGTTGCAGTTAAAAAGCTCGTAGTTGAATTTCTGGTGCATTCTTTTTTGGCACTTGTCGAGGAAGAGTGTATCATCCGCCAGAGAACTATAGTCGTCCTTCAGTGGTCGATATAGGGATCTGGCAATTTACTTTGAAAAAATTAGAGTGTTCAAGGCAGGCCATTGCCATGAATACACAAGCATGGAATAATGGAATAGGACTATGGTTCATTTTGTTGGTTATTGAGCCTTAGTAATGATTAATAGGGACAGTTGGGGGCATTAGTATTTAATTGTCAGAGGTGAAATTCTTGGATTTATTAAAGACTAACTTATGCGAAAGCATTTGCCAAGGATGTTTTCATTAATCAAGAACGAAAGTTAGGGGATCAAAGACGATCAGATACCGTC
>754796b3c6da1f0fded229db6f54e1bd
AGGGCAAGTCTGGTGCCAGCAGCCGCGGTAATACCAGCTCTTCTAGCATATATTAAAATTGCTGCAGTTAAAACGCTCGTAGTTTGAATTATTGTTCTGGACGGCGTGGAGTTGTTTTTATTGACTCTGCGGCGGGCTGGGACATGAAGAACCCTCGCAGGCAGGCTTTAAGTAGCGTGTTTGCGACATAACCATGAACAAAAATTGGCGCTCAAAACAGGACTTTGGTCTATTGAGATTTCAGCATGGGATTATAGAATATGGGAAGGCTGACCAGGGTCCCACGGGGCATCTGGAAGGTACTTTCAATGGTTAATGAGGACGATGCGTGGAAGTTCATATTAGAATGTCAGAGGTGAAATTCTTGGATTATTCTACGATGAACATCAGCGAAGGCATCCTTCAAGTGCGTGCCTGTCAATCAAGAACGAAAGTTGGGGGATCGAAGACGATCAGATACCGCC
>208a7be64df7683c61e884fbc060baec
AGGGCAATTCTGGTGCCAGCAGCCGCGGTAATTCCAGCTCCAATAGCGTATATTAAAGTTGTTGCAGTTAAAAAGCTCGTAGTTGGATCTCGGGTCCAGGCTGGCGGTCCACCTCGCGGTGGTTACTGCCTGTCCTGACCTACCTCCCGGTTCTCTCTTGGTGCTCTTGACTGAGTGTCTCGAGTGGCCGGAACGTTTACTTTGAAAAAATTAGAGTGTTCAAAGCAGGCAATTCGCCTGAATAATGGTGCATGGAATAATGGAATAGGACCTCGGTTCTATTTTGTTGGTTTTCGGAACTCGAGGTAATGATTAAGAGGGACAGACGGGGGCATTCGTATTACGGTGTTAGAGGTGAAATTCTTGGATCGCCGTAAGACGAACTACTGCGAAAGCATTTGCCAAGAATGTTTTCATTAATCAAGAACGAAAGTCAGAGGTTCGAAGACGATCAGATACCGTC
>9e861873510164d185c6371e4e15aecc
AGGGCAAGTCTGGTGCCAGCAGCCGCGGTAATTCCAGCTCCAATAGCGTATATTAAAGTTGTTGCAGTTAAAAAGCTCGTAGTTGAATTTCTGTCTAGAATGACCGGTGCAGCCTCTGGTTGACTACTGCGTTACATCTAGACATATTTCTAGAGAACGTCTCTGTACTTTACTGTATGGAACGGGATCTAGAACTTTTACTTTGAGAAAATTAGAGTGTTTCAAGCAAGCGTACGCTTTGAATACTGCAGCATGGAATAATATCATAAGACTTTGGTCTTATTTTGTTGGTTTCTAAGACTGAAGTAATGATTGATAGGGACAGTTGGGGGCATTCGTATTTAACTGTCAGAGGTGAAATTCTTGGATTTGTTAAAGACGAACTACTGCGAAAGCATTTGCCAGGGATGTTTTCATTAATCAAGAACGAAAGTTAGGGGATCGAAGACGATCAGATACCGCC
>679359df9cdf289be4d27878a2a59883
AGGGCAATTCTGGTGCCAGCAGCCGCGGTAATTCCAGCTCTAATAGCGTATATCAATGTTGCTGCGGTTAAAAAGCTCGTAGTTGGATCTGCGATCGTAGACACTTGTTTCCTTCGTGGAATACTTGTTGTCTCGATCTACCTTGTTAGATTTCTCTTGGTGCTCTTAACCGAGTGCCTTGAGTGTCTAGCTTGTTTACTTTGAAAAAATTAGAGTGCTCAACGCAGGCGTTTGCCTGAATAGTGGTGCATGGAATAATGGAATAGGACCTCGGTTCTATTTTGTTGGTTTTCGGAGCAGAGGTAATGATTAAGAGGGACAGACGGGGGCATTCGTACTGCTACGTTAGAGGTGAAATTCTTGGATCGTAGCATGACGAACAACTGCGAAAGCATTTGCCAAGAATGTTTTCATTAATCAAGAACGATAGTTAGAGGTTCGAAGACGATTAGATACCGCC
>4e159cc9d30827ce9b1cab65fab82ef9
AGGGCAAGTCTGGTGCCAGCAGCCGCGGTAATTCCAGCTCCAATAGCGTATATTAAAGTTGCTGCGGTTAAAAAGCTCGTAGTCGAATCTCAGTCTCGGTCGGATGGTCCATTTCACGATGGTACTGTTCGAATCGGACATTTGGCCGCGTTTCTCAGTATGCTCTTGATTGAGTGTGCTGGGAGAGTGGCACGTTTACTTTGAAAAAATTAGAGTGCTCAAAGCAGGCAATCGCCTGAATCTTCGTGCATGGAATGATGGAATAGGGCCTCGATCCTATTTTGTTGGTTCAAGGGATGTGAGGTAATGATTAAGAGGGACGGCCGGGGGCATTCGTATTGCGACGTTAGAGGTGAAATTCTTAGATCGTCGCAAGACGGACTACTGCGAAAGCATTTGCCAAGAATGTTTTCATTGATCAAGAACGAAAGTCAGAGGTTCGAAGACGATCAGATACCGCC
>36241019332969c07dbc2cfbb7c7235f
AGGGCAAGTCTGGTGCCAGCAGCCGCGGTAATTCCAGCTCTGAAGGTGTATACCACCGTTGTTGCGGTTAAAACGCTCGTAGTTGGATCTACGTTCGTGGGGTCGGTGTTCTCTGCTGAGATCTACTGACTACCTGAACTGAGACAGCTGGTTTTCCCTTGGTGCTCTTTATTGAGTGCCTTGGGTGGCTAGCAAGTTTACTTTGAAAAAATTAGAGTGCTCAAAACAGGCGCATGCCTGAATAGTGGTGCATGGAATAATGGAATAGGATCTTGGTCCTATTTTGTTGGTTTTCGGGAGCCAAGATAATGATTAAGAGGGACAGACGGGGGCATTCGTATTGCAGCGTTAGAGGTGAAATTCTTGGATCGTTGCAAGACGAACAACTGCGAAAGCATTTGCCAAGAATGTTTTCATTAATCAAGAACGAAAGTTAGAGGTTCGAAGGCGATCAGATACCGCC
>a5c076dc1540aaeb01d5072ebf29332b
AGGGCAAGCCTGGTGCCAGCAGCCGCGGTAATTCCAGCTCCGCAAGTGTATTCCTATACTGTTGCGTTTAAATAGCTCGTAGTTGGATCTGCGTGTTTAGCGCGCGGTGTTACTCATTAGTAACTACTGCGACGCGACACTGTACGCTCTCAGCATGCTGCAAAGTATGATGTGAGCAAGTTTACTTTGAACAAATCAGAGTGCTCAAGACGGGCGTTTCGCTCGAATGTTCTTGCATGGAATAATAGAATAGGACCCGGCGTTCTATTTTGTTGGTTTTCGGGACGCGGGTAATGATTAAGAGGGACAGACGGGGGCATTTGTACTGCGACGTGAGAGGTGAAATTCTTGGATCGTCGCAAGACAGACTACTGCGAAAGCATTTGCCAAGAATGTTTTCATTAATCAAGAACGAAAGTAACGGGTTCGAAGACGATCAGATACCGCC
>f0c12901ce366cf059209f5d83252854
AGGGCAAGTCTGGTGCCAGCAGCCGCGGTAATTCCAGCTCCACGAGCATGTACGTAAGTTGTTGCAGTTAAAAAGCTCGTAGTTGGATCTCAGGCTCGTGGTCAGTGGTCCGCCCGATACGGGTGTGTACTGCTGTGCCCGGCCTACGTCTGGTTTAATTCGTAGTGCCCTTAACTGGGTGCTGCGGAATGCCAGAAAGTTTACTCTGAAAAAATTAGAGTGCTCAAAGCAAGCTGTTATGCTTGAATACTGTTGCATGGAATAATGGAATAGGACCTCGGATCTATTTTGTTGGTTTTCGGAGTCGAGGTAATGATTAAGAGGGACAGACGGGGGCATTCGTATTGCGCCGTTAGAGGTGAAATTCTTGGATCGGCGCAAGACGAACAACTGCGAAAGCATTTGCCAAGGATGTTTTCATTAATCAAGAACGAAAGTCAGAGGTTCGAAGACGATCAGATACCGCC
>930e66d68bfb7cfd0c5f2f550e2a45b5
AGGGCAAGTCTGGTGCCAGCAGCCGCGGTAATTCCAGCTCCAATAGCGTATATTAAAGTTGTTGCGGTTAAAAAGCTCGTAGTTGGATTTCTGCTGAGGACGATCGGTCCGCCCTCTGGGTGAGTATCTGGCTCGGCCTTGGCATCTTCTTGGAGAACGTTGCTGCACTTGACTGTGTGGCGCGGTGTCCAGGACTTTTACTTTGAGGAAATTAGAGTGTTTCAAGCAGGCGCACGCCTTGAATACGTTAGCATGGAATAATAAGATAGGACCTCGGTTCTATTTTGTTGGTTTCTAGAGCTGAGGTAATGATTAATAGGGATAGTTGGGGGCATTCGTATTTAATTGTCAGAGGTGAAATTCTTGGATCTATTAAAGACGAACTACTGCGAAAGCATTTGCCAAGGATGTTTTCATTGATCAAGAACGAAAGTTAGGGGATCGAAGACGATCAGATACCGCC
>b31df8643e60881c3fc94bfe8270417e
AGGGCAAGTCTGGTGCCAGCAGCCGCGGTAATTCCAGCTCCAATAGCGTATGCAAATGCTGCTGCGGTTAAAAAGCTCGTAGTTGGATCTCGGCGGGCCGGGGGCGGTTCGCTTTTGGCGTGACTGCCCCACTGGCTCGTGTGTTTTGGTGCGGAGGTCGCGGGGTGCGCTTAACCGTGTGTCCCGCGGCGCCGCCGGGTTTACTTTGAAAAAATTAGAGTGCTCCAAGCAGGCCTGACACGCCTGGATAGCCGTGCATGGAATAATGGAATAGGACGTCGTTTCTATTTCGTTGGTTTTCGGAAATCGACGTAATGATTAATAGGGACAGTCGGGGGCATTAGTATTCCGACGACAGAGGTGAAATTCTTGGACCGTCGGAAGACTCACTACTGCGAAAGCATTTGCCAAGAATGTTTTCATTAATCAAGAACGAAAGTTAGAGGTTCGAAGACGATCAGATACCGCC
>b88c293e97a89d7e0ece078e2be7f914
AGGGCAAGTCTGGTGCCAGCAGCCGCGGTAATTCCAGCTCCAATAGCGTATATTAATTCTGTTGCGGTTAAAAAGCTCGTAGTTGGATCTCGGTTGCCCGTGTTCGGTTAGCTGATTGGCTTTACTGAATTTCAGGGCATCTGTTTTTTTGCAGGTCGAGCGTGGGTGCTCTTAACCGAGTGTCCACGTCCTCGCCTGCAGGTTTACTTTGAAAAAATTAGAGTGCTCAAAGCAGGCCTCGTTGCGCTTGAATATTCGTGCATGGAATAATGGAATAGGACGTCGTTTCTATTTTGTTGGTTTTCGGAAATCGACGTAATGATTAATAGGGACAGTCGGGGGCATTAGTATTCAGACGACAGAGGTGAAATTCTTGGACCGTCTGAAGACTGCCAACTGCGAAAGCATTTGCCAAGAATGTTTTCATTAATCAAGAACGAAAGTTAGAGGTTCGAAGACGATCAGATACCGCC
>58c3c437813c93362d133d87f0f54ea8
AGGGCAAGCCTGGTGCCAGCAGCCGCGGTAATTCCAGCTCCAATAGCGTATATTAAAGTTGTTGCAGTTAAAAGCTCGTAGTTGAATTTCTGATGGTTCTGGAGGACAAGCCGACAGGTTCTGACCTCTCAGAGCTCTTCATCCTTCTGTTAACCCTTCTTGGCATTTATTTGCTGGTTGGGGGCTCAGATACTTTACCTTGAGCAAATTAGAGTGTTTCAGGCAGGCTTTCGCTTGAATACTTCATTAGCATGGAATAATAGAAGAGGACTTAGTTCATTTTATTGGTTTGATGACCTAAGTAATGATTAATAGGGACAGTTGGGGGTATTAGTACTAAATTGTCAGAGGTGAAATTCTTTGATTTGTTTAAGACTAACTTATGCGAAAGCATTTACCAAGAATGTTTTCCTTAATCAAGAACGAAAGTTAGGGGATCAAAGACGATCAGATACCGTC
>797d3afa02bfed51840a53b6446894f2
AGGGCAAGTCTGGTGCCAGCAGCCGCGGTAATTCCAGCTCCAATAGCGTATATTAAAGTTGTTGCGGTTAAAAAGCTCGTAGTTGGATCTGCGGTCACAGATGCCGGTTTCCTTCACGGAATACTGGTTGTCTTGACCTACCTTGCTGGTTTTCCCTTGGTGCTCTTTACTGAGTGCCCTGGGTGACTAGCACGTTTACTTTGAAAAAATTAGAGTGCTTAACGCAGGCTTTTGCCTGAATAGTGGTGCATGGAATAATGGAATAGGACCTCGGTTCTATTTTGTTGGTTTTCGGAGCACGAGGTAATGATTAAGAGGGACAGACGGGGGCATTCGTACTGCTGCGTTAGAGGTGAAATTCTTGGATCGTAGCATGACGAACAACTGCGAAAGCATTTGCCAAGAATGTTTTCATTAATCAAGAACGATAGTTAGAGGTTCGAAGACGATTAGATACCGCC
>47430762f36c1fc954201196308b325d
AGGGCAAGTCTGGTGCCAGCAGCCGCGGTAATTCCAGCTCCAATAGCGTATATTAAAGCTGTTGCAGTTAAAAAGCTCGTAGTCGGATTTCGGGCGGCGGCCAATGGTTCGGCTCCGTGCCGATACTGCTGGTCGCGGCCTCCACGCCGGTCGTCTTTCGGTGCTCTTAACTGAGTGCCTTAAGTAGCCGGAGCGTTTACTTTGAAAAAATTAGAGTGTTCAAGGCAGGCCTCGAGCCTGAATGATGGTGCATGGAATAATGGAATAGGACCTCGGTTCTATTTTGTTGGTCTTCGGAACTGGAGGTAATGATTAATAGGGACGGACGGGGGCATTCGTATTGCGGCGTTAGAGGTGAAATTCTTGGATCGTCGCAAGACGGACTACTGCGAAAGCATTTGCCAAGAATGTTTTCATTGATCAAGAGCGAAAGTCAGAGGATCGAAGACGATCAGATACCGCC
>47658eeca33e6860e6839ad5973663fb
AGGGCAAGTCTGGTGCCAGCAGCCGCGGTAATTCCAGCTCTGCCAGTGTATATCTATGCTGCTGCGGTTAAAAAGCTCGTAGTTGGATCTGCGTGCTAGGAACTGGTCCGTCTACTGGACGTGAACTGGTCTCCGGCATTATATCGGCTGGTTTTCCCTCGATGCTCTTAACCGGGTGTCTTGGGTGGCTAGCACGTTTACTTTGAAAAAATTAGAGTGCTCAAAACAGGCGCAAGCCTTGAATACTAGTGCATGGAATAATAGAATAGGACTCCGGTTCTGTTTTGTTGGTTTTCGGAACACGAAGTAATGATTAAGAGGGACAGACGGGGGCATTCGTATTGCGACGTTAGAGGTGAAATTCTTGGATCGTCGCAAGACGGACTACTGCGAAAGCATTTGCCAAGAATGTTTTCATTAATCAAGAACGAAAGTTAGAGGTTCGAAGACGATCAGATACCGCC
>b916d68061cda5f5241fc6a0ac25ec3f
AGGGCAAGTCTGGTGCCAGCAGCCGCGGTAATTCCAGCTCCACCAGTGTATATCTATGCTGCTGCGGTTAAAAAGCTCGTAGTTGGATCTTCGTGCCAAGAACTGGTCCACCTCTGTGGTGTGCACTGGCTTCTGGCACTAAACCGTCGGTTTTCCCTTGATGCCCTTCACCGGGTGTCATGGGTGGCTGACATGTTTACTTTGAAAAAATTAGAGTGCTTAACACAAGCGATTCGCTTGAATATTCGTGCATGGAATAATAGAATAGGTCCTTGGTCCTATTTTGTTGGTTTTCGGGGCACAAGGAAATGATTAAGAGGGACAGACGGGGGCATTCGTACTCCGACGTTAGAGGTGAAATTCTTGGATCGTCGGATGACGTACTACTGCGAAAGCATTTGCCAAGAATGTTTTCATTAATCAAGAACGAAAGTTAGAGGTTCGAAGACGATCAGATACCGCC
>161f2a578e4c0a89a5d78a017e83be17
AGGGCAAGTCTGGTGCCAGCAGCCGCGGTAATTCCAGCTCCAATAGCGTATATTAAAGCTGTTGCAGTTAAAAAGCTCGTAGCTGAATCTCGGGTCCAGGCGGGCAGTCCGCCTCGCGGCGAGTACGGCCCGTTTCCTGACCCAACTGCCGGTATTCTCGGGGTGCTCTTGATTGAGTGTTTCGGGTGGCCGGCACGTTTACTTTGAAAAAATTAGAGTGCTCAAAGCAGGCCAGCGAGCCTGAATACTATAGCATGGAATAATGAAATAGGACCTCGGTGCTATTTTGTTGGTCTCCGGTGCTCGAGGTAATGATTAAGAGGGACGGACGGGGGCATTCGTATTGCGGGGCGAGAGGTGAAATTCTTGGACCCTCGCAAGACGAACAACCGCGAAAGCATTTGCCAAGAATGTTTTCCTTAGTCAAGAACGAAAGTCAGAGGTTCGAAGACGATCAGATACCGCC
>7c55ab2a8ff7de5be649d1385f982ba8
AGGGCAATTCTGGTGCCAGCAGCCGCGGTAATTCCAGCTCCAATAGCGTATATTAAAGTTGTTGCGGTTAAAAAGCTCGTAGTTGGATTTCTGCCGAGGACGACCGGTCCGCCCTCCGGGTGAGCATCTGGCTCGGCCTGGGCATCTTCTTGGAGAACGTAACTGCACTTGGCTGTGTGGTGCGGTATTCAGGACTTTTACTTTGAGGAAATTAGAGTGTTTCAAGCAGGCACACGCCTTGAATACATTAGCATGGAATAATAAGATAGGACCTCGGTTCTATTTTGTTGGTTTCTAGATCTGAGGTAATGATTAATAGGGATAGTTGGGGGCATTCGTATTTAACTGTCAGAGGTGAAATTCTTGGATTTGTTAAAGACGGACTACTGCGAAAGCATTTGCCAAGGATGTTTTCATTGATCAAGAACGAAAGTTAGGGGATCGAAGACGATCAGATACCGCC
>1d9c9547f9fae6699b7422dc56c61576
AGGGCAATTCTGGTGCCAGCACCCGCGGTAATTCCAGCTCCAATAGCGTATATTAATGCTGCTGCAGTTAAAAAGCTCGTAGTTGGATCTGGCGTACGGGCTTGCGGTCCACCTTCAGGTGGCGACTGCACGTCCCGGCGTACCTCTCGGCTTTCCCTTGTTGCTCTTAGCTGAGTGACTAGGGTTACCGGAATGTTTACTTTGAAAAAATTAGAGTGTTCAAAGCAGGCGATCGCCTGAATAGTGGTGCATGGAATAATGGAACAAGACCTCGGTTCTATTTTGTTGGTTTCCGGAACACGAGGTAATGATTAAGAGGGACTGCTGGGGGCATCCGTATTGCTGCGTTAGAGGTGAAATTCTTGGATCGCAGCAAGACGAACTACTGCGAAAGCATTTGCCAAAAATGTTTTCATTAGCCAAGAACGAAAGTCGGAGGTTCGAAGACGATCAGATACCGTC
>aff560054b844e694684220487352fc1
AGGGCAATTCTGGTGCCAGCAGCCGCGGTAATTCCAGCTCCAATAGCGTATATTAAAGTTGTTGCGGTTAAAAAGCTCGTAGTTGGATTTCTGCTGAGGACGATCGGTCCGCCCTCTGGGTGAGTATCTGGCTCGGCCTTGGCATCTTCTTGGAGAACGTTGCTGCACTTGACTGTGTGGCGCGGTGTCCAGGACTTTTACTTTGAGGAAATTAGAGTGTTTCAAGCAGGCGCACGCCTTGAATACGTTAGCATGGAATAATAAGATAGGACCTCGGTTCTATTTTGTTGGTTTCTAGAGCTGAGGTAATGATTAATAGGGATAGTTGGGGGCATTCGTATTTAATTGTCAGAGGTGAAATTCTTGGATCTATTAAAGACGAACTACTGCGAAAGCATTTGCCAAGGATGTTTTCATTGATCAAGAACGAAAGTTAGGGGATCGAAGACGATCAGATACCGCC
>c27bbbed0d72a011b3412e94ca3bffe8
AGGGCAAGTCTGGTGCCAGCAGCCGCGGTAATTCCAGCTCCAATAGCGTATATTAAAGTTGTTGCAGTTAAAAAGCTCGTAGTTGGATTTCAAGAAACGCAACTGGGAAACCAGGATGCTTTCTACCAGTCTTAGACTGTTACTGTGAGAAAATTAGAGTGTTTCAAGCAGGCAATTGCAGGAATACATTAGCATGGAATAACGAATGTGTCTACAATTTGGTTGATTGTAGGTTACAATTAATAGGGACAGTTGGGGGCATTAGTATTTAATTGTCAGAGGTGAAATTCTTGGATTTGTTAAAGACTAACGTATGCGAAAGCATTTGCCAAGGATGTTTTCATTAATCAAGAACGAAAGATAGGGGATCAAAGACGATCAGATACCGCC
>4ecb06f77e182d3ae690a0b1ec924e1d
AGGGCAAGTCTGGTGCCAGCAGCCGCGGTAATTCCAGCTCCAATAGCGTATATTAAAGTTGTTGCAGTTAAAAAGCTCGTAGTTGGATCTCGGGAGCGGTCCGGCGGTCCTCCTCACGGAGGTTTCACTGCCGCGTCGCCGCTCTCACCTCACCGGCTCTCCCCGGGTGCTCTTCGCTGAGTGCCCGAGGCGGCCGGAATGTTTACTTTGAAAAAATTAGAGTGTTCAAAGCAGGCGTTTCGCCTGAATATTGGCGCATGGAATAATGGAATAGGACCTCGGTTCTATTTTGTTGGTTTTCGGAAGTCGAGGTAATGATTAGTAGGGACGATCCGGGGGCATTCGTATTGCGCGGTTAGAGGTGAAATTCTTGGATCCGCGCAAGACGAACTACAGCGAAGGCGTCTGCCAAGTGCGTCTTCATTAATCAAGAGCGACAGTCAGAGGTTCGAAGACGATTAGATACCGCC
>33ca9aa274b383956ccf50335e40d654
AGGGCAAGTCTGGTGCCAGCAGCCGCGGTAATTCCAGCTCCAATAGCGTATATTAAAGTTGTTGCAGTTAAAAAGCTCGTAGTTGAATATCTGTTGCATTCTCTCTTGGCACCTGTCGAGAGAGAGTGTAGCATCCGCTAGAGAACTATAGTCGTCCTTCAGTGGTCGATATAGGGATCTAGCAATTTACTTTGAAAAAATTAGAGTGTTCAAAGCAGGCCATTGCCATGAATACACAAGCATGGAATAATGGAATAGGACTATGGTTCATTTTGTTGGTTATTGAACCTTAGTAATGATTAATAGGGACAGTTGGGGGCATTAGTATTTAATTGTCAGAGGTGAAATTCTTGGATTTATTAAAGACTAACTTATGCGAAAGCATTTGCCAAGGATGTTTTCATTAATCAAGAACGAAAGTTAGGGGATCAAAGACGATCAGATACCGCC
>25db866a7dbc10b30a82d96c8dc547f0
AGGGCAAGTCTGGTGCCAGCAGCCGCGGTAATTCCAGCTCCAATAGCGTATATTAATGTTGTTGCGGTTAAAAAGCTCGTAGTTGGATTTTGGAGCCTTTTACGGTCGGTCCGGTGTAAACCGCGAACTGACGGTTGGGTTCTTCTGTCTGGAGACGGCGCGCTACCTCTTCATTGAGGGGCGCGGCGGATCTAGGACTTTTACTTTGAACAAATTAGAGTGTTTAAAGCAGGCCTACGCCTTGAATACATTAGCATGGAATAAACAAATAGGACTTTGGTTCTATTTTGTTGGTTTTAAGGACCGAAGTAATGATTAATAGGGATAGTTGGGGGCATTAGTATTTAATTGTCAGAGGTGAAATTCTTAGATTTATGAAAGACTAACTTCTGCGAAAGCATTTGCCAAGGATGTTTTCATTAATCAAGAACGAAAGTTAGGGGATCGAAGACGATCAGATACCGCC
>52dd49317f1642b993d9578e4616651a
AGGGCAAGCCTGGTGCCAGCAGCCGCGGTAATTCCAGCTCCAATAGCGTATATTAAAGTTGTTGCGGTTAAAAAGCTCGTAGTTGGATTTCTGCCGAGGACGACCGGTCCGCCCTCCGGGTGAGCATCTGGCTCGGCCTGGGCATCTTCTTGGAGAACGTAACTGCACTTGGCTGTGTGGTGCGGTATTCAGGACTTTTACTTTGAGGAAATTAGAGTGTTTCAAGCAGGCACACGCCTTGAATACATTAGCATGGAATAATAAGATAGGACCTCGGTTCTATTTTGTTGGTTTCTAGATCTGAGGTAATGATTAATAGGGATAGTTGGGGGCATTCGTATTTAACTGTCAGAGGTGAAATTCTTGGATTTGTTAAAGACGGACTACTGCGAAAGCATTTGCCAAGGATGTTTTCATTGATCAAGAACGAAAGTTAGGGGATCGAAGACGATCAGATACCGCC
>112204368f8111f99e91e899a5507b3c
AGGGCAAGTCTGGTGCCAGCAGCCGCGGTAATTCCAGCTCCGCCAGTGTATATCTATGTTGTTGCGGTTGAAAAGCTCGTAGTTGGATCTGCGTGCCAGCAGCCGGTCTACCGTTGTGGCTAGTACTGGACTGCGGCACTGAATGGCTGGTTCTGAAAAATTAGAGTGCTCAATACAAGCGACTTGCTTGAATAGTGGTGCATGGAATAATAGAATAGGACCTTGGTTCTATTTTGTTGGTTTTCGGAACGCGAGGTAATGATTAAGAGGGACAGACGGGGGCATTCGTATTGCGACGTTAGAGGTGAAATTCTTGGATCGTCGCAAGACGGACTACTGCGAAAGCATTTGCCAAGAATGTTTTCATTAATCAAGAACGAAAGTTAGAGGTTCGAAGACGATCAGATACCGCC
>0ebb91d7b9593aedf87be689e95ba591
AGGGCAAGTCTGGTGCCAGCAGCCGCGGTAATTCCAGCTCCAATAGCGTATATTAAAGTTGTTGCAGTTAAAAAGCTCGTAGTTGGATTTCTGTGAGAGTGCCTGCGTCGGCTTGATGCTGGATCGCAAGCGCTCTTACATCCTTCTGTTAACTGTTCTTGGCATTTATTTGCTGGTTCAGGGCTCAGATATTTTACCTTGAGAAAATTAGAGTGTTTCAGGCAGGCTATGCACGAATACATTAGCATGGAATAATAGAATAGGACTTGCGCATCTTCGGATGCCGGTCTCTGTTGTTGGTTTGAGGGACTAAAGTAATGATTAATAGGGATAGTTGGGGGCATTAGTATTTAATAGTCAGAGGTGAAATTCTCGGATTTGTTAAAGACTAACTTATGCGAAAGCATTTGCCAAGGATGTTTTCATTAATCAAGAACGAAAGTTAGGGGATCAAAGACGATCAGATACCGCC
>8713bf12e75771e8a040fcb23d143d68
AGGGCAAGTCTGGTGCCAGCAGCCGCGGTAATTCCAGCTCCAATAGCGTATATTAAAGTTGTTGCAGTTAAAAAGCTCGTAGTTGAATTTCTGGCTTTTACTCTTCTGGCAACAGTCGGTTGAGTGGGAGTCATCCGCCAGAGAACAGCAGTCGTCCTTCAGTGGTCGATGTTGGGATCTGGCATTTTACTTTGAAAAAATCAGAGTGTTCAAGGCAGGCCATTGCCCTGAATACACAAGCATGGAATAATGGAAGAGGACTATGGTTCATTTTGTTGGTTATTGGACCTTAGTAATGATTAATAGGGACAGTTGGGGGCATTAGTATTTAATTGTCAGAGGTGAAATTCTTGGATTTATTAAAGACTAACTTATGCGAAAGCATTTGCCAAGGATGTTTTCATTAATCAAGAACGAAAGTTAGGGGATCAAAGACGATCAGATACCGCC
>7e9e77e453efa254a527bb11b13dd8a1
AGGGCAAGCCTGGTGCCAGCAGCCGCGGTAATTCCAGCTCCAATAGCGTATATTAATGCTGTTGCGGTTAAAAAGCTCGTAGTTGGATCTCGGCGCGCAGGGGGCGGTTCGTTTTTTGACGACACTGCCCCGTTTGCGCGTGTTACCCTGGCGGAGTCGGCCGGGTGCTCTTCGTTGAGTGTCCGTTCCGGGCCGCCGCGTTTACTTTGAAAAAATTAGAGTGCTCCAAGCAGGCTTTTCACGCCTGAATACTCGTGCATGGAATAATGGAATAGGACGTCGTTCCTATTTTGTTGGTTTTCGGGAATCGACGTAATGATTAACAGGGACAGCCGGGGGCATTAGTATTCGGACGACAGAGGTGAAATTCTTGGACCGTCTGAAGACTGACGACTGCGAAAGCATTTGCCAAGAGTGTTTTCATTAATCAAGAACGAAAGTTAGAGGTTCGAAGGCGATCAGATACCGCC
>ca2559e4fc48eb49ae201fd44aa259c1
AGGGCAAGTCTGGTGCCAGCAGCCGCGGTAATTCCAGCTCCAATAGCGTATATTAAAGTTGTTGCAGTTAAAAAGCTCGTAGTTGAAACTCTGGCAGTTGGCGTTAGTGCTCTAGGGCGCTGCGTCGACTGTCATCCGTCTGCGAACTACGTTCGTCCTTCACTGGTCGGCGTAGGGAGTAGACTTTTTACTTTGAAAAAATTAGAGTGTTTCAGGCAGGCTCCGCCAGAATACATTAGCATGGAATAATGGAATACGACTCTTGTCTATTTTGTTGGTCTATTAGACTTGAGTAATGATTAATAGGGACAGTTGGGGGCATTAGTATATAATTGTCAGAGGTGAAATTCTTGGATTTATTATAGACTAACTTATGCGAAAGCATTTGCCAAAGATGTTTTCATTAATCAAGAACGAAAGTTAGGGGATCAAAGACGATCAGATACCGCC
>c801410598782d5161b4963c3b42b93c
AGGGCAAGTCTGGTGCCAGCAGCCGCGGTAATTCCAGCTCCGCAAGTGTATTCCTATACTGTTGCGTTTAAATAGCTCGTAGTTGGATCTGCGTGTTTAGCGCGCGGTGTTACTACTTGTAACTACTGTGACGCGACACTGTACGTTGACTTTGTACTCATTGAGTATGTAGACAACAAGTTTACTTTGAACAAATCAGAGTGCTCAAAACGGGCGTTTCGCTCGAATGTTCTTGCATGGAATAATAGAATAGGACCGCGCGTTCTATTTTGTTGGTTTTCGGGACGCGGGTAATGATTAAGAGGGACAGACGGGGGCATTTGTACTGCGACGTGAGAGGTGAAATTCTTGGATCGTCGCAAGACAGACTACTGCGAAAGCATTTGCCAAGAATGTTTTCATTAATCAAGAACGAAAGTAACGGGTTCGAAGACGATCAGATACCGCC
>79afe1882a948c7539f92a4565ad9485
AGGGCAAGTCTGGTGCCAGCAGCCGCGGTAATTCCAGCTCCAGTAGCGTATATTAAAGTTGTTGCAGTTAAAAAGCTCGTAGTTGAAGTTCCACTCCACTGGAGCAGCCTTGCAACTCTACATGTCCTTAACCGGATGGTAGAGACCTGCGGGCCCTTTACCTTGAGAAAACTAGAGTGTTTAAGGCAGGCACAGCCTGAATACTGCAGCTGGGAATAATCTTCACCACTATCTTGGCGAGATAGAACTACACCTTTAATAGGAACACTTGGGGGCATTCGTACTCAGCAGTCAGAGGTGAAATTCTTGGATTTGCTGAAGACGTACTAGTGCGAAAGCATTTGCCAAGGATGTTTTCATTAATCAAGAACGAAAGTTAAGGGATCAAAGACGATCAGATACCGCC
>c2850bdfdb0fe8e1896595d0c2a5887d
AGGGCAAGCCTGGTGCCAGCAGCCGCGGTAATTCCAGCTCCGCAAGTGTATTCCTATACTGTTGCGTTTAAATAGCTCGTAGTTGGATCTGCGTGTTTAGCGCGCGGTGCCATTTACTTTTGGTTACTGTGACGCGACACATTAGTGCTACTCAGCGATGCTCTCACGAGTGTTGATGATAGCAGAGTTTACTTTGAACAAATCAGAGTGCTCAAAACGGGCGTTTCGCTCGAATGTTCTTGCATGGAATAATAGAATAGGACCTGTCGTTCTATTTTGTTGGTTTTCGGAACGTGGGTAATGATTAAGAGGGACAGACGGGGGCATTTGTACTGCGACGTGAGAGGTGAAATTCTTGGATCGTCGCAAGACAAACTACTGCGAAAGCATTTGCCAAGAATGTTTTCATTAATCAAGAACGAAAGTAACGGGTTCGAAGACGATCAGATACCGCC
>69f174676b6badb1a507f222c041f5fa
AGGGCAATTCTGGTGCCAGCAGCCGCGGTAATTCCAGCTCCAATAGCGTATATTAAAGTTGTTGCAGTTAAAAAGCTCGTAGTTGAATTTCTGTCTAGAATGACCGGTGCAGCCTCTGGTTGACTACTGCGTTACATCTAGACATATTTCTAGAGAACGTCTCTGTACTTTACTGTATGGAACGGGATCTAGAACTTTTACTTTGAGAAAATTAGAGTGTTTCAAGCAAGCGTACGCTTTGAATACTGCAGCATGGAATAATATCATAAGACTTTGGTCTTATTTTGTTGGTTTCTAAGACTGAAGTAATGATTGATAGGGACAGTTGGGGGCATTCGTATTTAACTGTCAGAGGTGAAATTCTTGGATTTGTTAAAGACGAACTACTGCGAAAGCATTTGCCAGGGATGTTTTCATTAATCAAGAACGAAAGTTAGGGGATCGAAGACGATCAGATACCGCC
>d8ce3d87f47b0e566c16bcb3497823f9
AGGGCAAGCCTGGTGCCAGCAGCCGCGGTAATTCCAGCTCCGCAAGTGTATTCCTATACTGTTGCGTTTAAATAGCTCGTAGTTGGATCTGCGTGTTTAGCGCGCGGTGTTACTTCTTGTAACTACTGTGACGCGACACTGTACGTTGACTTCGTACTCATTGAGTATGTAGACAACAAGTTTACTTTGAACAAATCAGAGTGCTCAAAACGGGCGTTTCGCTCGAATGTTCTTGCATGGAATAATAGAATAGGACCGCGCGTTCTATTTTGTTGGTTTTCGGGACGCGGGTAATGATTAAGAGGGACAGACGGGGGCATTTGTACTGCGACGTGAGAGGTGAAATTCTTGGATCGTCGCAAGACAGACTACTGCGAAAGCATTTGCCAAGAATGTTTTCATTAATCAAGAACGAAAGTAACGGGTTCGAAGGCGATCAGATACCGCC
>60a2c68f557d6ad7a0849160d00f40d6
AGGGCAAGTCTGGTGCCAGCAGCCGCGGTAATTCCAGCTCCAATAGCGTATATTAAAGTTGTTGTGGTTAAAAAGCTCGTAGTTGGATTTCGGCGGGTAGTGGTCGGTTTGAATTGCTTCAACACTGGCTTTTTTACCCGTGTGTTTTGCCAGAATTTAACGGGTGATCTTCGCCGATTGTCCGTTAGAACTGGCAGGTTTACTTTGAAAAAATTAGAGTGCTCAAAGCAAGCTTGATTGCTTGAATATTCGTGCATGGAATAATAGAATAGGAAGTCGTTTCTATTTTGTTGGTTTTCGGAAATCGACTTAATGATTAATAGGGATAGTCGGGGGCATTTGTATTCAAACGACAGAGGTGAAATTCTTGGACCGTTTGAAGACAAACTACTGCGAAAGCATTTGCCAAGAATGTTTTCATTAATCAAGAACGAAAGTTAGAGGTTCGAAGACGATCAGATACCGCC
>de788a0b85d2c6ac2ce20af411d2dba2
AGGGCAAGCCTGGTGCCAGCAGCCGCGGTAATTCCAGCTCCGCAAGTGTATTCCTATACTGTTGCGTTTAAATAGCTCGTAGTTGGATCTGCGTGTTTAGCGCGCGGTGTTACTACTTGTAACTACTGTGACGCGACACTGTACGTTGACTTTGTACTCATTGAGTATGTAGACAACAAGTTTACTTTGAACAAATCAGAGTGCTCAAAACGGGCGTTTCGCTCGAATGTTCTTGCATGGAATAATAGAATAGGACCGCGCGTTCTATTTTGTTGGTTTTCGGGACGCGGGTAATGATTAAGAGGGACAGACGGGGGCATTTGTACTGCGACGTGAGAGGTGAAATTCTTGGATCGTCGCAAGACAGACTACTGCGAAAGCATTTGCCAAGAATGTTTTCATTAATCAAGAACGAAAGTAACGGGTTCGAAGACGATCAGATACCGCC
>abf7447e5ef73c41880d483fd797f5c3
AGGGCAAGTCTGGTGCCAGCAGCCGCGGTAATTCCAGCTCCAAGAGCGTATATTAAAGTTGTTGCAGTTAAAAAGCTCGTAGTTGGATTTCTGGTACAATGCGCCTGGCCCGCGGTTGTAAAACTTGTGAGTGCCGGAGCGCGTTGACCATCCTTCTAGAAAACGTTTCTACCCTTTACTGGGCTGGACTCGCGATCTAGATCTTTTACTTTGAAAAAATTAGAGTGTTCAACGCAGGCAATTGCTATGAATACATTAGCATGGAATAATAATCTAGGACTTCGGTTCTATTTTGTTGGTTTCTAGAATTGAAGTAATGATTGATAGGGATAGTTGGGGGTGCTAGTATTGGCCGGCCAGAGGTGAAATTCTTGGATTCGGTCAAGACTAACTTATGCGAAAGCATTCACCAAGGATGTCTTCTTTAATCAAGAACGAAAGTTGGGGGATCGAAGACGATCAGATACCGCC
>b9217fae1074ce3a1d2cf14df25f1133
AGGGCAAGTCTGGTGCCAGCAGCCGCGGTAATACCAGCTCCACAAGCGTATATTAAAGCTGCTGCAGTTAAAACGCTCGTAGTTGTGGTTTCGTTAGCGGGAAGGTCTGTGTCTCAAAAAGATGCGGGCCGTCCGGCTAATTACAATCTAGTGTGCCTGTTAACTCAGACACACTAAGTAAACCTTGAAGAAATATTGGCGCTTAAAACTTGACTTATGTCAAAGTTCTTTTTGCATGGGATTTTAGAATACGAGTGGTGGAGTAAGATCCGCTGCTAATGACATTTGAGGATGAAAGAGGAAGTTAATATTTGCACGTCAGAGGTGAAATTCTTGGATTGTGCAAAGATTAACTAATGCGAAGGCATTCTTCAATTGCTTTCCTGTCAATCAAGAACGAAAGTAAGGGGATCGAAGACGATCAGATACCGCC
>b9d6678ac63a16eca608fa826813f6a7
AGGGCAAGTCTGGTGCCAGCAGCCGCGGTAATTCCAGCTCTAATAGTGTATATTAAAGTTGTTGCAGTTAAAAAGCTCGTAGTTGAACTTCTGGCTGTTGCTGGCGTTGGCTTCGGTCATGCCAGTAGCGGTCATCCGTCTGCAAAACGTATTAGCACTTCAGTGGGCTGTGCGTGGAGTAGACATTTTACCTTGAAAAAATTAGAGTGTTTCAGGCAGGCCTTTGCCCGAATACATTAGCATGGAATAATGGAATAGGACTCGTCCATTTTGTTGGTTATTGGTTACGAGTAATGATTAATAGGGACAGTTGGGGGCATTAGTATTTAATTGTCAGAGGTGAAATTCTTGGATTTATTAAAGACTAACTTATGCGAAAGCATTTGCCAAGGATGTTTTCATTAATCAAGAACGAAAGTTAGGGGATCAAAGACGATCAGATACCGCC
>33e261dcd3ddd4f9543903a76abdb7e0
AGGGCAAGTCTGGTGCCAGCAGCCGCGGTAATTCCAGCTCCAATAGCGTATATTAAAGTTGTTGCAGTTAAAAAGCTCGTAGTTGGATTTCTGGTCTTGGTGCGCCTGGCCCGCCGCGGTTACGCGTGTGAGTGCCGGCTGCGCGCCTGCCATCCTTCTGGAAACCGTCTCTACCCTTCACTGGGCCGGATTCGCGCTCCAGATCCTTTACTTTGAAAAAATTAGAGTGTTCAAAGCAGGCTTACGCTGTGAATACATTAGCATGGAATAATAACTTAGGACTTTGGTTCTATTTTGTTGGTTTCTAGGACTGAAGTAATGATTGATAGGGATAGTTGGGGGTGCTAGTATTCAGCGGCCAGAGGTGAAATTCTTGGATTCGCTGAAGACTAACTTATGCGAAAGCATTCACCAAGGATGTCTTCTTTAATCAAGAACGAAAGTTGGGGGATCGAAGACGATCAGATACCGCC
>7111a52e9bf8ced606039baed2a8f734
AGGGCAAGTCTGGTGCCAGCAGCCGCGGTAATTCCAGCTCCAATAGCGTATGCAAATGCTGCTGCGGTTAAAAAGCTCGTAGTTGGATCTCGGCGGGCCGGGGGCGGTTCGCTTTTGGCGTGACTGCCCCACTGGCTCGTGTGTTTTGGTGCGGAGGTCGCGGGGTGCGCTTAACCGTGTGTCCCGCGGCGCCGCCGGGTTTACTTTGAAAAAATTAGAGTGCTCCAAGCAGGCCTGACACGCCTGGATAGCCGTGCATGGAATAATGGAATAGGACGTCGTTTCTATTTCGTTGGTTTTCGGAAATCGACGTAATGATTAATAGGGACAGTCGGGGGCATTAGTATTCCGACGACAGAGGTGAAATTCTTGGACCGTCGGAAGACTCACTACTGCGAAAGCATTTGCCAAGAATGTTTTCATTAATCAAGAACGAAAGTTAGAGGTTCGAAGGCGATCAGATACCGCC
>78c414f4f0d9f88f2746d1e729a7b1e6
AGGGCAAGTCTGGTGCCAGCAGCCGCGGTAATTCCAGCTCCAATAGCATATGCCAATTCTGTTGCTGTTAAAAAGCTCGTAGTTGGATCGATTCTGAGGATGGGGTCGGTCTGACGGACCTGTACTCTATTCCAAGGATATTTTCGCTGGTCTTCCCATGGTTCTCTTTATTGGGTGCCTTGGGTGGCTAGCACGTTTACTTTGAAAAAATTAGAGTGCTCAAAACAGGCGTTACTGCCCGTATAGTGGTGCATGGAATAATGGAATAGGATCTCGGTTCTATTTTGTTGGTTTTAGGAGTGCGAGATAATGATTAAGAGGGACAGACGGGGGCATTCGTATTGCGGCGTTAGAGGTGAAATTCTTGGATCGCCGCAAGACGAACAATTGCGAAAGCATTTGCCAAGAATGTTTTCATTAATCAAGAACGAAAGTTAGAGGTTCGAAGGCGATCAGATACCGCC
>522d7afaca84cdcf7963c8ee6038219a
AGGGCAAGCCTGGTGCCAGCAGCCGCGGTAATTCCAGCTCCACGAGCATGTACGTAAGTTGTTGCAGTTAAAAAGCTCGTAGTTGGATCTCAGGCTCGTGGTCAGTGGTCCGCCCGATACGGGTGTGTACTGCTGTGCCCGGCCTACGTCTGGTTTAATTCGTAGTGCCCTTAACTGGGTGCTGCGGAATGCCAGAAAGTTTACTCTGAAAAAATTAGAGTGCTCAAAGCAAGCTGTTATGCTTGAATACTGTTGCATGGAATAATGGAATAGGACCTCGGATCTATTTTGTTGGTTTTCGGAGTCGAGGTAATGATTAAGAGGGACAGACGGGGGCATTCGTATTGCGCCGTTAGAGGTGAAATTCTTGGATCGGCGCAAGACGAACAACTGCGAAAGCATTTGCCAAGGATGTTTTCATTAATCAAGAACGAAAGTCAGAGGTTCGAAGACGATCAGATACCGCC
>d74d7ad5ec5515f51d34937363e25d76
AGGGCAAGTCTGGTGCCAGCAGCCGCGGTAATTCCAGCTCTCGAAGTGTATATCATTGTTGTTGCGGTTAAAAAGCTCGTAGTTGGATCTGCGTCTTTGGAACCGGTCTTCCCAACGGGATAGCACTGGTCTCCTGGACTAATCTCGCTGGTTTTGCCTTGGTGCCCTTTACCGGGTGTCCTGGCTGACTAGCATGTTTACTTTGAAAAAATTAGAGTGCTCAAAACAGGCGTTTGCCTGAATACTGGTGCATGGAATAATGGAATAGGACCTTGGTTCTATTTTGTTGGTTTTCGGAACATAAGGTAATGATTAAGAGGGACAGACGGGGGCATTCGTATTGCAGCGCTAGAGGTGAAATTCTTGGACCGCTGCAAGACGAACAACTGCGAAGGCATTTGCCAAGAATGTTTTCATTAATCAAGAACGAAAGTTAGAGGTTCGAAGACGATCAGATACCGCC
>999e8ad1dad9f07718c84d54add15203
AGGGCAAGTCTGGTGCCAGCAGCCGCGGTAATTCCAGCTCCGCAAGTGTATTCCTATACTGTTGCGTTTAAATAGCTCGTAGTTGGATCTGCGTGTTTAGCGCGCGGTGTTGCTTTTTGCAACTACTGCGACGCGACACTGTACGCTTTCAGCGCGCTCTCACGAGTGCGATGTAAGCAAGTTTACTTTGAACAAATCAGAGTGCTCAAAACGGGCGTTTCGCTCGAATGTTCTTGCATGGAATAATAGAATAGGACCTCGCGTTCTATTTTGTTGGTTTTCGGGACCGAGGTAATGATTAAGAGGGACAGACGGGGGCATTTGTACTGCGACGTGAGAGGTGAAATTCTTGGATCGTCGCAAGACAGACTACTGCGAAAGCATTTGCCAAGAATGTTTTCATTAATCAAGAACGAAAGTAACGGGTTCGAAGGCGATCAGATACCGCC
>b840638725ba645ead62d09ac68f3f03
AGGGCAAGTCTGGTGCCAGCAGCCGCGGTAATTCCAGCTCCAATAGCGTATATTAAAGTTGTTGCAGTTAAAAAGCTCGTAGTTGAATTTCTGATTATGAATGTAATGGTTTCCCGTTGCATTTGTAGTCATCCACATGAGAACCCATCTCGGCCTTTACTGGTCGGTTGGGGGATCATGTACTTTACTTTGAAAAAATCAGAGTGTTTCAGGCAGGCGTTTGCATGAATACACAAGCATGGAATAATGGAATAGGACTAGAGTCCATTTTATTGGTTATTGGACTGTAGTAATGATTAATAGGGACAGTTGGGGGCATTAGTATTTAATTGTCAGAGGTGAAATTCTTGGATTTATTAAAGACTAACTTATGCGAAAGCATTTGCCAAGGATGTTTTCATTAATCAAGAACGAAAGTTAGGGGATCAAAGACGATCAGATACCGTC
>4a7726fceb88e3a2f75ec24313f44581
AGGGCAAGTCTGGTGCCAGCAGCCGCGGTAATTCCAGCTCCAATAGCGTATGCAAATGCTGCTGCGGTTAAAAAGCTCGTAGTTGGATCTCGGCGGGCCGGGGGCGGTTCGCTTTTGGCGTGACTGCCCCACTGGCTCGTGTGTTTTGGTGCGGAGGTCGCGGGGTGCGCTTAACCGTGTGTCCCGCGGCGCCGCCGGGTTTACTTTGAAAAAATTAGAGTGCTCCAAGCAGGCCTGACACGCCTGGATAGCCGTGCATGGAATAATGGAATAGGACGTCGTTTCTATTTCGTTGGTTTTCGGAAATCGACGTAATGATTAATAGGGACAGTCGGGGGCATTAGTATTCCGACGACAGAGGTGAAATTCTTGGACCGTCGGAAGACTCACTACTGCGAAAGCATTTGCCAAGAATGTTTTCATTAATCAAGAACGAAAGTTAGAGGTTCGAAGACGATCAGATACCGTC
>7997762b90be289ef4c8813cac90dfa2
AGGGCAAGCCTGGTGCCAGCAGCCGCGGTAATACCAGCTTCAGAAGCATATGTTAATGTTGCTGCAGTTAAAACGCTCGTAGTTGGATGTGCTGGCAGGGGTGATTTGCTGTGTTGGACGGAAGTTCGATGCGGCGGGCCTTTGTCATAACATTTGGGCCATTTGTTAAGTCAGGTGGTCCTAATTTACCTTGAAAAAATATTACTGCTCAAAATATGTCTTACGACAATGTGATTTCAGCATGGGATAATGGAAAACGGGTCTGGGGTAACAGCCGGACCAATGGTTAATGAGGACGATTGTGGAAGTTCATATTTACACGTCAGAGGTGAAATTCTTGGATTGTGTAAAGATGAACCTCAGCGAAGGCATTCTTCAAGGACGTGCCTGTCAATCAAGAACGAAAGTAGGGGGATCGAAGACGATCAGATACCGCC
>89f4bf7834f79671807856a8e3df8d49
AGGGCAATTCTGGTGCCAGCAGCCGCGGTAATTCCAGCTCCAATAGCGTATATTAAAGTTGTTGCAGTTAAAAAGCTCGTAGTTGGATTTCTGTGAGAGTGCCTGCGTCGGCTTGATGCTGGATCGCAAGCGCTCTTACATCCTTCTGTTAACTGTTCTTGGCATTTATTTGCTGGTTCAGGGCTCAGATATTTTACCTTGAGAAAATTAGAGTGTTTCAGGCAGGCTATGCACGAATACATTAGCATGGAATAATAGAATAGGACTTGCGCATCTTCGGATGCCGGTCTCTGTTGTTGGTTTGAGGGACTAAAGTAATGATTAATAGGGATAGTTGGGGGCATTAGTATTTAATAGTCAGAGGTGAAATTCTCGGATTTGTTAAAGACTAACTTATGCGAAAGCATTTGCCAAGGATGTTTTCATTAATCAAGAACGAAAGTTAGGGGATCAAAGACGATCAGATACCGTC
>1d987b923a32eb73d328fddbb5533468
AGGGCAAGTCTGGTGCCAGCAGCCGCGGTAATTCCAGCTCGGCTAGCATATATCAATGTTGCTGCGGTTAAAAAGCTCGTAGTTGGATCTGGCGTTTAGCGACGGGTGCACCCAGTCGGGTGTTACTCGTTCGCGGCGCATTATTTTCGCCAGTTGACTGGCGGTGCCATTAACTTGGCTGCCGTCAGTTGCTGGCAAGTTTACTTTGAACAAATCAGAGTGCTCCAAACAGGCGTGTGCCTGCATGATTTTGCATGGAATAATAGAATAGGACTGGTGGTTCTATTTTGTTGGTTCTAGGAACCTCAGTAATGATTAAAAGGAACAGACGGAGGCATTCGTACTGCGACGTTAGAGGTGAAATTCTTGGATCGTCGCAAGACGAACTACTGCGAAGGCATTTGTCAAGAATGTTTTCATTAATCAAGAACGAAAGTTATGGGTTCGAAGACGATCAGATACCGCC
>4087b7eba539efce9faedba5f86101e8
AGGGCAAGTCTGGTGCCAGCAGCCGCGGTAATTCCAGCTCCAATAGCGTATATTAAAGTTGTTGCAGTTAAAAAGCTCGTAGTTGGATTTCTGGTCGGGGTCAACGGTGCGCACTCGCGCGCCTGCGTCCTCTGCCATCCTTCTGTTAAGCCCGTATAGCATTCATTTGTTGACGGGTGGCTCAGATATTTTACCTTGAGAAAATTAGAGTGTTTCAGGCAGGCTAGCGCCGGGATACATTAGCATGGAATAATGGAACAGGACTTTAACCTCTTCTGTTGGTCTGAGGGGTTAGAGTAATGATTAATAGGGATAGTTGGGGGCATTAGTACTTAACTGTCAGAGGTGAAATTCTCGGATTTGTTAAAGACTAACTTATGCGAAAGCATTTGCCAAAGATGTTTTCATTAATCAAGAACGAAAGTTAGGGGATCGAAGACGATCAGATACCGCC
>88546f99dbbfd81c6a5534055025cca5
AGGGCAAGTCTGGTGCCAGCAGCCGCGGTAATTCCAGCTCTAATAGTGTATATTAAAGTTGTTGCAGTTAAAAAGCTCGTAGTTGAACTTCTGGCTGTTGCTGGCGTTGGCTTCGGTCATGCCAGTAGCGGTCATCCGTCTGCAAAACGTATTAGCACTTCAGTGGGCTGTGCGTGGAGTAGACATTTTACCTTGAAAAAATTAGAGTGTTTCAGGCAGGCCTTTGCCCGAATACATTAGCATGGAATAATGGAATAGGACTCGTCCATTTTGTTGGTTATTGGTTACGAGTAATGATTAATAGGGACAGTTGGGGGCATTAGTATTTAATTGTCAGAGGTGAAATTCTTGGATTTATTAAAGACTAACTTATGCGAAAGCATTTGCCAAGGATGTTTTCATTAATCAAGAACGAAAGTTAGGGGATCAAAGACGATCAGATACCGTC
>1c26fe2d2594f9619b8bac8a6560c440
AGGGCAATTCTGGTGCCAGCAGCCGCGGTAATTCCAGCTCTAATAGTGTATATTAAAGTTGTTGCAGTTAAAAAGCTCGTAGTTGAACTTCTGGCTGTTGCTGGCGTTGGCTTCGGTCATGCCAGTAGCGGTCATCCGTCTGCAAAACGTATTAGCACTTCAGTGGGCTGTGCGTGGAGTAGACATTTTACCTTGAAAAAATTAGAGTGTTTCAGGCAGGCCTTTGCCCGAATACATTAGCATGGAATAATGGAATAGGACTCGTCCATTTTGTTGGTTATTGGTTACGAGTAATGATTAATAGGGACAGTTGGGGGCATTAGTATTTAATTGTCAGAGGTGAAATTCTTGGATTTATTAAAGACTAACTTATGCGAAAGCATTTGCCAAGGATGTTTTCATTAATCAAGAACGAAAGTTAGGGGATCAAAGACGATCAGATACCGCC
>f41a1f1f018b3fa8c185c57141957c6e
AGGGCAAGTCTGGTGCCAGCAGCCGCGGTAATACCAGCTCCAATAGCGTATATTAAAGTTGTTGCAGTTAAAAAGCTCGTAGTTGGATTTCTGGCTCGTGCTGTGTGTGTCCGCGCTCTTTGAAGGGCGTGCTGTACGCGTGCAGTCGGCCACTTTTTCTGGGTGTCCGCGGTGCTCTTGATTGAGTCGCCGGTGGTTTGCGTCCAGATCATTTACTTTGAGAAAATTAGAGTGTTCAAGGCAGGCATCTGTTGCCGTGAATATATTAGCATGGAATAATAAGATAGGACTTTGGTCGTATTTTGTTGGTTTCTACAGCCGAAGTAATGATTGATAGGGATAGTTGGGGGTGCTAGTATTCTGCGGCCAGAGGTGAAATTCTGTGATTCGCGGAGGACTGACTTATGCGAAAGCATTCACCAAGGATGTCTTCTTTAATCAAGAACGAAAGTTGGGGGATCGAAGACGATCAGATACCGCC
>32b339bbbe85c9eab15b3e160455ac94
AGGGCAAGTCTGGTGCCAGCAGCCGCGGTAATACCAGCTCCAATAGCGTATATTAAAGTTGTTGCAGTTAAAAAGCTCGTAGTTGTATTTCAGCGTATGTTGTTTTCGGCGTCTGCATTCAAAAGAGTGTAATGACCCGTGCGACTTCGCAATTGCCCATTGGGTCGTTCCTGGTCTTGATTGACTTGGGGGCGTTTTATCTCGATGGATCTTTTACTGTGAGAAAAGTAGAGTGTTCAAGGCAGGCGTTTTTGCAATTGAATATGTTAGCATGGAATAATAAGATAGGACTTTCGGATCTATTTTGTTGGTTTCTAGTTTGGAAGTAATGATTGATAGGGATAGTTGGGGGTGCTAGTATTGAATGGCCAGAGGTGAAATTCATGGATTCATTCAAGACTAACTAATGCGAAAGCATTCACCAAGGATGTCCTCTTTAATCAAGAACGAAAGTTGGGGGATCGAAGACGATCAGATACCGCC
>d59bd649dacf9ae59e362ba85404e571
AGGGCAATTCTGGTGCCAGCAGCCGCGGTAATTCCAGCTCCACGAGCATGTACGTAAGTTGTTGCAGTTAAAAAGCTCGTAGTTGGATCTCAGGCTCGTGGTCAGTGGTCCGCCCGATACGGGTGTGTACTGCTGTGCCCGGCCTACGTCTGGTTTAATTCGTAGTGCCCTTAACTGGGTGCTGCGGAATGCCAGAAAGTTTACTCTGAAAAAATTAGAGTGCTCAAAGCAAGCTGTTATGCTTGAATACTGTTGCATGGAATAATGGAATAGGACCTCGGATCTATTTTGTTGGTTTTCGGAGTCGAGGTAATGATTAAGAGGGACAGACGGGGGCATTCGTATTGCGCCGTTAGAGGTGAAATTCTTGGATCGGCGCAAGACGAACAACTGCGAAAGCATTTGCCAAGGATGTTTTCATTAATCAAGAACGAAAGTCAGAGGTTCGAAGACGATCAGATACCGCC
>4e32c74fa54dad7cce2a43ec55b1d54a
AGGGCAAGTCTGGTGCCAGCAGCCGCGGTAATTCCAGCTCTGAAGGTGTATACCACCGTTGTTGCGGTTAAAACGCTCGTAGTTGGATCTACGTTCGTGGTGTCGGTGTTCTCTGCTGAGATCTACTGACTACCTGAACTGAGGCAGCTGGTTTTTCCTTGGTGCTCTTTATTGAGTGCCTTGGGTGGCTAGCAAGTTTACTTTGAAAAAATTAGAGTGCTCAAAACAGGCGCATGCCTGAATAGTGGTGCATGGAATAATGGAATAGGATCTTGGTCCTATTTTGTTGGTTTTCAGGAGCCAAGATAATGATTAAGAGGGACAGACGGGGGCATTCGTATTGCAGCGTTAGAGGTGAAATTCTTGGATCGTTGCAAGACGAACAACTGCGAAAGCATTTGCCAAGAATGTTTTCATTAATCAAGAACGAAAGTTAGAGGTTCGAAGACGATCAGATACCGCC
>e8e0bed1c88b58d8474bac0a086f17a0
AGGGCAAGTCTGGTGCCAGCAGCCGCGGTAATTCCAGCTCCACCAGTGTATATCTATGCTGCTGCGGTTAAAAAGCTCGTAGTTGGATCTTCGTGCCAAGAACTGGTCCACCTCTGTGGTGTGCACTGGCTTCTGGCACTAAACCGTCGGTTTTCCCTTGATGCCCTTCACCGGGTGTCATGGGTGGCTGACATGTTTACTTTGAAAAAATTAGAGTGCTTAACACAAGCGATTCGCTTGAATATTCGTGCATGGAATAATAGAATAGGTCCTTGGTCCTATTTTGTTGGTTTTCGGGGCACAAGGAAATGATTAAGAGGGACAGACGGGGGCATTCGTACTCCGACGTTAGAGGTGAAATTCTTGGATCGTCGGATGACGTACTACTGCGAAAGCATTTGCCAAGAATGTTTTCATTAATCAAGAACGAAAGTTAGAGGTTCGAAGACGATTAGATACCGCC
>4e989630f28d138b9551c2cb617ad803
AGGGCAATTCTGGTGCCAGCAGCCGCGGTAATTCCAGCTCCAATAGCGTATATTAAAGTTGTTGCAGTTAAAAAGCTCGTAGTTGGATTTCTGTGAGAGTGCCTGCGTCGGCTTGATGCTGGATCGCAAGCGCTCTTACATCCTTCTGTTAACTGTTCTTGGCATTTATTTGCTGGTTCAGGGCTCAGATATTTTACCTTGAGAAAATTAGAGTGTTTCAGGCAGGCTATGCACGAATACATTAGCATGGAATAATAGAATAGGACTTGCGCATCTTCGGATGCCGGTCTCTGTTGTTGGTTTGAGGGACTAAAGTAATGATTAATAGGGATAGTTGGGGGCATTAGTATTTAATAGTCAGAGGTGAAATTCTCGGATTTGTTAAAGACTAACTTATGCGAAAGCATTTGCCAAGGATGTTTTCATTAATCAAGAACGAAAGTTAGGGGATCAAAGGCGATCAGATACCGCC
>c3d70843758f3a5f5558d51b43e15f55
AGGGCAAGTCTGGTGCCAGCAGCCGCGGTAATTCCAGCTCCAATAGCGTATATTAAAGTTGTTGCAGTTAAAAAGCTCGTAGTTGAATTTCTGGCCTTTTCTTTTTTGGCACCTGTCGAGAAAGAGAGGGTCATCCGCCAGAGAACTATAGTCGTCCTTTAGTGGTCGATATAGGGATCTGGCAATTTACTTTGAAAAAATTAGAGTGTTCAAGGCAGGCCATTGCCATGAATACACAAGCATGGAATAATGGAATAGGACTATGGTTCATTTTGTTGGTTATTGAACCTTAGTAATGATTAATAGGGACAGTTGGGGGCATTAGTATTTAATTGTCAGAGGTGAAATTCTTGGATTTATTAAAGACTAACTTATGCGAAAGCATTTGCCAAGGATGTTTTCATTAATCAAGAACGAAAGTTAGGGGATCAAAGACGATCAGATACCGCC
>54c0712fb3e2eeb46d3d914e9f2fef19
AGGGCAAGTCTGGTGCCAGCAGCCGCGGTAATTCCAGCTCCAATAGCGTATATTAAAGTTGTTGCAGTTAAAAAGCTCGTAGTTGGATTTCTGGTAAGTCAAGCCTGGTCCGCTGCGTTAAGCATGTGAGTACCGGAGCTCGTCTGCCATCCTTCTTGGAAGAATCGCTACCCTTAATTGGGCCGGCTTTTCGACCAGGATCGTTTACTTTGAAGAAATTAGAGTGTTTAAAGCAGGCTTATCGCTTTGAATATATTAGCATGGAATAATAAGATAGGACTTTGGTCTTATTTTGTTGGTTTCTAGGACTAAAGTAATGATTAACAGGGACAGTTGGGGGTGCTGGTATTTAACGGCCAGAGGTGAAATTCTTGGATTCGTTAAAGACCAACTTATGCGAAAGCATTCACCAAGGATGTCTTCATTAATCAAGAACGAAAGTTGGGGGATCGAAGACGATCAGATACCGCC
>f0421e953602f5a81bd24af7d765008d
AGGGCAAGCCTGGTGCCAGCAGCCGCGGTAATTCCAGCTCCACCAGTGTATATCTATGCTGCTGCGGTTAAAAAGCTCGTAGTTGGATCTTCGTGCCAAGAACTGGTCCACCTCTGTGGTGTGCACTGGCTTCTGGCACTAAACCGTCGGTTTTCCCTTGATGCCCTTCACCGGGTGTCATGGGTGGCTGACATGTTTACTTTGAAAAAATTAGAGTGCTTAACACAAGCGATTCGCTTGAATATTCGTGCATGGAATAATAGAATAGGTCCTTGGTCCTATTTTGTTGGTTTTCGGGGCACAAGGAAATGATTAAGAGGGACAGACGGGGGCATTCGTACTCCGACGTTAGAGGTGAAATTCTTGGATCGTCGGATGACGTACTACTGCGAAAGCATTTGCCAAGAATGTTTTCATTAATCAAGAACGAAAGTTAGAGGTTCGAAGACGATCAGATACCGCC
>f2461aea540486aba19ae84ddd5a3a80
AGGGCAAGTCTGGTGCCAGCAGCCGCGGTAATTCCAGCTCCGCAAGTGTATTCCTATACTGTTGCGTTTAAATAGCTCGTAGTTGGATCTGCGTGTTTAGCGCGCGGTGTTGCTTTTTGCAACTACTGCGACGCGACACTGTACGCTTTCAGCGCGCTCTCACGAGTGCGATGTAAGCAAGTTTACTTTGAACAAATCAGAGTGCTCAAAACGGGCGTTTCGCTCGAATGTTCTTGCATGGAATAATAGAATAGGACCTCGCGTTCTATTTTGTTGGTTTTCGGGACCGAGGTAATGATTAAGAGGGACAGACGGGGGCATTTGTACTGCGACGTGAGAGGTGAAATTCTTGGATCGTCGCAAGACAGACTACTGCGAAAGCATTTGCCAAGAATGTTTTCATTAATCAAGAACGAAAGTAACGGGTTCGAAGACGATCAGATACCGTC
>5aa4c31de3b37532469309fd76641864
AGGGCAAGTCTGGTGCCAGCAGCCGTGGTAATTCCAGCTCCACCAGTGTATATCTATGCTGCTGCGGTTAAAAAGCTCGTAGTTGGATCTTCGTGTCAGAAGCTGGTCCACCCTTTGGGTGCTGTACTGGTTTTCGGGCACTAAACCGTCGGTTTTCCCTTGATGTCCTTAACCGGGTGTCCTGGGTGGCTGACATGTTTACTTTGAAAAAATTAGAGTGCTTAACACAAGCGATTCGCTTGAATATTCGTGCATGGAATAATAGAATAGGTCCTTGGTTCTATTTTGTTGGTTTTCGGAGCACAAGGAAATGATTAAGAGGGACAGACGGGGGCATTCGTACTCCGACGTTAGAGGTGAAATTCTTGGATCGTCGGATGACGTACTACTGCGAAAGCATTTGCCAAGAATGTTTTCATTAATCAAGAACGAAAGTTAGAGGTTCGAAGACGATCAGATACCGCC
>e5f9efa4dd2916944493fa1259a31397
AGGGCAAGCCTGGTGCCAGCAGCCGCGGTAATTCCAGCTCCGCAAGTGTATTCCTATACTGTTGCGTTTAAATAGCTCGTAGTTGGATCTGCGTGTTTAGCGCGCGGTGTTGCTTTTTGCAACTACTGCGACGCGACACTGTACGCTTTCAGCGCGCTCTCACGAGTGCGATGTAAGCAAGTTTACTTTGAACAAATCAGAGTGCTCAAAACGGGCGTTTCGCTCGAATGTTCTTGCATGGAATAATAGAATAGGACCTCGCGTTCTATTTTGTTGGTTTTCGGGACCGAGGTAATGATTAAGAGGGACAGACGGGGGCATTTGTACTGCGACGTGAGAGGTGAAATTCTTGGATCGTCGCAAGACAGACTACTGCGAAAGCATTTGCCAAGAATGTTTTCATTAATCAAGAACGAAAGTAACGGGTTCGAAGACGATCAGATACCGTC
>aee89ce4433c0190888db3aa3ba57e9f
AGGGCAAGTCTGGTGCCAGCAGCCGCGGTAATTCCAGCTCCAATAGCGTATATTAAAGTTGTTGCGGTTAAAAAGCTCGTAGTTGGATTTCTGCCGAGGACGACCGGTCCGCCCATTGGGTGTGCATCTGGCTCGGCCTGGGCATCTTCTTGGAGAACGTATCTGCACTTCATTGTGTGGTGCGGTATCCAGGACTTTTACTTTGAGGAAATTAGAGTGTTTCAAGCAGGCACACGCCTTGAATACGTTAGCATGGAATAATAAGATAGGACCTTGGTTCTATTTTGTTGGTTTCTAGAACTGAGGTAATGATTAATAGGGATAGTTGGGGGCATTCGTATTCAACTGTCAGAGGTGAAATTCTTGGATTTGTTGAAGACGGACTACTGCGAAAGCATTTGCCAAGGATGTTTTCATTGATCAAGAACGAAAGTTAGGGGATCGAAGACGATCAGATACCGCC
>c9ed9396fe3643a1ce2d40c9c6ae7fab
AGGGCAAGTCTGGTGCCAGCACCCGCGGTAATTCCAGCTCTTAAAGTGTATATTAAAGTTGTTGCAGTTAAAAAGCTCGTAGTCTATCTTCTAGCGTTTCACGTGATGGAGCAATTCATTACGCTGAAGCGCTATCTGTTCGAGAACTTCTTTATCCTTAACTGGTTGAAGATGCTGATCGGACATTTTCCTGAGAAAAAATTAGAGTGTTTAAAGCAGGCTAATGCAATGAATATTACAGCTTGGAATAATAGAATAAGACTGGAGTCTCTTTTGTTGGTTATGAACTTTAGTAATGATTAATATAAACAGTCGGGGGTATTAGTATTTAAGTGTCAGAGGTGAAATTCTATGATTACTTAAAGACTAACTTATGCGAAAGCATTTACCAAGGATGTTTTCATTGATCAAGAACGAAAGTTAAGGGATCAAAGACGATCAGATACCGCC
>18b5b669b61cec039e02897ea470c02b
AGGGCAATTCTGGTGCCAGCAGCCGCGGTAATTCCAGCTCCAAGAGCGTATATTAAAGTTGTTGCAGTTAAAAAGCTCGTAGTTGGATTTCTGGTACAATGCGCCTGGCCCGCGGTTGTAAAACTTGTGAGTGCCGGAGCGCGTTGACCATCCTTCTAGAAAACGTTTCTACCCTTTACTGGGCTGGACTCGCGATCTAGATCTTTTACTTTGAAAAAATTAGAGTGTTCAACGCAGGCAATTGCTATGAATACATTAGCATGGAATAATAATCTAGGACTTCGGTTCTATTTTGTTGGTTTCTAGAATTGAAGTAATGATTGATAGGGATAGTTGGGGGTGCTAGTATTGGCCGGCCAGAGGTGAAATTCTTGGATTCGGTCAAGACTAACTTATGCGAAAGCATTCACCAAGGATGTCTTCTTTAATCAAGAACGAAAGTTGGGGGATCGAAGACGATCAGATACCGCC
>b3d8947746dd12b6020213532805196a
AGGGCAAGTCTGGTGCCAGCAGCCGCGGTAATTCCAGCTCCAATAGCGTATATTAATGTTGTTGCAGTTAAAAAGCTCGTAGTTGGATATCTGGCCTTTGCGTTGACGACCCGCCCTCTTTTGGGATGAGCGTTGGAGACGTGGGTCTATTTTCCGGTTGGTGTCCATTCCACTTTATTGGGGCGTGGTTCACGATCCGGATCGTTTACTTTGAAAAAATTCGAGTGTTCATAGCAGGCTTACGCCGTGAAGATCGCAGCATGGAATAATAACATAGGACTTGGCGTTCTATTTTGTTGGTTCTGGAACCTAAGTAATGATTGATAGGGACAGTTGGGGGTGCTGCTATAGACTGGCCAGAGGTGAAATTCTAAGACTCAGTCTAGAGCAACTTATGCGAAAGCATTCACCAAGGATGTCTTCTTTAATCAAGAACGAAAGTTGGGGGATCGAAGACGATCAGATACCGCC
>8c7f4af252df17b7053c3f10b061d8c9
AGGGCAAGTCTGGTGCCAGCAGCCGCGGTAATTCCAGCTCCAATAGCGTATATTAAAGTTGTTGCAGTTAAAAAGCTCGTAGTTGGATCTCGGGAGCGAGCCGGCGGTCCGCCTCGCGGCGGCTTACTGCCGCGTCTTCTCGCCCTACTCCCTCGGCTCTCCCTCGGTGTCCTTCGCTGGGTGCCCTGGGTGGCCGGGACGTTTACTTTGAAAAAATTAGAGTGTTCAAAGCAGGCTCTTCAGCCTGAATAATGGTGCATGGAATAATGGAATAGGACCTCGGTTCTATTTTGTTGGTTTTCGGAACTTGAGGTAATGATTAAGAGGGACGGACGGGGGCATTCGTATTGCGGTGTTAGAGGTGAAATTCTTGGATCGCCGCAAGACGACCGGCTGCGAAAGCGTTTGCCAAGAACGTTTTCATTAATCAAGAACGAAAGTCAGAGGTTCGAAGACGATCAGATACCGCC
>1cd40410696cfb179512f08b8a8617ac
AGGGCAAGTCTGGTGCCAGCAGCCGCGGTAATTCCAGCTCCAATAGTGTATATTAGTGTTGTTGCAGTTGAAGCGCTCGTAGTTGGATTTTGGAATAGTTTAACTGGTCGTCCTTCTTGGTATGTACTGGTTGAATTGTTCTTTTTTCTGAAGAACTCTCATGCTCTTCACCGGGTGTGTGAGGGATCCAGAACTTTTACTTTGAAAAAATTAGAGTGTTCAAAGCAGGCCTAGCTTGAATACATTAGCATGGAATAATAAAATAGGACTTACAGTTCTATTTTGTTGGTTTCTAGAACTGAAGTAATGATTAATAGGGATAGTTGGGGGCATTAGTATTTAATTGTCAGAGGTGAAATTCTTGGATTTATGAAAGACTAACTTCTGCGAAAGCATTTGCCAAGGATGTTTTCATTAATCAAGAACGAAAGTCGGGGGATCGAAGACGATCAGATACCGCC
>be933ce0cb582084a7ba29273a125e2f
AGGGCAAGTCTGGTGCCAGCAGCCGCGGTAATTCCAGCTCGGCTAGCATATATCAATGTTGCTGCGGTTAAAAAGCTCGTAGTTGGATCTGGCGTTTAGCGACGGGTGCACCCAGTCGGGTGTTACTCGTTCGCGGCGCATTATTTTCGCCAGTTGACTGGCGGTGCCATTAACTTGGCTGCCGTCAGTTGCTGGCAAGTTTACTTTGAACAAATCAGAGTGCTCCAAACAGGCGTGTGCCTGCATGATTTTGCATGGAATAATAGAATAGGACTGGTGGTTCTATTTTGTTGGTTCTAGGAACCTCAGTAATGATTAAAAGGAACAGACGGAGGCATTCGTACTGCGACGTTAGAGGTGAAATTCTTGGATCGTCGCAAGACGAACTACTGCGAAGGCATTTGTCAAGAATGTTTTCATTAATCAAGAACGAAAGTTATGGGTTCGAAGGCGATCAGATACCGCC
>14189098fd73c4c6d0a234e97711e92b
AGGGCAAGTCTGGTGCCAGCAGCCGCGGTAATTCCAGCTCCAATAGCGTATATTAAAGTTGTTGCAGTTAAAAAGCTCGTAGTTGAATTTCTGATGCTCTCTATTTTGGCACTTGTCGAAGTAGAGAGTATCATCCGCCAGAGAACTATAGTCGTCCTTCAGTGGTCGATATAGGGATCTGGCATTTTACTTTGAAAAAATTAGAGTGTTCAAGGCAGGCCATTGCCATGAATACACAAGCATGGAATAATGGAATAGGACTATGGTTCATTTTGTTGGTTATTGAACCTTAGTAATGATTAATAGGGACAGTTGGGGGCATTAGTATTTAATTGTCAGAGGTGAAATTCTTGGATTTATTAAAGACTAACTTATGCGAAAGCATTTGCCAAGGATGTTTTCATTAATCAAGAACGAAAGTTAGGGGATCAAAGACGATCAGATACCGCC
>249ba313b15f24bbd72d425a94d62788
AGGGCAAGTCTGGTGCCAGCAGCCGCGGTAATTCCAGCTCCAATAGCGTATATTAAAGTTGTTGCAGTTAAAAAGCTCGTAGTTGGATTTCTGGTAGGGTGCCAATGTCCGCTGAGGCGTGTGCAGCGGCGCCCTGCCATCCTTCTGTTAACGTTTCTTGGTATTCAGTTACTGGTTTCGGGCTCAGATATTTTACCTTGAGAAAATTAGAGTGTTTCAGGCAGGCTTGCGCCGGAATACATTAGCATGGAATAATAGAACAGGACTTTGGTCTCTTTTGTTGGTTTGAGGGGCTGAAGTAATGATTAATAGGGATAGTTGGGGGCATTAGTATTTAATAGTCAGAGGTGAAATTCTCAGATTTGTTAAAGACTAACTTATGCGAAAGCATTTGCCAAGGATGTTTTCATTAATCAAGAACGAAAGTTAGGGGATCAAAGACGATCAGATACCGCC
>f9429fbf2f6d5804c63cf274a2b77ac0
AGGGCAAGTCTGGTGCCAGCAGCCGCGGTAATTCCAGCTCCAATAGCGTATATTAAAGTTGTTGCAGTTAAAAAGCTCGTAGTTGGACCTCTGATGGCGTGGCGCGGTCCGCCTCACGGTGTGCACTTTGCCATGTTGTCTTCCTCTCGCAGGCTATTGGTGCACTTAACTGGGTGCCAGTGGAATGTGGGACCTTTACTTTGAAAAAATTAGAGTGTTCAAAGCAGGCTTACGCTTGAATACATTAGCATGGAATAATAGAATAGGACTTTGGTTCTATTTTGTTGGTTTCTAGGACCGAAGTAATGATTAATAGGGACAGTTGGGGGCATTAGTATTTAATTGTCAGAGGTGAAATTCTTGGATTTATGAAAGACTAACTACTGCGAAAGCATTTGCCAAGGATGTTTTCATTAATCAAGAACGAAAGTTAGGGGATCGAAGACGATCAGATACCGCC
>18d7c476fa2a96886a38b442a11f7299
AGGGCAAGTCTGGTGCCAGCAGCCGCGGTAATACCAGCTTCAGAAGCATATGTTAATGTTGCTGCAGTTAAAACGCTCGTAGTTGGATGTGCTGGCAGGGGTGTTTTGCTGTGTCGGACGGAAGTTTGATGCGGCGGGCCCTTGTCATAACATTTGGGCCATTTGTTAAGTCAGGTGGTCCTAATTTACCTTGAAAAAATATTACTGCTCAAAATATGTCTTACGACAATGTGATTTCAGCATGGGATAATGGAAAACGGGTCCGCCTAGTTGTGGATCAATGGTTAATGAGGACGATTGTGGAAGTTCATATTTACACGTCAGAGGTGAAATTCTTGGATTGTGTAAAGATGAACCTCAGCGAAGGCATTCTTCAAGGACGTGCCTGTCAATCAAGAACGAAAGTAGGGGGATCGAAGACGATCAGATACCGCC
>3fe207206055546b2223ff02e22d4ea0
AGGGCAAGTCTGGTGCCAGCAGCCGCGGTAATTCCAGCTCCAATAGCGTATATTAATGTTGTTGCAGTTAAAAAGCTCGTAGTTGAATTTCTGGAAGGGTGTCAATGTCCGCTGAGGCGTGCACAGCGACGCCCTCCCATCCTTCTGTTAACTTTTCTTGGCATTCATTTGCTGGTTAAGGGCTCAGATACTTTACCTTGAGAAAATTAGAGTGTTTCAGGCAGGCTTGCGCCGGAATACATTAGCATGGAATAATAGAAAAGGACTTTAGTCTCTTCTTGTTGGTTTGGGGGGCTGAAGTAATGATTAATAGGGATAGTTGGGGGCATTAGTATTTAATTGTCAGAGGTGAAATTCTCGGATTTGTTAAAGACTAACTTATGCGAAAGCATTTGCCAAGGATGTTTTCATTAATCAAGAACGAAAGTTAGGGGATCAAAGACGATCAGATACCGCC
>d95ad193fc666e0e7670ec2395b6eda9
AGGGCAATTCTGGTGCCAGCAGCCGCGGTAATTCCAGCTCCAATAGCGTATATTAAAGTTGTTGCAGTTAAAAAGCTCGTAGTTGGATTTCTGTGAGAGTGCCTGCGTCGGCTTGATGCTGGATCGCAAGCGCTCTTACATCCTTCTGTTAACTGTTCTTGGCATTTATTTGCTGGTTCAGGGCTCAGATATTTTACCTTGAGAAAATTAGAGTGTTTCAGGCAGGCTATGCACGAATACATTAGCATGGAATAATAGAATAGGACTTGCGCATCTTCGGATGCCGGTCTCTGTTGTTGGTTTGAGGGACTAAAGTAATGATTAATAGGGATAGTTGGGGGCATTAGTATTTAATAGTCAGAGGTGAAATTCTCGGATTTGTTAAAGACTAACTTATGCGAAAGCATTTGCCAAGGATGTTTTCATTAATCAAGAACGAAAGTTAGGGGATCAAAGACGATCAGATACCGCC
>f77e9e3cd2e14666617a1bbe74fc0fff
AGGGCAAGCCTGGTGCCAGCAGCCGCGGTAATTCCAGCTCCGCAAGTGTATTCCTATACTGTTGCGTTTAAATAGCTCGTAGTTGGATCTGCGTGTTTAGCGCGCGGTGCTGCTTCTTGCAGTTACTGTGACGCGACACTGTACGCTGACTTCGTATTCATTGAGTATGCTGTCAGCAAGTTTACTTTGAACAAATCAGAGTGCTCAAAACGGGCGTTTCGCTCGAATGTTCTTGCATGGAATAATAGAATAGGACCGCGCGTTCTATTTTGTTGGTTTTCGGGACGCGGGTAATGATTAAGAGGGACAGACGGGGGCATTTGTACTGCGACGTGAGAGGTGAAATTCTTGGATCGTCGCAAGACAGACTACTGCGAAAGCATTTGCCAAGAATGTTTTCATTAATCAAGAACGAAAGTAACGGGTTCGAAGACGATCAGATACCGCC
>e1a2dea144830e6df9704f463eb502b5
AGGGCAAGTCTGGTGCCAGCAGCCGCGGTAATTCCAGCTCCAATAGCGTATACAAATACTGTTGCGGTTAAAAAGCTCGTAGTTGGATCTGCGTTCGCAGACACAGGTTCCCTTCTTGGGATACTTGCTGTCTCGAACTACCTTGTTAGACGTCTCTTGGTGCTCTTCACTGAGTGCCCTGAGTGTCTAGCACGTTTACTTTGAAAAAATTAGAGTGCTTAAAGCAGGCATTAGCCTGAATAGTTGCGCATGGAATAATGGAATAGGACCTCGGTTCTATTTTGTTGGTTTTCGGAGCATGAGGTAATGATTAAGAGGGACAGACGGGGGCATTCGTACTGCTACGTTAGAGGTGAAATTCTTGGATCGTAGCATGACGAACAACTGCGAAAGCATTTGCCAAGAATGTTTTCATTAATCAAGAACGATAGTTAGAGGTTCGAAGGCGATCAGATACCGCC
>72c7a94ca8b114b1c259fc4ce1d8f29b
AGGGCAAGTCTGGTGCCAGCAGCCGCGGTAATTCCAGCTCCAATAGCGTATATTAAAGTTGTTGCAGTTAAAAAGCTCGTAGTTGGATTTCTGCTGAAGCAGACCGTACTGTCCTTGTGATAAGTTACGTGTTCCGCTTTGGCATATTCGCTTGATTCTCTCTGCACTTTACTGTGTGGAGGGGTTCTTGCGACCTTTACTTTGAGAAAATTAGAGTGTTCAAAGCAGGCTTTCGCCTTGAATACATTAGCATGGAATAATAATATAGGGCTTCGGTTCTATTTTGTTGGTTTCTAGAACTGTGGCAATGATTAATAGGGATAGTTGGGGGCATTCGTATTTAACTGTCAGAGGTGAAATTCTTGGATTTGTTAAAGACGAACTACTGCGAAAGCATTTGCCAAGGATGTTTTCATTAATCAAGAACGAAAGTTGGGGGATCGAAGACGATCAGATACCGCC
>673ba1a44cd4850e7ff95955ca89b161
AGGGCAAGTCTGGTGCCAGCAGCCGCGGTAATTCCAGCTCCAATAGCATATGTTAAAGTTGTTGCGGTTAAAAAGCTCGTAGTTGGATCTCGGCGGCCCGGGGGCGGTGCGCTCTCTGGCGCGACTGCCCCGCTGGGCCGTGTGTTTCGGCGGGGGCCGGCGGGTGCTCTTAACCGGGTGTCCGCTCCGGCGCCGTCGGGTTTACTTTGAAAAAATCGGAGTGCTCCAGGCAGGCCTGACACGCCTGCACGGTCGTGCATGGAATGATGGAAGAGGACGTCGTTTCTGTTCTGTCGGTCTCTCGGAAGTCGACGTAATGATTGACGGGGACGGTCGGGGGCATTGGTATTCGGGCGACAGAGGTGAAATTCTTGGACCGTCCGAAGACCCGCTACTGCGAAAGCATTTGCCAAGAACGCTTTCATTAATCAAGAACGAAAGTCAGAGGTTCGAAGGCGATCAGATACCGCC
>09b25773594b16050c565df3a987841f
AGGGCAAGTCTGGTGCCAGCAGCCGCGGTAATTCCAGCTCCAATAGCATATGTTAAAGTTGTTGCGGTTAAAAAGCTCGTAGTTGGATCTCGGCGGCCCGGGGGCGGTGCGCTCTCTGGCGCGACTGCCCCGCTGGGCCGTGTGTTTCGGCGGGGGCCGGCGGGTGCTCTTAACCGGGTGTCCGCTCCGGCGCCGTCGGGTTTACTTTGAAAAAATCGGAGTGCTCCAGGCAGGCCTGACACGCCTGCACGGTCGTGCATGGAATGATGGAAGAGGACGTCGTTTCTGTTCTGTCGGTCTCTCGGAAGTCGACGTAATGATTGACGGGGACGGTCGGGGGCATTGGTATTCGGGCGACAGAGGTGAAATTCTTGGACCGTCCGAAGACCCGCTACTGCGAAAGCATTTGCCAAGAACGCTTTCATTAATCAAGAACGAAAGTCAGAGGTTCGAAGACGATCAGATACCGCC
>386b099ed4a39efa3deef9221d51fc7b
AGGGCAAGTCTGGTGCCAGCAGCCGCGGTAATTCCAGCTCCAATAGCATATACCAATTCTGTTGCTGTTAAAAAGCTCGTAGTTGGATCTTTTCCGAGGATGGGGTCGGTCTGACGGACCTGTACTCTATTCCAAGGATATTTTCGCTGGTCTTCCCATGGTTCTCTTTATTGGGTGCCTTGGGTGGCTAGCACGTTTACTTTGAAAAAATTAGAGTGCTCAAAACAGGCGTTACTGCCCGTATAGTGGTGCATGGAATAATGGAATAGGATCTCGGTTCTATTTTGTTGGTTTTAGGAGCGCGAGATAATGATTAAGAGGGACAGACGGGGGCATTCGTATTGCGGCGTTAGAGGTGAAATTCTTGGATCGCCGCAAGACGAACAATTGCGAAAGCATTTGCCAAGAATGTTTTCATTAATCAAGAACGAAAGTTAGAGGTTCGAAGACGATCAGATACCGCC
>f0e3c3ef4b1d327231c620955fbf6fdc
AGGGCAAGCCTGGTGCCAGCAGCCGCGGTAATTCCAGCTCCAAGAGCGTATATTAAAGTTGTTGCAGTTAAAAAGCTCGTAGTTGGATTTCTGGTACAATGCGCCTGGCCCGCGGTTGTAAAACTTGTGAGTGCCGGAGCGCGTTGACCATCCTTCTAGAAAACGTTTCTACCCTTTACTGGGCTGGACTCGCGATCTAGATCTTTTACTTTGAAAAAATTAGAGTGTTCAACGCAGGCAATTGCTATGAATACATTAGCATGGAATAATAATCTAGGACTTCGGTTCTATTTTGTTGGTTTCTAGAATTGAAGTAATGATTGATAGGGATAGTTGGGGGTGCTAGTATTGGCCGGCCAGAGGTGAAATTCTTGGATTCGGTCAAGACTAACTTATGCGAAAGCATTCACCAAGGATGTCTTCTTTAATCAAGAACGAAAGTTGGGGGATCGAAGACGATCAGATACCGTC
>086dac76659f188eb23c3b23fcafa8c7
AGGGCAATTCTGGTGCCAGCAGCCGCGGTAATTCCAGCTCCAATAGCGTATATTAAAGTTGTTGCAGTTAAAAAGCTCGTAGTTGGATCTCGGGAGCGAGCCGGCGGTCCGCCTCGCGGCGGCTTACTGCCGCGTCTTCTCGCCCTACTCCCTCGGCTCTCCCTCGGTGTCCTTCGCTGGGTGCCCTGGGTGGCCGGGACGTTTACTTTGAAAAAATTAGAGTGTTCAAAGCAGGCTCTTCAGCCTGAATAATGGTGCATGGAATAATGGAATAGGACCTCGGTTCTATTTTGTTGGTTTTCGGAACTTGAGGTAATGATTAAGAGGGACGGACGGGGGCATTCGTATTGCGGTGTTAGAGGTGAAATTCTTGGATCGCCGCAAGACGACCGGCTGCGAAAGCGTTTGCCAAGAACGTTTTCATTAATCAAGAACGAAAGTCAGAGGTTCGAAGACGATCAGATACCGCC
>f375c94de2d48e363c2ab4ede4824693
AGGGCAAGCCTGGTGCCAGCAGCCGCGGTAATTCCAGCTCCGCAAGTGTATTCCTATACTGTTGCGTTTAAATAGCTCGTAGTTGGATCTGCGTGTTTAGCGCGCGGTGTTACTCATTAGTAACTACTGCGACGCGACACTGTACGCTCTCAGCATGCTGCAAAGTATGATGTGAGCAAGTTTACTTTGAACAAATCAGAGTGCTCAAGACGGGCGTTTCGCTCGAATGTTCTTGCATGGAATAATAGAATAGGACCCGGCGTTCTATTTTGTTGGTTTTCGGGACGCGGGTAATGATTAAGAGGGACAGACGGGGGCATTTGTACTGCGACGTGAGAGGTGAAATTCTTGGATCGTCGCAAGACAGACTACTGCGAAAGCATTTGCCAAGAATGTTTTCATTAATCAAGAACGAAAGTAACGGGTTCGAAGACGATCAGATACCGTC
>9bf998315821869d265b443e01cbeee5
AGGGCAAGTCTGGTGCCAGCAGCCGCGGTAATTCCAGCTCCGCAGGTGTATATCTATGCTGCTGCGGTTAAAAAGCTCGTAGTTGGATCTGCGTGCTCGGAACCGGTTGGCTCACTGAGTTCAAACTGGTCTCCGGCGCTTTATTGGCTGGTTTTCCCTTGATGCTCTTAACCGGGTGTCTTGGGTGGCTAGCACGTTTACTTTGAAAAAATTAGAGTGCTCAATACAGGCGCAAAGCCTTGAATAGTGGTGCATGGAATAATAGAATAGGACCTCGGCTCTATTTTGTTGGTTTTCGGAACGCGAGGTAATGATTAAGAGGGACAGACGGGGGCATTCGTATTGCGACGTTAGAGGTGAAATTCTTGGATCGTCGCAAGACGGACGACTGCGAAAGCATTTGCCAAGAATGTTTTCATTAATCAAGAACGAAAGTTAGAGGTTCGAAGACGATCAGATACCGCC
>2e028d68328db5b655f29ffc15ce86e2
AGGGCAATTCTGGTGCCAGCAGCCGCGGTAATTCCAGCTCGGCTAGCATATATCAATGTTGCTGCGGTTAAAAAGCTCGTAGTTGGATCTGGCGTTTAGCGACGGGTGCACCCAGTCGGGTGTTACTCGTTCGCGGCGCATTATTTTCGCCAGTTGACTGGCGGTGCCATTAACTTGGCTGCCGTCAGTTGCTGGCAAGTTTACTTTGAACAAATCAGAGTGCTCCAAACAGGCGTGTGCCTGCATGATTTTGCATGGAATAATAGAATAGGACTGGTGGTTCTATTTTGTTGGTTCTAGGAACCTCAGTAATGATTAAAAGGAACAGACGGAGGCATTCGTACTGCGACGTTAGAGGTGAAATTCTTGGATCGTCGCAAGACGAACTACTGCGAAGGCATTTGTCAAGAATGTTTTCATTAATCAAGAACGAAAGTTATGGGTTCGAAGACGATCAGATACCGCC
>1a5165c06ea1775ddbc068655a0dacce
AGGGCAAGTCTGGTGCCAGCAGCCGCGGTAATTCCAGCTCCGCAAGTGTATTCCTATACTGTTGCGTTTAAATAGCTCGTAGTTGGATCTGCGTGTTTAGCGCGCGGTGTTACTCATTAGTAACTACTGCGACGCGACACTGTACGCTCTCAGCATGCTGCAAAGTATGATGTGAGCAAGTTTACTTTGAACAAATCAGAGTGCTCAAGACGGGCGTTTCGCTCGAATGTTCTTGCATGGAATAATAGAATAGGACCCGGCGTTCTATTTTGTTGGTTTTCGGGACGCGGGTAATGATTAAGAGGGACAGACGGGGGCATTTGTACTGCGACGTGAGAGGTGAAATTCTTGGATCGTCGCAAGACAGACTACTGCGAAAGCATTTGCCAAGAATGTTTTCATTAATCAAGAACGAAAGTAACGGGTTCGAAGGCGATCAGATACCGCC
>e96cc0df473565e47e887470bf0a213e
AGGGCAATCCTGGTGCCAGCAGCCGCGGTAATTCCAGCTCCACGAGCATGTACGTAAGTTGTTGCAGTTAAAAAGCTCGTAGTTGGATCTCAGGCTCGTGGTCAGTGGTCCGCCCGATACGGGTGTGTACTGCTGTGCCCGGCCTACGTCTGGTTTAATTCGTAGTGCCCTTAACTGGGTGCTGCGGAATGCCAGAAAGTTTACTCTGAAAAAATTAGAGTGCTCAAAGCAAGCTGTTATGCTTGAATACTGTTGCATGGAATAATGGAATAGGACCTCGGATCTATTTTGTTGGTTTTCGGAGTCGAGGTAATGATTAAGAGGGACAGACGGGGGCATTCGTATTGCGCCGTTAGAGGTGAAATTCTTGGATCGGCGCAAGACGAACAACTGCGAAAGCATTTGCCAAGGATGTTTTCATTAATCAAGAACGAAAGTCAGAGGTTCGAAGACGATCAGATACCGCC
>b60be829145b6980e02634cb27bc1d76
AGGGCAAGTCTGGTGCCAGCAGCCGCGGTAATTCCAGCTCCAATAGCGAATATTAAAATTGTTGCAGTTAAAAAGCTCGTAGTTGGATCCAAGGTTGGGCATGCCTGTCTGTTCTTAGTAGCATGACTGTGTGTGTCCGCCTTTATTAGTTGACTGTTCATTATGGTGGTTTTAACCGACTGCTATAGTGTGCTCAACACGTTTACCTTGAAAAAATCAGAGCGATTCAGGCAGGCCTTTGTGCTTGTATGTTGTTGCAAGGAATAATAGAATAGGACTTCGGTTCTATTTTGTTGGTTTTGAGAATTGAAGTAATGAATAATAGAGACAGTCGGGGGCATTTGTATGGTGGCGTTAGAGGTGAAATTCTGAGATCGTCGCCAGACAAACTACTGCGAAAGCATTTGCCAAGTATGTCTTCATTAATCAAGAACGAAAGTCAGAGGTTCGAAGACGATCAGATACCGCC
>0ed45b5013b76e9ab01087f10926d68b
AGGGCAAGTCTGGTGCCAGCAGCCGCGGTAATTCCAGCTCCAGTAGCGTATATTAAAGTTGTTGCAGTTAAAAAGCTCGTAGTTGGATTTCTGGTACGGTGCGCCTGGCCCGCCCCGTTTAGGTGTGTGAGTGCCGGTGTGCGCCTGCCATCCTGCTGCGGAGCCGCGCTACCCTTAATTGGGCCGGCGTGTGCGACGCGGTTCTTTTACTTTGAAAAAATTAGAGTGTTTCACGCAGGCAGATCGCCTTGAATACATTAGCATGGAATAATAAGATAGGACTTGGGTCTTATTTTGTTGGTTTCTAGGACCGAAGTAATGATTGATAGGGATAGTTGGGGGTGCTAGTATTCAACGGCCAGAGGTGAAATTCTTGGATTCGTTGAAGACTAACTAATGCGAAAGCATTCACCAAGGATGTCTTCTTTAATCAAGAACGAAAGTTGGGGGATCGAAGACGATCAGATACCGCC
>167b37a464cc8f8fb873cced70cf57a5
AGGGCAAGTCTGGTGCCAGCAGCCGCGGTAATTCCAGCTCCAGTAGCGAAAACTAAGGTTGTTGCAGTTAAAAAGCTCGTAGTTGGATGGTATGTTGTGTTTTGCCCTACAGACCGTTAGGTCTGTTGGATGGAATTTGACAAGTCATATATCCTCTTTCAGAGAATATATCAGTTACCTCGAAAAAATTAAAGTGCTCAACGCAGGCATTATACGCCAGTGAATAATCTAGCATGGAATAACAATACAAGGCTTTGTAATAGTTGGTTTTACCTAATATAAAGCAATGATAAATAGGGAGGATTGGGGGCGCTAGTACTTGATGGCCAGAGGTGAAATTCTTTGATTCATTAAAGACTAACTACTGCGAAAGCATCCGCCAAGCACCTTCCCGTTGATCAAGAACGAAAGTTGGGGGCGCAAAGACGATCAGATACCGCC
>6fef1b4aac8984fe77d41d7d0d381e14
AGGGCAAGTCTGGTGCCAGCAGCCGCGGTAATTCCAGCTCCAGTAGCGTATACTAATGTTGCTGCAGTTAAAAAGCTCGTAGTTGGATTTCTGGTTGACAGGCGTGGTCCGCTACTCCTAGAGTAGGTGAGTACCGCAGTCCTGTCAGTCATCCTGTCGGGATACTAGGGCTTCGGTCTTGGTGTCTTCGGCTCTTTTACTTTGAAGAAATTAGAGTGTTTAAAGCAGGCTTGCGCAATGAATACATTAGCATGGAATAATAATATAGGACTTTGTTCTTATTTTGTTGGTTTCTAAGGCCAAAGTAATGATTGATAGGGATAGTTGGGGGTGCTAGTATTGAGCGGCCAGAGGTGAAATTCTTGGATTCGCTCAAGACTAACTTATGCGAAAGCATTCACCAAGGATGTCTTCTTTAATCAAGAACGAAAGTTGGGGGATCGAAGACGATCAGATACCGCC
>17a723e2dc61792145633c19bd25ae10
AGGGCAAGTCTGGTGCCAGCAGCCGCGGTAATTCCAGCTCCAATAGCGTATATTAAAGTTGTTGCAGTTAAAAAGCTCGTAGTTGAATTTCTGCTTTGTTTTTCTCTTGGCATCTGTCGAGTGAGAGACAAGCATCCGCCAATGAACTATAGTCGTCCTTAAGTGGTCGATATAGGGAATTGGCATTTTACTTTGAAAAAATTAGAGTGTTCAATACAGGCCATTGCCATGAATACTTGAGCATGGAATAATGGAATATGACTATGGTCTATTTTGTTGGTTATTAGACCTTAGTAATGATTAATAGGGACAGTTGGGGGCATTAGTATTTAATTGTCAGAGGTGAAATTCTTAGATTTATTAAAGACTAACTTATGCGAAAGCATTTGCCAAGGATGTTTTCATTAATCAAGAACGAAAGTTAGGGGATCAAAGACGATCAGATACCGCC
>805e8515bc122c14cdfacd2b81f360a2
AGGGCAAGTCTGGTGCCAGCAGCCGCGGTAATTCCAGCTCCAGTAGCGTATACTAATGTTGCTGCAGTTAAAAAGCTCGTAGTTGGATTTCTGGTTGACAGGCGTGGTCCGTTACTCCTAGAGTATTTGAGTACCGCAGTCCTGTCTGCCATCCTGTCGGGGTGTTCGGGCTTCGGTCTGGGCTCCTTCGGCTCTTTTACTTTGAAGAAATTAGAGTGTTTAAAGCAGGCTTACGCAATGAATACATTAGCATGGAATAATAATATAGGACTTTGTTCTTATTTTGTTGGTTTCTAAGGCCAAAGTAATGATTGATAGGGATAGTTGGGGGTGCTAGTATTGAGTGGCCAGAGGTGAAATTCTTGGATTCACTCAAGACTAACTTATGCGAAAGCATTCACCAAGGATGTCTTCTTTAATCAAGAACGAAAGTTGGGGGATCGAAGACGATCAGATACCGTC
>d5faa496f7fc630ca88b97a9eac36025
AGGGCAATTCTGGTGCCAGCAGCCGCGGTAATTCCAGCTCCAATAGCATATGTTAAAGTTGTTGCGGTTAAAAAGCTCGTAGTTGGATCTCGGCGGCCCGGGGGCGGTGCGCTCTCTGGCGCGACTGCCCCGCTGGGCCGTGTGTTTCGGCGGGGGCCGGCGGGTGCTCTTAACCGGGTGTCCGCTCCGGCGCCGTCGGGTTTACTTTGAAAAAATCGGAGTGCTCCAGGCAGGCCTGACACGCCTGCACGGTCGTGCATGGAATGATGGAAGAGGACGTCGTTTCTGTTCTGTCGGTCTCTCGGAAGTCGACGTAATGATTGACGGGGACGGTCGGGGGCATTGGTATTCGGGCGACAGAGGTGAAATTCTTGGACCGTCCGAAGACCCGCTACTGCGAAAGCATTTGCCAAGAACGCTTTCATTAATCAAGAACGAAAGTCAGAGGTTCGAAGACGATCAGATACCGCC
>4c92478e4daaa1fc6f234b87f4b21077
AGGGCAAGTCTGGTGCCAGCAGCCGCGGTAATACCAGCTCTACTAGCATATATTAAATTTGCTGCAGTTAAAACGCTCGTAGTTTGAGTTATTGGAGTAGGGCGGGTTGAGGTGGTTTATTCTGCCTTGGCCCGGCGTGCTTCATTACATTCGGGAGCGGGCTGTTAAGTCAGGCCGTTTCCATTAGACCGTGAACAAATGGTGAGGCTTAAACAGAGGGCAATTGGCTCGTTTGGCCTTTTAGCATGGGATCTTAGAATATGGGAGAGACGGGAGGGCGAGTGGGAGACCGCTGGCGTTTCAGTCTTTTCAATGGTTAATGAGGGTAAACGGGGAAGTTAATATTGAGCGGCTAGAGGTGAAATTCTTGGATTCGCTCAAGATTAACATCAGCGAAGGCATTCTTCAAGAATACGCCTGTCAATCAAGAACGAAAGTTGGGGGATCGAAGACGATCAGATACCGTC
>30f870058f896619b9f87886877f4e9c
AGGGCAAGCCTGGTGCCAGCAGCCGCGGTAATTCCAGCTCCAATAGCGTATATTAAAGTTGTTGTGGTTAAAAAGCTCGTAGTTGGATTTCGGCGGGTAGTGGTCGGTTTGAATTGCTTCAACACTGGCTTTTTTACCCGTGTGTTTTGCCAGAATTTAACGGGTGATCTTCGCCGATTGTCCGTTAGAACTGGCAGGTTTACTTTGAAAAAATTAGAGTGCTCAAAGCAAGCTTGATTGCTTGAATATTCGTGCATGGAATAATAGAATAGGAAGTCGTTTCTATTTTGTTGGTTTTCGGAAATCGACTTAATGATTAATAGGGATAGTCGGGGGCATTTGTATTCAAACGACAGAGGTGAAATTCTTGGACCGTTTGAAGACAAACTACTGCGAAAGCATTTGCCAAGAATGTTTTCATTAATCAAGAACGAAAGTTAGAGGTTCGAAGACGATCAGATACCGCC
>9d1437d0da135d7bedab18831d490287
AGGGCAAGCCTGGTGCCAGCAGCCGCGGTAATACCAGCTCTTCTAGCATATATTAAAATTGCTGCAGTTAAAACGCTCGTAGTTTGAATTATTGTTCTGGACGGCGTGGAGTTGTTTTTATTGACTCTGCGGCGGGCTGGGACATGAAGAACCCTCGCAGGCAGGCTTTAAGTAGCGTGTTTGCGACATAACCATGAACAAAAATTGGCGCTCAAAACAGGACTTTGGTCTATTGAGATTTCAGCATGGGATTATAGAATATGGGAAGGCTGACCAGGGTCCCACGGGGCATCTGGAAGGTACTTTCAATGGTTAATGAGGACGATGCGTGGAAGTTCATATTAGAATGTCAGAGGTGAAATTCTTGGATTATTCTACGATGAACATCAGCGAAGGCATCCTTCAAGTGCGTGCCTGTCAATCAAGAACGAAAGTTGGGGGATCGAAGACGATCAGATACCGCC
>d336f1946c4c53c0f81d3590f84bfdad
AGGGCAAGTCTGGTGCCAGCAGCCGCGGTAATTCCAGCTCCAATAGTGTATATTAAAGTTGCTGCGCTTAAAAAGCTCGTAGTTGGATCTCGGGCTTCAGGCTGGCGGTCCGCCTCGCGGCGGTCTACTGCCTGCCCTGGCCCCCTGTACGGCAAGTCCCTTGGTGCTCTTGACTGAGTGTCTTGGGCGGCCGGACGTTTACTTTGAAGAAATTAGAGTGCTCAAAGCAGGCCTTTGTCGCCTGGATAGTGGTGCATGGAATAATGGAAGAGGACCTCGGTTCTATTTTGTTGGTTTTCGGAGCGCGAGGTAATGATTAATAGGGACTGCCGGGGGCATTCGTATTGCGGCGCGAGAGGTGAAATTCTGGGACCGTCGCAAGACGAACTACAGCGAAAGCATTTGCCAAGAATGTTTTCATTAATCAAGAACGAAAGTCAGAGGTTCGAAGACGATCAGATACCGCC
>c333193f109cf3360b7ac9550b1e59cb
AGGGCAAGCCTGGTGCCAGCAGCCGCGGTAATTCCAGCTCCAGTAGCGTATATTAAAGTTGTTGCAGTTAAAAAGCTCGTAGTTGGATTTCTGATGGACGCGCCGGGCTCGCCGCTTATAGCGTGTGTATGTCTGATGCGCGTCTATCATCCTTTCAGGGAATGGCTCATCTATTCATTTAGTTTGGGTCAGGATCTGAATCTTTTACTTTGAAAAAATTAGAGTGTTCAAAGCAGGCAAGCGCTGTGAATACATTAGCATGGAATAATAATCTAGGACTTTGTTCTTATTTTATTGGTTATAAGGATAAATTAATGATTGATAGGGATAGTTGGGGGTGCTAGTATTTAACGGCCAGAGGTGAAATTCTTGGATTCGTTAAAGACTAACTTATGCGAAAGCATTCACCAAGGATGTCTTCTTTAATCAAGAACGAAAGTTGGGGGATCGAAGACGATCAGATACCGCC
>b59ddc8fda9851851aa0cdc0c211c06c
AGGGCAAGTCTGGTGCCAGCAGCCGCGGTAATTCCAGCTCCAGTAGCGTATATTAAAGTTGTTGCAGTTAAAAAGCTCGTAGTTGGATTTCTGATGGACGCGCCGGGCTCGCCGCTTATAGCGTGTGTATGTCTGATGCGCGTCTATCATCCTTTCAGGGAATGGCTCATCTATTCATTTAGTTTGGGTCAGGATCTGAATCTTTTACTTTGAAAAAATTAGAGTGTTCAAAGCAGGCAAGCGCTGTGAATACATTAGCATGGAATAATAATCTAGGACTTTGTTCTTATTTTATTGGTTATAAGGATAAATTAATGATTGATAGGGATAGTTGGGGGTGCTAGTATTTAACGGCCAGAGGTGAAATTCTTGGATTCGTTAAAGACTAACTTATGCGAAAGCATTCACCAAGGATGTCTTCTTTAATCAAGAACGAAAGTTGGGGGATCGAAGACGATCAGATACCGCC
>1edad33a7db357f15537743d51e7c5a6
AGGGCAAGTCTGGTGCCAGCAGCCGCGGTAATTCCAGCTCCGCCAGTGTATATCTATGTTGTTGCGGTTGAAAAGCTCGTAGTTGGATCTGCGTGCCAGCAGCCGGTCTACCGTTGTGGCTAGTACTGGACTGCGGCACTGAATGGCTGGTTCTGAAAAATTAGAGTGCTCAATACAAGCGACTTGCTTGAATAGTGGTGCATGGAATAATAGAATAGGACCTTGGTTCTATTTTGTTGGTTTTCGGAACGCGAGGTAATGATTAAGAGGGACAGACGGGGGCATTCGTATTGCGACGTTAGAGGTGAAATTCTTGGATCGTCGCAAGACGGACTACTGCGAAAGCATTTGCCAAGAATGTTTTCATTAATCAAGAACGAAAGTTAGAGGTTCGAAGGCGATCAGATACCGCC
>21bcd9099cc8c1d54ab64238817538f3
AGGGCAAGCCTGGTGCCAGCACCCGCGGTAATTCCAGCTCTTAAAGTGTATATTAAAGTTGTTGCAGTTAAAAAGCTCGTAGTCTATCTTCTAGTGCTTTACGTATTGGCGCAAGCCAAAACGCTAAAGTACTATCAGTTCGAGAACTTCTTCTATCTTAACTGGTCGGAGATGCTGATCGAACGCTTTCCTGAGAAAAAATTAGAGTGTTTAAAGCAGGCTAATGCAATGAATACTACAGCTTGGAATAATAGAATAAGACTAAAGTCTCTTTTGTTGGTTATGAACTTTAGTAATGATTAAATTAAACAATCGGGGGTATTAGTATTTAAGTGTCAGAGGTGAAATTCTATGATTACTTAAAGACTAACTTAGGCGAAAGCATTTACCAAGGATGTTTTCATAGATCAAGAACGAAAGTTAAGGGATCAAAGACGATCAGATACCGCC
>a54cbb9e92980b9b16158a40353ff9c3
AGGGCAAGTCTGGTGCCAGCAGCCGCGGTAATTCCAGCTCCAGTAGCGTATATTAAAGTTGTTGCAGTTAAAAAGCTCGTAGTTGGACGTCTCTTCAGAAACTCTCCCGAGTCTTCTGGAGATCTGCCTAACAGCTCCATATGGCGTTCACTCGTCGATGGTGAAATGTGGGCCCTTTACCTTGAGGAAACTAGAGTGTTTAAGGCAGGCTTCTGCCCGAATACCGCAGCTGGGAATAATGCGCTCGAAATGTCTTGGCGTGACATCTCGATTTCATTAATAGGGACAGTTGGGGGCATTCGTACTCAGCAGTCAGAGGTGAAATTCTTGGATTTGCTGAAGACGGACTAGTGCGAAAGCATTTGCCAAAGATGTTTTCATTAATCAAGAACGAAAGTTAAGGGATCCAAGACGATTAGATACCGCC
>66dc112bf21701d39ca4c7de74c2f18d
AGGGCAAGTCTGGTGCCAGCAGCCGCGGTAATTCCAGCTCCAATAGCGTATATTAATGTTGTTGCGGTTAAAAAGCTCGTAGTTGGATCTCGGCGGACAGTGGGCGGTTCGATATCTGTCGTTACTGCTCAATTTGTCCGTGTTTTTGGCGGAGGTTCCAGGGTGCTCTTAATCGAGTGTCCTGGGATGCCGTCAGGTTTACTTTGAAAAAATTAGAGTGCTCAAAGCAGGCTTTAACGCTTGAATATTCGTGCATGGAATAATAAAATAGGACGTCGTTTCTATTTTGTTGGTTTTCGGAAATCGACGTAATGATTAACAGGGACAGTCGGGGGCATTAGTATTCAGACGACAGAGGTGAAATTCTTGGACCGTCTGAAGACTAACTACTGCGAAAGCATTTGCCAAGAATGTTTTCATTAATCAAGAACGAAAGTTAGAGGTTCGAAGACGATCAGATACCGCC
>3e9a4de2a51903b19b3f3bae634bb56d
AGGGCAAGTCTGGTGCCAGCAGCCGCGGTAATTCCAGCTCCAATAGCGTATATTAAAGTTGTTGCAGTTAAAAAGCTCGTAGTTGAATTTCTGGCGTATATTCTTTTGGCACCTGTCGAGAGAGTGTATGTCATCCGCTAGAGAACTATATTCGTCCTTCAGTGGTCGATATAGGGATCTGGCAATTTACTTTGAAAAAATTAGAGTGTTCAAGGCAGGCCATTGCCATGAATACACAAGCATGGAATAATGGAATAGGACTATGGTTCATTTTGTTGGTTATTGAACCTTAGTAATGATTAATAGGGACAGTTGGGGGCATTAGTATTTAATTGTCAGAGGTGAAATTCTTGGATTTATTAAAGACTAACTTATGCGAAAGCATTTGCCAAGGATGTTTTCATTAATCAAGAACGAAAGTTAGGGGATCAAAGACGATCAGATACCGCC
>2a0014246630847ec32095a41b8d6eef
AGGGCAAGTCTGGTGCCAGCAGCCGCGGTAATTCCAGCTCCGCAAGTGTATTCCTATACTGTTGCGTTTAAATAGCTCGTAGTTGGATCTGCGTGTTTAGCGCGCGGTGTTACTTTTTGTAACTACTGCGACGCGACACTGTACGCTTTCAGAATACTCACGTAGTATTGTGTAAGCAAGTTTACTTTGAACAAATCAGAGTGCTCAAGACGGGCGTTTCGCTCGAATGTTCTTGCATGGAATAATAGAATAGGACCCGGCGTTCTATTTTGTTGGTTTTCGGGACGCGGGTAATGATTAAGAGGGACAGACGGGGGCATTTGTACTGCGACGTGAGAGGTGAAATTCTTGGATCGTCGCAAGACAGACTACTGCGAAAGCATTTGCCAAGAATGTTTTCATTAATCAAGAACGAAAGTAACGGGTTCGAAGACGATCAGATACCGCC
>f816dab5317dad1eee0371b1f6c5d188
AGGGCAAGCCTGGTGCCAGCAGCCGCGGTAATTCCAGCTCCAATAGCATATGTTAAAGTTGTTGCGGTTAAAAAGCTCGTAGTTGGATCTCGGCGGCCCGGGGGCGGTGCGCTCTCTGGCGCGACTGCCCCGCTGGGCCGTGTGTTTCGGCGGGGGCCGGCGGGTGCTCTTAACCGGGTGTCCGCTCCGGCGCCGTCGGGTTTACTTTGAAAAAATCGGAGTGCTCCAGGCAGGCCTGACACGCCTGCACGGTCGTGCATGGAATGATGGAAGAGGACGTCGTTTCTGTTCTGTCGGTCTCTCGGAAGTCGACGTAATGATTGACGGGGACGGTCGGGGGCATTGGTATTCGGGCGACAGAGGTGAAATTCTTGGACCGTCCGAAGACCCGCTACTGCGAAAGCATTTGCCAAGAACGCTTTCATTAATCAAGAACGAAAGTCAGAGGTTCGAAGACGATCAGATACCGCC
>5ff7780c4ef8fe425507dd2df5195016
AGGGCAATTCTGGTGCCAGCAGCCGCGGTAATTCCAGCTCCACCAGTGTATATCTATGCTGCTGCGGTTAAAAAGCTCGTAGTTGGATCTTCGTGCCAAGAACTGGTCCACCTCTGTGGTGTGCACTGGCTTCTGGCACTAAACCGTCGGTTTTCCCTTGATGCCCTTCACCGGGTGTCATGGGTGGCTGACATGTTTACTTTGAAAAAATTAGAGTGCTTAACACAAGCGATTCGCTTGAATATTCGTGCATGGAATAATAGAATAGGTCCTTGGTCCTATTTTGTTGGTTTTCGGGGCACAAGGAAATGATTAAGAGGGACAGACGGGGGCATTCGTACTCCGACGTTAGAGGTGAAATTCTTGGATCGTCGGATGACGTACTACTGCGAAAGCATTTGCCAAGAATGTTTTCATTAATCAAGAACGAAAGTTAGAGGTTCGAAGACGATCAGATACCGTC
>fc4eb566aca3a8007569ea2dd4e43a6c
AGGGCAAGTCTGGTGCCAGCAGCCGCGGTAATTCCAGCTCCAATAGCGTATATTAAAGTTGTTGCGGTTAAAAAGCTCGTAGTTGGATTTCTGCCGAGGACGACCGGTCCGCCCTCCGGGTGAGCATCTGGCTCGGCCTGGGCATCTTCTTGGAGAACGTAACTGCACTTGGCTGTGTGGTGCGGTATTCAGGACTTTTACTTTGAGGAAATTAGAGTGTTTCAAGCAGGCACACGCCTTGAATACATTAGCATGGAATAATAAGATAGGACCTCGGTTCTATTTTGTTGGTTTCTAGATCTGAGGTAATGATTAATAGGGATAGTTGGGGGCATTCGTATTTAACTGTCAGAGGTGAAATTCTTGGATTTGTTAAAGACGGACTACTGCGAAAGCATTTGCCAAGGATGTTTTCATTGATCAAGAACGAAAGTTAGGGGATCGAAGACGATTAGATACCGCC
>297f9bdf31c88def5d841620001eba1a
AGGGCAATTCTGGTGCCAGCAGCCGCGGTAATTCCAGCTCCAGTAGCGTATATTAAAGTTGTTGCAGTTAAAAAGCTCGTAGTTGGATTTCTGGCTGACCGCGTATGGTCCGGCGCCCTCAGGGCACTGTGTACCGTCGCGCGTTTGCCATCTTTTCAGAAAGTTGTGCCTACCGGCTCGTACGGAAGGGCGCTCCGATCTGGATCGTTTACTTTGAAAAAATTAGAGTGTTCCAAGCAGGCTTATGCTTTGAATACATTAGCATGGAATAATAATATAGGACTTCTGTTCTATTTTGTTGGTTTTCAGAACCGAAGTAATGATTGATAGGGATAGTTGGGGGTGCTAGTATTGAGCGGCCAGAGGTGAAATTCTTGGATTCGCTCAAGACTAACTACTGCGAAAGCATTCACCAAGGATGTCTTCTTTAATCAAGAACGAAAGTTGGGGGATCGAAGACGATCAGATACCGCC
>4f93c15ef1f3865003245f763fe2176d
AGGGCAATCCTGGTGCCAGCAGCCGCGGTAATTCCAGCTCCAATAGCGTATATTAAAGTTGTTGCAGTTAAAAAGCTCGTAGTTGGATTTCTGTGAGAGTGCCTGCGTCGGCTTGATGCTGGATCGCAAGCGCTCTTACATCCTTCTGTTAACTGTTCTTGGCATTTATTTGCTGGTTCAGGGCTCAGATATTTTACCTTGAGAAAATTAGAGTGTTTCAGGCAGGCTATGCACGAATACATTAGCATGGAATAATAGAATAGGACTTGCGCATCTTCGGATGCCGGTCTCTGTTGTTGGTTTGAGGGACTAAAGTAATGATTAATAGGGATAGTTGGGGGCATTAGTATTTAATAGTCAGAGGTGAAATTCTCGGATTTGTTAAAGACTAACTTATGCGAAAGCATTTGCCAAGGATGTTTTCATTAATCAAGAACGAAAGTTAGGGGATCAAAGACGATCAGATACCGTC
>ec0056191722c3b7f441b485c5fe77c2
AGGGCAAGTCTGGTGCCAGCAGCCGCGGTAATTCCAGCTCCAATAATGTATGCTATCATTGTTGCAGTTAAAAAGCTCGTAGTTGGAAATAATTTTTAAACAATATTAATTATCATATGGTAATGTTGGGAGATATTTTCGGATATTCCTCAGCGTTATTAAATTAATACATGTTTAAAAATCAAGGATATTTTGTATGGGTTTAAGGTCCGGGTGTACTTCAAGGTATGTCCTGGCCAACTATACAAAATATAGATTACTTTGAGTAAATTAAAGTGTTTATAGCAACCCTTAATGGGTAGTGAATAATCAAGCATGGGACAATGGAACAAGACCGTAGTGTGAGTTTAGTGGGCTTTTCACATTGCGGTAATGATTGATAGGGACGGCCGGGGGCAATGGTATTTAGCAGCTAGAGGTGAAATTCCGAGATTTGCTACAGACCGCCATCAGCGAAGGCATTTGCCAAGAATGTTTTCGTTAATCAAGAACGATAGTTAGGGGATCGAAGACGATCAGATACCGCC
>6659a67cebd0e389e690ab90e650899d
AGGGCAAGTCTGGTGCCAGCAGCCGCGGTAATTCCAGCTCCAAGAGCGTATATTAAAGTTGTTGCAGTTAAAAAGCTCGTAGTTGGATTTCTGGTACAATGCGCCTGGCCCGCGGTTGTAAAACTTGTGAGTGCCGGAGCGCGTTGACCATCCTTCTAGAAAACGTTTCTACCCTTTACTGGGCTGGACTCGCGATCTAGATCTTTTACTTTGAAAAAATTAGAGTGTTCAACGCAGGCAATTGCTATGAATACATTAGCATGGAATAATAATCTAGGACTTCGGTTCTATTTTGTTGGTTTCTAGAATTGAAGTAATGATTGATAGGGATAGTTGGGGGTGCTAGTATTGGCCGGCCAGAGGTGAAATTCTTGGATTCGGTCAAGACTAACTTATGCGAAAGCATTCACCAAGGATGTCTTCTTTAATCAAGAACGAAAGTTGGGGGATCGAAGGCGATCAGATACCGCC
>56f1db961753672d2b0ed1dcab6865c5
AGGGCAAGTCTGGTGCCAGCAGCCGCGGTAATTCCAGCTCCAATAGCGTATATTAATGCTGTTGCGGTTAAAAAGCTCGTAGTTGGATCTCGGCGTGCAGGGGGCGGTTCGTTTTTTGACGACACTGCCCCGTTTGCGCGTGTTACCCTGGCGGAGTCGGCCGGGTGCTCTTTGTTGAGTGTCCGTTCCGGGCCGCCGCGTTTACTTTGAAAAAATTAGAGTGCTCCAAGCAGGCTTTTCACGCCTGAATACTCGTGCATGGAATAATGGAATAGGACGTCGTTCCTATTTTGTTGGTTTTCGGGAATCGACGTAATGATTAACAGGGACAGCCGGGGGCATTAGTATTCGGACGACAGAGGTGAAATTCTTGGACCGTCTGAAGACTGACGACTGCGAAAGCATTTGCCAAGAGTGTTTTCATTAATCAAGAACGAAAGTTAGAGGTTCGAAGACGATCAGATACCGCC
>2098a77a70a5c2d0f5fcae17047f2125
AGGGCAAGTCTGGTGCCAGCAGCCGCGGTAATTCCAGCTCCAGTAGCGTATATTAAAGTTGTTGCAGTTAAAAAGCTCGTAGTTGGATTTCTGGCTGACCGCGTATGGTCCGGCGCCCTCAGGGCACTGTGTACCGTCGCGCGTTTGCCATCTTTTCAGAAAGTTGTGCCTACCGGCTCGTACGGAAGGGCGCTCCGATCTGGATCGTTTACTTTGAAAAAATTAGAGTGTTCCAAGCAGGCTTATGCTTTGAATACATTAGCATGGAATAATAATATAGGACTTCTGTTCTATTTTGTTGGTTTTCAGAACCGAAGTAATGATTGATAGGGATAGTTGGGGGTGCTAGTATTGAGCGGCCAGAGGTGAAATTCTTGGATTCGCTCAAGACTAACTACTGCGAAAGCATTCACCAAGGATGTCTTCTTTAATCAAGAACGAAAGTTGGGGGATCGAAGACGATCAGATACCGCC
>680421a1b2ff7236db896a841df6f94f
AGGGCAATTCTGGTGCCAGCAGCCGCGGTAATTCCAGCTCCAATAGCGTATATTAAAGTTGCTGCGGTTAAAAAGCTCGTAGTCGAATCTCAGTCTCGGTCGGATGGTCCATTTCACGATGGTACTGTTCGAATCGGACATTTGGCCGCGTTTCTCAGTATGCTCTTGATTGAGTGTGCTGGGAGAGTGGCACGTTTACTTTGAAAAAATTAGAGTGCTCAAAGCAGGCAATCGCCTGAATCTTCGTGCATGGAATGATGGAATAGGGCCTCGATCCTATTTTGTTGGTTCAAGGGATGTGAGGTAATGATTAAGAGGGACGGCCGGGGGCATTCGTATTGCGACGTTAGAGGTGAAATTCTTAGATCGTCGCAAGACGGACTACTGCGAAAGCATTTGCCAAGAATGTTTTCATTGATCAAGAACGAAAGTCAGAGGTTCGAAGGCGATCAGATACCGCC
>98cfff636beef5f0abdcf8661f5af6c9
AGGGCAAGTCTGGTGCCAGCAGCCGCGGTAATTCCAGCTCCAATAGCGTATATTAATTCTGTTGCGGTTAAAAAGCTCGTAGTTGGATCTCGGTTGTCCGTGTTCGGTTAGCTGATTGGCTTTACTGAATGTCAGGGCATCTGTTTCTTTGCAGTGTGAGCGTGGGTGCTCTTAACCGAGTGTCCACGTCCTCGCCTGCAGGTTTACTTTGAAAAAATTAGAGTGCTCAAAGCAGGCCTCGTTGCGCTTGAATATTCGTGCATGGAATAATGGAATAGGACGTCGTTTCTATTTTGTTGGTTTTCGGAAATCGACGTAATGATTAATAGGGACAGTCGGGGGCATTAGTATTCAGACGACAGAGGTGAAATTCTTGGACCGTCTGAAGACTGCCAACTGCGAAAGCATTTGCCAAGAATGTTTTCATTAATCAAGAACGAAAGTTAGAGGTTCGAAGACGATCAGATACCGCC
>abed9b72838a51ac11b7062fd70c7db9
AGGGCAATTCTGGTGCCAGCAGCCGCGGTAATTCCAGCTCCAATAGCGTATATTAAAGTTGTTGCAGTTAAAAAGCTCGTAGTTGGATTTCTGTGAGAGTGCCTGCGTCGGCTTGATGCTGGATCGCAAGCGCTCTTACATCCTTCTGTTAACTGTTCTTGGCATTTATTTGCTGGTTCAGGGCTCAGATATTTTACCTTGAGAAAATTAGAGTGTTTCAGGCAGGCTATGCACGAATACATTAGCATGGAATAATAGAATAGGACTTGCGCATCTTCGGATGCCGGTCTCTGTTGTTGGTTTGAGGGACTAAAGTAATGATTAATAGGGATAGTTGGGGGCATTAGTATTTAATAGTCAGAGGTGAAATTCTCGGATTTGTTAAAGACTAACTTATGCGAAAGCATTTGCCAAGGATGTTTTCATTAATCAAGAACGAAAGTTAGGGGATCAAAGGCGATCAGATACCGTC
>f1598dcb68f24d3feb9820dc9c7a21ae
AGGGCAATTCTGGTGCCAGCAGCCGCGGTAATTCCAGCTCCAATAGCGTATATTAAAGTTGTTGCAGTTAAAAAGCTCGTAGTTGAATTTCTGATGCTCTCTATTTTGGCACTTGTCGAAGTAGAGAGTATCATCCGCCAGAGAACTATAGTCGTCCTTCAGTGGTCGATATAGGGATCTGGCATTTTACTTTGAAAAAATTAGAGTGTTCAAGGCAGGCCATTGCCATGAATACACAAGCATGGAATAATGGAATAGGACTATGGTTCATTTTGTTGGTTATTGAACCTTAGTAATGATTAATAGGGACAGTTGGGGGCATTAGTATTTAATTGTCAGAGGTGAAATTCTTGGATTTATTAAAGACTAACTTATGCGAAAGCATTTGCCAAGGATGTTTTCATTAATCAAGAACGAAAGTTAGGGGATCAAAGACGATCAGATACCGCC
>43f9ee7deddaf1891d24274692cdcd39
AGGGCAATTCTGGTGCCAGCACCCGCGGTAATTCCAGCTCTTAAAGTGTATATTAAAGTTGTTGCAGTTAAAAAGCTCGTAGTCTATCTTCTAGCGTTTCACGTGATGGAGCAATTCATTACGCTGAAGCGCTATCTGTTCGAGAACTTCTTTATCCTTAACTGGTTGAAGATGCTGATCGGACATTTTCCTGAGAAAAAATTAGAGTGTTTAAAGCAGGCTAATGCAATGAATATTACAGCTTGGAATAATAGAATAAGACTGGAGTCTCTTTTGTTGGTTATGAACTTTAGTAATGATTAATATAAACAGTCGGGGGTATTAGTATTTAAGTGTCAGAGGTGAAATTCTATGATTACTTAAAGACTAACTTATGCGAAAGCATTTACCAAGGATGTTTTCATTGATCAAGAACGAAAGTTAAGGGATCAAAGACGATCAGATACCGCC
>bcf9c22ec7d48717b78ef4ace0bfe9ee
AGGGCAAGTCTGGTGCCAGCAGCCGCGGTAATTCCAGCTCCAATAGCGTATATTAAAGTTGTTGCAGTTAAAAAGCTCGTAGTTGAATTTCTGTCTTTTACTCTTCGGGCTTATGTCGGGAGAGTGGGAGTCATCCGCCAGAGAACTGCAGTCGTCCTTTAGTGGTCGATGTGGGGATCTGGCACTTTACTTTGAAAAAATTAGAGTGTTCAAGGCAGGCCATTGCCATGAATACACAAGCATGGAATAATGGAAGAGGACTATGGTCCATTTTGTTGGTTATTGGACCTTAGTAATGATTAATAGGGACAGTTGGGGGCATTAGTATTTAATTGTCAGAGGTGAAATTCTTGGATTTATTAAAGACTAACTTATGCGAAAGCATTTGCCAAGGATGTTTTCATTAATCAAGAACGAAAGTTAGGGGATCAAAGACGATCAGATACCGCC
>96b6132381fe98a5c0def2d3ad05e6e3
AGGGCAAGTCTGGTGCCAGCAGCCGCGGTAATTCCAGCTCCAATAGCGTATATTAAAGTTGTTGCGGTTAAAAAGCTCGTAGTTGGATCTACGATCACGGCCAGTGGTCGTCCATCTCGGATGTACTGCTGCGTCTGATCGAATTATCTGGTGTGCGGTTGATGCTCTTCATTGAGTGTCTTCAGCTGCTGGAACGTTTACCTTGAAAAAATTGAAGTGCTCAAAGCAGGCCTATGCCTGAACATTGTTGCATGGGATAATAGAATAGGACTTCGGTTCTATTTTGTTGGTTACGGAATTCGGAGTAATGATTAATAGGGACAGACGGGGGCATTCGTATTGCTGCGTTAGAGGTGAAATTCTTGGATCGTAGCAAGACGCACTACTGCGAAAGCATTTGCCAAGAATGTTTTCATTAATCAAGAACGAAAGTTAGAGGTTCGAAGACGATCAGATACCGCC
>0ee394580f195ec92318e82162618c2d
AGGGCAATTCTGGTGCCAGCAGCCGCGGTAATACCAGCTCCACAAGCGTATATTAAAGCTGCTGCAGTTAAAACGCTCGTAGTTGTGGTTTCGTTAGCGAGAAGGCCTGTGTCTCAAAAAGACGCGGGTCGGCTGGCTAATTACAATCTAGTATGTGTGTTAACTCACACATACTAAGTAAACCTTGAAGAAATATTGGCGCTTAAAACTTGACTTAGGTCAAAGTTCTTTTTGCATGGGATTTTAGAATACGAGTGGTGGAGTAAGATCTGCTGCTAATGACATTTGAGGATGAAAGAGGAAGTTAATATTTGCGAGTCAGAGGTGAAATTCTTGGATTTCGCAAAGATTAACTAATGCGAAGGCATTCTTCAATTGCTTTCCTGTCAATCAAGAACGAAAGTTAGGGGATCGAAGACGATCAGATACCGCC
>5c023b446f83c38245ac5e74c783caa7
AGGGCAAGTCTGGTGCCAGCAGCCGCGGTAATTCCAGCTCCAATAGCATATACCAATTCTGTTGCTGTTAAAAAGCTCGTAGTTGGATCTTTTCTGAAGAGGGAGTCCGTCTTATGGACGTGTACTCTTTTCTGAGGATACTCTAGCTGGTCTTCCCTTGTTGTTCTTAATTGAATGGCTTGGGTGGCTAGCACGTTTACTTTGAAAAAATTAGAGTGCTCAAAACAGGCGTTACTGCCCGAATAGTGGTGCATGGAATAATGGAATAGGATCTCGGTTCTATTTTGTTGGTTTTAGGAGCGCGAGATAATGATTAAGGGGGACAGACGGGGGCATTCGTATTGCTGCGTTAGAGGTGAAATTCTTGGATCGCAGCAAGACGAACAATTGCGAAAGCATTTGCCAAGAATGTTTTCATTAATCAAGAACGAAAGTTAGAGGTTCGAAGACGATCAGATACCGTC
>411d2820dc91bde304b37bf9cb3acbf6
AGGGCAATTCTGGTGCCAGCAGCCGCGGTAATTCCAGCTCCAATAGCGTATATTAAAGTTGTTGCAGTTAAAAAGCTCGTAGTTGAATTTCTGGCGTATATTCTTTTGGCACCTGTCGAGAGAGTGTATGTCATCCGCTAGAGAACTATATTCGTCCTTCAGTGGTCGATATAGGGATCTGGCAATTTACTTTGAAAAAATTAGAGTGTTCAAGGCAGGCCATTGCCATGAATACACAAGCATGGAATAATGGAATAGGACTATGGTTCATTTTGTTGGTTATTGAACCTTAGTAATGATTAATAGGGACAGTTGGGGGCATTAGTATTTAATTGTCAGAGGTGAAATTCTTGGATTTATTAAAGACTAACTTATGCGAAAGCATTTGCCAAGGATGTTTTCATTAATCAAGAACGAAAGTTAGGGGATCAAAGACGATCAGATACCGCC
>1dc49e6e39e4d41267d40a960f0895c1
AGGGCAAGTCTGGTGCCAGCAGCCGCGGTAATTCCAGCTCCAATAGCGTATATTAAAGTTGTTGCGGTTAAAAAGCTCGTAGTTGGATCTACGATCACGGCCAGTGGTCGTCCATCTCGGATGTACTGCTGCGTCTGATCGAATTATCTGGTGTGCGGTTGATGCTCTTCATTGAGTGTCTTCAGCTGCTGGAACGTTTACCTTGAAAAAATTGAAGTGCTCAAAGCAGGCCTATGCCTGAACATTGTTGCATGGGATAATAGAATAGGACTTCGGTTCTATTTTGTTGGTTACGGAATTCGGAGTAATGATTAATAGGGACAGACGGGGGCATTCGTATTGCTGCGTTAGAGGTGAAATTCTTGGATCGTAGCAAGACGCACTACTGCGAAAGCATTTGCCAAGAATGTTTTCATTAATCAAGAACGAAAGTTAGAGGTTCGAAGGCGATCAGATACCGCC
>a022dd4313e41d4b5177732332ee16b4
AGGGCAAGTCTGGTGCCAGCAGCCGCGGTAATACCAGCTCCAATAGCGTATGCTAAAGTTGTTGCAGTTAAAAGGCTCGTAGTCGAACTTATGGCCCTGTGAACCTGGCCCAATCTCTAGTAGATTGCGAGCCGGTGTGCACGGGTCATTCTTCTGGAAAGCATTGCTGCCCTTGATTGGGTTGGTGATGTAATTCAGATCATTTACTGTGAGAAAATCAAAGTGTTCAAAGCAGGCTTTAATGCTTGTATGGTTCAGCATGGAATAATAAGATAAGACTTCGGTTTTGTTTTGTTGGCTATACGAACCAAAGTAATGATTGAAAGGGATAGTTGGGGGTGCTAGTATTCAGTGGTCAGCGGTGAAATGCGAGGACCCATTGAAGACTAACTTATGCGAAAGCATTCACCAAGGATATCTTCTTTGATCAAGAACGAAAGTTGGGGGATCGAAGACGATCAGATACCGCC
>9b64693ba973e809996b3e242d16926c
AGGGCAAGTCTGGTGCCAGCAGCCGCGGTAATTCCAGCTCCAGTAGCGTATATTAAAGTTGTTGCAGTTAAAAAGCTCGTAGTTGGATTTCTGGTACGCTGCGCCTGGCCCGCCCACGTTAGTGGAGTGAGTGCTGGTGCGCGGTTGCCATCCTTCTAGAGAACGGGTCTACCCTTCACTGGGCCGGACTCGGGATCTAGATCTTTTACTTTGAAAAAATTAGAGTGTTTAAAGCAGGCTTTTGCTATGAATACATTAGCATGGAATAATAATATAGGACTTTGGTTCTATTTTGTTGGTTTCTAGGACTGAAGTAATGATTGATAGGGATAGTTGGGGGTGCTAGTATTCAGCGGCCAGAGGTGAAATTCTTGGATTCGCTGAAGACTAACTTATGCGAAAGCATTCACCAAGGATGTCTTCTTTAATCAAGAACGAAAGTTGGGGGATCGAAGACGATCAGATACCGCC
>2a1a67ec27619a5ae1fc64f718922f9f
AGGGCAATTCTGGTGCCAGCAGCCGCGGTAATTCCAGCTCCGCAAGTGTATTCCTATACTGTTGCGTTTAAATAGCTCGTAGTTGGATCTGCGTGTTTAGCGCGCGGTGCTGCTTCTTGCAGTTACTGTGACGCGACACTGTACGCTGACTTCGTATTCATTGAGTATGCTGTCAGCAAGTTTACTTTGAACAAATCAGAGTGCTCAAAACGGGCGTTTCGCTCGAATGTTCTTGCATGGAATAATAGAATAGGACCGCGCGTTCTATTTTGTTGGTTTTCGGGACGCGGGTAATGATTAAGAGGGACAGACGGGGGCATTTGTACTGCGACGTGAGAGGTGAAATTCTTGGATCGTCGCAAGACAGACTACTGCGAAAGCATTTGCCAAGAATGTTTTCATTAATCAAGAACGAAAGTAACGGGTTCGAAGACGATCAGATACCGCC
>a04fb0ae841df2bcef3646dd0538bb40
AGGGCAATTCTGGTGCCAGCAGCCGCGGTAATTCCAGCTCCAGTAGCGTATATTAAAGTTGTTGCAGTTAAAAAGCTCGTAGTTGGATTTCTGGTTGTAGCGCTGGGCCCGCTCGGGTTACCGTGTGAGTGCCTGGTCGCTCCTTCCATCCTTCTAGAAAACGGCGCTCTCCTTCATTGCGTGCGGCGTCGCGATCTAGATCTTTTACTTTGAAAAAATTAGAGTGTTTAAAGCAGGCTTGTGCTATGAATACATTAGCATGGAATAATAATTTAGGACTTTGGTTCTATTTTGTTGGTTTCTAGAACTGAAGTAATGATTGATAGGGATAGTTGGGGGTGCTACTATTCCGCGGCCAGAGGTGAAATTCTTGGATTCGCGGAAGAGTAACTTATGCGAAAGCATTCACCAAGGATGTCTTCTTTAATCAAGAACGAAAGTTGGGGGATCGAAGACGATCAGATACCGCC
>a0b67c8f181e03dc45781c94d8da949a
AGGGCAATTCTGGTGCCAGCAGCCGTGGTAATTCCAGCTCCACCAGTGTATATCTATGCTGCTGCGGTTAAAAAGCTCGTAGTTGGATCTTCGTGTCAGAAGCTGGTCCACCCTTTGGGTGCTGTACTGGTTTTCGGGCACTAAACCGTCGGTTTTCCCTTGATGTCCTTAACCGGGTGTCCTGGGTGGCTGACATGTTTACTTTGAAAAAATTAGAGTGCTTAACACAAGCGATTCGCTTGAATATTCGTGCATGGAATAATAGAATAGGTCCTTGGTTCTATTTTGTTGGTTTTCGGAGCACAAGGAAATGATTAAGAGGGACAGACGGGGGCATTCGTACTCCGACGTTAGAGGTGAAATTCTTGGATCGTCGGATGACGTACTACTGCGAAAGCATTTGCCAAGAATGTTTTCATTAATCAAGAACGAAAGTTAGAGGTTCGAAGGCGATCAGATACCGCC
>402f567f766fdcaa454722bf43b33643
AGGGCAAGTCTGGTGCCAGCAGCCGCGGTAATTCCAGCTCCAATAGCGTATATTAAAGTTGTTGCGGTTAAAAAGCTCGTAGTTGGATCTGCGGCCTTGGAAGCCGGTCCCCTATTCAGGTGTGACTGGTTCTCCAGGCCTACCTCTCTGGTTTTCTGTTGGTCCTCTTCATTGAGTGCCTGCAGTGACCAGAACGTTTACTTTGAAAAAATTAGAGTGCTCAAAGCAGGCGCGTAGCCTGAATAGTGGTGCATGGAATAATGGAATAGGACCTCGGTTCTATTTTGTTGGTTTTTGGAGCAGAGGTAATGATTAAGAGGGACAGACGGGGGCATTCGTATTGCTGCGCTAGAGGTGAAATTCTTGGATCGCAGCAAGACGAACAACTGCGAAGGCATTTGCCAAGAATGTTTTCATTAATCAAGAACGAAAGTTAGAGGTTCGAAGACGATCAGATACCGCC
>291d1e7b8122e519993d718264355aad
AGGGCAAGTCTGGTGCCAGCAGCCGCGGTAATTCCAGCTCCAATAGCGTATATTAAAGTTGTTGCGGTTAAAAAGCTCGTAGTCGGATTTCTGCCAAGGAAGAACGGTCCGCCCTTCGGGTGAGTATCTGTCTCTGCCTGGGCATCTTCTTGGAGAACGCAGCTGCACTTGATTGGGTGGCGCGGTATCCAAGACATTTACTTTGAGGAAATTAGAGTGTTTCAAGCAGGCATTCGCCTTGAATACGTTAGCATGGAATAATAATATAGGACTTCGGTTCTATTTTGTTGGTTTCTAGAGCTGAGGTAATGATTAATAGGGATAGTTGGGGGCATTCGTATTTAACTGTCAGAGGTGAAATTCTTGGATTTGTTAAAGACGGACTACTGCGAAAGCATTTGCCACGGATGTTTTCATTGATCAAGAACGAAAGTTAGGGGATCGAAGACGATCAGATACCGCC
>74ffb96a78e2b97177dedd0d5641a91c
AGGGCAAGTCTGGTGCCAGCAGCCGCGGTAATTCCAGCTCCAATAGCGTATATTAAAGTTGTTGCGGTTAAAAAGCTCGTAGTTGGATCTGCGGCCTTGGAAGCCGGTCCCCTATTCAGGTGTGACTGGTTCTCCAGGCCTACCTCTCTGGTTTTCTGTTGGTCCTCTTCATTGAGTGCCTGCAGTGACCAGAACGTTTACTTTGAAAAAATTAGAGTGCTCAAAGCAGGCGCGTAGCCTGAATAGTGGTGCATGGAATAATGGAATAGGACCTCGGTTCTATTTTGTTGGTTTTTGGAGCAGAGGTAATGATTAAGAGGGACAGACGGGGGCATTCGTATTGCTGCGCTAGAGGTGAAATTCTTGGATCGCAGCAAGACGAACAACTGCGAAGGCATTTGCCAAGAATGTTTTCATTAATCAAGAACGAAAGTTAGAGGTTCGAAGGCGATCAGATACCGCC
>1410706a17d38a27fb942f04fe2d4f5c
AGGGCAAGTCTGGTGCCAGCAGCCGCGGTAATTCCAGCTCCGCAAGTGTATTCCTATACTGTTGCGTTTAAATAGCTCGTAGTTGGATCTGCGTGTTTAGCGCGCGGTGCTGCTTCTTGCAGTTACTGTGACGCGACACTGTACGCTGACTTCGTATTCATTGAGTATGCTGTCAGCAAGTTTACTTTGAACAAATCAGAGTGCTCAAAACGGGCGTTTCGCTCGAATGTTCTTGCATGGAATAATAGAATAGGACCGCGCGTTCTATTTTGTTGGTTTTCGGGACGCGGGTAATGATTAAGAGGGACAGACGGGGGCATTTGTACTGCGACGTGAGAGGTGAAATTCTTGGATCGTCGCAAGACAGACTACTGCGAAAGCATTTGCCAAGAATGTTTTCATTAATCAAGAACGAAAGTAACGGGTTCGAAGACGATCAGATACCGCC
>0b8f78dd30928c3fda0ac02c9d45b14f
AGGGCAAGTCTGGTGCCAGCAGCCGCGGTAATACCAGCTCCAATAGCGTATATTAACTTTGCTGCAGTTAAAAAGCTCGTAGTCTAATTTCTGCTTAGCAGGGTCTGCTCAGTCAAAGTACTGATTAGATTTCAACTGCTAGGTATCTTTTCGAACTGCACTTCTGCCCTTAGCTGGGTTGGTTGTGACATTCGAATATTTTACTGTGAGTAAATGAAAGTGTTCAAAGCAGGCTCTAATTGCTTGAATCTTTTAGCATGGAATAATAAGATAAAACTCTGGTTTGTCTTGTTGGCATCAAACCTAAGTAATGATTGATAGGGATAGTTGGGGGTGCTCGTATTCAAAGGCTAGCGGTGAAATGCAATGATTCTTTGAAGACGAACTAATGCGAAAGCATTCACCAAGGATATCTTCTTTGATCAAGAACGAAAGTTGGGGGATCGAAGACGATCAGATACCGCC
>86e0376c32f363cc00ab2dee17e0db41
AGGGCAAGTCTGGTGCCAGCAGCCGCGGTAATTCCAGCTCCAATAGCGTATATTAAAGTTGTTGCAGTTAAAAAGCTCGTAGTTGAATTTCTGGCGTATATTCTTTTGGCACCTGTCGAGAGAGTGTATGTCATCCGCTAGAGAACTATATTCGTCCTTCAGTGGTCGATATAGGGATCTGGCAATTTACTTTGAAAAAATTAGAGTGTTCAAGGCAGGCCATTGCCATGAATACACAAGCATGGAATAATGGAATAGGACTATGGTTCATTTTGTTGGTTATTGAACCTTAGTAATGATTAATAGGGACAGTTGGGGGCATTAGTATTTAATTGTCAGAGGTGAAATTCTTGGATTTATTAAAGACTAACTTATGCGAAAGCATTTGCCAAGGATGTTTTCATTAATCAAGAACGAAAGTTAGGGGATCAAAGACGATCAGATACCGTC
>37b1c599cfe218d2fd1c1bcc693243eb
AGGGCAAGTCTGGTGCCAGCAGCCGCGGTAATTCCAGCTCCAATAGCGTATATTAAAGTTGTTGCGGTTAAAAAGCTCGTAGTTGGATCTGCGGTCTCGCGTCCTGGTGTTCCCGCAGGGTTCTACTGGGTACGCAGGCCTACCTCGCTGGTTTTCCCCTGGTCCGCTTCACTGTGTGCCTTGGGTGACCAGCAAGTTTACTTTGAAAAAATTAGAGTGCTCAAAGCAGGCGCGTAGCCTGAATAGTGGTGCATGGAATAATGGAATAGGACCTCGGTTCTATTTTGTTGGTTTTCGGAGCGCGAGGTAATGATTAAGAGGGACAGACGGGGGCATTCGTATTGCTGCGTTAGAGGTGAAATTCTTGGATCGCAGCAAGACGGACAACTGCGAAAGCATTTGCCAAGAATGTTTTCATTAATCAAGAACGAAAGTTAGAGGTTCGAAGACGATCAGATACCGCC
>220fca0e2aa80b16aaed7c65fea8f409
AGGGCAAGTCTGGTGCCAGCAGCCGCGGTAATTCCAGCTCCAATAGCGTATATTAAAGTTGTTGCAGTTAAAAAGCTCGTAGTTGAAATTCTGATTGTAAGACTTCTAGTTCTTTGAACGGGAAGATCTGCAGTCATCCGCTTGTGAATATAATTCATCCTTCACCGGTTGACTATATGAGCAAGCATTTTACCTTGAGAAAAACAGAGTGTTCCAGGCAGGTTTGTCCGGAATGCATTAGCATGGAATAATAGAATATGACTGAAGTCAATTTATTGGTTTACGATTTCAGTAATGATTAATAGGAACAGTCGGGGGCATTAGTACTTGACAGTCAGAGGTGAAATTCTTGGATTTGTCAAAGACTAACTGATGCGAAAGCGTTTGCCAAGGATGTTTTCATTAATCAAGAACGAAAGTTAGGGGATCAAAGACGATCAGATACCGCC
>2f80c9f4d38c50e66ca6aab787ac1e81
AGGGCAAGTCTGGTGCCAGCAGCCGCGGTAATTCCAGCTCCAATAGCGTATATTAAAGTTGTTGCAGTTAAAAAGCTCGTAGTTGGATTTCGGGACGGCACGGTCGGTCCGCCGCAAGGTGTGTCACTGGCCGGGCTGTTCTTCCTCGCAAAGACTGCGTGTGCTCTTAGCTGAGTGTGCGCAGGACTTGCGACGTTTACTTTGAAAAAATTAGAGTGTTCAAAGCAGGCCATCGCTTGAATACATAAGCATGGAATAATGGAATAGGACTTTGGTTCTATTTTGTTGGTTTCTGGAACCGAAGTAATGATTAAGAGGGACAGTTGGGGGCATTCGTATTTCGTTGTCAGAGGTGAAATTCTTGGATTTACGAAAGACGAACTACTGCGAAAGCATTTGCCAAGAATGTTTTCATTAATCAAGAACGAAAGTTAGAGGATCGAAGACGATCAGATACCGCC
>d38adeb42ec70e6f87a371be78ebfdee
AGGGCAAGTCTGGTGCCAGCAGCCGCGGTAATTCCAGCTCCAATAGCGTATATTAAAGTTGTTGCGGTTAAAAAGCTCGTAGTTGGATTTCTGCTGGAGACGACCGGTCCACCTACTGGGTGAGCATCTGGCTCGGCTTTAGCATCTTCCTAGAGTACCTTGCTGTACTTGATTGTGCGGCTTGGGATCTTGGACTTTTACTTTGAGAAAATTAGAGTGTTTCAAGCAGGCATACGCCTTGAATATATTAGCATGGAATAATAATTAAGGACCTTGGTTCTATTTTGTTGGTTTCTAGAACTGAGGTAATGATTGATAGGGATAGTTGGGGGCATTCGTATTTAACTGTCAGAGGTGAAATTCTTGGATTTGTTAAAGACGAACTACTGCGAAAGCATTTGCCAAGGATGTTTTCATTGATCAAGAACGAAAGTTAGGGGATCGAAGACGATTAGATACCGCC
>11e756edcbc1090a3da3d6c96e5f8e46
AGGGCAATTCTGGTGCCAGCAGCCGCGGTAATACCAGCTCTACTAGCATATATTAAAATTGCTGCAGTTAAAACGCTCGTAGTTTGAAATATTTTCAAGTGGCCGCGATGGTGCTCATGCGCGCGCGTCGAAAGGCGAGCGCGGGTGGGTAAAAAAAAACCAGCGAGGGCATTTGAAATTTTAAAGAACAGGCGTGGGTAGCTTTAATTAGCTACGTGCGCGTTTAACCATGAACAAAAATTATTGCTCAAAGAAGGACAGTGCGTCTATTGAGATTTCAGCATGGGATTATGGAATAAGGGAGAGAGGAAGGCCGGGTAAAAGCGGAGGAATCTTTCCAATGGTTAATGAGGACGATGCGTGGAAGTTCATATTAAAATGTCAGAGGTGAAATTCTTGGATTATTTTAAGATGAACATCAGCGAAGGCATCCTTCAAGTGCGTGCCTGTCAATCAAGAACGAAAGTTGGGGGATCGAAGACGATCAGATACCGCC
>ff01ede53b0a2c8c31e3e0023d8472f9
AGGGCAAGTCTGGTGCCAGCAGCCGCGGTAATTCCAGCTCCAATAGCGTATATTAAAGTTGTTGTGGTTAAAAAGCTCGTAGTTGGATTTCGGCGGGTAGTGGTCGGTTTGAATTGCTTCAACACTGGCTTTTTTACCCGTGTGTTTTGCCAGAATTTAACGGGTGATCTTCGCCGATTGTCCGTTAGAACTGGCAGGTTTACTTTGAAAAAATTAGAGTGCTCAAAGCAAGCTTGATTGCTTGAATATTCGTGCATGGAATAATAGAATAGGAAGTCGTTTCTATTTTGTTGGTTTTCGGAAATCGACTTAATGATTAATAGGGATAGTCGGGGGCATTTGTATTCAAACGACAGAGGTGAAATTCTTGGACCGTTTGAAGACAAACTACTGCGAAAGCATTTGCCAAGAATGTTTTCATTAATCAAGAACGAAAGTTAGAGGTTCGAAGGCGATCAGATACCGCC
>f2bc6420b8d6f559cbe93d260e9af20f
AGGGCAAGTCTGGTGCCAGCAGCCGCGGTAATTCCAGCTCCAATAGCGTATATTAAAGTTGTTGCAGTTAAAAAGCTCGTAGTTGGATCTCGGGTCCAGGCTGGCGGTCCACCTCGCGGTGGTTACTGCCTGTCCTGACCTACCTCCCGGTTCTCTCTTGGTGCTCTTGACTGAGTGTCTCGAGTGGCCGGAACGTTTACTTTGAAAAAATTAGAGTGTTCAAAGCAGGCAATTCGCCTGAATAATGGTGCATGGAATAATGGAATAGGACCTCGGTTCTATTTTGTTGGTTTTCGGAACTCGAGGTAATGATCAAGAGGGACAGACGGGGGCATTCGTATTACGGTGTTAGAGGTGAAATTCTTGGATCGCCGTAAGACGAACTACAGCGAAAGCATTTGCCAAGAATGTTTTCATTAATCAAGAACGAAAGTCAGAGGTTCGAAGACGATCAGATACCGTC
>f05eaac72995ab2880dd3280833f2073
AGGGCAATTCTGGTGCCAGCAGCCGCGGTAATTCCAGCTCCAATAGCGTATATTAAAGTTGTTGCGGTTAAAAAGCTCGTAGTTGGATCTGCGGCCTTGGAAGCCGGTCCCCTATTCAGGTGTGACTGGTTCTCCAGGCCTACCTCTCTGGTTTTCTGTTGGTCCTCTTCATTGAGTGCCTGCAGTGACCAGAACGTTTACTTTGAAAAAATTAGAGTGCTCAAAGCAGGCGCGTAGCCTGAATAGTGGTGCATGGAATAATGGAATAGGACCTCGGTTCTATTTTGTTGGTTTTTGGAGCAGAGGTAATGATTAAGAGGGACAGACGGGGGCATTCGTATTGCTGCGCTAGAGGTGAAATTCTTGGATCGCAGCAAGACGAACAACTGCGAAGGCATTTGCCAAGAATGTTTTCATTAATCAAGAACGAAAGTTAGAGGTTCGAAGACGATCAGATACCGTC
>bb3f31d8ac4088681bfe21bce67ba019
AGGGCAATTCTGGTGCCAGCAGCCGCGGTAATTCCAGCTCCAATAGCGTATATTAAAGTTGTTGTGGTTAAAAAGCTCGTAGTTGGATTTCGGCGGGTAGTGGTCGGTTTGAATTGCTTCAACACTGGCTTTTTTACCCGTGTGTTTTGCCAGAATTTAACGGGTGATCTTCGCCGATTGTCCGTTAGAACTGGCAGGTTTACTTTGAAAAAATTAGAGTGCTCAAAGCAAGCTTGATTGCTTGAATATTCGTGCATGGAATAATAGAATAGGAAGTCGTTTCTATTTTGTTGGTTTTCGGAAATCGACTTAATGATTAATAGGGATAGTCGGGGGCATTTGTATTCAAACGACAGAGGTGAAATTCTTGGACCGTTTGAAGACAAACTACTGCGAAAGCATTTGCCAAGAATGTTTTCATTAATCAAGAACGAAAGTTAGAGGTTCGAAGACGATCAGATACCGCC
>5711c7b4fae897b3b0e0d1c4a8f1fa5f
AGGGCAATTCTGGTGCCAGCAGCCGCGGTAATTCCAGCTCCAATAGCGTATATTAAAGTTGTTGCAGTTAAAAAGCTCGTAGTTGGATTTCTGGTACGGTGCGCCTGGCCCGCCGCGGTTACGCGTGTGAGTGCCGGTGCGCGCCTGCCATCCTCGTAGAGAACGTTTCTACCCTTCACTGGGCCGGACTCGCGATCTGCGTCATTTACTTTGAAAAAATTAGAGTGTTCAAAGCAGGCGATCGCTGTGAATACATTAGCATGGAATAATAACATAGGACTTTGGTTCTATTTTGTTGGTTTCTAGGACTGAAGTAATGATTGATAGGGATAGTTGGGGGTGCTAGTATTCAGCGGCCAGAGGTGAAATTCTTGGATTCGCTGAAGACTAACTTATGCGAAAGCATTCACCAAGGATGTCTTCTTTAATCAAGAACGAAAGTTGGGGGATCGAAGACGATCAGATACCGCC
>7b61a1812784ae54e0a1939db43a63ca
AGGGCAAGTCTGGTGCCAGCAGCCGCGGTAATTCCAGCTCTAATAGCGTATATTAAAGTTGTTGCGGTTAAAAAGCTCGTAGTTGGATCTTGGAATGTGTGTTTATTTGATCTGCCTTTCTCTAAAAGAGGGTATGAATCAAATTGCCCATTCTTTCTTGTTAGATACTCGCTTATATTATTAACTTAGTATAAGTTCCAACACATCTTCGGATGTGGAGTTCTAGCTCTTTTACTTTGAGTAAATTAGAGTGTTCAAAGCAGGCAAAATTTTTCAGCCGCTGAATACTGTAGCATGGGATAATGGAATAGGACTTTGGTTCTATTTTGTTGGTTTCTAGGATCGAAGTAATGATTAATAGGGATAGTTGGGGGCATTAGTATTTAATTGTCAGAGGTGAAATTCTTGGATTTGTTAAAGACTAACTAGTGCGAAAGCATTTGCCAAGGATGTTTTCATTAATCAAGAACGAAAGTTAGGGGATCGAAGACGATCAGATACCGCC
>5fb07f0f570c022ece3b9c081698b401
AGGGCAAGTCTGGTGCCAGCAGCCGCGGTAATTCCAGCTCCAATAGTGTATATTAAAATTGTTGCGGTTAGAAAGCTCGTAGTTGGAATTTGATGAATGATAGAACAAGTGCGCCCTATGGGTTAGCACAATAAATTGTTCGATTATTAAACCCTCTTGGTGTTACAATACTATTTGTTCGATAGTGTTTCCAAGAATATTACCTTGAATTAATTAGAGTGTTTAAAGCAGGCAACAATGCCTTGAATAGATTAGCATGGGATAATGAAAAATGACTCTCGCCAGAGTTTATTGGTTCTTTGGTGGAAGTAATGATAAACAGGAATAATTGGGGTGATCTGTATTCGTTGGCGAGGGGTGAAATCCTAAGACCTAGCGAGGACAATCAAAAGCGAAGGCATTTTGCAAGGATGTTTTCATTAATCAAGAACGAAAGTTGTGGGTTCGAAGACGATCAGATACCGCC
>652087c5347870e8c250c309bf68a829
AGGGCAAGTCTGGTGCCAGCAGCCGCGGTAATTCCAGCTCCAATAGCGTATATTAAAGTTGTTGTGGTTAAAAAGCTCGTAGTTGGATTTCGGCGGGTATTGGTCGGTTTGAATTGCTTCAACACTGACTTTTTTACCCGTGTGTTTTGTCAGAATTTAACGGGTGATCTTCGCCGATTGTCCGTTAGAACTGACAGGTTTACTTTGAAAAAATTAGAGTGCTCAAAGCAAGCTTGATTGCTTGAATATTCGTGCATGGAATAATAGAATAGGAAGTCGTTTCTATTTTGTTGGTTTTCGGAAATCGACTTAATGATTAATAGGGATAGTCGGGGGCATTTGTATTCAAACGACAGAGGTGAAATTCTTGGACCGTTTGAAGACAAACTACTGCGAAAGCATTTGCCAAGAATGTTTTCATTAATCAAGAACGAAAGTTAGAGGTTCGAAGACGATCAGATACCGCC
>1b97e7e75bc7b700c24d5590749d4676
AGGGCAATTCTGGTGCCAGCAGCCGCGGTAATTCCAGCTCCAATAGCGTATATTAAAGTTGTTGCAGTTAAAAAGCTCGTAGTTGGATTTCTGGTCGGGGTCAACGGTGCGCACTCGCGCGCCTGCGTCCTCTGCCATCCTTCTGTTAAGCCCGTATAGCATTCATTTGTTGACGGGTGGCTCAGATATTTTACCTTGAGAAAATTAGAGTGTTTCAGGCAGGCTAGCGCCGGGATACATTAGCATGGAATAATGGAACAGGACTTTAACCTCTTCTGTTGGTCTGAGGGGTTAGAGTAATGATTAATAGGGATAGTTGGGGGCATTAGTACTTAACTGTCAGAGGTGAAATTCTCGGATTTGTTAAAGACTAACTTATGCGAAAGCATTTGCCAAAGATGTTTTCATTAATCAAGAACGAAAGTTAGGGGATCGAAGACGATCAGATACCGCC
>6ca737bb6ff029e0880c00dd8a245730
AGGGCAATTCTGGTGCCAGCAGCCGCGGTAATTCCAGCTCCAATAGCGTATATTAAAGTTGTTGCAGTTAAAAAGCTCGTAGTTGGATTTCTGGTAGGGTGCCAATGTCCGCTGAGGCGTGTGCAGCGGCGCCCTGCCATCCTTCTGTTAACGTTTCTTGGTATTCAGTTACTGGTTTCGGGCTCAGATATTTTACCTTGAGAAAATTAGAGTGTTTCAGGCAGGCTTGCGCCGGAATACATTAGCATGGAATAATAGAACAGGACTTTGGTCTCTTTTGTTGGTTTGAGGGGCTGAAGTAATGATTAATAGGGATAGTTGGGGGCATTAGTATTTAATAGTCAGAGGTGAAATTCTCAGATTTGTTAAAGACTAACTTATGCGAAAGCATTTGCCAAGGATGTTTTCATTAATCAAGAACGAAAGTTAGGGGATCAAAGACGATCAGATACCGCC
>727632ed046df9f886aabccc7e4e5cbb
AGGGCAAGTCTGGTGCCAGCAGCCGCGGTAATTCCAGCTCCGCAAGTGTATTCCTATACTGTTGCGTTTAAATAGCTCGTAGTTGGATCTGCGTGTTTAGCGCGCGGTGCCATTTACTTTTGGTTACTGTGACGCGACACATTAGTGCTACTCAGCGATGCTCTCACGAGTGTTGATGATAGCAGAGTTTACTTTGAACAAATCAGAGTGCTCAAAACGGGCGTTTCGCTCGAATGTTCTTGCATGGAATAATAGAATAGGACCTGTCGTTCTATTTTGTTGGTTTTCGGAACGTGGGTAATGATTAAGAGGGACAGACGGGGGCATTTGTACTGCGACGTGAGAGGTGAAATTCTTGGATCGTCGCAAGACAAACTACTGCGAAAGCATTTGCCAAGAATGTTTTCATTAATCAAGAACGAAAGTAACGGGTTCGAAGACGATCAGATACCGTC
>df4b41a6902c22ee27c243d1ba91064c
AGGGCAAGTCTGGTGCCAGCAGCCGCGGTAATTCCAGCTCCAATAGCGTATATTAAATTTGTTGCAGTTAAAAAGCTCGTAGTTGAATGGACGCACTTCGTGAGTAACCATTCAATGGTTTCCACAGGGTGTGGACTTCCAAAGTCCTCGTTACTTTGAGAAAATTTGAGTGTTTCAGGCGGGCCTACGCTGGAATAGTTTACCATGGAATGACAAGGTGGTCGTCACACCGTTTCTTCGGTTTCGGTCGAGACGATGCGTGGTTGAGAGGAACAGTCGGGGGCATTCGTATTGAACAGTCAGAGGTGAAATTCTTAGATTTGTCCAAGACGAACTAGTGCGAAAGCATCTGCCAAGGATGTTTTCATTAATCAAGAACGAAAGTTAGGGGATCCAAGACGATTAGATACCGCC
>3aca448c386f77004ea4724b1fdfc6fa
AGGGCAAGTCTGGTGCCAGCAGCCGCGGTAATTCCAGCTCCAATAGCGTATATTAATGTTGTTGCAGTTAAAAAGCTCGTAGTTGAATTTCTGGAAGGGTGTCAATGTCCGCTGAGGCGTGCACAGCGACGCCCTCCCATCCTTCTGTTAACTTTTCTTGGCATTCATTTGCTGGTTAAGGGCTCAGATACTTTACCTTGAGAAAATTAGAGTGTTTCAGGCAGGCTTGCGCCGGAATACATTAGCATGGAATAATAGAAAAGGACTTTAGTCTCTTCTTGTTGGTTTGGGGGGCTGAAGTAATGATTAATAGGGATAGTTGGGGGCATTAGTATTTAATTGTCAGAGGTGAAATTCTCGGATTTGTTAAAGACTAACTTATGCGAAAGCATTTGCCAAGGATGTTTTCATTAATCAAGAACGAAAGTTAGGGGATCAAAGACGATTAGATACCGCC
>7663ac26e6911a5dbe855290e7de1943
AGGGCAAGTCTGGTGCCAGCAGCCGCGGTAATTCCAGCTCCAATAGCGTATATTAAAGCTGTTGCGGTTAAAAAGCTCGTAGTTGGATTTCTGTCAAGGACAACTGGTCCGCCCTCCGGGTGAGCACATAGTCTGGTCTTGGCATCTTGTTGGAATCTGTTGCTGCACTTGGCTGTGTGGCGCAGTGGCCAGCACTTTCACTTTGAGGAAATTGGAGTGTTTCAAGCAGGCTCATGCCTTTGGACACATTAGCATGGAATAATTAGATTGGGCTTTAGCTTCAATTTGTCGGTTTCTGGAGCTGAGGTGAGAATTAATGGGGATTGTTGGGGGCATCCGAATTTAGCCGTCAGAGGTGAAATTCTTGGATCTGCTAAAGACGGACGACTGCGAAAGCGTTTGCCCAGGATGTTTTCATTGATCAAGAACGAAAGTTAGGGGATCGAAGACGATCAGATACCGCC
>ac7681768ca59be0f119bf16d5912128
AGGGCAAGCCTGGTGCCAGCAGCCGCGGTAATTCCAGCTCCAATAGCGTATATTAAAGTTGTTGCAGTTAAAAAGCTCGTAGTTGAATTTCTGTCTAGAATGACCGGTGCAGCCTCTGGTTGACTACTGCGTTACATCTAGACATATTTCTAGAGAACGTCTCTGTACTTTACTGTATGGAACGGGATCTAGAACTTTTACTTTGAGAAAATTAGAGTGTTTCAAGCAAGCGTACGCTTTGAATACTGCAGCATGGAATAATATCATAAGACTTTGGTCTTATTTTGTTGGTTTCTAAGACTGAAGTAATGATTGATAGGGACAGTTGGGGGCATTCGTATTTAACTGTCAGAGGTGAAATTCTTGGATTTGTTAAAGACGAACTACTGCGAAAGCATTTGCCAGGGATGTTTTCATTAATCAAGAACGAAAGTTAGGGGATCGAAGACGATCAGATACCGTC
>8b682707478f3ac3ca8656632e2a18bf
AGGGCAAGTCTGGTGCCAGCAGCCGCGGTAATTCCAGCTCCAAAAGCGTATATTAAAGTTGTTGCGGTTAAAAAGCTCGTAGTTGGATCTGCGTCCTAGACTAGCGGTCCCCCAGCGGGTGGTTACTGCTATGTCTGGACTGATTTCTCTGGTTTTCCTTTGGTGCTCTTTACTGAGTGTCTTGGGTGGCTGGAACGTTTACTTTGAAAAAATTAGAGTGCTTAAAGCAAGCAGTTAGCTTGAATAGTGGTGCATGGAATAATGGAATAGGACTTCGGTTCTATTTTGTTGGTTTTCGGAACTCGAAGTAATGATTAAGAGGGACAGACGGGGGCATTCGTATTGCGACGTTAGAGGTGAAATTCTTGGATCGTCGCAAGACGGACTACTGCGAAAGCATTTGCCAAGAATGTTTTCATTAATCAAGAACGAAAGTTAGAGGTTCGAAGACGATCAGATACCGCC
>4f0363453d7b401cdfb4b2a478baaa7c
AGGGCAAGCCTGGTGCCAGCAGCCGCGGTAATTCCAGCTCCAATAGCGTATATTAAAGTTGTTGCAGTTAAAAAGCTCGTAGTTGAATTTCTGGCCTTTTCTTTTTTGGCACCTGTCGAGAAAGAGAGGGTCATCCGCCAGAGAACTATAGTCGTCCTTTAGTGGTCGATATAGGGATCTGGCAATTTACTTTGAAAAAATTAGAGTGTTCAAGGCAGGCCATTGCCATGAATACACAAGCATGGAATAATGGAATAGGACTATGGTTCATTTTGTTGGTTATTGAACCTTAGTAATGATTAATAGGGACAGTTGGGGGCATTAGTATTTAATTGTCAGAGGTGAAATTCTTGGATTTATTAAAGACTAACTTATGCGAAAGCATTTGCCAAGGATGTTTTCATTAATCAAGAACGAAAGTTAGGGGATCAAAGACGATTAGATACCGCC
>778f70cc609a415a86ffb124230b9b97
AGGGCAAGTCTGGTGCCAGCAGCCGCGGTAATTCCAGCTCCAATAGCGTATATTAAAGTTGTTGCGGTTAAAAAGCTCGTAGTTGGATCTCGGCGGGCAGGGGGCGGTTCGGTATCTGCCGGCACTGCCCCATTTGCCCGTGTGTTTGTCGGAGGTCGTCGGGTGCTCTTAATCGAGTGTCCGTTTTCGGCGCCGTCAGGTTTACTTTGAAAAAATTAGAGTGCTTCAAGCAGGCTGCGACGCCTGAATACTCGTGCATGGAATAATGGAATAGGACGTCGTTTCTATTTTGTTGGTTTTCGGAAATCGACGTAATGATTAACAGGGACAGTCGGGGGCATTAGTATTCAGACGACAGAGGTGAAATTCTTGGACCGTCTGAAGACTAACCACTGCGAAAGCATTTGCCAAGAATGTTTTCATTAATCAAGAACGAAAGTTAGAGGTTCGAAGACGATCAGATACCGCC
>5b306818557758a2e1fb53da023f0dca
AGGGCAATTCTGGTGCCAGCAGCCGCGGTAATTCCAGCTCCAATAGCGTATATTAATATTGTTGCAGTTAAAACGCTCGTAGTTGGAACTCTGGCCTGGAGAGCCTGCCCTGTGTCTAACTATTTGGATGCGGGAGTGGGTACTTCGGCCATCCTTCGTGGAGAACGCCTGAGCTCTTTGCTGAGTCTTGGGTGCGATCCCGATCGTTTACTTTGAGAAAATTAGAGTGTTCAAAGCAGGCTTACGCTATGAATACATTAGCATGGAATAATAAAATAGGACACTGGTCTTGTTTTGTTGGTCTTTTGTTTGACTGGTGTAATGATTGATAGGGATAGTTGGGGGTGCTTGTATTCAACGGCCAGAGGTGAAATTCCGTGATTCGTTGAAGACAAACAAATGCGAAAGCATTCACCAAGGATGTCTTCTTTAATCAAGAACGAAAGTTGAGGGATCGAAGACGATTAGATACCGCC
>906391e056b33deae02a6d407b7fc1cd
AGGGCAAGTCTGGTGCCAGCAGCCGCGGTAATTCCAGCTCCAGTAGCGTATATTAAAGTTGTTGCAGTTAAAAAGCTCGTAGTTGGATTTCTGGTACGCTGCGCCTGGCCCGCCTCGGTTACGAGTGTGTGTGCCGGTGCGCGGTTGCCATCCTTCTAGAAAACGTAGCTACCCTTCACTGGGCCGGCTACCGTGATCTAGATCTTTTACTTTGAAAAAATTAGAGTGTTTAAAGCAGGCTTTCGCTATGAATACATTAGCATGGAATAATAATTTAGGACTTTGGTCTTATTTTGTTGGTTATAGGATTGAAGTAATGATTGATAGGGATAGTTGGGGGTGCTAGTATTGAATGGCCAGAGGTGAAATTCTTGGATTCATTCAAGACTAACTTATGCGAAAGCATTCACCAAGGATGTCTTCTTTAATCAAGAACGAAAGTTGGGGGATCGAAGACGATTAGATACCGCC
>9c6e39798189e8868933091df5b0e107
AGGGCAAGTCTGGTGCCAGCAGCCGCGGTAATTCCAGCTCCAATAGCGTATATTAAAGTTGTTGCAGTTAAAAAGCTCGTAGTTGGATTTCGGATTGTTGCAACTGGTCGGCCTTTACGGGTGTGAATTGGTTGTGGCGGTCTTTTTTTACGGAGGGTGGTGTCAGCGATTAGGTTCGGTGGTGCCGTATACGCTCCGTTCGTTTACTTTGAACAAATTAGAGTGTTTAAAGCAGGCATTTGCCTTGAATACATTAGCATGGAATAATGGAATAGGACTTGCGTTTCTATTTCGTTGGTTTCTAGGACGTGAGTAATGATTAATAGGGATAGTTGGGGGCATTCATATTTAATTGTCAGAGGTGAAATTCTTAGATTTATGAAAGATGAACTTCTGCGAAAGCATTTGCCAAGGATGTTTTCATTAATCAAGAACGAAAGTTAGGGGATCGAAGACGATCAGATACCGCC
>3abadea056536dc7acdead1d7db09339
AGGGCAATTCTGGTGCCAGCAGCCGCGGTAATTCCAGCTCCGCAAGTGTATTCCTATACTGTTGCGTTTAAATAGCTCGTAGTTGGATCTGCGTGTTTAGCGCGCGGTGTTACTTCTTGTAACTACTGTGACGCGACACTGTACGTTGACTTCGTACTCATTGAGTATGTAGACAACAAGTTTACTTTGAACAAATCAGAGTGCTCAAAACGGGCGTTTCGCTCGAATGTTCTTGCATGGAATAATAGAATAGGACCGCGCGTTCTATTTTGTTGGTTTTCGGGACGCGGGTAATGATTAAGAGGGACAGACGGGGGCATTTGTACTGCGACGTGAGAGGTGAAATTCTTGGATCGTCGCAAGACAGACTACTGCGAAAGCATTTGCCAAGAATGTTTTCATTAATCAAGAACGAAAGTAACGGGTTCGAAGACGATCAGATACCGCC
>6736c51654493706f1a2802a06cc2c80
AGGGCAAGCCTGGTGCCAGCAGCCGCGGTAATTCCAGCTCCAATAGCGTATGCTAAAGTTGTTGCGGTTAAAAAGCTCGTAGTTGAAAACTTGTTGTAGCAGATCAATTTGTGCATTCCACAAACCTGATTAGCTTAACACTCCACTTTGACTATTCTTCCGAGGGTAGTATAAGGTGGCTGTTACTTTGAAGAAATTAGAGTGTTTCACGCAAGCCGTCGCTTTGCATATACCAGCATGGAATAACACAATACGACGTTGGATTATTTTGTTGGTTTACATATCCAGTGTAATAATTAATAGGAACAATCAGGGGCATCCGTATTCGCTTGTTAGAGGTGGAATTCTTGGATCTTGCGAGGACGAACTAATGCGAAAGCATTTGCCAGGGATGTTTTCATTAATCAAGAACGAAAGTTAGGGGATCGAAGACGATCAGATACCGCC
>e1b6c9dd53ac38dc0994b4f73b9f8fc4
AGGGCAAGTCTGGTGCCAGCAGCCGCGGTAATTCCAGCTCCAGTAGCGTATACTAATGTTGCTGCAGTTAAAAAGCTCGTAGTTGGATTTCTGTTTGACATTAGTGGTCCGCCGGTCCCAGACTGTGTGAGTACCGCTGGATGTCAATCATCCTATCGAGGCGTGGGTTTCGGCTCGCGTTTTCGGTTCTTTTACTTTGAAAAAATTAGAGTGTTCAAAGCAGGCATGCGCAATTGAATACATTAGCATGGAATAATAATATAGGACTTTGATCTTATTTTGTTGGTTTCTAAGGCCAAAGTAATGATTGATAGGGATAGTTGGGGGTGCTAGTATTGAGCTGGCCAGAGGTGAAATTCTTGGATTCGCTCAAGACTAACTTATGCGAAAGCATTCACCAAGGATGTCTTCTTTAATCAAGAACGAAAGTTGGGGGATCGAAGACGATCAGATACCGCC
>8245a1875201f5533123a4f1d997ccf6
AGGGCAAGTCTGGTGCCAGCAGCCGCGGTAATTCCAGCTCCAATAATGTATGCTATCATTGTTGCAGTTAAAAAGCTCGTAGTTGGAAATAATTTTTAAACAATATTAATTATCATATGGTAATGTTGGGAGATATTTTCGGATATTCCTCAGCGTTATTAAATTAATACATGTTTAAAAATCAAGGATATTTTGTATGGGTTTAAGGTCCGGGTGTACTTCAAGGTATGTCCTGGCCAACTATACAAAATATAGATTACTTTGAGTAAATTAAAGTGTTTATAGCAACCCTTAATGGGTAGTGAATAATCAAGCATGGGACAATGGAACAAGACCGTAGTGTGAGTTTAGTGGGCTTTTCACATTGCGGTAATGATTGATAGGGACGGCCGGGGGCAATGGTATTTAGCAGCTAGAGGTGAAATTCCGAGATTTGCTACAGACCGCCATCAGCGAAGGCATTTGCCAAGAATGTTTTCGTTAATCAAGAACGATAGTTAGGGGATCGAAGGCGATCAGATACCGCC
>a4694aea159e817fa62b95e0272a4d1c
AGGGCAATTCTGGTGCCAGCAGCCGCGGTAATTCCAGCTCTAATAGCGTATATTAAAGTTGTTGCGGTTAAAACGCTCGTAGTTGGATTTTATGTTGGTTCTGTTGGCGGTCCGCGGCATTGTCGTGTGTACTGTCGACGCCAGCATCCATGGCAGTCAACTTGCCTCGGCCTTCACTGGTCGGGGATTTAAGTTCTGTCGCATTTACTTTGAGTAAATTAGAGTGTTCAAAGCAGGTACATTTTTCAACCGTTGAATACTGCAGCATGGGATAATGGAATAGGACTTTGGTTCTATTTTGTTGGTTTCTAGAGCCGAAGTAATGATTAATAGGGACAGTTGGGGGCATTCGTATTTAATTGTCAGAGGTGAAATTCTTGGATTTGTTAAAGACGAACTACTGCGAAAGCATTTGCCAAGGATGTTTTCATTAATCAAGAACGAAAGTTAGGGGATCGAAGACGATCAGATACCGCC
>0768c182afbd742bd7504aff73227ec8
AGGGCAAGTCTGGTGCCAGCAGCCGCGGTAATTCCAGCTCCAATAGCGTATATTAAAGTTGTTGCAGTTAAAAAGCTCGTAGTTGGATTTCTGTGGGTAGTAGTTTGGCTGCTCCGTGTGGGTATGCCTACCACTATCCTCATCCTTCTGTTAACGGTTCTGGCCTTCATTGGTTGGTTCCGGGCTCAGATACTTTACCTTGAGAAAATTAGAGTGTTTCAGGCAGGCTTGCGCCCGAATACATTAGCATGGAATAATAGAATAGGACCCCGTCTCATTTTGTTGGTTTATGAACGGAGTAATGATTAATAGGGATAGTTGGGGGCATTAGTATTTCAATGTCAGAGGTGAAATTCTTTGATTTTTGAAAGACTAACTTATGCGAAAGCATTTGCCAAGAATGTTTTCATTAATCAAGAACGAAAGTTAGGGGATCAAAGACGATCAGATACCGCC
>dc064fe782f3c7b8adf6db600d1a286d
AGGGCAATTCTGGTGCCAGCAGCCGCGGTAATTCCAGCTCCAATAGCGTATATTAAAGTTGTTGCAGTTAAAAAGCTCGTAGTTGAATTTCTGGCTTTTACTCTTCTGGCAACAGTCGGTTGAGTGGGAGTCATCCGCCAGAGAACAGCAGTCGTCCTTCAGTGGTCGATGTTGGGATCTGGCATTTTACTTTGAAAAAATCAGAGTGTTCAAGGCAGGCCATTGCCCTGAATACACAAGCATGGAATAATGGAAGAGGACTATGGTTCATTTTGTTGGTTATTGGACCTTAGTAATGATTAATAGGGACAGTTGGGGGCATTAGTATTTAATTGTCAGAGGTGAAATTCTTGGATTTATTAAAGACTAACTTATGCGAAAGCATTTGCCAAGGATGTTTTCATTAATCAAGAACGAAAGTTAGGGGATCAAAGACGATCAGATACCGCC
>71a38f6c30ec7635d0e95cedba985435
AGGGCAAGTCTGGTGCCAGCAGCCGCGGTAATTCCAGCTCCAATAGCGTATATTAAAGTTGTTGCGGTTAAAAAGCTCGTAGTTGGATTTCTGTTGAGGATGACCGGTCCGCCCTCTGGGTGTGTATCTGGCTCAGCCTTGACATCTTTCTGAAGAACGTATCTGCACTTGACTGTGTGGTGCGGAATTTGGGACATTTACCTTGAGGAAATTAGAGTGTTTCAAGCAAGCGCACGCTTTGAATACATTAGCATGGAATAATAAGATAGGACCTCAGTTCTATTTTGTTGGTTTCTAGAGCTGTGGTAATGGTTGATAGGGATAGTTGGGGGCATTCGTATTTAACTGTCAGAGGTGAAATTCTTGGATTTGTTAAAGACGGACTACTGCGAAAGCATTTGCCAAGGATGTTTTCATTGATCAAGAACGAAAGTTAGGGGATCGAAGACGATCAGATACCGCC
>3f2792bc0f634591bb9c952f9e305de2
AGGGCAAGTCTGGTGCCAGCAGCCGCGGTAATTCCAGCTCCAATAGCGTATATTAATTCTGTTGCGGTTAAAAAGCTCGTAGTTGGATCTCGGTTGTCCGTGTTCGGTTAGCTGATTGGCTTTACTGAATGTCAGGGCATCTGTTTCTTTGCAGTGTGAGCGTGGGTGCTCTTAACCGAGTGTCCACGTCCTCGCCTGCAGGTTTACTTTGAAAAAATTAGAGTGCTCAAAGCAGGCCTCGTTGCGCTTGAATATTCGTGCATGGAATAATGGAATAGGACGTCGTTTCTATTTTGTTGGTTTTCGGAAATCGACGTAATGATTAATAGGGACAGTCGGGGGCATTAGTATTCAGACGACAGAGGTGAAATTCTTGGACCGTCTGAAGACTGCCAACTGCGAAAGCATTTGCCAAGAATGTTTTCATTAATCAAGAACGAAAGTTAGAGGTTCGAAGACGATCAGATACCGTC
>47192669fb8b2cd78b2134e81b8fcb3b
AGGGCAAGTCTGGTGCCAGCAGCCGCGGTAATTCCAGCTCCAATAGCGTATATTAATGCTGTTGCGGTTAAAAAGCTCGTAGTTGGATCTCGGCGTGCAGGGGGCGGTTCGTTTTTTGACGACACTGCCCCGTTTGCGCGTGTTACCCTGGCGGAGTCGGCCGGGTGCTCTTTGTTGAGTGTCCGTTCCGGGCCGCCGCGTTTACTTTGAAAAAATTAGAGTGCTCCAAGCAGGCTTTTCACGCCTGAATACTCGTGCATGGAATAATGGAATAGGACGTCGTTCCTATTTTGTTGGTTTTCGGGAATCGACGTAATGATTAACAGGGACAGCCGGGGGCATTAGTATTCGGACGACAGAGGTGAAATTCTTGGACCGTCTGAAGACTGACGACTGCGAAAGCATTTGCCAAGAGTGTTTTCATTAATCAAGAACGAAAGTTAGAGGTTCGAAGGCGATCAGATACCGCC
>fe4f2cc49e2293c3f87c23e3522ec966
AGGGCAAGTCTGGTGCCAGCAGCCGCGGTAATTCCAGCTCTAATAGCGTATATCAATGTTGCTGCGGTTAAAAAGCTCGTAGTTGGATCTGCGATCGTAGACACTGGTTTCCTTCGTGGAATACTTGTTGTCTCGATCTACCTTGTTAGATTTCTCTTAGTGCTCTTAACCGAGTGCCTTGAGTGTCTAGCTTGTTTACTTTGAAAAAATTAGAGTGCTCAACGCAGGCGTTTGCCTGAATAGTGGTGCATGGAATAATGGAATAGGACCTCGGTTCTATTTTGTTGGTTTTCGGAGCAGAGGTAATGATTAAGAGGGACAGACGGGGGCATTCGTACTGCTACGTTAGAGGTGAAATTCTTGGATCGTAGCATGACGAACAACTGCGAAAGCATTTGCCAAGAATGTTTTCATTAATCAAGAACGATAGTTAGAGGTTCGAAGGCGATCAGATACCGCC
>1f230696cba7a4ad01743cb300564390
AGGGCAAGTCTGGTGCCAGCAGCCGCGGTAATTCCAGCTCCAATAGCATATGCCAATTCTGTTGCTGCTAAAAAGCTCGTAGTTGGATCGCCTCCGAAGAGGGAGTCCGTCTCACGGACGTGTACTCCTTTCCGAGGATACTCTAGCTGGTCTTCCCTTGTTGTTCTTAACCGAGTGGCTTGGGTGGCTAGCACGTTTACTTTGAAAAAATTAGAGTGCTCAAAACAGGCGTTACTGCCCGAATAGTGGTGCATGGAATAATGGAATAGGATCTCGGTTCTATTTTGTTGGTTTTAGGAGCGCGAGATAATGATTAAGGGGGACAGACGGGGGCATTCGTATTGCTGCGTTAGAGGTGAAATTCTTGGATCGCAGCAAGACGAACAATTGCGAAAGCATTTGCCAAGAATGTTTTCATTAATCAAGAACGAAAGTTAGAGGTTCGAAGACGATCAGATACCGCC
>72c5d717eaf64231f55316c012ba36e8
AGGGCAAGTCTGGTGCCAGCAGCCGCGGTAATTCCAGCTCCAATAGCGTATATTAATGTTGTTGCAGTTAAAAAGCTCGTAGTCGGATTTCGGAGTGGGTCGGCAGCTGGGCCCAGTGGTTCATGCTGTTTGACTCGCTCTTCCTTCCGGGAGCTGAGTCTGCTATTTATTTAGTGGGCCCAGAAATCGGAACTTTTACTTTGAAAAAATTAGAGTGTTCAAAGCAGGCATATGCCTTGAATATATTAGCATGGAATAATCGAATAGGACTTTGGTTCTATTTCGTTGGTTTCTAGGACCGAAGTAATGATCAAAAGGAACAGTTTGGGGTGTTCGTACTTCGTTGTCAGAGGTGAAATTCTAAGATTTACGAAAGACGAACTTCTGCGAAAGCATTCACCAGGGATGTTTTCATTGATCAAGAACGAAAGTAGGGGGTTCGAAGACGATCAGATACCGTC
>f894d2edd09f632be5a0dda472377fb1
AGGGCAAGTCTGGTGCCAGCAGCCGCGGTAATTCCAGCTCCAGTAGCGTATATTAAAGTTGTTGCAGTTAAAAAGCTCGTAGTTGGATTTCTGGTACGGTGCGCCTGGCCCGCCCCGTTTAGGTGTGTGAGTGCCGGTGTGCGCCTGCCATCCTGCTGCGGAGCCGCGCTACCCTTAATTGGGCCGGCGTGTGCGACGCGGTTCTTTTACTTTGAAAAAATTAGAGTGTTTCACGCAGGCAGATCGCCTTGAATACATTAGCATGGAATAATAAGATAGGACTTGGGTCTTATTTTGTTGGTTTCTAGGACCGAAGTAATGATTGATAGGGATAGTTGGGGGTGCTAGTATTCAACGGCCAGAGGTGAAATTCTTGGATTCGTTGAAGACTAACTAATGCGAAAGCATTCACCAAGGATGTCTTCTTTAATCAAGAACGAAAGTTGGGGGATCGAAGACGATTAGATACCGCC
>e4b40bf05a17be98510fb9b1adbb8590
AGGGCAAGTCTGGTGCCAGCAGCCGCGGTAATACCAGCTCCACAAGCGTATATTAAAGCTGCTGCAGTTAAAACGCTCGTAGTTGTGGTTTCGTTAGCGAGAAGGCCTGTGTCTCAAAAAGACGCGGGTCGGCTGGCTAATTACAATCTAGTATGTGTGTTAACTCACACATACTAAGTAAACCTTGAAGAAATATTGGCGCTTAAAACTTGACTTAGGTCAAAGTTCTTTTTGCATGGGATTTTAGAATACGAGTGGTGGAGTAAGATCTGCTGCTAATGACATTTGAGGATGAAAGAGGAAGTTAATATTTGCGAGTCAGAGGTGAAATTCTTGGATTTCGCAAAGATTAACTAATGCGAAGGCATTCTTCAATTGCTTTCCTGTCAATCAAGAACGAAAGTTAGGGGATCGAAGACGATCAGATACCGCC
>e3fa1705acbd102483ddd83811929177
AGGGCAAGTCTGGTGCCAGCAGCCGCGGTAATTCCTGCTCCAATAGCGTATATTAAAGTTGTTGCAGTTAAAAAGCTCGTAGTTGAATTTCTGGCTTATATTCTTTTGGCACTTGTCGAAGGAATGTAGGTCATCCGCTAGAGAACTATATACGTCCTTCAGTGGTCGATATAGGGATCTGGCATTTTACTTTGAAAAAATTAGAGTGTTCAAGGCAGGCCATTGCCTGAATATACAAGCATGGAATAATGGAATAGGACTATGGTTCATTTTGTTGGTTATTGAACCTTAGTAATGATTAATAGGGACAGTTGGGGGCATTAGTATTTAATTGTCAGAGGTGAAATTCTTGGATTTATTAAAGACTAACTTATGCGAAAGCATTTGCCAAGGATGTTTTCATTAATCAAGAACGAAAGTTAGGGGATCAAAGACGATCAGATACCGCC
>c3f41d357ddbc151ed757aa1d78390af
AGGGCAAGTCTGGTGCCAGCAGCCGCGGTAATTCCAGCTCCAATAGCGTATATTAAAGTTGTTGCAGTTAAAAAGCTCGTAGTTGAACCTCTGTGCATCTCCAGTTTTGGCTTCTGTCAGGCTGCGGGGTACACATCCGCTTGCAAGCTTAGCACGGCCTTTACTGGTCGACTAGGGGAGTAGGCCCTTTACTTTGAAAAAATTAGAGTGTTTCAGGCAGGCAATGGCTTGAATACATTAGCATGGAATAATAGAACAGGACTTTTGTCCATTTGGTTGGTTATTGGACATTAGTAATGATTAAAAGGGACAGTTGGGGGCATTAGTATTTAATTGTCAGAGGTGAAATTCTTGGATTTATTAAAGACTAACTTATGCGAAAGCATTTGCCAAGGATGTTTTCATTAATCAAGAACGAAAGTTAGGGGATCAAAGACGATCAGATACCGCC
>4dde06d0384586e35bab62b9c27100a7
AGGGCAAGTCTGGTGCCAGCAGCCGCGGTAATTCCAGCTCTAATAGCGTATATTAAAGTTGTTGCGGTTAAAACGCTCGTAGTTGGATTTTATGTTGGTTCTGTTGGCGGTCCGCGGCATTGTCGTGTGTACTGTCGACGCCAGCATCCATGGCAGTCAACTTGCCTCGGCCTTCACTGGTCGGGGATTTAAGTTCTGTCGCATTTACTTTGAGTAAATTAGAGTGTTCAAAGCAGGTACATTTTTCAACCGTTGAATACTGCAGCATGGGATAATGGAATAGGACTTTGGTTCTATTTTGTTGGTTTCTAGAGCCGAAGTAATGATTAATAGGGACAGTTGGGGGCATTCGTATTTAATTGTCAGAGGTGAAATTCTTGGATTTGTTAAAGACGAACTACTGCGAAAGCATTTGCCAAGGATGTTTTCATTAATCAAGAACGAAAGTTAGGGGATCGAAGACGATCAGATACCGCC
>33ad8667e3e330d0862e88087d39fe28
AGGGCAAGCCTGGTGCCAGCAGCCGCGGTAATTCCAGCTCCAGTAGCGTATATTAAAGTTGTTGCAGTTAAAAAGCTCGTAGTTGGATTTCTGGTGTGAGTCAACTGGCCCGCCGCGTTATGCGTGTGAGTGCCGGTGCGGCTCCGCCATCCTTCTGGGAAACATGCCTACCCTTTACTGGGCCGGGTATGGGACTCAGATCATTTACTTTGAGTAAATTAGAGTGTTCAAAGCAGGCTTACGCTATGAATATATCAGCATGGAATAATAATATAGGACTTTGGTTCTATTTTGTTGGTTTCTAGGACTGAAGTAATGATTGATAGGGATAGTTGGGGGTGCTAGTATTCAGCGGCCAGAGGTGAAATTCTTGGATTCGCTGAAGACTAACTTATGCGAAAGCATTCACCAAGGATGTCTTCTTTAATCAAGAACGAAAGTTGGGGGATCGAAGACGATCAGATACCGCC
>376624b24b9991749304532218fd0788
AGGGCAAGTCTGGTGCCAGCAGCCGCGGTAATTCCAGCTCCAATAGCGTATATTAAAGTTGTTGCGGTTAAAAAGCTCGTAGTTGGATCTGCGACCATCAAGACTGGTAGCCCATTGGGTTTCACTAGTTCTTGTGGTCTCCTTACTGGTTTTTCCATGGTGCTCTTAATTGAGTGCCTTGGTTGGCTAGTGCTTTTACTTTGAAAAAATTAGAGTGCTCAAAGCAGGCGTTTGCCTGAATAGTGGTGCATGGAATAATGGAATAGGACCTCGGTTCTATTTTGTTGGTTTTCGGAGCTCGAGGTAATGATTAAGAGGGACAGACGGGGGCATTCGTACTGCTGCGTTAGAGGTGAAATTCTTGGATCGCAGCATGACGAACAACTGCGAAAGCATTTGCCAAGAATGTTTTCATTAATCAAGAACGATAGTTAGAGGTTCGAAGACGATCAGATACCGCC
>a697adbec9b9de5485b011b5b23bb123
AGGGCAATTCTGGTGCCAGCAGCCGCGGTAATTCCAGCTCCGCAAGTGTATTCCTATACTGTTGCGTTTAAATAGCTCGTAGTTGGATCTGCGTGTTTAGCGCGCGGTGTTACTTCTTGTAACTACTGTGACGCGACACTGTACGCTGACTTCGTATTCATTGAGTATGCTGTCAGCAAGTTTACTTTGAACAAATCAGAGTGCTCAAAACGGGCGTTTCGCTCGAATGTTCTTGCATGGAATAATAGAATAGGACCGCGCGTTCTATTTTGTTGGTTTTCGGGACGCGGGTAATGATTAAGAGGGACAGACGGGGGCATTTGTACTGCGACGTGAGAGGTGAAATTCTTGGATCGTCGCAAGACAGACTACTGCGAAAGCATTTGCCAAGAATGTTTTCATTAATCAAGAACGAAAGTAACGGGTTCGAAGACGATCAGATACCGCC
>19bdbac93abb3ea29a1499e14979b15b
AGGGCAAGTCTGGTGCCAGCAGCCGCGGTAATTCCAGCTCCGCAAGTGTATTCCTATACTGTTGCGTTTAAATAGCTCGTAGTTGGATCTGCGTGTTTAGCGCGCGGTGTTACTTCTTGTAACTACTGTGACGCGACACTGTACGTTGACTTCATACTCATGAGTATGTGGACAACAGGTTTACTTTGAACAAATCAGAGTGCTCAAAACGGGCGTTTTGCTCGAATGTTCTTGCATGGAATAATAGAATAGGACCACGCGTTCTATTTTGTTGGTTTTCGGGACGCGGGTAATGATTAAGAGGGACAGACGGGGGCATTTGTACTGCGACGTGAGAGGTGAAATTCTTGGATCGTCGCAAGACAGACTACTGCGAAAGCATTTGCCAAGAATGTTTTCATTAATCAAGAACGAAAGTAACGGGTTCGAAGACGATCAGATACCGCC
>af76afd4cefd42d101715dd668c183c6
AGGGCAAGCCTGGTGCCAGCAGCCGCGGTAATTCCAGCTCTGAAGGTGTATACCACCGTTGTTGCGGTTAAAACGCTCGTAGTTGGATCTACGTTCGTGGGGTCGGTGTTCTCTGCTGAGATCTACTGACTACCTGAACTGAGACAGCTGGTTTTCCCTTGGTGCTCTTTATTGAGTGCCTTGGGTGGCTAGCAAGTTTACTTTGAAAAAATTAGAGTGCTCAAAACAGGCGCATGCCTGAATAGTGGTGCATGGAATAATGGAATAGGATCTTGGTCCTATTTTGTTGGTTTTCGGGAGCCAAGATAATGATTAAGAGGGACAGACGGGGGCATTCGTATTGCAGCGTTAGAGGTGAAATTCTTGGATCGTTGCAAGACGAACAACTGCGAAAGCATTTGCCAAGAATGTTTTCATTAATCAAGAACGAAAGTTAGAGGTTCGAAGACGATCAGATACCGTC
>0842da5d409a68e625d097905d244da7
AGGGCAAGTCTGGTGCCAGCAGCCGCGGTAATTCCAGCTCCAATAGCGTATATTAAAGTTGTTGCAGTTAAAAAGCTCGTAGTTGGATTTCTGTGAGAGTGCCTGCCTCGGCTTTGATGCTTGTGGGCAGCGCTCTTACATCCTTCTGTTAACTGTTCTTGGCTTTCATTTGCTGGTTCAGGGCTCAGATATTTTACCTTGAGAAAATTAGAGTGTTTCAGGCAGGCTTATGCACGGAATACATTAGCATGGAATAATGGAATAGGACCTGTGCGTCTCTCGGGGCGCCGGTCTCTGTTGTTGGTTTCGGGGACTAAAGTAATGATTAATAGGGATAGTTGGGGGCATTAGTATTTAATAGTCAGAGGTGAAATTCTCGGATTTGTTAAAGACTAACTTATGCGAAAGCATTTGCCAAGGATGTTTTCATTAATCAAGAACGAAAGTTAGGGGATCAAAGACGATCAGATACCGCC
>10bb5d163a79b182c4c71ddfd0fcdd5c
AGGGCAATTCTGGTGCCAGCAGCCGCGGTAATACCAGCTTCAGAAGCATATGTTAATGTTGCTGCAGTTAAAACGCTCGTAGTTGGATGTGCTGGCAGGGGTGTTTTGCTGTGTCGGACGGAAGTTTGATGCGGCGGGCCCTTGTCATAACATTTGGGCCATTTGTTAAGTCAGGTGGTCCTAATTTACCTTGAAAAAATATTACTGCTCAAAATATGTCTTACGACAATGTGATTTCAGCATGGGATAATGGAAAACGGGTCCGCCTAGTTGTGGATCAATGGTTAATGAGGACGATTGTGGAAGTTCATATTTACACGTCAGAGGTGAAATTCTTGGATTGTGTAAAGATGAACCTCAGCGAAGGCATTCTTCAAGGACGTGCCTGTCAATCAAGAACGAAAGTAGGGGGATCGAAGACGATCAGATACCGCC
>019e470849fd388d36a106e003a060af
AGGGCAAGTCTGGTGCCAGCAGCCGCGGTAATACCAGCTCCACAAGCGTATATTAAAGCTGCTGCAGTTAAAACGCTCGTAGTTGTGGTTTCGTTAGCGAGGAGGTCTGTGTCTCAAAAAGACGCGGGTCGTCTGGCTAATTACAATCGAGTGTGTGTGTTAACTCACACACACTCAGTAAACCTTGAAAAAATATTGTCGCTTAACTATGGACTTACGTCCAAGTTCTTTCTGCATGGGATTTTGAAATACGAGTGGCGGAGTAAAATCCGCTGCTAATGACATTTGAGGATGAAAGAGGAAGTTAATATTTGTGAGTCAGAGGTGAAATTCTTGGATTTCACAAAGATTAACTAATGCGAAGGCATTCTTCAATTGCTTTCCTGTCGATCAAGAACGAAAGTTAGGGGATCGAAGACGATCAGATACCGCC
>9e2caf32c7ce932b5868ac2b3e1b8a59
AGGGCAAGTCTGGTGCCAGCAGCCGCGGTAATTCCAGCTCTAATAGCGTATATTAAAGTTGTTGCGGTTAAAAAGCTCGTAGTTTAAATTCGGTGGGCGAAGTTGATGGCGGCGGCTGGAGACAGTCGGCGTTGTCGTCGTCCGCATACAATTTGTTGCGTTGACTCTCCCGCTCATTCACTTGGGTGGGATTCCGAGTTACGTGACCTTTTACTTTGAGTAAATTAGAGTGTTCAAAGCAGACAAACTTTGTCAGTCATTGAATATTGTAGCATGGGATAATGAAATAAGACTTTGATTTTATTTTTTTATTGGTTTCTAAAATCACAAGTAATGATTAATAGGGACAGTTGGGGGCATTAGTATTTAAATGTCAGTGGTGAAATACTTGGATTTTTTAAAGACTAACTAGTGCGAAAGCATTTGTCAAGGATGTTTTCATTAATCAAGAACGAAAGTTAGGGGATCGAAGACGATCAGATACCGCC
>63a9b40055559204c27f5202d5607adc
AGGGCAATTCTGGTGCCAGCAGCCGCGGTAATACCAGCTCCACTAGCGTATATTAAAGCTGCTGCAGTTAAAACGCTCGTAGTTGTGGTTTCGTTAGCGAGAGGGTGCGTGTCTCAAAAAGACGCGTGCCAGCTGGCTAATTACAAGCGAGTGTGCGTGTTAAGTCACACACACTCAGTAAACCTTGAAAAAATATTGACGCTTAAAATTGGACTTAGGTCCAAGTTCTTTCTGCATGGGATTTTGGAATATGAGTGGTGGAGTAAGATCCGCCGCTAATGACATTTGAGGATGAAAGAGGAAGTTAATATTTAGCTGTCAGAGGTGAAATTCTTGGATTAGCTAAAGATTAACTAATGCGAAGGCATTCTTCAATTGCTTTCCTGTCAATCAAGAACGAAAGTAAGGGGATCGAAGACGATCAGATACCGCC
>3a348d93427d4ea8c56efb2e00962143
AGGGCAAGTCTGGTGCCAGCAGCCGCGGTAATTCCAGCTCCGCAAGTGTATTCCTATACTGTTGCGTTTAAATAGCTCGTAGTTGGATCTGCGTGTTTAGCGCGCGGTGTTACTCATTAGTAACTACTGCGACGCGACACTGTACGCTCTCAGCATGCTGCAAAGTATGATGTGAGCAAGTTTACTTTGAACAAATCAGAGTGCTCAAGACGGGCGTTTCGCTCGAATGTTCTTGCATGGAATAATAGAATAGGACCCGGCGTTCTATTTTGTTGGTTTTCGGGACGCGGGTAATGATTAAGAGGGACAGACGGGGGCATTTGTACTGCGACGTGAGAGGTGAAATTCTTGGATCGTCGCAAGACAGACTACTGCGAAAGCATTTGCCAAGAATGTTTTCATTAATCAAGAACGAAAGTAACGGGTTCGAAGACGATCAGATACCGTC
>209ef0178413024d0a0766b51f895d4f
AGGGCAAGCCTGGTGCCAGCAGCCGCGGTAATTCCAGCTCCAATAGCGTATATTAATTCTGTTGCGGTTAAAAAGCTCGTAGTTGGATCTCGGTTGTCCGTGTTCGGTTAGCTGATTGGCTTTACTGAATGTCAGGGCATCTGTTTCTTTGCAGTGTGAGCGTGGGTGCTCTTAACCGAGTGTCCACGTCCTCGCCTGCAGGTTTACTTTGAAAAAATTAGAGTGCTCAAAGCAGGCCTCGTTGCGCTTGAATATTCGTGCATGGAATAATGGAATAGGACGTCGTTTCTATTTTGTTGGTTTTCGGAAATCGACGTAATGATTAATAGGGACAGTCGGGGGCATTAGTATTCAGACGACAGAGGTGAAATTCTTGGACCGTCTGAAGACTGCCAACTGCGAAAGCATTTGCCAAGAATGTTTTCATTAATCAAGAACGAAAGTTAGAGGTTCGAAGACGATCAGATACCGCC
>de10f71325a01b91ffbf2a749c83e0f2
AGGGCAATTCTGGTGCCAGCACCCGCGGTAATTCCAGCTCTTAAAGTGTATATTAAAGTTGTTGCAGTTAAAAAGCTCGTAGTCTATCTTCTAGTGCTTTACGTGCTGGCTCACGCTAGCATGCTAAAGTACTATCAGTTCGAGAACTTCTTCTATCTTAACTGGTCGGAGATGCTGATCGAACGCTTTCCTGAGAAAAAATTAGAGTGTTTAAAGCAGGCTAATGCCATGAATACTACAGCTTGGAATAATAGAATAAGACTAAAGTCTCTTTTGTTGGTTATGAACTTTAGTAATGATTAAAATAAACAGTCGGGGGTATTAGTATTTAAGTGTCAGAGGTGAAATTCTATGATTACTTAAAGACTAACTTATGCGAAAGCATTTACCAAGGATGTTTTCATTGATCAAGAACGAAAGTTAAGGGATCAAAGACGATCAGATACCGCC
>7606213fc6cbf7e88bc4cb403b7ee7ab
AGGGCAAGCCTGGTGCCAGCAGCCGCGGTAATTCCAGCTCTCAAGGTGTATATCGCCATTGCTGCGGTTAAAAAGCTCGTAGTTGGATCTGCGCCTGTGGAAGCGGTGCGCCCGAGTGGTGTCAACTGCTCTCCCGGGCTTATCTGCCGGTTTTCGTGCGGTGCTCTTTACCGGGTGTCGTACGTGGCTGGCGAGTTTACTTTGAAGAAATTAGAGTGCTCAAAACAGGCGTTTCGCCTGAATAGTTGTGCATGGAATAATAGAACAGGACCTCGGTCTGTTTTGTTGGTTTCGGAACTGAGATAATGGTTAAGAGGGACTGCTGGGGGCATTCGTATCGCTGCGTGAGAGGTGAAATTCTTGGACCGTAGCGAGACGCCCTACTGCGAAAGCATTTGCCAAGAATGTCTTCATTAATCAAGAACGAAAGTCAGAGGTTCGAAGGCGATCAGATACCGCC
>f9691fd88bf51af59d40084cff55664d
AGGGCAAGTCTGGTGCCAGCACCCGCGGTAATTCCAGCTCTTAAAGTGTATATTAAAGTTGTTGCAGTTAAAAAGCTCGTAGTCTATCTTCTAGCGTTTCACGTGATGGAGCAATTCATTACGCTGAAGCGCTATCTGTTCGAGAACTTCTTTATCCTTAACTGGTTGAAGATGCTGATCGGACATTTTCCTGAGAAAAAATTAGAGTGTTTAAAGCAGGCTAATGCAATGAATATTACAGCTTGGAATAATAGAATAAGACTGGAGTCTCTTTTGTTGGTTATGAACTTTAGTAATGATTAATATAAACAGTCGGGGGTATTAGTATTTAAGTGTCAGAGGTGAAATTCTATGATTACTTAAAGACTAACTTATGCGAAAGCATTTACCAAGGATGTTTTCATTGATCAAGAACGAAAGTTAAGGGATCAAAGACGATCAGATACCGTC
>fb7af824c48e44e77b2952440c30bfa6
AGGGCAAGTCTGGTGCCAGCAGCCGCGGTAATTCCAGCTCCAATAGCGTATATTAAAGTTGTTGCAGTTAAAAAGCTCGTAGTTGAACTTCTGGCTGCTTCTGCATTGGCTACGGCCGAAGTAGAAGTGGTCATCAGTCAGAGAACTTTAGTAGTCCTTAACTGGTCGCTGAGGGATCTGACATTTTACTTTGAAAAAATTAGAGTGTTCAAGGCAGGCATTCGCCCTGAATACACAAGCATGGAATAATGGAATAGGACTATGGTTCATTTTATTGGTTATTGAACCTTAGTAATGATTAATAGGGACAGTTGGGGGCATTAGTATTTAATTGTCAGAGGTGAAATTCTTGGATTTATTAAAGACTAACTTATGCGAAAGCATTTGCCAAGGATGTTTTCATTAATCAAGAACGAAAGTTAGGGGATCAAAGACGATTAGATACCGCC
>b0b78a1ab52adc66a28ca5722ee4d701
AGGGCAATTCTGGTGCCAGCAGCCGCGGTAATTCCAGCTCCGCAAGTGTATTCCTATACTGTTGCGTTTAAATAGCTCGTAGTTGGATCTGCGTGTTTAGCGCGCGGTGCCATTTTGCGATGGTTACTGCGACGCGACACAGTTGTGTTGGTTGACGCGATGCTCTCACGAGTGTTGAGTTGCCAACGAGTTTACTTTGAACAAATCAGAGTGCTCAAAACGGGCGTTTCGCTCGAATGTTCTTGCATGGAATAATAGAATAGGACCTGTCGTTCTATTTTGTTGGTTTTCGGAACGTGGGTAATGATTAAGAGGGACAGACGGGGGCATTTGTACTGCGACGTGAGAGGTGAAATTCTTGGATCGTCGCAAGACAAACTACTGCGAAAGCATTTGCCAAGAATGTTTTCATTAATCAAGAACGAAAGTAACGGGTTCGAAGACGATCAGATACCGTC
>efcb873fee00aa1605067b360ba42e23
AGGGCAAGTCTGGTGCCAGCAGCCGCGGTAATTCCAGCTCCAGTAGCGTATATTAAAGTTGTTGCAGTTAAAAAGCTCGTAGTTGGATTTCTGACATGGTGCCTCTGGCCCGCCCCATTTTGGTGTGTGAGTGCTGGCAGGCGCCTGTCATCCTGCTGCGGAGCCGCGCTACCCTTCATTGGGCCGGCGTGTGCGACGCGGTTCTTTTACTTTGAAAAAATTAGAGTGTTTCAAGCAGGCAGATCGCCCTGAATACATTAGCATGGAATAATAAGATAGGACTTGGGTTCTATTTTGTTGGTTTCTGGAGCCGAAGTAATGATTGATAGGGATAGTTGGGGGTGCTAGTATTCAACGGCCAGAGGTGAAATTCTTGGATTCGTTGAAGACTAACTAATGCGAAAGCATTCACCAAGGATGTCTTCTTTAATCAAGAACGAAAGTTGGGGGATCGAAGACGATCAGATACCGTC
>874faf3aa18c82a1c2ba17cef3730467
AGGGCAAGTCTGGTGCCAGCAGCCGCGGTAATTCCAGCTCCGCAAGTGTATTCCTATACTGTTGCGTTTAAATAGCTCGTAGTTGGATCTGCGTGTTTAGCGCGCGGTGCCATTTTGCGATGGTTACTGCGACGCGACACAGTTGTGTTGGTTGACGCGATGCTCTCACGAGTGTTGAGTTGCCAACGAGTTTACTTTGAACAAATCAGAGTGCTCAAAACGGGCGTTTCGCTCGAATGTTCTTGCATGGAATAATAGAATAGGACCTGTCGTTCTATTTTGTTGGTTTTCGGAACGTGGGTAATGATTAAGAGGGACAGACGGGGGCATTTGTACTGCGACGTGAGAGGTGAAATTCTTGGATCGTCGCAAGACAAACTACTGCGAAAGCATTTGCCAAGAATGTTTTCATTAATCAAGAACGAAAGTAACGGGTTCGAAGACGATCAGATACCGTC
>324f1e2ae44f3011bc500b7b56f20117
AGGGCAATTCTGGTGCCAGCAGCCGCGGTAATTCCAGCTCCAGTAGCGTATATTAAAGTTGTTGCAGTTAAAAAGCTCGTAGTTGGATTTCTGATGGACGCGCCGGGCTCGCCGCTTATAGCGTGTGTATGTCTGATGCGCGTCTATCATCCTTTCAGGGAATGGCTCATCTATTCATTTAGTTTGGGTCAGGATCTGAATCTTTTACTTTGAAAAAATTAGAGTGTTCAAAGCAGGCAAGCGCTGTGAATACATTAGCATGGAATAATAATCTAGGACTTTGTTCTTATTTTATTGGTTATAAGGATAAATTAATGATTGATAGGGATAGTTGGGGGTGCTAGTATTTAACGGCCAGAGGTGAAATTCTTGGATTCGTTAAAGACTAACTTATGCGAAAGCATTCACCAAGGATGTCTTCTTTAATCAAGAACGAAAGTTGGGGGATCGAAGACGATCAGATACCGCC
>4d0cbfbe534afe97ea492dcf470bf181
AGGGCAAGTCTGGTGCCAGCAGCCGCGGTAATTCCAGCTCCAATAGCGTATATTAATGTTGTTGCAGTTAAAAAGCTCGTAGTCGGATTTCGGAGTGGGTCGGCAGCTGGGCCCAGTGGTTCATGCTGTTTGACTCGCTCTTCCTTCCGGGAGCTGAGTCTGCTATTTATTTAGTGGGCCCAGAAATCGGAACTTTTACTTTGAAAAAATTAGAGTGTTCAAAGCAGGCATATGCCTTGAATATATTAGCATGGAATAATCGAATAGGACTTTGGTTCTATTTCGTTGGTTTCTAGGACCGAAGTAATGATCAAAAGGAACAGTTTGGGGTGTTCGTACTTCGTTGTCAGAGGTGAAATTCTAAGATTTACGAAAGACGAACTTCTGCGAAAGCATTCACCAGGGATGTTTTCATTGATCAAGAACGAAAGTAGGGGGTTCGAAGACGATCAGATACCGCC
>77b41a21958d143bd82e22ba4ace0754
AGGGCAAGTCTGGTGCCAGCAGCCGCGGTAATTCCAGCTCCAGTAGCGTATATTAAAGTTGTTGCAGTTAAAAAGCTCGTAGTTGGATTTCTGGCTTGAGACGCCTGAGCCGCCAGGGTTACCTGTGTGAGTCTCGGTGTGTCTCTGCCATCCTTCTGGATAGCGTGTCTACCTTTTATTAGGCCGGGCTCGTGCTCCAGATCTTTTACTTTGAAAAAATTAGAGTGTTTAAAGCAAGCTTGCGCTATGAATACATTAGCATGGAATAATAATTTAGGACTTTGGTTCTATTTTGTTGGTTTCTAGGACTGAAGTAATGATTGATAGGGATAGTTGGGGGTGCTAGTATTCAGCGGCCAGAGGTGAAATTCTTGGATTCGCTGAAGACTAACTTATGCGAAAGCATTCACCAAGGATGTCTTCTTTAATCAAGAACGAAAGTTGGGGGATCGAAGACGATCAGATACCGCC
>65bcccefdfd10ee0375283464bdb698a
AGGGCAATTCTGGTGCCAGCAGCCGCGGTAATTCCAGCTCCGCAAGTGTATTCCTATACTGTTGCGTTTAAATAGCTCGTAGTTGGATCTGCGTGTTTAGCGCGCGGTGCTGCTTCTTGCAGTTACTGTGACGCGACACTGTACGCTGACTTCGTATTCATTGAGTATGCTGTCAGCAAGTTTACTTTGAACAAATCAGAGTGCTCAAAACGGGCGTTTCGCTCGAATGTTCTTGCATGGAATAATAGAATAGGACCGCGCGTTCTATTTTGTTGGTTTTCGGGACGCGGGTAATGATTAAGAGGGACAGACGGGGGCATTTGTACTGCGACGTGAGAGGTGAAATTCTTGGATCGTCGCAAGACAGACTACTGCGAAAGCATTTGCCAAGAATGTTTTCATTAATCAAGAACGAAAGTAACGGGTTCGAAGACGATCAGATACCGTC
>b8ff7ae4c546e379e779c85aa941203e
AGGGCAAGTCTGGTGCCAGCAGCCGCGGTAATTCCAGCTCCAATAGCGTATACTAAAGTTGTTGCGGTTAAAAAGCTCGTAGTTGAAATTCTGGAGGACCGAGTCGGTCGGACGGCGAAAGTCTCTGTACATGGGTCGGCCTCCATACCTTTCTAGAACGAGCGTCGGCGCTTAATTGAGTCGGCGTAGGGGCAACCCGTTCGGTCTAGATCGTTTACTGTGAGAAAATCGGAGTGTTCAAAGCAGGTATTGCCTGAACGTGTTAGCATGGAATAATAGAATAGGACTTTGGACCTATTTTGTTGGTTTATAGGACCAAAGTAATGATTAATAGGAACAGTTGGGGACATTTGTACTTCGTGGCTAGAGGTGAAATTCTTAGATTCACGGAAGACAAACATATGCGAAAGCATTTGTCAAGGATGTTTTCATTAATCAAGAACGAAAGTTAGGGGATCGAAGACGATCAGATACCGCC
>74728f994efb7f60570d0c5e2dd639a7
AGGGCAATTCTGGTGCCAGCAGCCGCGGTAATTCCAGCTCCAATAGCGTATATTAAAGTTGTTGCAGTTAAAAAGCTCGTAGTTGGATTTCTGTGAGAGTGCCGGTGTCGGCTGATGCTTGTACGCTGGCGCTCTTACATCCTTCTGTTAACTGATCTTGGCATTTTATTGCTGGTTCAGGGCTCAGATATTTTACCTTGAGAAAATTAGAGTGTTTCAGGCAGGCTTATGCCGGAATACATTAGCATGGAATAATGGAACAGGACCTGTGCGTCTCTCGGGGCGCCGGTCTCCGTTGTTGGTTTCGGGGACTAATGTAATGATTAATAGGGATAGTTGGGGGCATTAGTATTTAATAGTCAGAGGTGAAATTCTCGGATTTGTTAAAGACTAACTTATGCGAAAGCATTTGCCAAGGATGTTTTCATTAATCAAGAACGAAAGTTAGGGGATCAAAGACGATCAGATACCGCC
>6d9f13a5a54f7ededf96e39d652b6dd2
AGGGCAAGTCTGGTGCCAGCAGCCGCGGTAATTCCAGCTCCAATAGCGTATATTAAAGTTGTTGCGGTTAAAAAGCTCGTAGTTGGATCTCGGCGGGCAGGGGGCGGTTCGGTATCTGCCGGCACTGCCCCATTTGCCCGTGTGTTTGTCGGAGGTCGTCGGGTGCTCTTAATCGAGTGTCCGTTTTCGGCGCCGTCAGGTTTACTTTGAAAAAATTAGAGTGCTTCAAGCAGGCTGCGACGCCTGAATACTCGTGCATGGAATAATGGAATAGGACGTCGTTTCTATTTTGTTGGTTTTCGGAAATCGACGTAATGATTAACAGGGACAGTCGGGGGCATTAGTATTCAGACGACAGAGGTGAAATTCTTGGACCGTCTGAAGACTAACCACTGCGAAAGCATTTGCCAAGAATGTTTTCATTAATCAAGAACGAAAGTTAGAGGTTCGAAGACGATCAGATACCGTC
>d9450cab106721852fae5c8461161aa5
AGGGCAAGCCTGGTGCCAGCAGCCGCGGTAATTCCAGCTCCAATAGCGTATATTAAAGTTGTTGCGGTTAAAAAGCTCGTAGTTGGATTTCTGCCGAGGACGACCGGTCCGCCCTCCGGGTGAGCATCTGGCTCGGCCTGGGCATCTTCTTGGAGAACGTAACTGCACTTGGCTGTGTGGTGCGGTATTCAGGACTTTTACTTTGAGGAAATTAGAGTGTTTCAAGCAGGCACACGCCTTGAATACATTAGCATGGAATAATAAGATAGGACCTCGGTTCTATTTTGTTGGTTTCTAGATCTGAGGTAATGATTAATAGGGATAGTTGGGGGCATTCGTATTTAACTGTCAGAGGTGAAATTCTTGGATTTGTTAAAGACGGACTACTGCGAAAGCATTTGCCAAGGATGTTTTCATTGATCAAGAACGAAAGTTAGGGGATCGAAGACGATTAGATACCGCC
>30c852d7b1889033ac1c2fd1283dc77e
AGGGCAAGTCTGGTGCCAGCAGCCGCGGTAATTCCAGCTCCAATAGCGTATATTAAAGTTGTTGCGGTTAAAAAGCTCGTAGTTGGATCTGCGGTCACAGATGCCGGTCTTCTTCTTGAAGTACTGGTGGTCTTGACCTACCTCACTGGTTTTCTCTTGGTGCTCTTTACTGAGTGCCCTGAGTGGCTAGTACGTTTACTTTGAAAAAATTAGAGTGCTTAACGCAGGCTTTAAGCCTGAATAGTGGTGCATGGAATAATGGAATAGGACCTCGGTTCTATTTTGTTGGTTTTCGGAGCATGAGGTAATGATTAAGAGGGACAGACGGGGGCATTCGTACTGCTGCGTTAGAGGTGAAATTCTTGGATCGCAGCATGACGAACAACTGCGAAAGCATTTGCCAAGAATGTTTTCATTAATCAAGAACGATAGTTAGAGGTTCGAAGACGATCAGATACCGTC
>536659f11cccbedeaec045609cab3c83
AGGGCAATTCTGGTGCCAGCAGCCGCGGTAATTCCAGCTCCAGTAGCGTATACAAAAGTTGTTGCAGTTGAAAAGCTCGTAGTTGGATTTCTGGTTCGGAACGCCTGGCCCGTTGCGGTTACGTAACGAGTGCCGGAGTGATCCAGCCATCTTTCTGAGGAACGCCTCTGCCCTTAACTGGGTTGGAGGTGGAACTCGGATCATTTACTTTGAAAAAATTAGAGTGTTCAAAGCAGGCCTACGCCTTGAATACATTAGCATGGAATAATAACATAGGACTTTGGTTCTATTTTGTTGGTTTCTAGGACTAAAGTAATGATTGATAGGGATAGTTGGGGGTGCTAGTATTGTACGGCCAGAGGTGAAATTCTTGGATTCGTGCAAGACTATCTCATGCGAAAGCGTTCACCAAGGATGTTCTCTTTAATCAAGAACGAAAGTTGGGGGATCGAAGACGATCAGATACCGTC
>7f0c221dda224d2233ed8eef526fbd6b
AGGGCAAGTCTGGTGCCAGCAGCCGCGGTAATTCCAGCTCCAATAGCGTATATTAAAGTTGTTGCAGTTAAAAAGCTCGTAGTTGGATGTAGGGGCGGGACGCACGGTCACGCGAAAGCGTGTGCTGGGCGGTCCGTTCTTCCTTCTATAGACCCTGTCTGCTCTTAACTGAGTGGGCATGTGGGATGTAGATCGTTTACTTTGAATAAATTAGAGTGTTCAAAGCAGGCTTTTGCTTGAATACATTAGCATGGAATAATAGAATAGGACTATGGTTCTATTTTGTTGGTTTCTAGGACCACAGTAATGATTAATAGGGATAGTTGGGGGCATTAATATTTAATTGTCAGAGGTGAAATTCTTGGATTTATGAAAGATTAACTTCTGCGAAAGCATTTGCCAAGGATGTTTTCATTAATCAAGAACGAAAGTTAAGGGATCGAAGACGATCAGATACCGCC
>f6aac21bf5b685f0788c35f02266f595
AGGGCAAGTCTGGTGCCAGCAGCCGTGGTAATTCCAGCTCCAATAGCGTATATTAAAGTTGTTGCGGTTAAAAAGCTCGTAGTTGGATCTCAGTTCTGGGTGAGCACGGGTCCACCATAGCATTGGCGGACTGCTGACTTGCCCGGTGCAAAACCGCCCGGCTTCCCCCACGGTGCTCTTCACCGAGTGTCGTGGGTGGCCGACACGTTTACTTTGAGAAAACCAGAGTGCTTAAAGCAGGCGCAAGACGCCCGAATGACTGTGCATGGAATAATGGAAGAGGATCTCGCTTCTGTCTTTGTTGGTTCCTCGGAAGGCGAGATAATGATTAATAGAAGCAGTCGGGGGCATTCGTATTGCGACGTTAGAGGTGAAATTCTTGGATCGTCGCACGACGAACTACTGCGAACGCATTTGCCAAGAATGTTTTCGTTAATCAAGAACGAAAGTCAGAGGTTCGAAGACGATCAGATACCGCC
>c5f13f70e15becfddb9097e04823f40d
AGGGCAAGTCTGGTGCCAGCAGCCGCGGTAATTCCAGCTCCAGAAGCGTATATTAATATTGTCGCGGTTAAAAAGCTCGTAGTTGGATTTCTGACTGACCGTTCTGGCCCGCAGACCTCGTGTTTGTGAGTGCCGGAATGTTGTTTGTCATCCTTTCAGAGAGCTACGTCTACTCTTCACTGAGCAGGATGTATGTGATCTGAATCATTTACTTTGAAAAAATTAGAGTGTTCAAGGCAGGCTTATGCTATGAATACATGAGCATGGAATAATAATATAGGACTTTGGTTCTATTTTGTTGGTTTCTAGGACTGAAGTAATGATTGATAGGGATAGTTGGGGGTGCTAGTATTGTTGGGCCAGAGGTGAAATTCTTGGATTCCAGCAAGACTAACTACTGCGAAAGCATTCACCAAGGATGTCTTTTTTAATCAAGAACGAAAGTAGGGGGATCGAAGACGATCAGATACCGCC
>7afe8b9125566c6e1808b61187d991e4
AGGGCAAGTCTGGTGCCAGCAGCCGCGGTAATTCCAGCTCCGCAAGTGTATTCCTATACTGTTGCGTTTAAATAGCTCGTAGTTGGATCTGCGTGTTTAGCGCGCGGTGTTACTTCTTGTAACTACTGTGACGCGACACTGTACGTTGACTTCGTACTCATTGAGTATGTAGACAACAAGTTTACTTTGAACAAATCAGAGTGCTCAAAACGGGCGTTTCGCTCGAATGTTCTTGCATGGAATAATAGAATAGGACCTTGCGTTCTATTTTGTTGGTTTTCGGGACGCGGGTAATGATTAAGAGGGACAGACGGGGGCATTTGTACTGCGACGTGAGAGGTGAAATTCTTGGATCGTCGCAAGACAGACTACTGCGAAAGCATTTGCCAAGAATGTTTTCATTAATCAAGAACGAAAGTAACGGGTTCGAAGGCGATCAGATACCGCC
>52fedf6301f0505a419570af676c401b
AGGGCAAGTCTGGTGCCAGCAGCCGCGGTAATTCCAGCTCCAATAGCGTATATTAAAGTTGTTGCGGTTAAAAAGCTCGTAGTTGGATCTCGGCGGGCAGGGGGCGGTTCGATATATGTCGTTACTGCCCCATTTGCCCGTGTTTTTGGCGGAGGTTCCAGGGTGCTCTTAATCGAGTGTCCTGGGATGCCGTCAGGTTTACTTTGAAAAAATTAGAGTGCTCAAAGCAGGCTTTACACGCTTGAATATTCGTGCATGGAATAATAGAATAGGATGTCGTTTCTATTTTGTTGGTTTTCGGAAATCGACATAATGATTAACAGGGACAGTCGGGGGCATTAGTATTCAGACGACAGAGGTGAAATTCTTGGACCGTCTGAAGACTAACTACTGCGAAAGCATTTGCCAAGAATGTTTTCATTAATCAAGAACGAAAGTTAGAGGTTCGAAGACGATCAGATACCGCC
>fe31d59b067b8edcd25ebb831bf5d624
AGGGCAAGTCTGGTGCCAGCAGCCGCGGTAATTCCAGCTCCAATAGCGTATATTAAAGTTGTTGCAGTTAAAAAGCTCGTAGTTGGATTTCAAGAGTCGCATCTGGATACCCAGTTTGCTCTCTACGGTCCTCCGGACTGTTACTGTGAGAAAATTAGAGTGTTTAAAGCAGGCAATTGCAGGAATATATTAGCATGGAATAACGAATGTATCTACAATTTGGTTAATTGTAGGTTTCAATTAATAGGGACAGTTGGGGGCATTAGTATTTAATTGTCAGAGGTGAAATTCTTGGATTAGTTAAAGACTAACGTATGCGAAAGCATTTGCCAAGGATGTTTTCATTAATCAAGAACGAAAGTCGGGGGATCAAAGACGATCAGATACCGCC
>5cbb28a99e1db950a6bc36a2bd534080
AGGGCAAGTCTGGTGCCAGCAGCCGCGGTAATTCCAGCTCCAATAGCGTATATTAAAGTTGTTGCAGTTAAAAAGCTCGTAGTTGGATTTCTGGTTTCGCTTGCGGCGGTCCGGCCTTAATGGTCTGTGTATCGCTCGCTAGCAACCATCCTTCCGGGGAGTGAGTCTACCCTTTACTGGGCGGGATTCACGACCTGGATCGTTTACTTTGAAAAAATTAGAGTGTTTAAAGCAGGCGTATAGCTCTGAATACATTAGCATGGAATAATAATATAGGACTCTGGTCCTATTTTGTTGGTTTCTAGGACGAGAGTAATGATTGATAGGGACAGTTGGGGGTGCTCGTATTGGACGGCCAGAGGTGAAATTCTCGGATTCGTTCAAGACGAACTACTGCGAAAGCATTCACCAAGGATGTCTTCTTTAATCAAGAACGAAAGTTGGGGGATCGAAGACGATCAGATACCGTC
>98feec501f680bec6e7109204b0a702f
AGGGCAAGCCTGGTGCCAGCAGCCGCGGTAATTCCAGCTCCAATAGCGTATATTAAAGTTGTTGCGGTTAAAAAGCTCGTAGTTGGATTTCTGCTGGAGACGACCGGTCCACCTACTGGGTGAGCATCTGGCTCGGCTTTAGCATCTTCCTAGAGTACCTTGCTGTACTTGATTGTGCGGCTTGGGATCTTGGACTTTTACTTTGAGAAAATTAGAGTGTTTCAAGCAGGCATACGCCTTGAATATATTAGCATGGAATAATAATTAAGGACCTTGGTTCTATTTTGTTGGTTTCTAGAACTGAGGTAATGATTGATAGGGATAGTTGGGGGCATTCGTATTTAACTGTCAGAGGTGAAATTCTTGGATTTGTTAAAGACGAACTACTGCGAAAGCATTTGCCAAGGATGTTTTCATTGATCAAGAACGAAAGTTAGGGGATCGAAGACGATTAGATACCGCC
>4982c294e02d7d86e3837b4363e626cf
AGGGCAAGTCTGGTGCCAGCAGCCGCGGTAATTCCAGCTCCAATAGTGTACATATAAGTTGTTGCGGTTAAAAAGCTCGTAGTTGGATCTGAGGCTTAGAACAGCGGTCCCCTAATGGGTTGTACTGCTGCTTCTGGTCTATCTTGTCAGTCGGTGTGCGGTGCCCTTCATTGGGTGTCGTAGACTGCTGACTATTTTACTTTGAAAAAATTAGAGTGCTTAAAGCAAGCGATTGCTCGAATATCTGTGCATGGAATAATAGAATAGGGCTTTGGCTCTATTTTGTTGGTTTTAGGAGCACGAGGCAATGATTAAGAGAAACAGACGGGGGCATTTGTATTGCGACGTTAGAGGTGAAATTCTTGGATCGTCGCAAGACAAACAACTGCGAAAGCATTTGCCAAGAATGTTTTCATTAATCAAGAACGAAAGTTAGAGGTTCGAAGACGATCAGATACCGTC
>732cdcba02c851e9f0536176a66e1cf7
AGGGCAAGTCTGGTGCCAGCAGCCGCGGTAATTCCAGCTCCAGTAGCGTATATTAAAGTTGTTGCAGTTAAAAAGCTCGTAGTTGAAGTTCCACTCCACTGGAGCAGCCTTGCAACTCTACATGTCCTTAACCGGATGGTAGAGACCTGCGGGCCCTTTACCTTGAGAAAACTAGAGTGTTTAAGGCAGGCACAGCCTGAATACTGCAGCTGGGAATAATCTTCACCACTATCTTGGCGAGATAGAACTACACCTTTAATAGGAACACTTGGGGGCATTCGTACTCAGCAGTCAGAGGTGAAATTCTTGGATTTGCTGAAGACGTACTAGTGCGAAAGCATTTGCCAAGGATGTTTTCATTAATCAAGAACGAAAGTTAAGGGATCAAAGACGATCAGATACCGTC
>1a9135509fc7f0ae60f0b2dce4176f6a
AGGGCAAGTCTGGTGCCAGCAGCCGCGGTAATTCCAGCTCCGCAAGTGTATTCCTATACTGTTGCGTTTAAATAGCTCGTAGTTGGATCTGCGTGTTTAGCGCGCGGTGTTACTACTTGTAACTACTGTGACGCGACACTGTACGTTGACTTCATACTTCGTAAGTATGCTGTCAGCAAGTTTACTTTGAACAAATCAGAGTGCTCAAAACGGGCGTTTCGCTCGAATGTTCTTGCATGGAATAATAGAATAGGACCTTGCGTTCTATTTTGTTGGTTTTCGGGACGCGGGTAATGATTAAGAGGGACAGACGGGGGCATTTGTACTGCGACGTGAGAGGTGAAATTCTTGGATCGTCGCAAGACAGACTACTGCGAAAGCATTTGCCAAGAATGTTTTCATTAATCAAGAACGAAAGTAACGGGTTCGAAGACGATCAGATACCGCC
>ca7da3d7b5c7f9b86e2f7d26109c1c78
AGGGCAAGTCTGGTGCCAGCAGCCGCGGTAATACCAGCTCCAAAAGCGTATATTAACGTTGTTGCAGTTAAAAGGCTCGTAGTCGAATGTATAGTTTGGTGTTACCTGCCTAGCGTCTAGTACGTTGTGTGTAGAGTTCTCCGGACCATCCTTCTGAATAGCATGTCTGCTCTTGATTGAGTCGGACTTGTGATCCAGATCGTTTACTGTGAGTAAATCAGAGTGTTCAAGGCAAGCAGTTTGCTATGAATGCTTCAGCATGGAATAATACTATAGGACTTTTGTTTTATTTATTGACTTCTAAAACTTAAGTAATGATTGATAGGGATAGTTGGGGGTGCTAGTATTTAATGGTCAGCGGTGAAATGCTTAGACCCATTAACGACTATCTTATGCGAAAGCATTCACCAAGGATATCTTCTTTGATCAAGAACGAAAGTTGGGGGATCGAAGACGATCAGATACCGCC
>8a1344fd84b7e9c9589435f6565477b8
AGGGCAATTCTGGTGCCAGCAGCCGCGGTAATTCCAGCTCCAATAGCGTATATTAAAGTTGTTGCAGTTAAAAAGCTCGTAGTTGAATTTCTGGTATATTCTTTCTTGGCACTTGTCGAGGAAGAGTGTATCATCCGCCAGAGAACTATAGTCGTCCTTAAGTGGTCGATATAGGGATCTGGCACTTTACTTTGAAAAAATTAGAGTGTTCAAGGCAGGCCATTGCCATGAATACACAAGCATGGAATAATGGAATAGGACTATGGTTCATTTTATTGGTTATTGAACCTTAGTAATGATTAATAGGGACAGTTGGGGGCATTAGTATTTAATTGTCAGAGGTGAAATTCTTGGATTTATTAAAGACTAACTTATGCGAAAGCATTTGCCAAGGATGTTTTCATTAATCAAGAACGAAAGTTAGGGGATCAAAGACGATCAGATACCGCC
>718082849912b8ac091d2f23595d41eb
AGGGCAATTCTGGTGCCAGCAGCCGCGGTAATTCCAGCTCCAGTAGCGTATATTAAAGTTGTTGCAGTTAAAAAGCTCGTAGTTGGACGTCTCTTCAGAAACTCTCCCGAGTCTTCTGGAGATCTGCCTAACAGCTCCATATGGCGTTCACTCGTCGATGGTGAAATGTGGGCCCTTTACCTTGAGGAAACTAGAGTGTTTAAGGCAGGCTTCTGCCCGAATACCGCAGCTGGGAATAATGCGCTCGAAATGTCTTGGCGTGACATCTCGATTTCATTAATAGGGACAGTTGGGGGCATTCGTACTCAGCAGTCAGAGGTGAAATTCTTGGATTTGCTGAAGACGGACTAGTGCGAAAGCATTTGCCAAAGATGTTTTCATTAATCAAGAACGAAAGTTAAGGGATCCAAGACGATTAGATACCGCC
>9c830b2cfeb2fe2cb5828719321e980b
AGGGCAAGTCTGGTGCCAGCAGCCGCGGTAATTCCAGCTCCGCCAGTGTATATCTATGCTGCTGCGGTTAAAAAGCTCGTAGTTGGATCTGCGTGCTAGGAACCGGTCCGTCTACTGGACGTGAACTGGTCTCCGGCATTATATCGGCTGGTTTTCCCTCGATGCTCTTAACCGGGTGTCTTGGGTGGCTAGCACGTTTACTTTGAAAAAATTAGAGTGCTCAAAACAGGCGCAAGCCTTGAATACTAGTGCATGGAATAATAGAATAGGACTCCGGTTCTGTTTTGTTGGTTTTCGGAACACGAAGTAATGATTAAGAGGGACAGACGGGGGCATTCGTATTGCGACGTTAGAGGTGAAATTCTTGGATCGTCGCAAGACGGACTACTGCGAAAGCATTTGCCAAGAATGTTTTCATTAATCAAGAACGAAAGTTAGAGGTTCGAAGACGATCAGATACCGCC
>44c2151638d91d61195675307c6bf6d3
AGGGCAAGCCTGGTGCCAGCAGCCGCGGTAATTCCAGCTCCAATAGTATATATTAGTGTTGTTGCAGTTAAAACGCTCGTAGTTGGATTTTGGGAGGGTTTGCGTGGTCCGCCGCAAGGTGTGTACTGCGTGGATTCTTCTTCCTTCTGAAGACGCGGCATGCTCTTTACCGGGTGTGCTGTTCTGATTCAGAAATTTTACTTTGAATAAATAAGAGTGTTCAAAGCAGGCCTTCGCTTGAATACATTAGCATGGAATAATGAAATAGGACTTTGGTTCTATTTTGTTGGTTTCTAGGACCGAAGTAATGATTAATAGGGATAGTTGGGGCCATTAGTATTTAATTGTCAGAGGTGAAATTCTTGGATTTATGAAAGACTAACTTCTGCGAAAGCATTTGGCAAGGATGTTTTCATTAATCAAGAACGAAAGTTAGGGGATCGAAGACGATCAGATACCGCC
>0be3d4cd878a646d8894b1ef2e4bca14
AGGGCAAGTCTGGTGCCAGCAGCCGCGGTAATTCCAGCTCCAGTAGCGTATATTAAAGTTGTTGCCGTTAAAAAGCTCGTAGTTGGATTTCTGGTACGACGTGCTTAGCCTGCCGGCTTCGCCGGTGCGTGCTTATGTGTGTCTGCCATCCGTGCAGGGAGACGCTCGAACCCTTTACCGGGAATCGTTTGTAGCTCTGCATCTTTTACTTTGAAAAAATTAGAGTGTTCAAAGCAAGTTAGCGCAAGAATACATTAGCATGGAATAATAATATAGGACTTTTTGTCTATTTTGTTGGTTTAGGCTTAAAGTAATGATTGATAGGGATAGTTGGGGGTGCTAGTATTCAGCGGCCAGAGGTGAAATTCTTAGATTCGCTGAAGACTAACTTATGCGAAAGCATTCACCAAGGATGTCTTCTTTAATCAAGAACGAAAGTTGGGGGATCGAAGACGATCAGATACCGCC
>991882b7d84b1e96fb3ad41b03c600e5
AGGGCAAGTCTGGTGCCAGCAGCCGCGGTAATTCCAGCTCCAATAGCGTATGCTAAAGTTGTTGCGGTTAAAAAGCTCGTAGTTGAAAACTTGTTGTAGCAGATCAATTTGTGCATTCCACAAACCTGATTAGCTTAACACTCCACTTTGACTATTCTTCCGAGGGTAGTATAAGGTGGCTGTTACTTTGAAGAAATTAGAGTGTTTCACGCAAGCCGTCGCTTTGCATATACCAGCATGGAATAACACAATACGACGTTGGATTATTTTGTTGGTTTACATATCCAGTGTAATAATTAATAGGAACAATCAGGGGCATCCGTATTCGCTTGTTAGAGGTGGAATTCTTGGATCTTGCGAGGACGAACTAATGCGAAAGCATTTGCCAGGGATGTTTTCATTAATCAAGAACGAAAGTTAGGGGATCGAAGACGATCAGATACCGCC
>b726eb66f537870ef373215c6a0775e4
AGGGCAAGTCTGGTGCCAGCAGCCGCGGTAATTCCAGCTCCAATAGCGTATATTAAAGTTGTTGCGGTTAAAAAGCTCGTAGTTGGATCTGCGGTCTCGCGTCCTGGTGTTCCCGCAGGGTTCTACTGGGTACGTAGGCCTACCCCGCTGGTTTTCCCCTGGTCCGCTTCACTGTGTGCCTTGGGTGACCAGCAAGTTTACTTTGAAAAAATTAGAGTGCTCAAAGCAGGCGTGTAGCCTGAATAGTGGTGCATGGAATAATGGAATAGGACCTCGGTTCTATTTTGTTGGTTTTCGGAGCGTGAGGTAATGATTAAGAGGGACAGACGGGGGCATTCGTATTGCTGCGTTAGAGGTGAAATTCTTGGATCGCAGCAAGACAGACAACTGCGAAAGCATTTGCCAAGAATGTTTTCATTAATCAAGAACGAAAGTTAGAGGTTCGAAGACGATCAGATACCGCC
>09c33fe2d876570e3eba0fded0c16fd9
AGGGCAAGCCTGGTGCCAGCAGCCGCGGTAATTCCAGCTCCAGTAGCGTATATTAAAGTTGTTGCAGTTAAAAAGCTCGTAGTTGGATTTCTGGTACGGTGCGCCTGGCCCGCCCCGTTTAGGTGTGTGAGTGCCGGTGTGCGCCTGCCATCCTGCTGCGGAGCCGCGCTACCCTTAATTGGGCCGGCGTGTGCGACGCGGTTCTTTTACTTTGAAAAAATTAGAGTGTTTCACGCAGGCAGATCGCCTTGAATACATTAGCATGGAATAATAAGATAGGACTTGGGTCTTATTTTGTTGGTTTCTAGGACCGAAGTAATGATTGATAGGGATAGTTGGGGGTGCTAGTATTCAACGGCCAGAGGTGAAATTCTTGGATTCGTTGAAGACTAACTAATGCGAAAGCATTCACCAAGGATGTCTTCTTTAATCAAGAACGAAAGTTGGGGGATCGAAGGCGATCAGATACCGCC
>9cd022f929de9edc2a7d0cf10c3086d0
AGGGCAAGCCTGGTGCCAGCAGCCGCGGTAATACCAGCTCCAATAGCGTATATTAAAGTTGTTGCAGTTAAAAAGCTCGTAGTTGGATTTCTGGCTTGGGTTGATATGTCCGCGTTCTTAAAGGATGTGTGTACGTCTCTACCCGGTCAAATCTTCTGGAGGTCCTTGGTGCTCTTCACTGAGTTTCCTTGGTTACGTCCAGATCGTTTACTTTGAGAAAATTAGAGTGTTCAAGGCAGGCATTAGTTGCCGTGAATATATTAGCATGGAATAATAAGATAGGACTTTGGTCGTATTTTGTTGGTTTCTACAGCCGAAGTAATGATTGATAGGGATAGTTGGGGGTGCTAGTATTCTGCGGCCAGAGGTGAAATTCTGTGATTCGCGGAGGACTGACTTATGCGAAAGCATTCACCAAGGATGTCTTCTTTAATCAAGAACGAAAGTTGGGGGATCGAAGACGATCAGATACCGCC
>60e9e328a8d339b5d78f3a424c2fed99
AGGGCAATTCTGGTGCCAGCAGCCGCGGTAATTCCAGCTCCAATAGCGTATATTAAAGTTGTTGCGGTTAAAAAGCTCGTAGTTGGATTTCTGCTGGAGACGACCGGTCCACCTACTGGGTGAGCATCTGGCTCGGCTTTAGCATCTTCCTAGAGTACCTTGCTGTACTTGATTGTGCGGCTTGGGATCTTGGACTTTTACTTTGAGAAAATTAGAGTGTTTCAAGCAGGCATACGCCTTGAATATATTAGCATGGAATAATAATTAAGGACCTTGGTTCTATTTTGTTGGTTTCTAGAACTGAGGTAATGATTGATAGGGATAGTTGGGGGCATTCGTATTTAACTGTCAGAGGTGAAATTCTTGGATTTGTTAAAGACGAACTACTGCGAAAGCATTTGCCAAGGATGTTTTCATTGATCAAGAACGAAAGTTAGGGGATCGAAGACGATTAGATACCGCC
>bc9e7454374eee1c44e42e5d0d8ac747
AGGGCAAGTCTGGTGCCAGCAGCCGCGGTAATACCAGCTCCACAAGCGTATATTAAAGCTGCTGCAGTTAAAACGCTCGTAGTTGTGGTTTCGTTAGCGAGAAGGTCTGTGTCTCAAAAAGATGCGGGCCGTCTGGCTAATTACAATGGAGTGTGTGTGTTAACTCACACACACTCAGTAAACCTTGAAAAAATATTGTCGCTTAACTATGGACTTACGTCCAAGTTCTTTCTGCATGGGATTTTGAAATACGAGTGGCGGAGTAAAATCTGCTGCTAATGACATTTGAGGATGAAAGAGGAAGTTAATATTTGTGAGTCAGAGGTGAAATTCTTGGATTTCACAAAGATTAACTAATGCGAAGGCATTCTTCAATTGCTTTCCTGTCAATCAAGAACGAAAGTAAGGGGATCGAAGACGATCAGATACCGTC
>2a2d3e88282563106a1969047f2c4371
AGGGCAAGTCTGGTGCCAGCAGCCGCGGTAATTCCAGCTCCAGTAGCGTATATTAATGTTGTTGCAGTTAAAAAGCTCGTAGTTGGATTTCTAGCCGACATGCGTGGTCCGCTTCACTCAGTGTCGTGAGTACCGCAGCGTGTCGTCTATCCTATCAGTTTGTGGCGGGCTCCGGCCTGTCCTGACTGGTTCTTTTACTTTGAAAAAATTAGAGTGTTTAAAGCAGGCTTGCGCAATGAATACATTAGCATGGAATAATAACATAGGACTTCGGTCTCTATTTTGTTGGTTTCTGGAACTGAAGTAATGATTGATAGGGATAGTTGGGGGTGCTAGTATTGAGCGGCCAGAGGTGAAATTCTTGGATTCGCTCAAGACTAACTTATGCGAAAGCATTCACCAAGGATGTCTTCTTTAATCAAGAACGAAAGTTGGGGGATCGAAGACGATCAGATACCGCC
>9935fcccddf475c560583160179463f4
AGGGCAAGTCTGGTGCCAGCAGCCGCGGTAATTCCAGCTCTAATAGCGTATATTAAAGTTGTTGCGGTTAAAACGCTCGTAGTTGGATTTTATGTTGGTTCTGTTGGCGGTCCGCGGCATTGTCGTGTGTACTGTCGACGCCAGCATCCATGGCAGTCAACTTGCCTCGGCCTTCACTGGTCGGGGATTTAAGTTCTGTCGCATTTACTTTGAGTAAATTAGAGTGTTCAAAGCAGGTACATTTTTCAACCGTTGAATACTGCAGCATGGGATAATGGAATAGGACTTTGGTTCTATTTTGTTGGTTTCTAGAGCCGAAGTAATGATTAATAGGGACAGTTGGGGGCATTCGTATTTAATTGTCAGAGGTGAAATTCTTGGATTTGTTAAAGACGAACTACTGCGAAAGCATTTGCCAAGGATGTTTTCATTAATCAAGAACGAAAGTTAGGGGATCGAAGACGATTAGATACCGCC
>b9e8ea90b1f87f5d9c764163fbc3c5f8
AGGGCAAGTCTGGTGCCAGCAGCCGCGGTAATTCCAGCTCCAATAGCGTATATTAAAGTTGTTGCGGTTAAAAAGCTCGTAGTTGGATCTGCGGCCTTGGAAGCCGGTCCCCTATTCAGGTGTGACTGGTTCTCCAGGCCTACCTCTCTGGTTTTCTGTTGGTCCTCTTCATTGAGTGCCTGCAGTGACCAGAACGTTTACTTTGAAAAAATTAGAGTGCTCAAAGCAGGCGCGTAGCCTGAATAGTGGTGCATGGAATAATGGAATAGGACCTCGGTTCTATTTTGTTGGTTTTTGGAGCAGAGGTAATGATTAAGAGGGACAGACGGGGGCATTCGTATTGCTGCGCTAGAGGTGAAATTCTTGGATCGCAGCAAGACGAACAACTGCGAAGGCATTTGCCAAGAATGTTTTCATTAATCAAGAACGAAAGTTAGAGGTTCGAAGACGATCAGATACCGTC
>47c883d872fa33e1842f2ee7c51f05cb
AGGGCAAGCCTGGTGCCAGCAGCCGCGGTAATTCCAGCTCTAATAGTGTATATTAAAGTTGTTGCAGTTAAAAAGCTCGTAGTTGAATTTCTGGCCAGGGCTAGTGTTGGCTTCGGTCATGCTAGTGTTGGTCATCCGTTTGCAAACTATATTCATCCTTCACTGGTTGGTATAGGGAGTAAACATTTTACCTTGAAAAAATTAGAGTGTTTCAGGCAGGCTTTTGCCAGAATACATTAGCATGGAATAATGGAATAGGACTCGTCCATTTTGTTGGTTATTGGATCTGAGTAATGATTAATAGGGACAGTTGGGGGCATTAGTATTTAATTGTCAGAGGTGAAATTCTTGGATTTATTAAAGACTAACTTATGCGAAAGCATTTGCCAAGGATGTTTTCATTAATCAAGAACGAAAGTTAGGGGATCAAAGACGATCAGATACCGTC
>65a2a1c139ccaab4dd0175ac8b9a1ba4
AGGGCAAGTCTGGTGCCAGCAGCCGCGGTAATTCCAGCTCCAATAGCGTATATTAAAGTTGTTGCAGTTAAAAAGCTCGTAGTTGGATTTCTGGTCTTGGTGCGCCTGGCCCGCCGCGGTTACGCGTGTGAGTGCCGGCTGCGCGCCTGCCATCCTTCTGGAAACCGTCTCTACCCTTCACTGGGCCGGATTCGCGCTCCAGATCCTTTACTTTGAAAAAATTAGAGTGTTCAAAGCAGGCTTACGCTGTGAATACATTAGCATGGAATAATAACTTAGGACTTTGGTTCTATTTTGTTGGTTTCTAGGACTGAAGTAATGATTGATAGGGATAGTTGGGGGTGCTAGTATTCAGCGGCCAGAGGTGAAATTCTTGGATTCGCTGAAGACTAACTTATGCGAAAGCATTCACCAAGGATGTCTTCTTTAATCAAGAACGAAAGTTGGGGGATCGAAGACGATCAGATACCGTC
>149cc7d73ff55011075d0452f48bd92c
AGGGCAAGTCTGGTGCCAGCAGCCGCGGTAATTCCAGCTCCAATAGCGTATATTAAAGTTGTTGCGGTTAAAAAGCTCGTAGTTGGATTTCTGCTTGGGGCGACCGGTCCACCCTTCGGGTGTGTATCTGGTGTGCTTTGGGCATCCTCCTGGAGAACGTTCCTGCACTTGACTGTGTGGTGCGGTATCTAGGACTTTTACTTTGAGGAAATTAGAGTGTTCACTGCAGGCATTTCGCCTTGAATACATTAGCATGGAATAATAAGATAGGACCTCGGTTCTATTTTGTCGGTTTCTAGAGCTGAGGTAATGATTAACAGGGATAGTTGGGGGCATTCGTATTTAACTGTCAGAGGTGAAATTCTTGGATTTGTTAAAGACGAACTACTGCGAAAGCATTTGCCAAGGATGTTTTCATTGATCAAGAACGAAAGTTAGGGGATCGAAGACGATCAGATACCGCC
>ce1534d362a3911056726dd71b5f70b2
AGGGCAATTCTGGTGCCAGCAGCCGCGGTAATACCAGCTCTACTAGCATATATTAAAATTGCTGCAGTTAAAACGCTCGTAGTTTGAAATTTTAAAGAACCGGCGTGGGTAGCTTTAATTAGCTACGTGCGCGTTTAACCATGAACAAAAATTATTGCTCAAAGAAGGACAGTGCGTCTATTGAGATTTCAGCATGGGATTATGGAATAAGGGAGAGAGGAAGGCCGGGTAAAAGCGGAGGAATCTTTCCAATGGTTAATGAGGACGATGCGTGGAAGTTCATATTAAAATGTCAGAGGTGAAATTCTTGGATTATTTTAAGATGAACATCAGCGAAGGCATCCTTCAAGTGCGTGCCTGTCAATCAAGAACGAAAGTTGGGGGATCGAAGACGATCAGATACCGCC
>8b9ded5e4c1ace5b94060ea4dd4b9ebf
AGGGCAATTCTGGTGCCAGCAGCCGCGGTAATTCCTGCTCCAATAGCGTATATTAAAGTTGTTGCAGTTAAAAAGCTCGTAGTTGAATTTCTGGCTTATATTCTTTTGGCACTTGTCGAAGGAATGTAGGTCATCCGCTAGAGAACTATATACGTCCTTCAGTGGTCGATATAGGGATCTGGCATTTTACTTTGAAAAAATTAGAGTGTTCAAGGCAGGCCATTGCCTGAATATACAAGCATGGAATAATGGAATAGGACTATGGTTCATTTTGTTGGTTATTGAACCTTAGTAATGATTAATAGGGACAGTTGGGGGCATTAGTATTTAATTGTCAGAGGTGAAATTCTTGGATTTATTAAAGACTAACTTATGCGAAAGCATTTGCCAAGGATGTTTTCATTAATCAAGAACGAAAGTTAGGGGATCAAAGACGATCAGATACCGCC
>75cafb7809c67ffca0dac17d0f408bf5
AGGGCAAGTCTGGTGCCAGCAGCCGCGGTAATTCCAGCTCCAGTAGCGTATATTAAAGTTGTTGCAGTTAAAAAGCTCGTAGTTGGATTTCTGGCTTGAGACGCCTGAGCCGCCAGGGTTACCTGTGTGAGTCTCGGTGTGTCTCTGCCATCCTTCTGGATAGCGTGTCTACCTTTTATTAGGCCGGGCTCGTGCTCCAGATCTTTTACTTTGAAAAAATTAGAGTGTTTAAAGCAAGCTTGCGCTATGAATACATTAGCATGGAATAATAATTTAGGACTTTGGTTCTATTTTGTTGGTTTCTAGGACTGAAGTAATGATTGATAGGGATAGTTGGGGGTGCTAGTATTCAGCGGCCAGAGGTGAAATTCTTGGATTCGCTGAAGACTAACTTATGCGAAAGCATTCACCAAGGATGTCTTCTTTAATCAAGAACGAAAGTTGGGGGATCGAAGACGATTAGATACCGCC
>79838d0142326585186015d0fc746608
AGGGCAATTCTGGTGCCAGCAGCCGCGGTAATTCCAGCTCCAATAGCGTATATTAATTCTGTTGCGGTTAAAAAGCTCGTAGTTGGATCTCGGTTGTCCGTGTTCGGTTAGCTGATTGGCTTTACTGAATGTCAGGGCATCTGTTTCTTTGCAGTGTGAGCGTGGGTGCTCTTAACCGAGTGTCCACGTCCTCGCCTGCAGGTTTACTTTGAAAAAATTAGAGTGCTCAAAGCAGGCCTCGTTGCGCTTGAATATTCGTGCATGGAATAATGGAATAGGACGTCGTTTCTATTTTGTTGGTTTTCGGAAATCGACGTAATGATTAATAGGGACAGTCGGGGGCATTAGTATTCAGACGACAGAGGTGAAATTCTTGGACCGTCTGAAGACTGCCAACTGCGAAAGCATTTGCCAAGAATGTTTTCATTAATCAAGAACGAAAGTTAGAGGTTCGAAGGCGATCAGATACCGCC
>75946646bac0d3b0c63c6d57cdb1966c
AGGGCAAGTCTGGTGCCAGCAGCCGCGGTAATTCCAGCTCCGCAAGTGTATTCCTATACTGTTGCGTTTAAATAGCTCGTAGTTGGATCTGCGTGTTTAGCGCGCGGTGCCATTTTGCGATGGTTACTGCGACGCGACACAGTTGTGTTGGTTGACGCGATGCTCTCACGAGTGTTGAGTTGCCAACGAGTTTACTTTGAACAAATCAGAGTGCTCAAAACGGGCGTTTCGCTCGAATGTTCTTGCATGGAATAATAGAATAGGACCTGTCGTTCTATTTTGTTGGTTTTCGGAACGTGGGTAATGATTAAGAGGGACAGACGGGGGCATTTGTACTGCGACGTGAGAGGTGAAATTCTTGGATCGTCGCAAGACAAACTACTGCGAAAGCATTTGCCAAGAATGTTTTCATTAATCAAGAACGAAAGTAACGGGTTCGAAGACGATTAGATACCGCC
>c63a1955b371e61e8a62e4d4d8d4ca59
AGGGCAAGTCTGGTGCCAGCAGCCGCGGTAATTCCAGCTCCAGAAGCGTATATTAATATTGTCGCGGTTAAAAAGCTCGTAGTTGGATTTCTGATTAACCGTTCTGGCCCGCAGATTTCGGTCTGTGAGTGCCGGAATGTTGTTTTTCATCCTTTCAGAGAGCTGTGTCTACTATTTACTTAGCAGGACACTGTGATCTGGATCATTTACTTTGAAAAAATTAGAGTGTTCAAGGCAGGCTTTTGCTATGAATACATGAGCATGGAATAATAATATAGGACTTTGGTTCTATTTTGTTGGTTTCTAGGACTGAAGTAATGATTGATAGGGATAGTTGGGGGTGCTAGTATTGTTAGGCCAGAGGTGAAATTCTTGGATTCTAGCAAGACTAACTACTGCGAAAGCATTCACCAAGGATATCCTTTTTAATCAAGAACGAAAGTAGGGGGATCGAAGACGATCAGATACCGCC
>78415edf976dbe9118e89160563bda27
AGGGCAAGTCTGGTGCCAGCAGCCGCGGTAATTCCAGCTCCAATAGCGTATATTAAAGTTGTTGCAGTTAAAAAGCTCGTAGTTGAATTTCTGTCTAGCAGATCCCGTACGGCTTCGGCTGGTTACGTGGATAGTGTTAGACTTTTTTCTGGAGACCGTACTGTACTTAACTGTATGGTGCGGGATTCAGGACTTTTACTTTGAGAAAATTAGAGTGTTTCAAGCAAGCTTGCGCCTTGAATACTGCAGCATGGAATAATACGATAAGACTTTTGTCTTATTTTGTTGGTTTCTAAGACAAAGTAATGATTGATAGGGACAGTTAGGGGCATTCGTATTTAACTGTCAGAGGTGAAATTCTTGGATTTGTTAAAGACGAACTACTGCGAAAGCATTTGCCAGGGATGTTTTCATTAATCAAGAACGAAAGTTAGGGGATCGAAGACGATCAGATACCGCC
>4bc5af3e1e1eb218eb0489eae146d62b
AGGGCAAGTCTGGTGCCAGATGCCGCGGTAATTCCAGCTCTAATAGCGTATATGAATATGTTGCTGTTAAAAAGTTCTTAGTTGGATCTGCGATCATAGACACTGGTTTCCTTGTTGTGGAATACTTGCTGTCTCGATCTACCTTGTTAGATTTCTCTTGATGCTCTTAACTGAGTTCCTTGAGTGTCTAGCTTGTTTACTTTAAAAAAATTAGAGTGCTCATGGTGGTGCATGGAATAATGGAATAGGACCTCGGTTCTATTGTGTTGGTTTTCGGAGCAGAATTCTCTGATTAAGAGGGACACACGGGGGCATTCGTACTGCTACGTTAGAGGTGAAATTCTTGGATCGTAGCATGACGAACAACTGCGAAAGCATTTGCCAAGAATGTTTTCATTAATCAAGAACGATAGTTAGACGTTCGAAAGACGATCAGATACCGCC
>5f64d062c4bf97eda9424c08eb8d1fbe
AGGGCAAGCCTGGTGCCAGCAGCCGCGGTAATTCCAGCTCCAATAGCGTATATTAAAGTTGTTGCAGTTAAAAAGCTCGTAGTTGAACCTCTGTATGTTTCCAGTTTTGGCTTCGGTCAGGCTGCGAGGCATACATCCGCTTGCAAGTCCGGCACGGCCTTCAGTGGTCGACCGGAGGAGTAAGCCCTTTACTTTGAAAAAATTAGAGTGTTTAAGGCAGGCGACGGCCCGAATACACTAGCATGGAATAATAGAACAGGACTTTTGTCCATTTGGTTGGTTATTGGACTTAAGTAATGATTAAAAGGGACAGTTGGGGGCATTAGTATTTAATTGTCAGAGGTGAAATTCTTGGATTTATTAAAGACTAACTTATGCGAAAGCATTTGCCAAGGATGTTTTCATTAATCAAGAACGAAAGTTAGGGGATCAAAGACGATCAGATACCGCC
>b9593c872bf38339d049f447827d1045
AGGGCAAGTCTGGTGCCAGCAGCCGCGGTAATTCCAGCTCCAGTAGCGTATATTAAAGTTGTTGCAGTTAAAAAGCTCGTAGTTGGATTTCTGGCGTGACGCGCCTGGCCCGCGTGCGGTTTCGTATGTGAGTGCCGGTGCGCGTCTGCCATCCTTCTAGAAAACAGCGCGTCTGCCTTCGCTGGCTAGACCGCTTGTGATCTAGATCTTTTACTTTGAAAAAATTAGAGTGTTCAAAGCAGGCTTGCGCTGTGAATACATTAGCATGGAATAATAATTTAGGACTTTGTTTCCTATTTTGTTGGTTTCTAGGAATGAAGTAATGATTGATAGGGATAGTTGGGGGTGCTAGTATTCAGCGGCCAGAGGTGAAATTCTCAGATTCGCTGAAGACTAACTTATGCGAAAGCATTCACCAAGGATGTCTTCTTTAATCAAGAACGAAAGTTGGGGGATCGAAGACGATCAGATACCGCC
>4ba0a291abfa0557a004b3453893465b
AGGGCAAGTCTGGTGCCAGCAGCCGCGGTAATTCCAGCTCCGCAAGTGTATTCCTATACTGTTGCGTTTAAATAGCTCGTAGTTGGATCTGCGTGTTTAGCGCGCGGTGTTACTCATTAGTAACTACTGCGACGCGACACTGTACGCTTTCAGAATACTCACGTAGTATTGTGTAAGCAAGTTTACTTTGAACAAATCAGAGTGCTCAAGACGGGCGTTTCGCTCGAATGTTCTTGCATGGAATAATAGAATAGGACCCGGCGTTCTATTTTGTTGGTTTTCGGGACGCGGGTAATGATTAAGAGGGACAGACGGGGGCATTTGTACTGCGACGTGAGAGGTGAAATTCTTGGATCGTCGCAAGACAGACTACTGCGAAAGCATTTGCCAAGAATGTTTTCATTAATCAAGAACGAAAGTAACGGGTTCGAAGACGATCAGATACCGCC
>7a0820efe6a32733313de7282dc2f343
AGGGCAAGTCTGGTGCCAGCAGCCGCGGTAATTCCAGCTCCGCAAGTGTATTCCTATACTGTTGCGTTTAAATAGCTCGTAGTTGGATCTGCGTGTTTAGCGCGCGGTGTTACTACTTGTAACTACTGTGCCGCGACACTGTACGTTGACTTCGTACTCATTGAGTATGTAGACAACAAGTTTACTTTGAACAAATCAGAGTGCTCAAAACGGGCGTTTCGCTCGAATGTTCTTGCATGGAATAATAGAATAGGACCGCGCGTTCTATTTTGTTGGTTTTCGGGACGCGGGTAATGATTAAGAGGGACAGACGGGGGCATTTGTACTGCGACGTGAGAGGTGAAATTCTTGGATCGTCGCAAGACAGACTACTGCGAAAGCATTTGCCAAGAATGTTTTCATTAATCAAGAACGAAAGTAACGGGTTCGAAGACGATCAGATACCGTC
>ab9ba5b34452a45fb3058d1b5dac637b
AGGGCAATTCTGGTGCCAGCAGCCGCGGTAATTCCAGCTCCAATAGCGTATATTAAAGTTGTTGCAGTTAAAAAGCTCGTAGTTGGATTTCTGGTATGGTGCGCCTGGTCCGCGGCCTTATTGGTCAGTGAGAACCGGTGTGTGCCTGCCATCCTTCTGGGGAGTGCGTACTACCCTTCATTGGGCCGGTATCACGACCTGGATCGTTTACTTTGAAAAAATTAGAGTGTTTCAAGCAGGCTTCTCGCTGTGAATACATTAGCATGGAATAATAAGATAGGACTTGGGTCTTATTTTGTTGGTTTCTAGGACCGAAGTAATGATTGATAGGGATAGTTGGGGGTGCTCGTATTCAGCGGCCAGAGGTGAAATTCATGGATTCGCTGAAGACGAACTAATGCGAAAGCATTCACCAAGGATGTCTTCTTTAATCAAGAACGAAAGTTGGGGGATCGAAGACGATCAGATACCGCC
>bdc303bb61bdada21b188a85053ab6df
AGGGCAAGTCTGGTGCCAGCAGCCGCGGTAATTCCAGCTCTAATAGCGTATATTAAAGTTGTTGCGGTTAAAAAGCTCGTAGTTGAATCTTGGCGCGGTTGGGGTCGGTCCGCCCACTGGGTGTGCACTGGCTCGGCCGTGCTCTCCTGTCAGATACGCGCCGGTGCACTTCACTGTGTGTCGGTCAGCCTTCGGGCGGCGTTCTGGCTCTTTTACTTTGAGTAAATTAGAGTGTTCAAAGCAGGCAAAACATCAGCCACTGAATACATTAGCATGGGATAATGGAATAGGACTTTGGTTCTATTTTGTTGGTTTCTAGGACCGAAGTAATGATTAATAGGGACAGTTGGGGGCATTAGTATTTAATTGTCAGAGGTGAAATTCTTGGATTTATTAAAGACTAACTACTGCGAAAGCATTTGCCAAGGATGTTTTCATTAATCAAGAACGAAAGTTAGGGGATCGAAGACGATCAGATACCGTC
>fcbc41d1a7811b6373332807e85ad915
AGGGCAATCCTGGTGCCAGCAGCCGCGGTAATTCCAGCTCCAATAGCGTATATTAAAGTTGTTGCAGTTAAAAAGCTCGTAGTTGGATCTCGGGAGCGAGCCGGCGGTCCGCCTCGCGGCGGCTTACTGCCGCGTCTTCTCGCCCTACTCCCTCGGCTCTCCCTCGGTGTCCTTCGCTGGGTGCCCTGGGTGGCCGGGACGTTTACTTTGAAAAAATTAGAGTGTTCAAAGCAGGCTCTTCAGCCTGAATAATGGTGCATGGAATAATGGAATAGGACCTCGGTTCTATTTTGTTGGTTTTCGGAACTTGAGGTAATGATTAAGAGGGACGGACGGGGGCATTCGTATTGCGGTGTTAGAGGTGAAATTCTTGGATCGCCGCAAGACGACCGGCTGCGAAAGCGTTTGCCAAGAACGTTTTCATTAATCAAGAACGAAAGTCAGAGGTTCGAAGACGATCAGATACCGCC
>94b05bd8d13b28eee639e63d77366321
AGGGCAATTCTGGTGCCAGCAGCCGCGGTAATTCCAGCTCCAATAGCGTATATTAAAGTTGTTGCGGTTAAAAAGCTCGTAGTTGGATCTAGGATTAGGGCCACGGTCATTCAGCTGAGTGCACTGTGTGCCTGACTCCTTTTCTTCAGTATTCTATTGTTGCTCTTAAATGAGTGACTTTAGTTGCTGGAACTTTTACCTTGAAAAAATTGAAGTGCTCAAAGCAGGTTTTGCCTGAACATTGCTGCATGGGATAATAGAATAGGATTTTGGTCCTATTTCTGTTGGTTTCGGGACACGAAATAATGATTAATAGGGACAGACGGGGGCATTCGTATTGCTGCGTTAGAGGTGAAATTCTTGGATCGCAGCAAGACGAACTACTGCGAAAGCATTTGCCAAGAATGTTTTCATTAATCAAGAACGAAAGTTAGAGGTTCGAAGGCGATCAGATACCGCC
>970a580b5e064c26ddc2e5d49e5babe0
AGGGCAAGTCTGGTGCCAGCAGCCGCGGTAATTCCAGCTCCAATAGCGTATATTAATGTTGTTGCGGTTAAAAAGCTCGTAGTTGGATCTCTGCGCGCATGGCGCGGTTCGATTGTTTGTCGTGACTGCGCTCGTTTGCGCGCTTGCTCTGGCAGGCGTTTTGGGTCGGTGCTCTTAACCGAGTGTCGTCTCATGCCTGCCGTTTTACTTTGAAAAAATTAGAGTGCTCAAAGCAGGCCTTGACCGCTTGAATATTCGTGCATGGAATAATGGAATAGGACGTCGTTTCTATTTTCGTTGGTTTTCTGAACTCGACGTAATGATTAATATGGACAGTCGGGGTGATTAGTATTCAGACGACAGAGGTGAAATTCTTGGACCGTCTGAAGACTAACAGCAGCGAAAGCGTCTCACAAGGATGTTTTAATTAATCAAGAACGAAAGTCAGAGGTTCGAAGACGATCAGATACCGCC
>300527d958481795749f86e5dba05853
AGGGCAATTCTGGTGCCAGCAGCCGCGGTAATTCCAGCTCCAGTAGCGTATATTAAAGTTGCTGCAGTTAAAAAGCTCGTAGTTGGATTTCTGGTGTGAGGCGCCTGGCCCGCCGCTTCGAGCGTGTGAGTGCCGGTGCGGCTCCGCCATCCTTCTGGGGAGCGTGCCTACCCTTTACTGGGCCGGGCACGGGACCCAGATCGTTTACTTTGAGTAAATTAGAGTGTTCAAAGCAGGCTCGCGCTATGAATACGACAGCATGGAATAATGACTTAGGACTCCGGTTCTATTTTGTTGGTTTCTAGGACTGAAGTAATGATTGATAGGGATAGTTGGGGGTGCTAGTATTCAGCGGCCAGAGGTGAAATTCTTGGATTCGCTGAAGACTAACTTATGCGAAAGCATTCACCAAGGATGTCTTCTTTAATCAAGAACGAAAGTTGGGGGATCGAAGACGATCAGATACCGTC
>43d908246f6534701d0c6a043ef884f6
AGGGCAAGTCTGGTGCCAGCAGCCGCGGTAATTCCAGCTCCAATAGCGTATATTAAAGTTGTTGCGGTTAAAAAGCTCGTAGTTGGATTTCTGCCAAGGACGATCGGTCCGCCCTCTGGGTGAGCATCTGGCTCGGCCTAGGCATCATCTTGGAGAGCGTCGCTGCACTTGATTGTGTGGCACGGTATCCAGGACATTTACTTTGAGGAAATTAGAGTGTTTCAAGCAAGCGCACGCCTTGAATACATTAGCATGGAATAATAATATAGGACTTCAGTTCTATTTTGTTGGTTTCTAGAGCTGAGGTAATGATTACTAGGGATAGTTGGGGGCATTCGTATTTAACTGTCAGAGGTGAAATTCTTGGATTTGTTAAAGACGGACTACTGCGAAAGCATTTGCCAAGGATGTTTTCATTGATCAAGAACGAAAGTTAGGGGATCGAAGACGATCAGATACCGCC
>0478ed7c040ddacdb978beb7b18ba634
AGGGCAAGTCTGGTGCCAGCAGCCGCGGTAATACCAGCTCCACAAGCGTATATTAAAGCTGCTGCAGTTAAAACGCTCGTAGTTGTGGTTTCGTTAGCGAGAAGGCCTGTGTCTCAAAAAGACGCGGGTCGGCTGGCTAATTACAATCTAGTATGTGTGTTAACTCACACATACTAAGTAAACCTTGAAGAAATATTGGCGCTTAAAACTTGACTTAGGTCAAAGTTCTTTTTGCATGGGATTTTAGAATACGAGTGGTGGAGTAAGATCTGCTGCTAATGACATTTGAGGATGAAAGAGGAAGTTAATATTTGCGAGTCAGAGGTGAAATTCTTGGATTTCGCAAAGATTAACTAATGCGAAGGCATTCTTCAATTGCTTTCCTGTCAATCAAGAACGAAAGTTAGGGGATCGAAGACGATCAGATACCGTC
>d7d9c0e0e898aa3ccab07be49dda9595
AGGGCAAGTCTGGTGCCAGCAGCCGCGGTAATTCCAGCTCCAATAGCGTATATTAAAGTTGTTGCAGTTAAAAAGCTCGTAGTTGGATTTCTGTGAGAGTGCCTGCCTCGGCTTTGATGCTTGTGGGCAGCGCTCTTACATCCTTCTGTTAACTGTTCTTGGCTTTCATTTGCTGGTTCAGGGCTCAGATATTTTACCTTGAGAAAATTAGAGTGTTTCAGGCAGGCTTATGCACGGAATACATTAGCATGGAATAATGGAATAGGACCTGTGCGTCTCTCGGGGCGCCGGTCTCTGTTGTTGGTTTCGGGGACTAAAGTAATGATTAATAGGGATAGTTGGGGGCATTAGTATTTAATAGTCAGAGGTGAAATTCTCGGATTTGTTAAAGACTAACTTATGCGAAAGCATTTGCCAAGGATGTTTTCATTAATCAAGAACGAAAGTTAGGGGATCAAAGACGATTAGATACCGCC
>0f6f792fc830fc4f2f3c56bddfe7f25a
AGGGCAAGTCTGGTGCCAGCAGCCGCGGTAATTCCAGCTCCAATAGCGTATATTAAAGTTGTTGCAGTTAAAAAGCTCGTAGTTGGATTTCTGGTAAGTCAGGCCTGGTCCGCCGTTTATATGACGTGTGAGTACCGGCGCTTGTCTGCCATCCTTCTGGGGAGGGCCGCCTATCCTTGATTGGACCGGGCAGTTCGACCTGGATCGTTTACTTTGAAGAAATTAGAGTGTTTAAAGCAGGCTCATTGCGCTTTGAATATATTAGCATGGAATAATAAGATAGGACTTTGGTCTTATTTTGTTGGTTTCTAGGACTGAAGTAATGATTAACAGGGACAGTTGGGGGTGCTGGTATTTAACGGCCAGAGGTGAAATTCTTGGATTCGTTAAAGACCAACTTATGCGAAAGCATTCACCAAGGATGTCTTCATTAATCAAGAACGAAAGTTGGGGGATCGAAGACGATCAGATACCGCC
>6bbadc43a9d5d1e7f0c291b40be38c14
AGGGCAATTCTGGTGCCAGCAGCCGCGGTAATTCCAGCTCCAGTAGCGTATACTAAAGTTGTTGCAGTTAAAAAGCTCGTAGTTGGATTTCTGGTGTGACATGCCTGGTCCGCCGAGGTTACTCGTGTGAGTATCGGTGCGTGTCTGCCATCCTTCTAGTCAACGGTGCTGCCCTTCATTGGGTGGGCGCCGCGAACTAGATCTTTTACTTTGAAAAAATTAGAGTGTTTAAAGCAGGCTTACGCTATGAATACATTAGCATGGAATAATAATCTAGGACTTCGGTCTTATTTTGTTGGTTTCTAGGACTGAAGTAATGATTGATAGGGACAGTTGGGGGTGCTAGTATTCAGAGGCCAGAGGTGAAATTCTTGGATTCTCTGAAGACTAACTTATGCGAAAGCATTCACCAAGGATGTCTCCTTTAATCAAGAACGAAAGTTGGGGGATCGAAGACGATCAGATACCGCC
>32b183a893a813e43691f9bcb7a5cd3b
AGGGCAAGCCTGGTGCCAGCAGCCGTGGTAATTCCAGCTCTAATAGCGTATATCAATGTTGCTGCGGTTAAAAAGCTCGTAGTTGGATCTGCGATCGTAGACACTGGTTTCCTTCGTGGAATACTTGTTGTCTCGATCTACCTTGTTAGATTTCTCTTGGTGCTCTTAACCGAGTGCCTTGAGTGTCTAGCTTGTTTACTTTGAAAAAATTAGAGTGCTCAACGCAGGCGTTTGCCTGAATAGTGGTGCATGGAATAATGGAATAGGACCTCGGTTCTATTTTGTTGGTTTTCGGAGCAGAGGTAATGATTAAGAGGGACAGACGGGGGCATTCGTACTGCTACGTTAGAGGTGAAATTCTTGGATCGTAGCATGACGAACAACTGCGAAAGCATTTGCCAAGAATGTTTTCATTAATCAAGAACGATAGTTAGAGGTTCGAAGGCGATCAGATACCGCC
>a7acaafa9b7c5b7939e4c3eb3970ef5c
AGGGCAAGTCTGGTGCCAGCAGCCGCGGTAATACCAGCTCCAATAGCGTATGCTAAAGTTGTTGCAGTTAAAAGGCTCGTAGTCGAACTTATGGCCCTGTGAACCCGGCCCAATCTCTAGTAGATTGCGCGCTGGTGTGCACGGGTCATTTTTCTGGAGAGCATTGCTGCCCTTGATTGGGTCGGTGATGTAATTCAGATCTTTTACTGTGAGAAAATCAAAGTGTTCAAAGCAGGCTTTAATGCTTGTATGGTTCAGCATGGAATAATAAGATAAGACTTCGGTTTTGTTTTGTTGGCTATACGAACCAAAGTAATGATTGAAAGGGATAGTTGGGGGTGCTAGTATTCAGTGGTCAGCGGTGAAATGCGAGGACCCATTGAAGACTAACTTATGCGAAAGCATTCACCAAGGATATCTTCTTTGATCAAGAACGAAAGTTGGGGGATCGAAGACGATCAGATACCGCC
>60f71f7999484e83b493c855b972c06d
AGGGCAAGTCTGGTGCCAGCAGCCGCGGTAATTCCAGCTCCAATAGCGTATATTAAAGTTGTTGCAGTTAAAAAGCTCGTAGTTGGATCTAGGGACCAGGCTGGTGGTCCGCCCCGCGCGGGGCGGTTACTGCCTGTCCTGACCTACCTCCCGGTTCTCTCTTGGTGCTCTTGACTGAGTGTCTCGAGTGGCCGGAACGTTTACTTTGAAAAAATTAGAGTGTTCAAAGCAGGCAATTCGCCTGAATAATGGTGCATGGAATAATGGAATAGGACCTCGGTTCTATTTTGTTGGTTTTCGGAACTCGAGGTAATGATTAAGAGGGACAGACGGGGGCATTCGTATTACGGTGTTAGAGGTGAAATTCTTGGATCGCCGTAAGACGAACTACTGCGAAAGCATTTGCCAAGAATGTTTTCATTAATCAAGAACGAAAGTCAGAGGTTCGAAGACGATCAGATACCGCC
>fa751a175e88a2dbbe5c196d7154882f
AGGGCAATCCTGGTGCCAGCAGCCGCGGTAATTCCAGCTCCAATAGCGTATATTAAAGTTGTTGCAGTTAAAAAGCTCGTAGTTGGATTTCTGTGAGAGTGCCTGCGTCGGCTTGATGCTGGATCGCAAGCGCTCTTACATCCTTCTGTTAACTGTTCTTGGCATTTATTTGCTGGTTCAGGGCTCAGATATTTTACCTTGAGAAAATTAGAGTGTTTCAGGCAGGCTATGCACGAATACATTAGCATGGAATAATAGAATAGGACTTGCGCATCTTCGGATGCCGGTCTCTGTTGTTGGTTTGAGGGACTAAAGTAATGATTAATAGGGATAGTTGGGGGCATTAGTATTTAATAGTCAGAGGTGAAATTCTCGGATTTGTTAAAGACTAACTTATGCGAAAGCATTTGCCAAGGATGTTTTCATTAATCAAGAACGAAAGTTAGGGGATCAAAGGCGATTAGATACCGCC
>895bf9f128665f509b5bb8c68db56028
AGGGCAAGTCTGGTGCCAGCAGCCGCGGTAATTCCAGCTCTGAAGGTGTATACCACCGTTGTTGCGGTTAAAACGCTCGTAGTTGGATCTACGTTCGTGGTGTCGGTGTTCTCTGCTGAGATCTACTGACTACCTGAACTGAGGCAGCTGGTTTTTCCTTGGTGCTCTTTATTGAGTGCCTTGGGTGGCTAGCAAGTTTACTTTGAAAAAATTAGAGTGCTCAAAACAGGCGCATGCCTGAATAGTGGTGCATGGAATAATGGAATAGGATCTTGGTCCTATTTTGTTGGTTTTCGGGAGCCAAGATAATGATTAAGAGGGACAGACGGGGGCATTCGTATTGCAGCGTTAGAGGTGAAATTCTTGGATCGTTGCAAGACGAACAACTGCGAAAGCATTTGCCAAGAATGTTTTCATTAATCAAGAACGAAAGTTAGAGGTTCGAAGACGATCAGATACCGCC
>4b6d13d87feb7d6567f29241972d5af7
AGGGCAAGCCTGGTGCCAGCACCCGCGGTAATTCCAGCTCTTATAGTGTATATTAAAGTTGTTGCAGTTAAAAAGCTCGTAGTCTAATATCTAGCGCGGCGCGCGCTGGCTCACTGCCAGCGTGCCGCTGGGCTATCTGTTCGAGAACTTCTTCTATCTTAACTGGTCGGAGATGCTGATCGGACTCTTTCCTGAGAAAAAATTAGAGTGTTTAAAGCAGGCTAATGCAATGAATATTACAGCTTGGAATAATAGAATAAGACTGGAGTGTCTTTTGTTGGTTATGAACTTTAGTAATGGTTAATATAAACAGTCGGGGGTATTAGTATTTAAGTGTCAGAGGTGAAATTCTATGATTACTTAAAGACTAACTTATGCGAAAGCATTTACCAAGGATGTTTTCATTGATCAAGAACGAAAGTTAGGGGATCAAAGACGATCAGATACCGCC
>b93a4aadde8b76cf3e38c4eb9f217b45
AGGGCAAGCCTGGTGCCAGCAGCCGCGGTAATTCCAGCTCCAATAGTGTATATTAAAGTTGCTGCGCTTAAAAAGCTCGTAGTTGGATCTCGGGCTTCAGGCTGGCGGTCCGCCTCGCGGCGGTCTACTGCCTGCCCTGGCCCCCTGTACGGCAAGTCCCTTGGTGCTCTTGACTGAGTGTCTTGGGCGGCCGGACGTTTACTTTGAAGAAATTAGAGTGCTCAAAGCAGGCCTTTGTCGCCTGGATAGTGGTGCATGGAATAATGGAAGAGGACCTCGGTTCTATTTTGTTGGTTTTCGGAGCGCGAGGTAATGATTAATAGGGACTGCCGGGGGCATTCGTATTGCGGCGCGAGAGGTGAAATTCTGGGACCGTCGCAAGACGAACTACAGCGAAAGCATTTGCCAAGAATGTTTTCATTAATCAAGAACGAAAGTCAGAGGTTCGAAGACGATCAGATACCGCC
>11f96e21707c3e9a2f96d96625308bd4
AGGGCAAGTCTGGTGCCAGCAGCCGCGGTAATTCCAGCTCCAATAGCGTATATTAAAGTTGTTGCGGTTAAAAAGCTCGTAGTTGGATCTACGATCACGGCCAGTGGTCGTCCATCTCGGATGTACTGCTGCGTCTGATCGAATTATCTGGTGTGCGGTTGATGCTCTTCATTGAGTGTCTTCAGCTGCTGGAACGTTTACCTTGAAAAAATTGAAGTGCTCAAAGCAGGCCTATGCCTGAACATTGTTGCATGGGATAATAGAATAGGACTTCGGTTCTATTTTGTTGGTTACGGAATTCGGAGTAATGATTAATAGGGACAGACGGGGGCATTCGTATTGCTGCGTTAGAGGTGAAATTCTTGGATCGTAGCAAGACGCACTACTGCGAAAGCATTTGCCAAGAATGTTTTCATTAATCAAGAACGAAAGTTAGAGGTTCGAAGACGATCAGATACCGTC
>6ed3e35503396ad7e4861a1fd552a0e1
AGGGCAAGTCTGGTGCCAGCAGCCGCGGTAATTCCAGCTCCAGTAGCGTATATTAAAGTTGTTGCAGTTAAAAAGCTCGTAGTTGGATTTCTGGTTTGGCGAGCCTGACCCGCTGATCTTTCAGTGTGTGTCGGTCGTTTGCCTACCATCCTTCCAGAGAACTTTGCCTCCCCTTCATTGGGACGGGCTAGCGATCTGGAACTTTTACTTTGAAAAAATTAGAGTGTTCAAAGCAGGCTTTGCGCTATGAATACATTAGCATGGAATAATAATTTAGGACTACGGTTCTATTTTGTTGGTTTCTAGAACTGAAGTAATGATTGATAGGGATAGTTGGGGGTGCTAGTATTCAGCGGCCAGAGGTGAAATTCTTGGATTCGCTGAAGACTAACTTATGCGAAAGCATTCACCAAGGATGTCTTCTTTAATCAAGAACGAAAGTTGGGGGATCGAAGACGATCAGATACCGTC
>d6e92b3e5ff196eba254c42fa49b6e6f
AGGGCAAGTCTGGTGCCAGCAGCCGCGGTAATTCCAGCTCCAGTAGCGTATATTAAAGTTGTTGCAGTTAAAAAGCTCGTAGTTGGATTTCTGGTGAACCAAGATGGCCCGGTGTCTTAATGACTACTGAGTGCCGTTTTTTTGGTTTACCATCCTTCCAGAGAGTTGTGCCTACCGCTAGTCGGCCGGGTGCTGCGATCTGGATCATTTACTTTGAAAAAATTAGAGTGTTTCAAGCAGGCTTACGCTTTGAATACATTAGCATGGAATAATAATATAGGACTTTGGTTCTATTTTGTTGGTTTCTAGGACTGAAGTAATGATTGATAGGGATAGTTGGGGGTGCTAGTATTCAGCGGCCAGAGGTGAAATTCTTGGATTCGCTGAAGACTAACTACTGCGAAAGCATTCACCAAGGATGTCTTCTTTAATCAAGAACGAAAGTTGGGGGATCGAAGACGATCAGATACCGCC
>7518339a55b2621934383dfaf6085f6d
AGGGCAAGCCTGGTGCCAGCAGCCGCGGTAATTCCAGCTCCAATAGCGTATATTAAAGTTGTTGCAGTTAAAAAGCTCGTAGTTGAATTTCTGGTATATTCTTTTTTGGCACTTGTCGAGAAAGAGTGTATCATCCGCCAGAGAACTATAGTCGTCCTTAAGTGGTCGATATAGGGATCTGGCACTTTACTTTGAAAAAATTAGAGTGTTCAAGGCAGGCCATTGCCATGAATACACAAGCATGGAATAATGGAATAGGACTATGGTTCATTTTATTGGTTATTGAACCTTAGTAATGATTAATAGGGACAGTTGGGGGCATTAGTATTTAATTGTCAGAGGTGAAATTCTTGGATTTATTAAAGACTAACTTATGCGAAAGCATTTGCCAAGGATGTTTTCATTAATCAAGAACGAAAGTTAGGGGATCAAAGACGATCAGATACCGCC
>11a311f4465926e36a3352b124a35ea2
AGGGCAAGTCTGGTGCCAGCAGCCGCGGTAATTCCAGCTCCAATAGCGTATATTAAAGTTGTTGCAGTTAAAAAGCTCGTAGTTGGATTTCAAGGATTAGACGGGTCACCCCGTCGAAGCCTATCACTCCGAAAGGAGTGTTACTGTGAGAAAATTAGAGTGTTTCAAGCAGGCGATTGCAGGAATACATTAGCATGGAATAACGAATGTATCTGGAATCTTGGTTAATTCTAGATTACGATTAATAGGGACAGTTGGGGGCATTAGTATTTAATTGTCAGAGGTGAAATTCTTGGATTTATTAAAGACTAACGTATGCGAAAGCATTTGCCAAGGATGTTTTCATTAATCAAGAACGAAAGATAGGGGATCAAAGACGATCAGATACCGCC
>c0073936f902aaeea5b0a3440d6eff7e
AGGGCAAGTCTGGTGCCAGCAGCCGCGGTAATTCCAGCTCTCAAGGTGTATATCGCCATTGCTGCGGTTAAAAAGCTCGTAGTTGGATCTGCGCCTGTGGAAGCGGTGCGCCCGAGTGGTGTCAACTGCTCTCCCGGGCTTATCTGCCGGTTTTCGTGCGGTGCTCTTTACCGGGTGTCGTACGTGGCTGGCGAGTTTACTTTGAAGAAATTAGAGTGCTCAAAACAGGCGTTTCGCCTGAATAGTTGTGCATGGAATAATAGAACAGGACCTCGGTCTGTTTTGTTGGTTTCGGAACTGAGATAATGGTTAAGAGGGACTGCTGGGGGCATTCGTATCGCTGCGTGAGAGGTGAAATTCTTGGACCGTAGCGAGACGCCCTACTGCGAAAGCATTTGCCAAGAATGTCTTCATTAATCAAGAACGAAAGTCAGAGGTTCGAAGGCGATCAGATACCGCC
>b84fd994b5e6190814c4858786386c7d
AGGGCAAGTCTGGTGCCAGCAGCCGCGGTAACACCAGCTCCAATAGCGTATATTAAAGTTGTTGCAGTTAAAAAGCTCGTAGTTGGATTTCTGGCTTGGAGAGTGATTCCGGCATCGTTTTCGGTGTTTGTGTTTTGCTTTTCAGCCATACTTCGTGGAGAAATCTTCGGCTATTCATTTAGTCGGGGATGGATCCCGATCAATTACTTTGAAAAAATTAGAGTGTTCAAAGCAGGCTTACGCTGTGAATACATTAGCATGGAATAATAAAATAGGACTTTGGTCTTATTTTGTTGGTTTCCGAGACTGAAGTAATGATTGATAGGGATAGTTGGGGGTGCTAGTATTCAACGGCCAGAGGTGAAATTCTGTGATTCGTTGAAGACTAACTTATGCGAAAGCATTCACCAAGGATGTCTTCTTTAATCAAGAACGAAAGTTGGGGGATCGAAGACGATTAGATACCGCC
>4805a24f56369e1507e88c66c633fc1f
AGGGCAAGTCTGGTGCCAGCAGCCGCGGTAATACCAGCTCTACTAGCATATATTAAAATTGCTGCAGTTAAAACGCTCGTAGTTTGAAATATTTTCAAGTGGCCGCGATGGTGCTCATGCGCGCGCGTCGAAAGGCGAGCGCGGGTGGGTAAAAAAAAACCAGCGAGGGCATTTGAAATTTTAAAGAACAGGCGTGGGTAGCTTTAATTAGCTACGTGCGCGTTTAACCATGAACAAAAATTATTGCTCAAAGAAGGACAGTGCGTCTATTGAGATTTCAGCATGGGATTATGGAATAAGGGAGAGAGGAAGGCCGGGTAAAAGCGGAGGAATCTTTCCAATGGTTAATGAGGACGATGCGTGGAAGTTCATATTAAAATGTCAGAGGTGAAATTCTTGGATTATTTTAAGATGAACATCAGCGAAGGCATCCTTCAAGTGCGTGCCTGTCAATCAAGAACGAAAGTTGGGGGATCGAAGACGATCAGATACCGCC
>95df8f5432a11d75e244133449803e8d
AGGGCAATCCTGGTGCCAGCAGCCGCGGTAATTCCAGCTCCGCAAGTGTATTCCTATACTGTTGCGTTTAAATAGCTCGTAGTTGGATCTGCGTGTTTAGCGCGCGGTGTTACTTCTTGTAACTACTGCGACGCGACACTGTACGCTTTCAGAATACTCACGTAGTATTGTGTAAGCAAGTTTACTTTGAACAAATCAGAGTGCTCAAGACGGGCGTTTCGCTCGAATGTTCTTGCATGGAATAATAGAATAGGACCCGGCGTTCTATTTTGTTGGTTTTCGGGACGCGGGTAATGATTAAGAGGGACAGACGGGGGCATTTGTACTGCGACGTGAGAGGTGAAATTCTTGGATCGTCGCAAGACAGACTACTGCGAAAGCATTTGCCAAGAATGTTTTCATTAATCAAGAACGAAAGTAACGGGTTCGAAGACGATCAGATACCGCC
>721d25eb184ee401e9e12a2b23ee4e0f
AGGGCAAGTCTGGTGCCAGCAGCCGCGGTAATTCCAGCTCCAATAGCGTATATTAAAGTTGTTGCGGTTAAAAAGCTCGTAGTTGGATCTCGGCGGGCAGGGGGCGGTTCGGTATCTGCCGGCACTGCCCCATTTGCCCGTGTGTTTGTCGGAGGTCGTCGGGTGCTCTTAATCGAGTGTCCGTTTTCGGCGCCGTCAGGTTTACTTTGAAAAAATTAGAGTGCTTCAAGCAGGCTGCGACGCCTGAATACTCGTGCATGGAATAATGGAATAGGACGTCGTTTCTATTTTGTTGGTTTTCGGAAATCGACGTAATGATTAACAGGGACAGTCGGGGGCATTAGTATTCAGACGACAGAGGTGAAATTCTTGGACCGTCTGAAGACTAACCACTGCGAAAGCATTTGCCAAGAATGTTTTCATTAATCAAGAACGAAAGTTAGAGGTTCGAAGGCGATCAGATACCGCC
>904c62b3eec3b2ba78ae5c08ad0eb1e3
AGGGCAAGTCTGGTGCCAGCAGCCGCGGTAATTCCAGCTCCGCAAGTGTATTCCTATACTGTTGCGTTTAAATAGCTCGTAGTTGGATCTGCGTGTTTAGCGCGCGGTGTTACTACTTGTAACTACTGTGCCGCGACACTGTACGTTGACTTCGTACTCATTGAGTATGTAGACAACAAGTTTACTTTGAACAAATCAGAGTGCTCAAAACGGGCGTTTCGCTCGAATGTTCTTGCATGGAATAATAGAATAGGACCGCGCGTTCTATTTTGTTGGTTTTCGGGACGCGGGTAATGATTAAGAGGGACAGACGGGGGCATTTGTACTGCGACGTGAGAGGTGAAATTCTTGGATCGTCGCAAGACAGACTACTGCGAAAGCATTTGCCAAGAATGTTTTCATTAATCAAGAACGAAAGTAACGGGTTCGAAGACGATCAGATACCGCC
>6a902680ce0fcc7a1c86642765f24316
AGGGCAAGTCTGGTGCCAGCAGCCGCGGTAATTCCAGCTCCAATAGCGTATATTAAAGTTGTTGCAGTTAAAAAGCTCGTAGTTGAATTTCTGCTTTGTTTTTCTTTTGGCATCTGTCGAAAGAGAGACAAGCATCCGCCAATGAACTATAGTCGTCCTTAAGTGGTCGATATAGGGAATTGGCATTTTACTTTGAAAAAATTAGAGTGTTCAATACAGGCAATTGCCATGAATACTTCAGCATGGAATAATGGAATAGGACTATGGTCTATTTTATTGGTTATTAGACCTTAGTAATGATTAATAGGGACAGTTGGGGGCATTAGTATTTAATTGTCAGAGGTGAAATTCTTGGATTTATTAAAGACTAACTTATGCGAAAGCATTTGCCAAGGATGTTTTCATTAATCAAGAACGAAAGTTAGGGGATCAAAGACGATCAGATACCGCC
>826e91ed986cf2dd0fff3867adff219c
AGGGCAAGTCTGGTGCCAGCAGCCGCGGTAATTCCAGCTCTAATAGCGTATATTAAAGTTGTTGCGGTTAAAAAGCTCGTAGTTGAATCTTGGCGCGGTTGGGGTCGGTCCGCCCACTGGGTGTGCACTGGCTCGGCCGTGCTCTCCTGTCAGATACGCGCCGGTGCACTTCACTGTGTGTCGGTCAGCCTTCGGGCGGCGTTCTGGCTCTTTTACTTTGAGTAAATTAGAGTGTTCAAAGCAGGCAAAACATCAGCCACTGAATACATTAGCATGGGATAATGGAATAGGACTTTGGTTCTATTTTGTTGGTTTCTAGGACCGAAGTAATGATTAATAGGGACAGTTGGGGGCATTAGTATTTAATTGTCAGAGGTGAAATTCTTGGATTTATTAAAGACTAACTACTGCGAAAGCATTTGCCAAGGATGTTTTCATTAATCAAGAACGAAAGTTAGGGGATCGAAGACGATCAGATACCGCC
>1893899587671da00fa678d64f25e80a
AGGGCAAGTCTGGTGCCAGCAGCCGCGGTAATTCCAGCTCCAATAGCGTATATTAAAGTTGTTGCAGTTAAAAAGCTCGTAGTTGGATTTCTGATTCTGCTTGCGGCGGTCCAGCCATATGGTTTGTGTACTGCTCGCTCGCAATCATCCTTTCAGGGAGTGTGTCTACCCTTCACTGGGCCGGACCCACGACCTGGATCGTTTACTTTGAAAAAATTAGAGTGTTTAAAGCAGGCAATTGCCTTGAATACATTAGCATGGAATAATAAGATAGGACTCTGGTCCTATTTTGTTGGTTTCTAGGACGAGAGTAATGATTGATAGGGACAGTTGGGGGTGCTCGTATTGAACGGCCAGAGGTGAAATTCTTGGATTCGTTCAAGACGAACTACTGCGAAAGCATTCGCCAAGGATGTCTTCTTTAATCAAGAACGAAAGTTGGGGGATCGAAGACGATTAGATACCGCC
>798f9ac513b8319fbb0968ce7e4e2561
AGGGCAAGCCTGGTGCCAGCAGCCGCGGTAATTCCAGCTCTCGAAGTGTATATCATTGTTGTTGCGGTTAAAAAGCTCGTAGTTGGATCTGCGTCTTTGGAACCGGTCTTCCCAACGGGATAGCACTGGTCTCCTGGACTAATCTCGCTGGTTTTGCCTTGGTGCCCTTTACCGGGTGTCCTGGCTGACTAGCATGTTTACTTTGAAAAAATTAGAGTGCTCAAAACAGGCGTTTGCCTGAATACTGGTGCATGGAATAATGGAATAGGACCTTGGTTCTATTTTGTTGGTTTTCGGAACATAAGGTAATGATTAAGAGGGACAGACGGGGGCATTCGTATTGCAGCGCTAGAGGTGAAATTCTTGGACCGCTGCAAGACGAACAACTGCGAAGGCATTTGCCAAGAATGTTTTCATTAATCAAGAACGAAAGTTAGAGGTTCGAAGACGATCAGATACCGCC
>5e0ef5f1b05080b2d5fc85ae4e37a13c
AGGGCAATTCTGGTGCCAGCAGCCGCGGTAATACCAGCTCCAATAGCGTATGCTAAAGTTGTTGCAGTTAAAAGGCTCGTAGTCGAACTTATGGCTCAGTGAACCCTGTCCATCCTCTAGTAGGTTGCGAACAGGAGTGCACGGGTCATTCTTCTGAAGAGCATTTCTGCCCTTGAATGGGTTGGAGGTGTAATTCAGATCATTTACTGTGAGTAAATCAAAGTGTTCAAAGCAGGCTTTAATGCTTGTATGGTTCAGCATGGAATAATAAGATAAGACTTCGGTTTTGTTTTGTTGGCTATAGAACCAAAGTAATGATTGAAAGGGATAGTTGGGGGTGCTAGTATTCCATGGTCAGCGGTGAAATGCGAGGACCCATGGAAGACTAACTTATGCGAAAGCATTCGCCAAGGATATCTTCTTTGATCAAGAACGAAAGTTGGGGGAACGAAGACGATCAGATACCGTC
>e5e6a4845ea227c2e731b22733fe0e62
AGGGCAAGCCTGGTGCCAGCAGCCGCGGTAATTCCAGCTCCAGTAGCGTATATTAAAGTTGTTGCAGTTAAAAAGCTCGTAGTTGGATTTCTGGCTGACCGCGTATGGTCCGGCGCCCTCAGGGCACTGTGTACCGTCGCGCGTTTGCCATCTTTTCAGAAAGTTGTGCCTACCGGCTTGTACGGAAGGGCGCTCCGATCTGGATCGTTTACTTTGAAAAAATTAGAGTGTTCCAAGCAGGCTTATGCTTTGAATACATTAGCATGGAATAATAATATAGGACTTCTGTTCTATTTTGTTGGTTTTCAGAACCGAAGTAATGATTGATAGGGATAGTTGGGGGTGCTAGTATTGAGCGGCCAGAGGTGAAATTCTTGGATTCGCTCAAGACTAACTACTGCGAAAGCATTCACCAAGGATGTCTTCTTTAATCAAGAACGAAAGTTGGGGGATCGAAGACGATCAGATACCGCC
>26f3b3277b7729b1425a715bb0754c5d
AGGGCAAGTCTGGTGCCAGCAGCCGCGGTAATTCCAGCTCCGCAAGTGTATTCCTATACTGTTGCGTTTAAATAGCTCGTAGTTGGATCTGCGTGTTTAGCGCGCGGTGTTACTACTTGTAACTACTGTGACGCGACACTGTACGTTGACTTCATACTTCGTAAGTATGCTGTCAGCAAGTTTACTTTGAACAAATCAGAGTGCTCAAAACGGGCGTTTCGCTCGAATGTTCTTGCATGGAATAATAGAATAGGACCGCGCGTTCTATTTTGTTGGTTTTCGGGACGCGGGTAATGATTAAGAGGGACAGACGGGGGCATTTGTACTGCGACGTGAGAGGTGAAATTCTTGGATCGTCGCAAGACAGACTACTGCGAAAGCATTTGCCAAGAATGTTTTCATTAATCAAGAACGAAAGTAACGGGTTCGAAGACGATCAGATACCGCC
>09be7f96d70a0b0bf825b38f3e1df4bf
AGGGCAAGTCTGGTGCCAGCAGCCGCGGTAATTCCAGCTCCGCAAGTGTATTCCTATACTGTTGCGTTTAAATAGCTCGTAGTTGGATCTGCGTGTTTAGCGCGCGGTGCCGCTTCTTGCGGTTACTGTGACGCGACACAGGATGCTTTCGCGTATTTTTATAAATATGTGTTGGCAAGTTTACTTTGAACAAATCAGAGTGCTCAAAACGGGCGTTTCGCTCGAATGTTCTTGCATGGAATAATGGAATAGGACCTTGCGTGCTATTTTGTTGGTTTTCGGGACGCAGGTAATGATTAAGAGGGACAGACGGGGGCATTTGTACTGCGACGTGAGAGGTGAAATTCTTGGATCGTCGCAAGACAGACTACTGCGAAAGCATTTGCCAAGAATGTTTTCATTAATCAAGAACGAAAGTAACGGGTTCGAAGACGATCAGATACCGCC
>cb8ff704f792b3dc281ef49077f0a203
AGGGCAAGTCTGGTGCCAGCAGCCGCGGTAATTCCAGCTCCAGTAGCGTATATTAAAGTTGTTGCAGTTAAAAAGCTCGTAGTTGGATTTCTGGTTTTTCACGTCTAGTCCGCTGCAGTAATGTACGTTGAGTACCAGATCGTGTTAGCCATCCTTCTAGGAAACGTACCTGCTCTTCACTGAGTTGGGTCCGGGTTCTAGATCTTTTACTTTGAAAAAATTAGAGTGTTTAAAGCAGGCTTTGCCGTGAATACATTAGCATGGAATAATAATTTAGGACTTCGTTCCTAGTTTGTTGGTTCTGAGAATGAAGTAATGATTGATAGGGATAGTTGGGGGTGCTAGTATTGAGTGGCCAGAGGTGAAATTCTTGGATTCACTCAAGACTAACTTATGCGAAAGCATTCACCAAGGATGTCTTCTTTAATCAAGAACGAAAGTTGGGGGATCGAAGACGATCAGATACCGCC
>3cab9403681a00743936218de421c7b7
AGGGCAAGTCTGGTGCCAGCAGCCGCGGTAATTCCAGCTCCAATAGTCTATGCTAAATGTTGCGGTTAAAAAGCTCGTAGTTGGATCTCGGTTGTCCGTGTTCGGTTAGCTGATTGGCTTTACTGAATTTCAGGGCATCTGTTATTTTGCAGGTCGAGCGTGGGTGCTCTTAACCGAGTGTCCACGTCCTCGCCTGCAGGTTTACTTTGAAAAAATTAGAGTGCTCAAAGCAGGCCTCGTTGCGCTTGAATATTCGTGCATGGAATAATGGAATAGGACGTCGTTTCTATTTTGTTGGTTTTTGGAAATCGACGTAATGATTAATAGGGACAGTCGGGGGCATTAGTATTCAGACGACAGAGGTGAAATTCTTGGACCGTCTGAAGACTGCCAACTGCGAAAGCATTTGCCAAGAATGTTTTCATTAATCAAGAACGAAAGTTAGAGGTTCGAAGACGATCAGATACCGCC
>8ece8b9dc7151787df71acd3e1e1014c
AGGGCAAGTCTGGTGCCAGCAGCCGCGGTAATTCCAGCTCCACGAGCATGTACGTAAGTTGTTGCAGTTAAAAAGCTCGTAGTTGGATCTCAGACCTGTGGTCAGTGGTCCGCCTAACATGGGTGTGTACTGCTGTACCCGGTCTACGTCTGGTTTAACGTCTGCAGTGCCCTTAACCGGGTGTTGCAGAATGCCAGAAAGTTTACTCTGAAAAAATTAGAGTGCTTAAAGCAAGCCGTTTGTGCTTGAATACTGTTGCATGGAATAATGAAATAGGACCTCGGATCTATTTTGTTGGTTTTCGGAGTCGAGGTAATGATTAAGAGGGACAGACGGGGGCATTCGTATTGCGCCGTTAGAGGTGAAATTCTTGGATCGGCGCAAGACGAACAACTGCGAAAGCATTTGCCAAGGATGTTTTCATTAATCAAGAACGAAAGTCAGAGGTTCGAAGACGATCAGATACCGCC
>2d53d187a1380260a8eb0a04f21c22e8
AGGGCAAGTCTGGTGCCAGCAGCCGCGGTAATTCCAGCTCCAATAGTGTACATATAAGTTGTTGCGGTTAAAAAGCTCGTAGTTGGATCTGAGGCTTAGAACAGCGGTCCCCTAATGGGTTGTACTGCTGCTTCTGGTCTATCTTGTCAGTCGGTGTGCGGTGCCCTTCATTGGGTGTCGTAGACTGCTGACTATTTTACTTTGAAAAAATTAGAGTGCTTAAAGCAAGCGATTGCTCGAATATCTGTGCATGGAATAATAGAATAGGGCTTTGGCTCTATTTTGTTGGTTTTAGGAGCACGAGGCAATGATTAAGAGAAACAGACGGGGGCATTTGTATTGCGACGTTAGAGGTGAAATTCTTGGATCGTCGCAAGACAAACAACTGCGAAAGCATTTGCCAAGAATGTTTTCATTAATCAAGAACGAAAGTTAGAGGTTCGAAGACGATCAGATACCGCC
>2d50106e0e92e1aa3ce130e9ccf883cb
AGGGCAATTCTGGTGCCAGCAGCCGCGGTAATTCCAGCTCCAATAGCGTATATTAAAGTTGTTGCAGTTAAAAAGCTCGTAGTTGGATTTCTGTGAGAGTGCCTGCCTCGGCTTTGATGCTTGTGGGCAGCGCTCTTACATCCTTCTGTTAACTGTTCTTGGCTTTCATTTGCTGGTTCAGGGCTCAGATATTTTACCTTGAGAAAATTAGAGTGTTTCAGGCAGGCTTATGCACGGAATACATTAGCATGGAATAATGGAATAGGACCTGTGCGTCTCTCGGGGCGCCGGTCTCTGTTGTTGGTTTCGGGGACTAAAGTAATGATTAATAGGGATAGTTGGGGGCATTAGTATTTAATAGTCAGAGGTGAAATTCTCGGATTTGTTAAAGACTAACTTATGCGAAAGCATTTGCCAAGGATGTTTTCATTAATCAAGAACGAAAGTTAGGGGATCAAAGACGATTAGATACCGCC
>18e967b9f1a2dea3fdca0dafd651d363
AGGGCAAGTCTGGTGCCAGCACCCGCGGTAATTCCAGCTCTTAAAGTGTATATTAAAGTTGTTGCAGTTAAAAAGCTCGTAGTCTATCTTCTAGTGCTTTACGTATTGGCGCAAGCCAAAACGCTAAAGTACTATCAGTTCGAGAACTTCTTCTATCTTAACTGGTCGGAGATGCTGATCGAACGCTTTCCTGAGAAAAAATTAGAGTGTTTAAAGCAGGCTAATGCAATGAATACTACAGCTTGGAATAATAGAATAAGACTAAAGTCTCTTTTGTTGGTTATGAACTTTAGTAATGATTAAATTAAACAATCGGGGGTATTAGTATTTAAGTGTCAGAGGTGAAATTCTATGATTACTTAAAGACTAACTTAGGCGAAAGCATTTACCAAGGATGTTTTCATAGATCAAGAACGAAAGTTAAGGGATCAAAGACGATCAGATACCGCC
>28c80ecda30ecc685b599a1d601a9de1
AGGGCAATTCTGGTGCCAGCAGCCGCGGTAATTCCAGCTCCAAGAGCGTATATTAAAGTTGTTGCAGTTAAAAAGCTCGTAGTTGGATTTCTGGTACAGTGCGCCTGGCCCGCTGCGGTTACGCATGTGAGTGCCGGTGCGCGCTTGCCATCCTTCTAGAGAACGTTTCTACCCTTCGCTGGGCCGGACTCGCGATCTAGATCTTTTACTTTGAAAAAATTAGAGTGTTTAAAGCAGGCTTTTGCTATGAATACATTAGCATGGAATAATAATCTAGGACTTCGGTTCTATTTTGTTGGTTTCTAGTACTGAAGTAATGATTGATAGGGATAGTTGGGGGTGCTAGTATTGGCCGGCCAGAGGTGAAATTCTTGGATTCGGTCAAGACTAACTTATGCGAAAGCATTCACCAAGGATGTCTTCTTTAATCAAGAACGAAAGTTGGGGGATCGAAGACGATCAGATACCGCC
>57f34bd7d13709abdb60b0ceed9817bc
AGGGCAAGTCTGGTGCCAGCAGCCGCGGTAATTCCAGCTCCAATAGCGTATATTAAAGTTGTTGCAGTTAAAAAGCTCGTAGTTGGATTTCTGGTTTCGCTTGCGGCGGTCCGGCCTTAATGGTCTGTGTATCGCTCGCTAGCAACCATCCTTCCGGGGAGTGAGTCTACCCTTTACTGGGCGGGATTCACGACCTGGATCGTTTACTTTGAAAAAATTAGAGTGTTTAAAGCAGGCGTATAGCTCTGAATACATTAGCATGGAATAATAATATAGGACTCTGGTCCTATTTTGTTGGTTTCTAGGACGAGAGTAATGATTGATAGGGACAGTTGGGGGTGCTCGTATTGGACGGCCAGAGGTGAAATTCTCGGATTCGTTCAAGACGAACTACTGCGAAAGCATTCACCAAGGATGTCTTCTTTAATCAAGAACGAAAGTTGGGGGATCGAAGACGATTAGATACCGCC
>0ad393ef5abe991ae06d70c17309bcf8
AGGGCAAGCCTGGTGCCAGCAGCCGCGGTAATTCCAGCTCCAATAGCGTATATTAATGTTGTTGCAGTTAAAAAGCTCGTAGTCGGATTTCGGAGTGGGTCGGCAGCTGGGCCCAGTGGTTCATGCTGTTTGACTCGCTCTTCCTTCCGGGAGCTGAGTCTGCTATTTATTTAGTGGGCCCAGAAATCGGAACTTTTACTTTGAAAAAATTAGAGTGTTCAAAGCAGGCATATGCCTTGAATATATTAGCATGGAATAATCGAATAGGACTTTGGTTCTATTTCGTTGGTTTCTAGGACCGAAGTAATGATCAAAAGGAACAGTTTGGGGTGTTCGTACTTCGTTGTCAGAGGTGAAATTCTAAGATTTACGAAAGACGAACTTCTGCGAAAGCATTCACCAGGGATGTTTTCATTGATCAAGAACGAAAGTAGGGGGTTCGAAGACGATCAGATACCGCC
>ab0218bee47c2d563458b64ad16e8f53
AGGGCAAGTCTGGTGCCAGCAGCCGCGGTAATTCCAGCTCCAGTAGCGTATATTAAAGTTGTTGCAGTTAAAAAGCTCGTAGTTGGATTTCTGGTGTGATGACTCCTGACCCGCGCGTTATTCGCGTGAGTGTCGGTGGGCATCTGCCATCCTTCCAGAAGACCTTTCTACCCTTAACTGGGCCGGACTGGCGATCTGGAACTTTTACTTTGAAAAAATTAGAGTGTTCAAAGCAGGCTTGCGCTATGAATACATTAGCATGGAATAATAATTTAGGGCTTTGGTTCTATTTTGTTGGTTTCTAGGATCGAAGCAATGATTGATAGGGATAGTTGGGGGTGCTAGTATTAAGCGGCCAGAGGTGAAATTCTTGGATTCGCTTAAGACTAACTTATGCGAAAGCATTCACCAAGGATGTCTTCTTTAATCAAGAACGAAAGTTGGGGGATCGAAGACGATCAGATACCGTC
>d4d0a98a0df39cc88a17f26b30f2f35b
AGGGCAAGTCTGGTGCCAGCAGCCGCGGTAATTCCAGCTCCAAGAGCGTATATTAAAGTTGTTGCAGTTAAAAAGCTCGTAGTTGGATTTCTGGTATGATGCGCCTGGCCCGTGGCCGTCAGGCTTATGAGTGCCGGTGTGCGTCTACCATCCTTCTAGAAAACGTCTCTACCCTTCACTGGGCCGGATTCGTGATCTAGATCGTTTACTTTGAAGAAATTAGAGTGTTCAAAGCAGGCTCTTGCTATGAATATATTAGCATGGAATAATAATCTAGGACTTTGGTTCTATTTTGTTGGTTTCCAGTGCCGAAGTAATGATTGATAGGGATCGTTGGGGGTGCTAGTATTGGCCGGCCAGAGGTGAAATTCTTGGATTCGGTCAAGACTAACTTATGCGAAAGCATTCACCAAGGAGGTCTTCTTTAATCAAGAACGAAAGTTGGGGGATCGAAGACGATCAGATACCGCC
>5a597a5b012ad0e41fe01148f9d3d83b
AGGGCAAGTCTGGTGCCAGCAGCCGCGGTAATTCCAGCTCCAATAGCGTATATTAAAGTTGTTGCGGTTAAAAAGCTCGTAGTTGGATCTGCGGCCTTGGAGATCGGTCCCCCACAGGGTTCTCACTGATTTTCCAGGCCTACCTTGTCGGTTTTCCTCTGGTGCTCTTCATTGGGTGCCTTTGGTGGCCGACACGTTTACTTTGAAAAAATTAGAGTGCTCAAAGCAAGCTTACGCTTGAATACATTGCATGGAATAATGGAATAAGGCCTTCGCTTTATTTTGTTGGTTTTCGAAGCAGAGGTAATGATTAAGAGGAACAGCCGGGGGCATTCGTACTGCTACGTTAGAGGTGAAATTCTTGGATCGTAGCATGACGAACAACTGCGAAAGCATTTGCCAAGAATGTTTTCATTAATCAAGAACGATAGTTAGAGGTTCGAAGACGATCAGATACCGCC
>8576e7e62fa5c35367e549a739f8baa9
AGGGCAATTCTGGTGCCAGCAGCCGCGGTAATTCCAGCTCTCGAAGTGTATATCATTGTTGTTGCGGTTAAAAAGCTCGTAGTTGGATTTGCGTCTTTGGAACCGGTCTTCCCAACGGGATAGCACTGGTCTCCTGGACTAATCTCGCTGGTTTTGTCTTGGTGCCCTTTACCGGGTGCCCTGTCTGACTAGCATGTTAACTTTGAAAAAATTAGAGTGCTCAAAACAGGCGTTTGCCTGAATACTGGTGCATGGAATAATGGAATAGGACGTTGGTTCAATTTTCTTGGTTTTCGGAACATAAGGTAAATGATTAAGAGGGACAGACGGGGGCATTCGTATTGCAGCGCTAGAGGTGAAATTCTTGGACCGCTGCAAGACGAACAACTGCGAAGGCATTTGCCAAGAATGTTTTCATTAATCAAGAACGAAAGTTAGAGGTTCGAAGGCGATCAGATACCGCC
>dfc9f92cd3a328a8cb33cd330801201c
AGGGCAATTCTGGTGCCAGCAGCCGCGGTAATTCCAGCTCCAGTAGCGTATATTAAAGTTGTTGCAGTTAAAAAGCTCGTAGTTGGATTTCTGACATGGTGCCTCTGGCCCGCCCCATTTTGGTGTGTGAGTGCTGGCAGGCGCCTGTCATCCTGCTGCGGAGCCGCGCTACCCTTCATTGGGCCGGCGTGTGCGACGCGGTTCTTTTACTTTGAAAAAATTAGAGTGTTTCAAGCAGGCAGATCGCCCTGAATACATTAGCATGGAATAATAAGATAGGACTTGGGTTCTATTTTGTTGGTTTCTGGAGCCGAAGTAATGATTGATAGGGATAGTTGGGGGTGCTAGTATTCAACGGCCAGAGGTGAAATTCTTGGATTCGTTGAAGACTAACTAATGCGAAAGCATTCACCAAGGATGTCTTCTTTAATCAAGAACGAAAGTTGGGGGATCGAAGACGATTAGATACCGCC
>12d57856edeb2f6df739acf51c432808
AGGGCAAGTCTGGTGCCAGCAGCCGCGGTAATTCCAGCTCCAATAGCGTATATTAAAGTTGTTGCAGTTAAAAAGCTCGTAGTTGGATTTCTGCTGAAGCAGACCGTACTGTCCTTGTGATAAGTTACGTGTTCCGCTTTGGCATATTCGCTTGATTCTCTCTGCACTTTACTGTGTGGAGGGGTTCTTGCGACCTTTACTTTGAGAAAATTAGAGTGTTCAAAGCAGGCTTTCGCCTTGAATACATTAGCATGGAATAATAATATAGGGCTTCGGTTCTATTTTGTTGGTTTCTAGAACTGTGGCAATGATTAATAGGGATAGTTGGGGGCATTCGTATTTAACTGTCAGAGGTGAAATTCTTGGATTTGTTAAAGACGAACTACTGCGAAAGCATTTGCCAAGGATGTTTTCATTAATCAAGAACGAAAGTTGGGGGATCGAAGGCGATCAGATACCGCC
>60b4154201640fc4e0e3c7d18d3ac5b4
AGGGCAATTCTGGTGCCAGCAGCCGCGGTAATTCCAGCTCCAATAGCGTATATTAAAGTTGTTGCAGTTAAAAAGCTCGTAGTTGAACCTCTGTATGTTTCCAGTTTTGGCTTCGGTCAGGCTGCGAGGCATACATCCGCTTGCAAGTCCGGCACGGCCTTCAGTGGTCGACCGGAGGAGTAAGCCCTTTACTTTGAAAAAATTAGAGTGTTTAAGGCAGGCGACGGCCCGAATACACTAGCATGGAATAATAGAACAGGACTTTTGTCCATTTGGTTGGTTATTGGACTTAAGTAATGATTAAAAGGGACAGTTGGGGGCATTAGTATTTAATTGTCAGAGGTGAAATTCTTGGATTTATTAAAGACTAACTTATGCGAAAGCATTTGCCAAGGATGTTTTCATTAATCAAGAACGAAAGTTAGGGGATCAAAGACGATCAGATACCGCC
>c4eaf1f6c531437eac139dab48222b65
AGGGCAAGTCTGGTGCCAGCAGCCGCGGTAATTCCAGCTCCAGTAGCGTATATTAAAGTTGTTGCAGTTAAAAAGCTCGTAGTTGGATTTCTGCCTTGATGGAGCTGACCCGCGCCGGTTATCGGTAGTGAGCGTCGTGTTGTTATCAGGCATACTTCTGGAGAACTTGGTCTGCCATTCATTTGGTTGGGCCGGCGATCCAGAACTTTTACTTTGAAAAAATTAGAGTGTTCAAAGCAGGCTTTGCGCTATGAATACATTAGCATGGAATAATAATTTAGGACTCCGGTTCTATTTTGTTGGTTTTCAGAATTGGAGTAATGATTGATAGGGATAGTTGGGGGTGCTAGTATTCAGCGGCCAGAGGTGAAATTCTTGGATTCGCTGAAGACTAACTTATGCGAAAGCATTCACCAAGGATGTCTTCTTTAATCAAGAACGAAAGTTGGGGGATCGAAGACGATTAGATACCGCC
>5a24d9a4633c67039633c6aaf26ab58d
AGGGCAAGCCTGGTGCCAGCAGCCGCGGTAATACCAGCTCTACTAGCATATATTAAATTTGCTGCAGTTAAAACGCTCGTAGTTTGAGTTATTGGAGTAGGGCGGGTTGAGGTGGTTTATTCTGCCTTGGCCCGGCGTGCTTCATTACATTCGGGAGCGGGCTGTTAAGTCAGGCCGTTTCCATTAGACCGTGAACAAATGGTGAGGCTTAAACAGAGGGCAATTGGCTCGTTTGGCCTTTTAGCATGGGATCTTAGAATATGGGAGAGACGGGAGGGCGAGTGGGAGACCGCTGGCGTTTCAGTCTTTTCAATGGTTAATGAGGGTAAACGGGGAAGTTAATATTGAGCGGCTAGAGGTGAAATTCTTGGATTCGCTCAAGATTAACATCAGCGAAGGCATTCTTCAAGAATACGCCTGTCAATCAAGAACGAAAGTTGGGGGATCGAAGACGATCAGATACCGCC
>37fbd3b817cd1ba01902305574af913d
AGGGCAAGTCTGGTGCCAGCAGCCGCGGTAATACCAGCTCCAATAGCGTATATTAAAGTTGTTGCAGTTAAAAAGCTCGTAGTTGGATTTCTGGCTTGGGTTGATATGTCCGCGTTCTTAAAGGATGTGTGTACGTCTCTACCCGGTCAAATCTTCTGGAGGTCCTTGGTGCTCTTCACTGAGTTTCCTTGGTTACGTCCAGATCGTTTACTTTGAGAAAATTAGAGTGTTCAAGGCAGGCATTAGTTGCCGTGAATATATTAGCATGGAATAATAAGATAGGACTTTGGTCGTATTTTGTTGGTTTCTACAGCCGAAGTAATGATTGATAGGGATAGTTGGGGGTGCTAGTATTCTGCGGCCAGAGGTGAAATTCTGTGATTCGCGGAGGACTGACTTATGCGAAAGCATTCACCAAGGATGTCTTCTTTAATCAAGAACGAAAGTTGGGGGATCGAAGACGATTAGATACCGCC
>994c143d0e401dc32801cb64efc7a2ad
AGGGCAAGCCTGGTGCCAGCAGCCGCGGTAATTCCAGCTCCAATAGCGTATATTAAATTTGTTGCAGTTAAAAAGCTCGTAGTTGAATGGACGCACTTCGTGAGTAACCATTCAATGGTTTCCACAGGGTGTGGACTTCCAAAGTCCTCGTTACTTTGAGAAAATTTGAGTGTTTCAGGCGGGCCTACGCTGGAATAGTTTACCATGGAATGACAAGGTGGTCGTCACACCGTTTCTTCGGTTTCGGTCGAGACGATGCGTGGTTGAGAGGAACAGTCGGGGGCATTCGTATTGAACAGTCAGAGGTGAAATTCTTAGATTTGTCCAAGACGAACTAGTGCGAAAGCATCTGCCAAGGATGTTTTCATTAATCAAGAACGAAAGTTAGGGGATCCAAGACGATTAGATACCGCC
>c8f547554aa9b495af21e7d8e448d269
AGGGCAAGCCTGGTGCCAGCAGCCGCGGTAATTCCAGCTCCAATAGCGTATATTAAAGTTGTTGCAGTTAAAAAGCTCGTAGTTGAATATCTGTTGCATTCTCTCTTGGCACCTGTCGAGAGAGAGTGTAGCATCCGCTAGAGAACTATAGTCGTCCTTCAGTGGTCGATATAGGGATCTAGCAATTTACTTTGAAAAAATTAGAGTGTTCAAAGCAGGCCATTGCCATGAATACACAAGCATGGAATAATGGAATAGGACTATGGTTCATTTTGTTGGTTATTGAACCTTAGTAATGATTAATAGGGACAGTTGGGGGCATTAGTATTTAATTGTCAGAGGTGAAATTCTTGGATTTATTAAAGACTAACTTATGCGAAAGCATTTGCCAAGGATGTTTTCATTAATCAAGAACGAAAGTTAGGGGATCAAAGACGATCAGATACCGTC
>0f5e63c1d349417024fdd2f3a4a26e89
AGGGCAAGTCTGGTGCCAGCAGCCGCGGTAATTCCAGCTCCGCAAGTGTATTCCTATACTGTTGCGTTTAAATAGCTCGTAGTTGGATCTGCGTGTTTAGCGCGCGGTGCCATTTACTTTTGGTTACTGTGACGCGACACATTAGTGCTACTCAGCGATGCTCTCACGAGTGTTGATGATAGCAGAGTTTACTTTGAACAAATCAGAGTGCTCAAAACGGGCGTTTCGCTCGAATGTTCTTGCATGGAATAATAGAATAGGACCTGTCGTTCTATTTTGTTGGTTTTCGGAACGTGGGTAATGATTAAGAGGGACAGACGGGGGCATTTGTACTGCGACGTGAGAGGTGAAATTCTTGGATCGTCGCAAGACAAACTACTGCGAAAGCATTTGCCAAGAATGTTTTCATTAATCAAGAACGAAAGTAACGGGTTCGAAGACGATCAGATACCGCC
>5bf5d6f3f18219e82a37030fd54da090
AGGGCAAGTCTGGTGCCAGCAGCCGCGGTAATTCCAGCTCCAATAGCGTATATTCAAGTTGTTGCAGTTAAAAAGCTCGTAGTTGAACTTTGGCTCTGGTTGGGTGGTTTGGACTCACGTTCAACACTGCTCGATTGGAGCTTTCCTTCTAGGGAACTAGTGTGCTATTTACTTAGTGCGCTAGGGATCTAGGACTGTTACTGTGAAAAAATTAGAGTGTTTAAAACAGGCTTATGCTTGAATACATTAGCATGGAATAACGGAATAGGACTTTGTTTTATTTTGTTGGTTTAGAAAACGAAGTAATGATTAATAGGGATGGTTAGGGGCGTTAGTATTCCACAGTCAGAGGTGAAATTCTTGGATTTGTGGAAGACTAACTTCTGCGAAAGCATTCGTCAGGGACGTTTTCATTAATCAAGAACGAAAGTTAGGGGATCGAAGACGATCAGATACCGCC
>67ab44442e622c6d7c6545e1eba8b277
AGGGCAATTCTGGTGCCAGCAGCCGCGGTAATTCCAGCTCCAATAGCGTATATTAAAGTTGTTGCAGTTAAAAAGCTCGTAGTTGAACCTCTGTGCATCTCCAGTTTTGGCTTCTGTCAGGCTGCGGGGTACACATCCGCTTGCAAGCTTAGCACGGCCTTTACTGGTCGACTAGGGGAGTAGGCCCTTTACTTTGAAAAAATTAGAGTGTTTCAGGCAGGCAATGGCTTGAATACATTAGCATGGAATAATAGAACAGGACTTTTGTCCATTTGGTTGGTTATTGGACATTAGTAATGATTAAAAGGGACAGTTGGGGGCATTAGTATTTAATTGTCAGAGGTGAAATTCTTGGATTTATTAAAGACTAACTTATGCGAAAGCATTTGCCAAGGATGTTTTCATTAATCAAGAACGAAAGTTAGGGGATCAAAGACGATCAGATACCGCC
>2d792afe095b38d9c2f44fe655975105
AGGGCAAGTCTGGTGCCAGCAGCCGCGGTAATTCCAGCTCCAATAGCGTATATTAAAGTTGTTGCAGTTAAAAAGCTCGTAGTTGGATTTCTGGTATGGTGCGCCTGGTCCGCGGCCTTATTGGTCAGTGAGAACCGGTGTGTGCCTGCCATCCTTCTGGGGAGTGCGTACTACCCTTCATTGGGCCGGTATCACGACCTGGATCGTTTACTTTGAAAAAATTAGAGTGTTTCAAGCAGGCTTCTCGCTGTGAATACATTAGCATGGAATAATAAGATAGGACTTGGGTCTTATTTTGTTGGTTTCTAGGACCGAAGTAATGATTGATAGGGATAGTTGGGGGTGCTCGTATTCAGCGGCCAGAGGTGAAATTCATGGATTCGCTGAAGACGAACTAATGCGAAAGCATTCACCAAGGATGTCTTCTTTAATCAAGAACGAAAGTTGGGGGATCGAAGACGATCAGATACCGCC
>67bd868c474c82835e5822c2730b9ef9
AGGGCAAGCCTGGTGCCAGCAGCCGCGGTAATTCCAGCTCTGAAGGTGTATACCACCGTTGTTGCGGTTAAAACGCTCGTAGTTGGATCTACGTTCGTGGTGTCGGTGTTCTCTGCTGAGATCTACTGACTACCTGAACTGAGGCAGCTGGTTTTTCCTTGGTGCTCTTTATTGAGTGCCTTGGGTGGCTAGCAAGTTTACTTTGAAAAAATTAGAGTGCTCAAAACAGGCGCATGCCTGAATAGTGGTGCATGGAATAATGGAATAGGATCTTGGTCCTATTTTGTTGGTTTTCAGGAGCCAAGATAATGATTAAGAGGGACAGACGGGGGCATTCGTATTGCAGCGTTAGAGGTGAAATTCTTGGATCGTTGCAAGACGAACAACTGCGAAAGCATTTGCCAAGAATGTTTTCATTAATCAAGAACGAAAGTTAGAGGTTCGAAGACGATCAGATACCGTC
>b6055b9f4bc9615d05da043cccccefb7
AGGGCAAGTCTGGTGCCAGCAGCCGCGGTAATTCCAGCTCCAATAGCGTATATTAAAGTTGTTGCAGTTAAAAAGCTCGTAGTTGGATTTCGGGACGGCACGGTCGGTCCACCGCAAGGTGTGTCACTGGCCGGGCTGTTCTTCCTCGCAAAGACTGCGTGTGCTCTTAGCTGAGTGTGCGCAGGACTTGCGACGTTTACTTTGAAAAAATTAGAGTGTTTAAAGCAGGCCATCGCTTGAATACATAAGCATGGAATAATGGAATAGGACTTTGGTTCTATTTTGTTGGTTTCTGGAACCGAAGTAATGATTAAGAGGGACAGTTGGGGGCATTCGTATTTCGTTGTCAGAGGTGAAATTCTTGGATTTACGAAAGACGAACTACTGCGAAAGCATTTGCCAAGAATGTTTTCATTAATCAAGAACGAAAGTTAGAGGATCGAAGACGATCAGATACCGCC
>0d29a0be9e9afb41b844921c90ffafc3
AGGGCAAGTCTGGTGCCAGCAGCCGCGGTAATTCCAGCTCCAATAGCGTATATTAAAGTTGTTGCAGTTAAAAAGCTCGTAGTTGGATTTCAAGAGTTTCTCCTGGCACAACCGGGTAGGGCTCTACGGTCTCTTGACTGTTACTGTGAGAAAATTAGAGTGTTTAAAGCAGGCTATTGCAGGAATATATTAGCATGGAATAACGAATGTACTTACAATTTGGTTAATTGTAGGTTACGATTAATAGGGACAGTTGGGGGCATTAGTATTTAATTGTCAGAGGTGAAATTCTTGGATTTGTTAAAGACTAACGTATGCGAAAGCATTTGCCAAAGATGTTTTCATTAATCAAGAACGAAAGAAAGGGGATCAAAGACGATCAGATACCGCC
>21641f40abff20c3b2b9657f723efd74
AGGGCAATTCTGGTGCCAGCAGCCGCGGTAATTCCAGCTCCAATAGCGTATATTAAAGTTGTTGCGGTTAAAAAGCTCGTAGTCGGATTTCTGCCAAGGAAGAACGGTCCGCCCTTCGGGTGAGTATCTGTCTCTGCCTGGGCATCTTCTTGGAGAACGCAGCTGCACTTGATTGGGTGGCGCGGTATCCAAGACATTTACTTTGAGGAAATTAGAGTGTTTCAAGCAGGCATTCGCCTTGAATACGTTAGCATGGAATAATAATATAGGACTTCGGTTCTATTTTGTTGGTTTCTAGAGCTGAGGTAATGATTAATAGGGATAGTTGGGGGCATTCGTATTTAACTGTCAGAGGTGAAATTCTTGGATTTGTTAAAGACGGACTACTGCGAAAGCATTTGCCACGGATGTTTTCATTGATCAAGAACGAAAGTTAGGGGATCGAAGACGATCAGATACCGCC
>d82da46b6fc72b6f603a72774e3eda70
AGGGCAATTCTGGTGCCAGCAGCCGCGGTAATTCCAGCTCCAAAAATGTATGCTATCATTGTTGCAGTTAAAAAGCTCGTAGTTGGAAGTTATTCATTATAAAGTATAATAAATCAATGGTATAGTAGTTGGTTATTTTTCGGAATAATTGACTATTATATTATATTATACTTCAATAATGAATCAATCTAATATTAATTGGGATTTTAAGGTTTGGGTGATATTTCTAGATGTCGTCAGGCCAACTAATTAATATTAATATTACTTTGAGTAAATTAGAGTGTTTATAGCAGTCGTATCAGAGACAGTGAATAATCAAGCATGGGACAATGGAACAGGACCGTGATCCGTGAGTTTGGCGGGTTTTTCATGGCACGGTAATGATTGACAGGGACAGCCGGGGGCAATGGTATTTAGCAGCTAGAGGTGAAATTCCGAGATTTGCTACAGACCGTCATCAGCGAAGGCATTTGCCAAGAATGTTTTCGTTAATCAAGAACGATAGTTAGGGGATCGAAGACGATCAGATACCGTC
>882e7dab55c7de76c862b45415c91604
AGGGCAAGTCTGGTGCCAGCAGCCGCGGTAATTCCAGCTCCAATAGCGTATATTAAAGTTGTTGCAGTTAAAAAGCTCGTAGTTGGATTTTGGGACAGAGTGAACGGTCGCCGAAAGGTGTACTGGGCGTTCTGTCCTTCCTTCTGTAGACTGCGTCTGCCCTTAATTGAGTGGACGTTTGGATGCAGATCGTTTACTTTGAATAAATTAGAGTGTTCAAGGCAGGCAATTGCTTGAATACATTAGCATGGAATAATGGAATAGGACTTTGGTTCTATTTGTTGGTTTGAGGACCGAAGTAATGATTAATAGGGATAGTTGGGGGCATTAATATTTAATTGTCAGAGGTGAAATTCTTGGATTTATGAAAGATTAACTTCTGCGAAAGCATTTGCCAAGGATGTTTTCATTAATCAAGAACGAAAGTTAAGGGATCGAAGACGATCAGATACCGTC
>1edcc7e7f05025f49630bf34f663f3e1
AGGGCAAGTCTGGTGCCAGCAGCCGCGGTAATTCCAGCTCCAATAGCGTATATTAATTTTGTTGCAGTTAAAACGCTCGTAGTTGTAGGTCTGTTCGGGAGACTTCCCTGGCAGCGATTCTGTCGTGGCTGGGGAGGACTCTCGTTCATACTTTGCGGAGACGGTCTGGGCTCTTCACTGAGTCTGGACGGGATCTCAATCCTTTACTTTGAAAAAATTAGAGTGTTCAAAGCAGACTTATGTTGTGAATACATTAGCATGGAATAATAAAATAAGGCTTCGGTTTTATTTTGTTGGTTTTTAAAAACTGGAGTAATGATTGATAGGGATAGTTGGGGGTGCTTGTATTCAACGGCCAGAGGTGAAATTCCGTGATTCGTTGAAGACACTCAAATGCGAAAGCATTCACCAAGGATGTCTTCTTTAATCAAGAACGAAAGTTGAGGGATCGAAGACGATCAGATACCGTC
>4dd5b11b491af16185c8ddaf67398b9c
AGGGCAATTCTGGTGCCAGCAGCCGCGGTAATTCCAGCTCCAATAGCGTATATTAAAGTTGTTGCAGTTAAAAAGCTCGTAGTTGAATTTCTGGCTTTTTCTCTCTTGGCTTATGTTGAGAGAGAGGGAGTCATCCGCCAGAGAACTATAGTCGTCCTTCAGTGGTCGATATAGGGATCTGGCATTTTACTTTGAAAAAATTAGAGTGTTCAAGGCAGGCCATTGCCATGAATACACAAGCATGGAATAATGGAATAGGACTATGGTTCATTTTGTTGGTTATTGAACCTTAGTAATGATTAATAGGGACAGTTGGGGGCATTAGTATTTAATTGTCAGAGGTGAAATTCTTGGATTTATTAAAGACTAACTTATGCGAAAGCATTTGCCAAGGATGTTTTCATTAATCAAGAACGAAAGTTAGGGGATCAAAGACGATCAGATACCGCC
>61c30863bf5878f1a65bb441542f64e5
AGGGCAATTCTGGTGCCAGCAGCCGCGGTAATTCCAGCTCCAATAGCGTATATTAAAGTTGTTGCAGTTAAAAAGCTCGTAGTTGAACTTCTGGCTGCTTCTGCATTGGCTACGGCCGAAGTAGAAGTGGTCATCAGTCAGAGAACTTTAGTAGTCCTTAACTGGTCGCTGAGGGATCTGACATTTTACTTTGAAAAAATTAGAGTGTTCAAGGCAGGCATTCGCCCTGAATACACAAGCATGGAATAATGGAATAGGACTATGGTTCATTTTATTGGTTATTGAACCTTAGTAATGATTAATAGGGACAGTTGGGGGCATTAGTATTTAATTGTCAGAGGTGAAATTCTTGGATTTATTAAAGACTAACTTATGCGAAAGCATTTGCCAAGGATGTTTTCATTAATCAAGAACGAAAGTTAGGGGATCAAAGACGATCAGATACCGCC
>f0faf8772ddc4a6a601a65329989381e
AGGGCAAGCCTGGTGCCAGCAGCCGCGGTAATTCCAGCTCCAATAGCGTATATTAAAGTTGTTGCAGTTAAAAAGCTCGTAGTTGGATTTCAAGAAACGCAACTGGGAAACCAGGATGCTTTCTACCAGTCTTAGACTGTTACTGTGAGAAAATTAGAGTGTTTCAAGCAGGCAATTGCAGGAATACATTAGCATGGAATAACGAATGTGTCTACAATTTGGTTGATTGTAGGTTACAATTAATAGGGACAGTTGGGGGCATTAGTATTTAATTGTCAGAGGTGAAATTCTTGGATTTGTTAAAGACTAACGTATGCGAAAGCATTTGCCAAGGATGTTTTCATTAATCAAGAACGAAAGATAGGGGATCAAAGACGATCAGATACCGCC
>4a6294d3acf3347ce33f8c1bf5034fd7
AGGGCAAGTCTGGTGCCAGCAGCCGCGGTAATTCCAGCTCCAGTAGCGTATACTAACGTTGTTGCAGTTAAAAAGCTCGTAGTTGGATTTCTGGCTTGCGCGACTGGCCCGCCACTCTAGGGTGTGTGAGTGCCGGTTGTCGTTTGCCATCCTTCCTGAGAGTAGTGCGTACCCTTCATTGGGCGGCGCGCTTACGATCTGGATCTTTTACTTTGAAAAAATTAGAGTGTTTAAAGCAGGCTTACGCCTTGAATACATTAGCATGGAATAATAACATAGGACTTGGGTTCTATTTTGTTGGTTTCTAGGACCGAAGTAATGATTGATAGGGATAGTTGGGGGTGCTAGTATTTAGCGGCCAGAGGTGAAATTCTTGGATTCGCTAAAGACTAACTACTGCGAAAGCATTCACCAAGGATGTCTTCTTTAATCAAGAACGAAAGTTGGGGGATCGAAGACGATCAGATACCGTC
>47d982b7b8c338edd6e0ae5ac251c91d
AGGGCAATTCTGGTGCCAGCAGCCGCGGTAATTCCAGCTCCAATAGCATATACCAATTCTGTTGCTGTTAAAAAGCTCGTAGTTGGATCTTTTCCGAGGATGGGGTCGGTCTGACGGACCTGTACTCTATTCCAAGGATATTTTCGCTGGTCTTCCCATGGTTCTCTTTATTGGGTGCCTTGGGTGGCTAGCACGTTTACTTTGAAAAAATTAGAGTGCTCAAAACAGGCGTTACTGCCCGTATAGTGGTGCATGGAATAATGGAATAGGATCTCGGTTCTATTTTGTTGGTTTTAGGAGCGCGAGATAATGATTAAGAGGGACAGACGGGGGCATTCGTATTGCGGCGTTAGAGGTGAAATTCTTGGATCGCCGCAAGACGAACAATTGCGAAAGCATTTGCCAAGAATGTTTTCATTAATCAAGAACGAAAGTTAGAGGTTCGAAGGCGATCAGATACCGCC
>f0e8391ba22b5a31ead0f51bb3615fcf
AGGGCAAGTCTGGTGCCAGCAGCCGCGGTAATTCCAGCTCCAGTAGCGTATATAAAAGTTGTTGCAGTTGAAAAGCTCGTAGTTGGATTTCTGGTTCGGAACGGCTGGCCCTCGGTTTTGCCGAGCGTGCCGGTTCGATTCGGCCATCCTTCCAAGGACCGCTCCTGCCCTTAGTTGGGTTGGGTGTTGGGGCTTGGATCGATTACTTTGAAAAAATTAGAGTGTTCAAAGCAGGCGTTTGTCTTGAATACATTAGCATGGAATAATGACATAGGACTTTGGTTCTATTTTGTTGGTTTCTAGGACTGAAGTAATGATTGATAGGGATAGTTGGGGGTGCTAGTATTGTGCGGCCAGAGGTGAAATTCTTGGATTCGCGCAAGACTAACTTATGCGAAAGCATTCACCAAGGATGTCTTCTTTAATCAAGAACGAAAGTTGGGGGATCGAAGACGATCAGATACCGCC
>93e03004ca7692e44d1f49a91b11a6d9
AGGGCAAGTCTGGTGCCAGCAGCCGCGGTAATTCCAGCTCCAATAGCGTATATTAAAGTTGTTGCAGTTAAAAAGCTCGTAGTTGGATTTCTGGTTTCGCTTGCGGCGGTCCGGCCTTAATGGTCTGTGTATCGCTCGCTAGCAACCATCCTTCCGGGGAGTGAGTCTACCCTTTACTGGGCGGGATTCACGACCTGGATCGTTTACTTTGAAAAAATTAGAGTGTTTAAAGCAGGCGTATAGCTCTGAATACATTAGCATGGAATAATAATATAGGACTCTGGTCCTATTTTGTTGGTTTCTAGGACGAGAGTAATGATTGATAGGGACAGTTGGGGGTGCTCGTATTGGACGGCCAGAGGTGAAATTCTCGGATTCGTTCAAGACGAACTACTGCGAAAGCATTCACCAAGGATGTCTTCTTTAATCAAGAACGAAAGTTGGGGGATCGAAGACGATCAGATACCGCC
>68edf326754fa57e8abfe866bc72c6d0
AGGGCAAGCCTGGTGCCAGCAGCCGCGGTAATTCCAGCTCCAATAGCGTATGCTAAAGTTGTTGCGGTTAAAAAGCTCGTAGTTGAAAACTTGTTGTAGCAGATCAATTTGTGCATTCCACAAACCTGATTAGCTTAACACTCCACTTTGACTATTCTTCCGAGGGTAGTATAAGGTGGCTGTTACTTTGAAGAAATTAGAGTGTTTCACGCAAGCCGTCGCTTTGCATATACCAGCATGGAATAACACAATACGACGTTGGATTATTTTGTTGGTTTACATATCCAGTGTAATAATTAATAGGAACAATCAGGGGCATCCGTATTCGCTTGTTAGAGGTGGAATTCTTGGATCTTGCGAGGACGAACTAATGCGAAAGCATTTGCCAGGGATGTTTTCATTAATCAAGAACGAAAGTTAGGGGATCGAAGACGATCAGATACCGTC
>aa15b4041c17b35b6c582ad7af13b890
AGGGCAAGTCTGGTGCCAGCAGCCGCGGTAATTCCAGCTCCAATAGCGTATATTAAAGTTGTTGCGGTTAAAAAGCTCGTAGTTGGATCTGCGGTCTTGTGTCCTGGTGTTCCCACAGGGTTCTACTGGGTATGCAGGCCTACCTCGCTGGTTTTCCCCTGGTCCACTTCACTGTGTGCCTTGGGTGACCAGCAAGTTTACTTTGAAAAAATTAGAGTGCTCAAAGCAGGCGAGTAGCCTGAATAGTGGTGCATGGAATAATGGAATAGGACCTTGGTTCTATTTTGTTGGTTTTCGGAATGCAAGGTAATGATTAAGAGGGACAGACGGGGGCATTTGTATTGCTGCGTTAGAGGTGAAATTCTTGGATCGCAGCAAGACAGACAACTGCGAAAGCATTTGCCAAGAATGTTTTCATTAATCAAGAACGAAAGTTAGAGGTTCGAAGACGATTAGATACCGCC
>44dc6ab38d7a34fa2094589be796c8de
AGGGCAATCCTGGTGCCAGCAGCCGCGGTAATTCCAGCTCCGCAAGTGTATTCCTATACTGTTGCGTTTAAATAGCTCGTAGTTGGATCTGCGTGTTTAGCGCGCGGTGCCATTTACTTTTGGTTACTGTGACGCGACACATTAGTGCTACTCAGCGATGCTCTCACGAGTGTTGATGATAGCAGAGTTTACTTTGAACAAATCAGAGTGCTCAAAACGGGCGTTTCGCTCGAATGTTCTTGCATGGAATAATAGAATAGGACCTGTCGTTCTATTTTGTTGGTTTTCGGAACGTGGGTAATGATTAAGAGGGACAGACGGGGGCATTTGTACTGCGACGTGAGAGGTGAAATTCTTGGATCGTCGCAAGACAAACTACTGCGAAAGCATTTGCCAAGAATGTTTTCATTAATCAAGAACGAAAGTAACGGGTTCGAAGACGATCAGATACCGTC
>b62c58282dca63ebc65fa328cd17f016
AGGGCAAGTCTGGTGCCAGCAGCCGCGGTAATTCCAGCTCCAATAGCATATATTAAAGTTGTTGCAGTTAAAAAGCTCGTAGTCGAATATTAATCAGTTGGCTATGTATGCGACTTTGTCGTTGATGTAGCTGGCTGATTTTTGCGTGGCACTAGTGTAATTTTTACATTGGTGTTCCGCCACTTTGAATATATCAAAGTGTTCAAGGCAAGTATGTTAGATTGCTCAAGCATGGAATACAGAATCGGCGTTTGCCTTTTCCAAGGTTCTAAGGGCATTTGCAATGATTGAGAGGAACGGTTGGGGGGATACGCATTTGACTGTTAGAGGTGAAATTCTTGGATCAGTCAAAGGCGAACTGATGCGAAAGCGTTTTCCAAAAACGTTTTTATTGATCAAGAACGAAAGTTAAGGGATCGAAGACGATCAGATACCGTC
>a1ff91e88de49263c4737b1e72f11c0e
AGGGCAAGTCTGGTGCCAGCAGCCGCGGTAATTCCAGCTCCAATAGCGTATATTAAAGTTGTTGCAGTTAAAAAGCTCGTAGTTGAATTTCTGGTATATTCTTTTTTGGCACTTGTCGAGGAAGAGTGTATCATCCGCCAGAGAACTATAGTCGTCCTTCAGTGGTCGATATAGGGATCTGGCACTTTACTTTGAAAAAATTAGAGTGTTCAAGGCAGGCCATTGCCATGAATACACAAGCATGGAATAATGGAATAGGACTATGGTTCATTTTGTTGGTTATTGAACCTTAGTAATGATTAATAGGGACAGTTGGGGGCATTAGTATTTAATTGTCAGAGGTGAAATTCTTGGATTTATTAAAGACTAACTTATGCGAAAGCATTTGCCAAGGATGTTTTCATTAATCAAGAACGAAAGTTAGGGGATCAAAGACGATCAGATACCGTC
>3ec69aacad01aa66f3903ff7a6e2a5c8
AGGGCAATTCTGGTGCCAGCAGCCGCGGTAATTCCAGCTCCAGAAGCGTATATTAATGTTGTTGCAGTTAAAACGCTCGTAGTTGGATCTTGGAGGTTAGGTAAGAGCTCTGTCCGCCTGAAGGCGAGTACGGACTCTCCTCCTCTGTATTTGGTATTAACGCACGAGGGCCCTTAATTGTGGTGTTTCGTGAGCGGGAGGGTTTAATAGCCCGAGCGCGAGGGCGGCGAGCAGTGTGAAAGCACTGAGCGAAGCCAGCGTTTTGCCTCATTTACTTTGAAAAAAATAGAGTGCTCAAAGCAGACCTTAGGGTCATTGAATAATTCAGCATGGGATAATAGAACACGAGATTGAATTCTTTTTGTTGGTACGAAGAATTTGAACTAATGATTAAAAGGGATCGTCGGGGTGGTTTGTATTGAAAAGCTAGAGGTGAAATTCTTGGATTTTTTCAAGACAAACAACTGCGAAAGCAATCTACTAGGAGATTCCCATTAATCAAGAACGAAAGTTGGGGGATCGAAGACGATCAGATACCGTC
>8ab97eec74fa7d92c60246273a6f972c
AGGGCAAGTCTGGTGCCAGCAGCCGCGGTAATTCCAGCTCCAATAGCGTATATTAAAGTTGTTGCGGTTAAAAAGCTCGTAGTTGGATCTGCGGTCTCGCGTCCTGGTGTTCCCGCAGGGTTCTACTGGGTACGCAGGCCTACCTCGCTGGTTTTCCCCTGGTCCGCTTCACTGTGTGCCTTGGGTGACCAGCAAGTTTACTTTGAAAAAATTAGAGTGCTCAAAGCAGGCGCGTAGCCTGAATAGTGGTGCATGGAATAATGGAATAGGACCTCGGTTCTATTTTGTTGGTTTTCGGAGCGCGAGGTAATGATTAAGAGGGACAGACGGGGGCATTCGTATTGCTGCGTTAGAGGTGAAATTCTTGGATCGCAGCAAGACGGACAACTGCGAAAGCATTTGCCAAGAATGTTTTCATTAATCAAGAACGAAAGTTAGAGGTTCGAAGGCGATCAGATACCGCC
>cecf747fe5175bfe3557696ecbbf6a8e
AGGGCAATTCTGGTGCCAGCAGCCGCGGTAATTCCAGCTCCAATAGCGTATATTAAAGTTGTTGCAGTTAAAAAGCTCGTAGTTGGATTTCTGGTTTGATGCGCTTAGCCCGCCATGTCTACATGTGTGAGTGCTGGTGCGCGTCTACCATCCTTCTAGAAAACGTTTCTACCCTTCATTGGGCCGGACTCGCAATCTAGATCTTTTACTTTGAAAAAATTAGAGTGTTCAAAGCAGGCTTGTGCTGTGAATACATTAGCATGGAATAATAATTTAGGACTTTAGCCCTATTTTGTTGGTTTCTAGGACTGAAGTAATGATTGATAGGGATAGTTGGGGGTGCTAGTATTCAGCGGCCAGAGGTGAAATTCTTGGATTCGCTGAAGACTAACTTATGCGAAAGCATTCACCAAGGATGTCTTCTTTAATCAAGAACGAAAGTTGGGGGATCGAAGACGATCAGATACCGCC
>89cccc9e2338b0e980a435323592df0a
AGGGCAATTCTGGTGCCAGCAGCCGCGGTAATTCCAGCTCCAGTAGCGTATATTAAAGTTGTTGCAGTTAAAAAGCTCGTAGTTGGATTTCTGGCTGACCGCGTATGGTCCGGCGCCCTCAGGGCACTGTGTACCGTCGCGCGTTTGCCATCTTTTCAGAAAGTTGTGCCTACCGGCTCGTACGGAAGGGCGCTCCGATCTGGATCGTTTACTTTGAAAAAATTAGAGTGTTCCAAGCAGGCTTATGCTTTGAATACATTAGCATGGAATAATAATATAGGACTTCTGTTCTATTTTGTTGGTTTTCAGAACCGAAGTAATGATTGATAGGGATAGTTGGGGGTGCTAGTATTGAGCGGCCAGAGGTGAAATTCTTGGATTCGCTCAAGACTAACTACTGCGAAAGCATTCACCAAGGATGTCTTCTTTAATCAAGAACGAAAGTTGGGGGATCGAAGACGATCAGATACCGTC
>2bd7e5f32dfdf6a783d9f5191aa8e251
AGGGCAATTCTGGTGCCAGCAGCCGCGGTAATTCCAGCTCCAATAGCGTATATTAAAGTTGTTGCAGTTAAAAAGCTCGTAGTTGGATGTAGGGGCGGGACGCACGGTCACGCGAAAGCGTGTGCTGGGCGGTCCGTTCTTCCTTCTATAGACCCTGTCTGCTCTTAACTGAGTGGGCATGTGGGATGTAGATCGTTTACTTTGAATAAATTAGAGTGTTCAAAGCAGGCTTTTGCTTGAATACATTAGCATGGAATAATAGAATAGGACTATGGTTCTATTTTGTTGGTTTCTAGGACCACAGTAATGATTAATAGGGATAGTTGGGGGCATTAATATTTAATTGTCAGAGGTGAAATTCTTGGATTTATGAAAGATTAACTTCTGCGAAAGCATTTGCCAAGGATGTTTTCATTAATCAAGAACGAAAGTTAAGGGATCGAAGACGATCAGATACCGTC
>4a03df2d684c6ecef6451e56e0a2c406
AGGGCAAGCCTGGTGCCAGCAGCCGCGGTAACACCAGCTCCAATAGCGTATATTAAAGTTGTTGCAGTTAAAAAGCTCGTAGTTGGATTTCTGGCTTGGAGAGTGATTCCGGCATCGTTTTCGGTGTTTGTGTTTTGCTTTTCAGCCATACTTCGTGGAGAAATCTTCGGCTATTCATTTAGTCGGGGATGGATCCCGATCAATTACTTTGAAAAAATTAGAGTGTTCAAAGCAGGCTTACGCTGTGAATACATTAGCATGGAATAATAAAATAGGACTTTGGTCTTATTTTGTTGGTTTCCGAGACTGAAGTAATGATTGATAGGGATAGTTGGGGGTGCTAGTATTCAACGGCCAGAGGTGAAATTCTGTGATTCGTTGAAGACTAACTTATGCGAAAGCATTCACCAAGGATGTCTTCTTTAATCAAGAACGAAAGTTGGGGGATCGAAGACGATCAGATACCGCC
>88647b7479f5fc652dee9b8bbda68e84
AGGGCAAGTCTGGTGCCAGCAGCCGCGGTAATTCCAGCTCCAATAGCGTATATTAAAGTTGTTGCAGTTAAAAAGCTCGTAGTTGGATTTCTGTTCAAATGCACCTGGACCACCGCGGTTACGTGTGTGAGTGCCGGCGTGCGTTGGGCATCCTTCTGGAGAGTCAGCCCCTTTATTGGCGGCTGGCGATCTGGGACGTTTACTTTGAAGAAATTAGAGTGTTCAAAGCAGGCTCGCGCTGTGAATACATTAGCATGGAATAATAAGATAGGACTCCCGTCCTATTTTGTTGGTTTCTAGGATGGAAGTAATGATTGATAGGGACAGTTGGGGGTGCTCGTATTGAACGGCCAGAGGTGAAATTCTTGGATTCGTTCAAGACGAACTAATGCGAAAGCATTCACCAAGGATGTCTTCTTTAATCAAGAACGAAAGTTGGGGGATCGAAGGCGATCAGATACCGTC
>f0bbce176a1a909f64686813e7fc980f
AGGGCAATTCTGGTGCCAGCAGCCGCGGTAATTCCAGCTCCAATAGCGTATATTAAAGTTGTTGCAGTTAAAAAGCTCGTAGTTGGATCTCGGGAGCGAGCCGGCGGTCCGCCTCGCGGCGGCTTACTGCCGCGTCTTCTCGCCCTACTCCCTCGGCTCTCCCTCGGTGTCCTTCGCTGGGTGCCCTGGGTGGCCGGGACGTTTACTTTGAAAAAATTAGAGTGTTCAAAGCAGGCTCTTCAGCCTGAATAATGGTGCATGGAATAATGGAATAGGACCTCGGTTCTATTTTGTTGGTTTTCGGAACTTGAGGTAATGATTAAGAGGGACGGACGGGGGCATTCGTATTGCGGTGTTAGAGGTGAAATTCTTGGATCGCCGCAAGACGACCGGCTGCGAAAGCGTTTGCCAAGAACGTTTTCATTAATCAAGAACGAAAGTCAGAGGTTCGAAGACGATCAGATACCGTC
>399326d68a025586d6cf3862af6ebab2
AGGGCAAGTCTGGTGCCAGCAGCCGCGGTAATTCCAGCTCCGCAAGTGTATTCCTATACTGTTGCGTTTAAATAGCTCGTAGTTGGATCTGCGTGTTTAGCGCGCGGTGTTATTATTAATAACTACTGCGACGCGACACTGTACGCTCTCAGCATACTGCAAAGTATGATGTGAGCAAGTTTACTTTGAACAAATCAGAGTGCTCAAGACGGGCGTTTCGCTCGAATGTTCTTGCATGGAATAATAGAATAGGACCCGGCGTTCTATTTTGTTGGTTTTCGGGACGCGGGTAATGATTAAGAGGGACAGACGGGGGCATTTGTACTGCGACGTGAGAGGTGAAATTCTTGGATCGTCGCAAGACAGACTACTGCGAAAGCATTTGCCAAGAATGTTTTCATTAATCAAGAACGAAAGTAACGGGTTCGAAGACGATCAGATACCGCC
>24533454fefc73442a6be78c53782a6c
AGGGCAAGTCTGGTGCCAGCAGCCGCGGTAATTCCAGCTCCGCAAGTGTATTCCTATACTGTTGCGTTTAAATAGCTCGTAGTTGGATCTGCGTGTTTAGCGCGCGGTGTTACTTCTTGTAACTACTGTGACGCGACACTGTACGTTGACTTCATACTCATGAGTATGTGGACAACAGGTTTACTTTGAACAAATCAGAGTGCTCAAAACGGGCGTTTTGCTCGAATGTTCTTGCATGGAATAATAGAATAGGACCACGCGTTCTATTTTGTTGGTTTTCGGGACGCGGGTAATGATTAAGAGGGACAGACGGGGGCATTTGTACTGCGACGTGAGAGGTGAAATTCTTGGATCGTCGCAAGACAGACTACTGCGAAAGCATTTGCCAAGAATGTTTTCATTAATCAAGAACGAAAGTAACGGGTTCGAAGGCGATTAGATACCGCC
>2011385ce6d9adf7d72964606d198754
AGGGCAAGTCTGGTGCCAGCAGCCGCGGTAATTCCAGCTCTGAAGGTGTATACCACCGTTGTTGCGGTTAAAACGCTCGTAGTTGGATCTACGTTTGTGGTGTCGGTGTTCTCTGCTGAGATCTACTGACTACCTGAACTGAGGCAGCTGGTTTTTCCTTGGTGCTCTTTATTGAGTGCCTTGGGTGGCTAGCAAGTTTACTTTGAAAAAATTAGAGTGCTCAAAACAGGCGCATGCCTGAATAGTGGTGCATGGAATAATGGAATAGGATCTTGGTCCTATTTTGTTGGTTTTCGGGAGCCAAGATAATGATTAAGAGGGACAGACGGGGGCATTCGTATTGCAGCGTTAGAGGTGAAATTCTTGGATCGTTGCAAGACGAACAACTGCGAAAGCATTTGCCAAGAATGTTTTCATTAATCAAGAACGAAAGTTAGAGGTTCGAAGACGATCAGATACCGCC
>e882bb50311e5da87b02a76a50d2b140
AGGGCAAGTCTGGTGCCAGCAGCCGCGGTAATTCCAGCTCCACCAGTGTATATCTATGCTGCTGCGGTTAAAAAGCTCGTAGTTGGATCTTCGTGCCAAGAACTGGTCCACCTCTGTGGTGTGCACTGGCTTCTGGCACTAAACCGTCGGTTTTCCCTTGATGCCCTTCACCGGTTTTCGGGGCACAAGGAAATGATTAAGAGGGACAGACGGGGGCATTCGTACTCCGACGTTAGAAGTGAAATTCTTGGATCGTCGGATGACGTACTACTGCGAAAGCATTTGCCAAGAATGTTTTCATTAATCAAGAACGAAAGTTAGAGGTTCGAAGACGATTAGATACCGCC
>2ef7d978e33aba84bf3ddb95b61b0737
AGGGCAAGTCTGGTGCCAGCAGCCGCGGTAATTCCAGCTCCAATAGCGTATATTAAAGTTGTTGCAGTTAAAAAGCTCGTAGTTGGATTTCTGTTCAAACGCGCCCGAACCGCCGGCGTTAGCTGTGTGAGTGTCGGAGTACGTTGGACATCCTTCCGGAGAGTTAGCTCCTTCATTGGTGGCTAGCAATCTGGGACGTTTACTTTGAAAAAATTAGAGTGTTCAAAGCAGGCTCGCGCTGTGAATACATTAGCATGGAATAATAAGATAGGACTGCTGTCCTATTTTGTTGGTTTCTAGGACGGAAGTAATGATTGATAGGGATAGTTGGGGGTGCTTGTATTGAACGGCCAGAGGTGAAATTCACGGATTCGTTCAAGACAAACTAATGCGAAAGCATTCACCAAGGATGTCTTCTTTAATCAAGAACGAAAGTTGGGGGATCGAAGACGATCAGATACCGTC
>9de910ca58ae328ef471526ac9913f73
AGGGCAATCCTGGTGCCAGCAGCCGCGGTAATTCCAGCTCCAGTAGCGTATATTAAAGTTGTTGCAGCTAAAAAGCTCGTAGTTGGATTTCTGGCTGACCGCGATGGCCCGGCTCTTTACGGGGCTGAGTGCCGTTGCGCGTCTTGCCATCCTTTCCGGGATGTTGTTCTTGCTGGACGCCTACCTTTCACGAGGAAGGGCGACCGCTTGGACGTTTTCTGCAGACCGGATCATTTACTTTGAAAAAATTAGAGTGTTTCAAGCAGGCTTTTCCGCCATTGAATACATTAGCATGGAATAATAAGATAGGATATTTTCTTATTTTGTTGGTTTCTGAGAGAATATAATGATTGATAGGGATAGTTGGGGGTGCTAGTACTCAGCGGCCAGAGGTGAAATTCTGTGATTCGCTGAAGACTAACTACTGCGAAAGCATTCACCAAGGATGTCTTCTTTAATCAAGAACGAAAGTTGGGGGATCGAAGACGATCAGATACCGCC
>0487419f3755723a6929f66d1c87d9b7
AGGGCAAGTCTGGTGCCAGCAGCCGCGGTAATACCAGCTCCAATAGCGTATGCAAAAATTGCTGCAGTTAAAAAGCTCGTAGTTGGATTTCTGGCTTGGGATGTCTAGCCCGCCTCGAAAGAGTGTGTGTTGCTGGTGCGTTCCTGCCATCCTTCTGGAGAGCATCTCTTCACTTCATTGTGCTTGAGGTGGGATCCAGATCTTTTACTTTGAAAAAATTAGAGTGTTCAAAGCAGGCAATTGCTGTGAATACATTAGCATGGAATAATAAGATAGGGCTTTGGTTCTATTTTGTTGGTTTCTAGGACTAAAGTAATGATTGATAGGGATAGTTGGGGGTGCTAGTATTCAACGGCCAGAGGTGAAATTCTCGGATTCGTTGAAGACTAACTTATGCGAAAGCATTCACCAAGGATGTCTTCTTTAATCAAGAACGAAAGTTGGGGGATCGAAGACGATCAGATACCGCC
>0435e747e38f72383789e0794f08618c
AGGGCAAGTCTGGTGCCAGCAGCCGCGGTAATTCCAGCTCCAGTAGCGTATACTAACGTTGTTGCAGTTAAAAAGCTCGTAGTTGGATTTCTGGCTTGACGTCGCGTCTCGGCTCCTCGAGAGTTAGATGACAGCGAAACGTCGAGTCATCCTGTCACAATCTCTTTCTGGCTTTAATTAGTCGGATTGAGGGAGTGGCTCGTTTACTTTGAGAAAATTAGAGTGTTCAAAGCAGGCATCTTTGCCATGAATACGTTAGCATGGAATAATAAAATAGGACTCTGATTCTATTTTGTTGGTTGTGAGAATCGGAGTAATGATTGATAGGGACAGTTGGGGCCTTCGGTATTCTACAGCGAGAGGTGAAATTCTTGGACCTGTGGAAGACCAACAGCTGCGAAAGCGTTAGGCAAGGATGTTCCCTTTAATCAAGAACGAAAGTTGGGGGATCGAAGACGATCAGATACCGTC
>6e58d0d070a9ef65502ea7d2f24b9a93
AGGGCAAGTCTGGTGCCAGCAGCCGCGGTAATTCCAGCTCCAATAGCGTATATTAAAGTTGTTGCGGTTAAAAAGCTCGTAGTTGGATCTGAGATTGTAGACAGCGGTCCTCAAATGAGTCGTACTGCTTGTCTCGATCTAATCTGTTGGTTGGTGTGCAGTGCTCTTTACTGAGTGTTGTACGCTGCCAGCTATTTTACTTTGAAGAAATTAGAGTGCTCAAAGCAGGCGCTTGCTCGAATATTGGTGCATGGAATAATGGAATAGGGCCTTGGCTCTATTTTGTTGGTTTTAGGAGCACAAGGCAATGATTAAGAGAAACAGACGGGGGCATTTGTATTGCGGCGTTAGAGGTGAAATTCTTGGATCGTCGCAAGACAAACAACTGCGAAAGCATTTGCCAAGAATGTTTTCATTAATCAAGAACGAAAGTTAGAGGTTCGAAGACGATCAGATACCGCC
>a0b644be3a4b76bb2a0935f2d8246bbe
AGGGCAATCCTGGTGCCAGCAGCCGCGGTAATTCCAGCTCCAGTAGCGAAAACTAAGGTTGTTGCAGTTAAAAAGCTCGTAGTTGGATGGTATGTTGTGTTTTGCCCTACAGACCGTTAGGTCTGTTGGATGGAATTTGACAAGTCATATATCCTCTTTCAGAGAATATATCAGTTACCTCGAAAAAATTAAAGTGCTCAACGCAGGCATTATACGCCAGTGAATAATCTAGCATGGAATAACAATACAAGGCTTTGTAATAGTTGGTTTTACCTAATATAAAGCAATGATAAATAGGGAGGATTGGGGGCGCTAGTACTTGATGGCCAGAGGTGAAATTCTTTGATTCATTAAAGACTAACTACTGCGAAAGCATCCGCCAAGCACCTTCCCGTTGATCAAGAACGAAAGTTGGGGGCGCAAAGACGATCAGATACCGCC
>966ac1fd1bfb93bdf095215fad015ffa
AGGGCAAGCCTGGTGCCAGCAGCCGCGGTAATTCCAGCTCCAATAGCGTATATTAAAGTTGTTGCAGTTAAAAAGCTCGTAGTTGGATTTCTGGTACGGTGCGCCTGGCCCGCCGCGGTTACGCGTGTGAGTGCCGGTGCGCGCCTGCCATCCTCGTAGAGAACGTTTCTACCCTTCACTGGGCCGGACTCGCGATCTGCGTCATTTACTTTGAAAAAATTAGAGTGTTCAAAGCAGGCGATCGCTGTGAATACATTAGCATGGAATAATAACATAGGACTTTGGTTCTATTTTGTTGGTTTCTAGGACTGAAGTAATGATTGATAGGGATAGTTGGGGGTGCTAGTATTCAGCGGCCAGAGGTGAAATTCTTGGATTCGCTGAAGACTAACTTATGCGAAAGCATTCACCAAGGATGTCTTCTTTAATCAAGAACGAAAGTTGGGGGATCGAAGACGATCAGATACCGCC
>c9fc8609ad5439486b9b8aba4f8b59fd
AGGGCAAGTCTGGTGCCAGCAGCCGCGGTAATTCCAGCTCCAATAGCGTATATTAAAGTTGTTGCAGTTAAAAAGCTCGTAGTTGAACTTCTGGCGGTTGGTGTTGCTGGCTTCGGTCGCTTCATCGGCAGTCATCCGCTTGGGAACCCCGTTCGGTCTTCACTGGTCGGCGGGAGGATCAGGCATTTTACTTTGAAAAAATTAGAGTGTTCAAGGCAGGCAATCGCCATGAATACACAAGCATGGAATAATGGAATAGGACTGATAGTCATTTTATTGGTTATTGACTGTTAGTAATGATTAATAGGGACAGTTGGGGGCATTCGTATTTAATTGTCAGAGGTGAAATTCTTGGATTTATTAAAGACGAACTTATGCGAAAGCATTTGCCAAGGATGTTTTCATTAATCAAGAACGAAAGTTAGGGGATCAAAGACGATCAGATACCGTC
>3932fb12e1f044455c3cf4df35bc452a
AGGGCAAGCCTGGTGCCAGCAGCCGCGGTAATTCCAGCTCCAATAGCGTATGCTAAAGTTGTTGCAGTTAAAAAGCTCGTAGTTGAATTTTTAGAAAATTAAAAAAAGAATTTATCTTCCAGAAAGGAATGTATGAATTTCTATTAATTTTCACCAAATTTTACTAATTATTTACCAATGTTATTAATTTAATGTTGGATAAATTTTAGTTCATTTACTTTGAAAAAATTAAAGTGTTTAAAGCAGGCAATCATTGCCAATTGAATACATTAGCATGGGATAATAGAATAAGATTTTTAAATTTTGTTTATTATTGGGTTTTAAATTTAAAAATAATGATTAATAGGGATAGTTGGGGATATTAATATTTAATTGTCAGAGGTGAAATTCTTGGATTTATGAAAGATTAACTTGTGCGAAAGCATTTATCAAGGATGTTTTCATTAATCAAGAACGAAAGTTAGGGGATCGAAGACGATCAGATACCGCC
>8efe5b3cc2c71b1a0d9ab0f56dcb84df
AGGGCAAGTCTGGTGCCAGCAGCCGCGGTAATTCCAGCTCCAGAAGCGTATATTAATGTTGTTGCAGTTAAAACGCTCGTAGTTGGATCTTGGAGGTTAGGTAAGAGCTCTGTCCGCCTGAAGGCGAGTACGGACTCTCCTCCTCTGTATTTGGTATTAACGCACGAGGGCCCTTAATTGTGGTGTTTCGTGAGCGGGAGGGTTTAATAGCCCGAGCGCGAGGGCGGCGAGCAGTGTGAAAGCACTGAGCGAAGCCAGCGTTTTGCCTCATTTACTTTGAAAAAAATAGAGTGCTCAAAGCAGACCTTAGGGTCATTGAATAATTCAGCATGGGATAATAGAACACGAGATTGAATTCTTTTTGTTGGTACGAAGAATTTGAACTAATGATTAAAAGGGATCGTCGGGGTGGTTTGTATTGAAAAGCTAGAGGTGAAATTCTTGGATTTTTTCAAGACAAACAACTGCGAAAGCAATCTACTAGGAGATTCCCATTAATCAAGAACGAAAGTTGGGGGATCGAAGACGATCAGATACCGTC
>8632a9956408564b61ea7d5fdae9675e
AGGGCAAGTCTGGTGCCAGCAGCCGCGGTAATTCCAGCTCCGCAAGTGTATTCCTATACTGTTGCGTTTAAATAGCTCGTAGTTGGATCTGCGTGTTCAGCGCGCGGTGTTACTTTTTGGTAACTACTGTGACGCGACACTGTACGCTCTCAGCATACTAATAAGTATGAGGTGAGCAAGTTTACTTTGAACAAATCAGAGTGCTCAAAACGGGCGTTTCGCTCGAATGTTCTTGCATGGAATAATGGAATAGGACCTTGCGTGCTATTTTGTTGGTTTTCGGGACGCAGGTAATGATTGAGAGGGACAGACGGGGGCATTTGTACTGCGACGTGAGAGGTGAAATTCTTGGATCGTCGCAAGACAGACTACTGCGAAAGCATTTGCCAAGAATGTTTTCATTAATCAAGAACGAAAGTAACGGGTTCGAAGACGATCAGATACCGCC
>4bed612a8de3fc13b9648d41fcc50190
AGGGCAAGCCTGGTGCCAGCAGCCGCGGTAATTCCAGCTCTAATAGCGTATATTAAAGTTGTTGCGGTTAAAAAGCTCGTAGTTGAATCTTGGCGCGGTTGGGGTCGGTCCGCCCACTGGGTGTGCACTGGCTCGGCCGTGCTCTCCTGTCAGATACGCGCCGGTGCACTTCACTGTGTGTCGGTCAGCCTTCGGGCGGCGTTCTGGCTCTTTTACTTTGAGTAAATTAGAGTGTTCAAAGCAGGCAAAACATCAGCCACTGAATACATTAGCATGGGATAATGGAATAGGACTTTGGTTCTATTTTGTTGGTTTCTAGGACCGAAGTAATGATTAATAGGGACAGTTGGGGGCATTAGTATTTAATTGTCAGAGGTGAAATTCTTGGATTTATTAAAGACTAACTACTGCGAAAGCATTTGCCAAGGATGTTTTCATTAATCAAGAACGAAAGTTAGGGGATCGAAGACGATCAGATACCGCC
>1adb2503b38121575e178ca31beb64a7
AGGGCAAGTCTGGTGCCAGCAGCCGCGGTAATTCCAGCTCCAATAGCGTATATTAAAGTTGTTGCAGTTAAAAAGCTCGTAGTTGAATTTCTGGCTTTTTCTTTTTTGGCAATTGTCGAGAAAGAAGGAGTCATCCGCCAGAGAACTATAGTCGTCCTTCAGTGGTCGATATAGGGATCTGGCATTTTACTTTGAAAAAATTAGAGTGTTCAAGGCAGGCCATTGCCATGAATACACAAGCATGGAATAATGGAATAGGACTATGGTTCATTTTGTTGGTTATTGAACCTTAGTAATGATTAATAGGGACAGTTGGGGGCATTAGTATTTAATTGTCAGAGGTGAAATTCTTGGATTTATTAAAGACTAACTTATGCGAAAGCATTTGCCAAGGATGTTTTCATTAATCAAGAACGAAAGTTAGGGGATCAAAGGCGATCAGATACCGCC
>e5a5f2bbc7f0a4656f4de48d0af45dcc
AGGGCAAGTCTGGTGCCAGCAGCCGCGGTAATTCCAGCTCCAATAGCGTATATTAAAGTTGTTGCGGTTAAAAAGCTCGTAGTTGGATTTTGGGCTCGATTTTGTTAGGCGAGTGTAAACTCGAACTGACAGAACGGGCCTTCTGTCTGGAGGTGGCGTTCGTCAACTTCATTGGGGCGGATGCCACGTCTAGGACTTTTACTTTGAACAAATTAGAGTGTTTAAAGCAGGCAATTCGCCTTGAATACATTAGCATGGAATAACCGAATAGGACTTTGGTTCTATTTTGTTGGTTTTAAGAACTGAAGTAATGATTAATAGGGACAGTTGGGGGCATTCGTATTTAATTGTCAGAGGTGAAATTCTTAGATTTATTGAAGACGAACTTCTGCGAAAGCATTTGCCAAGGATGTTTTCATTAATCAAGAACGAAAGTTAGGGGATCGAAGACGATTAGATACCGCC
>d29373212e29a3a5b1bc11b0995c2e78
AGGGCAAGTCTGGTGCCAGCAGCCGCGGTAATTCCAGCTCCAGTAGCGTATATTAAAGTTGTTGCAGTTAAAAAGCTCGTAGTTGGATTTCTGGTACGTTGAGACTGACCCGCTGGGGTTACCCATGTGTGTGTCGGGCCTTAGCTACCATCCTTCCAGAGAACTTGCTCTACCCTTTATTGGGCCGGGGCGGCTATCTGGAACTTTTACTTTGAAAAAATTAGAGTGTTCAAAGCAGGCTTGCGCTATGAATACATTAGCATGGAATAATAATTTAGGACTTCGGTTCTATTTTGTTGGTTTCTAGGACTGAAGTAATGATTGATAGGGATAGTTGGGGGTGCTAGTATTCAGCGGCCAGAGGTGAAATTCTTAGATTCGCTGAAGACTAACTTATGCGAAAGCATTCACCAAGGATGTCTTCTTTAATCAAGAACGAAAGTTGGGGGATCGAAGACGATTAGATACCGCC
>3b2aced55034c5845356a73ba1d050d6
AGGGCAAGTCTGGTGCCAGCAGCCGCGGTAATTCCAGCTCTCGAAGTGTATATCATTGTTGTTGCGGTTAAAAAGCTCGTAGTTGGATCTGCGTCTTTGGAACCGGTCTTCCCAACGGGATAGCACTGGTCTCCTGGACTAATCTCGCTGGTTTTGCCTTGGTGCCCTTTACCGGGTGTCCTGGCTGACTAGCATGTTTACTTTGAAAAAATTAGAGTGCTCAAAACAGGCGTTTGCCTGAATACTGGTGCATGGAATAATGGAATAGGACCTTGGTTCTATTTTGTTGGTTTTCGGAACATAAGGTAATGATTAAGAGGGACAGACGGGGGCATTCGTATTGCAGCGCTAGAGGTGAAATTCTTGGACCGCTGCAAGACGAACAACTGCGAAGGCATTTGCCAAGAATGTTTTCATTAATCAAGAACGAAAGTTAGAGGTTCGAAGACGATCAGATACCGTC
>25eb51bcf8b9594e3825b7b67755a52e
AGGGCAAGTCTGGTGCCAGCAGCCGCGGTAATACCAGCTCCAATAGCGTATATTAAAGTTGTTGCAGTTAAAAAGCTCGTAGTCGGATTTCTTGGTTGAATTGGATTGCATGTTTCGAACGAAACGTTGTCATGACAATCAACCATTTCGTCCTTTGCTGATGGCTGGTCTTTGTTGACTCGGTCATTATGCTGGGACCATTTACTGTGAGAAAATTAGAGTGTTCAAGGCAAGCGTTTTGCAATTGAATATTCCAGCATGGAATAACAAGATACGACTTTCAGTTTATTTTGTTGGTTTCTAAACCGGAAGTAATGATTGATAGGGATAGTTGGGGGTGCTAGTATTGACTGGCCAGAGGTGAAATTCATGGATTCAGTCAAGACTAACTTATGCGAAAGCATTCACCAAGGATGTCCTCTTTGATCAAGAACGAAAGTTGGGGGATCGAAGACGATCAGATACCGTC
>ec5fea576c00d76119a4218d5d918ff1
AGGGCAATCCTGGTGCCAGCAGCCGCGGTAATTCCAGCTCCGCAAGTGTATTCCTATACTGTTGCGTTTAAATAGCTCGTAGTTGGATCTGCGTGTTTAGCGCGCGGTGCCATTTACTTTTGGTTACTGTGACGCGACACATTAGTGCTACTCAGCGATGCTCTCACGAGTGTTGATGATAGCAGAGTTTACTTTGAACAAATCAGAGTGCTCAAAACGGGCGTTTCGCTCGAATGTTCTTGCATGGAATAATAGAATAGGACCTGTCGTTCTATTTTGTTGGTTTTCGGAACGTGGGTAATGATTAAGAGGGACAGACGGGGGCATTTGTACTGCGACGTGAGAGGTGAAATTCTTGGATCGTCGCAAGACAAACTACTGCGAAAGCATTTGCCAAGAATGTTTTCATTAATCAAGAACGAAAGTAACGGGTTCGAAGGCGATTAGATACCGCC
>40e450cd207eba324cc937f262752b2b
AGGGCAAGTCTGGTGCCAGCAGCCGCGGTAATTCCAGCTCCAATAGCGTATGCTAAAGTTGTTGCGGTTAAAAAGCTCGTAGTTGAAAACTTGTTGTAGCAGATCAATTTGTGCATTCCACAAACCTGATTAGCTTAACACTCCACTTTGACTATTCTTCCGAGGGTAGTATAAGGTGGCTGTTACTTTGAAGAAATTAGAGTGTTTCACGCAAGCCGTCGCTTTGCATATACCAGCATGGAATAACACAATACGACGTTGGATTATTTTGTTGGTTTACATATCCAGTGTAATAATTAATAGGAACAATCAGGGGCATCCGTATTCGCTTGTTAGAGGTGGAATTCTTGGATCTTGCGAGGACGAACTAATGCGAAAGCATTTGCCAGGGATGTTTTCATTAATCAAGAACGAAAGTTAGGGGATCGAAGACGATTAGATACCGCC
>91e0689ed97fc31e7e9774dc67e3b07c
AGGGCAAGTCTGGTGCCAGCAGCCGCGGTAATTCCAGCTCCAGTAGCGTATATTAACGTTGTTGCAGTTAAAAAGCTCGTAGTTGGATTTCTGGCTTGATTGACCCGGCCCCGTCCGTTTGGGCGTGAGTGCTGGTGTTTCTCTGCCATCCTTCTAGAAAACGGCTCTGCCCTTCATTGGGTTGGGGTCGCGATCTAGATCTTTTACTTTGAAAAAATTAGAGTGTTTAAAGCAGGCGTTGCATTGAATACATTAGCATGGAATAATAATATAGGACTTCGGTCTCTATTTTGTTGGTTTCTAGAACTGAAGTAATGATTGATAGGGATAGTTGGGGGTGCTAGTATTCAGCGGCCAGAGGTGAAATTCTTGGATTCGCTGAAGACTAACTTATGCGAAAGCATTCACCAAGGATGTCTTCTTTAATCAAGAACGAAAGTTGGGGGATCGAAGGCGATCAGATACCGCC
>34a97005284b1405437e7d2250d664ca
AGGGCAAGTCTGGTGCCAGCAGCCGCGGTAATTCCAGCTCCAATAGCGTATATTCAAGTTGTTGCAGTTAAAAAGCTCGTAGTTGAACTTTGGCTCTGGTTGGGTGGTTTGGACTCACGTTCAACACTGCTCGATTGGAGCTTTCCTTCTAGGGAACTAGTGTGCTATTTACTTAGTGCGCTAGGGATCTAGGACTGTTACTGTGAAAAAATTAGAGTGTTTAAAACAGGCTTATGCTTGAATACATTAGCATGGAATAACGGAATAGGACTTTGTTTTATTTTGTTGGTTTAGAAAACGAAGTAATGATTAATAGGGATGGTTAGGGGCGTTAGTATTCCACAGTCAGAGGTGAAATTCTTGGATTTGTGGAAGACTAACTTCTGCGAAAGCATTCGTCAGGGACGTTTTCATTAATCAAGAACGAAAGTTAGGGGATCGAAGACGATTAGATACCGTC
>5e29753515d7a07db79a0dccf9488078
AGGGCAATTCTGGTGCCAGCAGCCGCGGTAATTCCAGCTCCAATAGCGTATATTAAAGTTGTTGCGGTTAAAAAGCTCGTAGTTGGATTTCTGCTGAGGACGACCGGTCCGCCCTCTGGGTGAGCATCTGGCTCGGCCTTGGCATCTTCTTGGAGAACGTTACTGCACTTGATTGTGTGGTGCGGTATCCAGGACTTTTACTTTGAGGAAATTAGAGTGTTTCAAGCAGGCGCACGCCTTGAATACATTAGCATGGAATAATAAGATAGGACCTTGGTTCTATTTTGTTGGTTTCTAGAGCTGAGGTAATGATTAATAGGGATAGTTGGGGGCATTCGTATTTAACTGTCAGAGGTGAAATTCTTGGATTTGTTAAAGACGGACTACTGCGAAAGCATTTGCCAAGGATGTTTTCATTGATCAAGAACGAAAGTTAGGGGATCGAAGGCGATCAGATACCGCC
>fbd6014c3714fb0bff8469a1ab025119
AGGGCAAGCCTGGTGCCAGCAGCCGCGGTAATTCCAGCTCCAGTAGCGTATATTAAAGTTGTTGCAGTTAAAAAGCTCGTAGTTGGATTTCTGGCTTGAGACGCCTGAGCCGCCAGGGTTACCTGTGTGAGTCTCGGTGTGTCTCTGCCATCCTTCTGGATAGCGTGTCTACCTTTTATTAGGCCGGGCTCGTGCTCCAGATCTTTTACTTTGAAAAAATTAGAGTGTTTAAAGCAAGCTTGCGCTATGAATACATTAGCATGGAATAATAATTTAGGACTTTGGTTCTATTTTGTTGGTTTCTAGGACTGAAGTAATGATTGATAGGGATAGTTGGGGGTGCTAGTATTCAGCGGCCAGAGGTGAAATTCTTGGATTCGCTGAAGACTAACTTATGCGAAAGCATTCACCAAGGATGTCTTCTTTAATCAAGAACGAAAGTTGGGGGATCGAAGACGATCAGATACCGCC
>2aa0650f46e117350bb97205dea4fa91
AGGGCAAGTCTGGTGCCAGCAGCCGCGGTAATTCCAGCTCCAATAGCATATGCCAATTCTGTTGCTGCTAAAAAGCTCGTAGTTGGATCGCCTCCGAAGAGGGAGTCCGTCTCACGGACGTGTACTCCTTTCCGAGGATACTCTAGCTGGTCTTCCCTTGTTGTTCTTAACCGAGTGGCTTGGGTGGCTAGCACGTTTACTTTGAAAAAATTAGAGTGCTCAAAACAGGCGTTACTGCCCGAATAGTGGTGCATGGAATAATGGAATAGGATCTCGGTTCTATTTTGTTGGTTTTAGGAGCGCGAGATAATGATTAAGGGGGACAGACGGGGGCATTCGTATTGCTGCGTTAGAGGTGAAATTCTTGGATCGCAGCAAGACGAACAATTGCGAAAGCATTTGCCAAGAATGTTTTCATTAATCAAGAACGAAAGTTAGAGGTTCGAAGGCGATCAGATACCGTC
>c8580d7d976b1cfda54c54ebee6fb85f
AGGGCAAGTCTGGTGCCAGCAGCCGCGGTAATTCCAGCTCCAATAGCGTATATTAAAGTTGTTGCAGTTAAAAAGCTCGTAGTTGAATTTCTGGTATATTCTTTTTTGGCACTTGTCGAGGAAGAGTGTATCATCCGCCAGAGAACTATAGTCGTCCTTCAGTGGTCGATATAGGGATCTGGCACTTTACTTTGAAAAAATTAGAGTGTTCAAGGCAGGCCATTGCCATGAATACACAAGCATGGAATAATGGAATAGGACTATGGTTCATTTTGTTGGTTATTGAACCTTAGTAATGATTAATAGGGACAGTTGGGGGCATTAGTATTTAATTGTCAGAGGTGAAATTCTTGGATTTATTAAAGACTAACTTATGCGAAAGCATTTGCCAAGGATGTTTTCATTAATCAAGAACGAAAGTTAGGGGATCAAAGACGATCAGATACCGCC
>2181f05c9fe4deef8e33b0d1ae782eea
AGGGCAAGCCTGGTGCCAGCAGCCGCGGTAATTCCAGCTCCAATAGCGTATATTAAAGTTGTTGCAGTTAAAAAGCTCGTAGTTGAATTTCTGGCTTTTTCTCTCTTGGCTTATGTTGAGAGAGAGGGAGTCATCCGCCAGAGAACTATAGTCGTCCTTCAGTGGTCGATATAGGGATCTGGCATTTTACTTTGAAAAAATTAGAGTGTTCAAGGCAGGCCATTGCCATGAATACACAAGCATGGAATAATGGAATAGGACTATGGTTCATTTTGTTGGTTATTGAACCTTAGTAATGATTAATAGGGACAGTTGGGGGCATTAGTATTTAATTGTCAGAGGTGAAATTCTTGGATTTATTAAAGACTAACTTATGCGAAAGCATTTGCCAAGGATGTTTTCATTAATCAAGAACGAAAGTTAGGGGATCAAAGACGATCAGATACCGCC
>9e12b4071a686968ba7e184559f6db34
AGGGCAAGCCTGGTGCCAGCAGCCGCGGTAATTCCAGCTCCAATAGCGTATATTAAAGTTGTTGCGGTTAAAAAGCTCGTAGTTGGATCTCTGGTCTTGTCGGCCGGTCTCCCTCTGGGTAGTACTGGTGTGGCGGACCCGGACTGCTAGTTGTCCATGCGTGCCTTTAACTGGGTGCGTATGGTGGCTAGCGCGTTTACTTTGAAAAAATTAGAGTGCTCAAAGCAGGCGAGTGCCTGGATAGTGGTGCATGGAATAATGGAATAGGACGTCAGTTCTATTTGTTGGTTCGGAATTTGACGTAATGATTAAGAGGGACAGACGGGGGCATTCGTATTGCTACGCTAGAGGTGAAATTCTTGGATCGTAGCAGGACGAACAACTGCGAAAGCATTTGCCAAGAATGTTTTCATTAATCAAGAACGAAAGTTAGAGGTTCGAAGACGATCAGATACCGCC
>63cbf11702570955bc8163e7d493fc1f
AGGGCAAGTCTGGTGCCAGCAGCCGCGGTAATTCCAGCTCCAATAGCGTATATTAAAGTTGTTGCAGTTAAAAAGCTCGTAGTTGAATTTCTGGCCTTTTCTCTCTTGGCATTTGTCGAGAGAGAGAGGGTCATCCGCCAGAGAACTATAGTCGTCCTTCAGTGGTCGATATAGGGATCTGGCAATTTACTTTGAAAAAATTAGAGTGTTCAAGGCAGGCCATTGCCATGAATACACAAGCATGGAATAATGGAATAGGACTATGGTTCATTTTGTTGGTTATTGAACCTTAGTAATGATTAATAGGGACAGTTGGGGGCATTAGTATTTAATTGTCAGAGGTGAAATTCTTGGATTTATTAAAGACTAACTTATGCGAAAGCATTTGCCAAGGATGTTTTCATTAATCAAGAACGAAAGTTAGGGGATCAAAGACGATCAGATACCGCC
>d0e9ea48859ce392c11313111fbfff5d
AGGGCAAGCCTGGTGCCAGCAGCCGCGGTAATTCCAGCTCCAATAGCGTATATTAAAGTTGTTGCAGTTAAAAAGCTCGTAGTTGGATTTCTGGTTCCGCTTGCGGCGGTCCGGCCTTATTGGTCTGTGTACCGCTCGCTCGCAGCCATCCTTCCGGGGAGCGCGCCTACCCTTCACTGGGCCGGGCTGTGCGACCTGGATCGTTTACTTTGAAAAAATTAGAGTGTTTAAAGCAGGCTTACAGCTTCTGAATACATTAGCATGGAATAATAAGATAGGACTCTGGTCCTATTTTGTTGGTTTCTAGGACGAGAGTAATGATTGATAGGGACAGTTGGGGGTGCTCGTATTGAACGGCCAGAGGTGAAATTCTTGGATTCGTTCAAGACGAACTACTGCGAAAGCATTCGCCAAGGATGTCTTCTTTAATCAAGAACGAAAGTTGGGGGATCGAAGACGATCAGATACCGTC
>8660e8aebe96ee5b4f5981d6448fadc1
AGGGCAAGTCTGGTGCCAGCAGCCGCGGTAATTCCAGCTCCAGTAGCGTATATTAAAGTTGTTGCAGTTAAAAAGCTCGTAGTTGGATTTCTGGTAGAGTGCGTTCGGCCCGCTTCGTTTTCGAAGTGAGTGCTGAACGGACCTGCCATCCTTCCGGCTAGTGGCGGTTGCACTTTATTGGGCTTCCGTCATGAACCGGATCTTTTACTTTGAAAAAATTAGAGTGTTTAAAGCAGGCTTGCGCTATGAATACATTAGCATGGAATAATGATATAGGACTTTTGTTCTAGTTTTGTTGGTTTCTAGGATAGAAGTAATGATTGATAGGGATAGTTGGGGGTGCTAGTATTCCGCGGCCAGAGGTGAAATTCTTGGATTCGCGGAAGACTAACTTATGCGAAAGCATTCACCAAGGATGTCTTCTTTAATCAAGAACGAAAGTTGGGGGATCGAAGACGATCAGATACCGTC
>79d4e7a8b848219368aaaa2570e343a9
AGGGCAATTCTGGTGCCAGCAGCCGCGGTAATTCCAGCTCCAATAGTGTATGCTAATTTTGTTGCGGTTAAAAAGCTCGTAGTTGAATCTCGGCAGGCAGGGCTCGGTTCGATTTTCGTCGCTACTGAGCCATTTGCCTGTGACAGTTTGACGGAGGTTCTTGGGTGCTCTTAACCGAGTGTCCTGGGGCGCCGTCAGGTTTACTTTGAAAAAATTAGAGTGCTCAAAGCAGGCCTTACCCGCTTGAATATTCGTGCATGGAATAATGGAATAGGACGTCGTTTCTATTTTGTTGGTTTTCGGAAATCGACGTAATGATAAATAGGGACAGTCGGGGGCATTAGTATTCAGACGACAGAGGTGAAATTCTTGGACCGTCTGAAGACTAACTACTGCGAAAGCATTTGCCAAGAATGTTTTCATTAATCAAGAACGAAAGTTAGAGGTTCGAAGGCGATCAGATACCGCC
>35e5aa557a960365873131f152fe14cb
AGGGCAATTCTGGTGCCAGCAGCCGCGGTAATTCCAGCTCCAATAGCGTATATTAAATTTGTTGCAGTTAAAAAGCTCGTAGTTGAATGGACGCACTTCGTGAGTAACCATTCAATGGTTTCCACAGGGTGTGGACTTCCAAAGTCCTCGTTACTTTGAGAAAATTTGAGTGTTTCAGGCGGGCCTACGCTGGAATAGTTTACCATGGAATGACAAGGTGGTCGTCACACCGTTTCTTCGGTTTCGGTCGAGACGATGCGTGGTTGAGAGGAACAGTCGGGGGCATTCGTATTGAACAGTCAGAGGTGAAATTCTTAGATTTGTCCAAGACGAACTAGTGCGAAAGCATCTGCCAAGGATGTTTTCATTAATCAAGAACGAAAGTTAGGGGATCCAAGACGATCAGATACCGTC
>20418c136a355876166880c4d2d22d55
AGGGCAAGTCTGGTGCCAGCAGCCGCGGTAATTCCAGCTCTAATAGCGTACACAAATGTTGCTGCGGTTAAAAAGCTCGTAGTTGGATCTTCGATCGTAGACACTGGTTTCCTTCGTGGAATACTTGTTGTTTCGATCTACCTTGTTAGATTTCTCTTGGTGCTCTTAACCGAGTGCCTCGAGTGTCTAGCTCGTTTACTTTGAAAAAATTAGAGTGCTCAAAGCAGGCGTTAGCCTGAATAGTGGTGCATGGAATAATGGAATAGGACCTCGGTTCTATTTTGTTGGTTTTCGGAGCAGAGGTAATGATTAAGAGGGACAGACGGGGGCATTCGTACTGCTACGTTAGAGGTGAAATTCTTGGATCGTAGCATGACGAACAACTGCGAAAGCATTTGCCAAGAATGTTTTCATTAATCAAGAACGATAGTTAGAGGTTCGAAGACGATCAGATACCGCC
>0b487e81282eb2115b73688425bd3a0a
AGGGCAAGTCTGGTGCCAGCAGCCGCGGTAATTCCAGCTCCGCAAGTGTATTCCTATACTGTTGCGTTTAAATAGCTCGTAGTTGGATCTGCGTGTTTAGCGCGCGGTGTTACTTCTTGTAACTACTGTGACGCGACACTGTACGTTGACTTCATACTCATGAGTATGTGGACAACAGGTTTACTTTGAACAAATCAGAGTGCTCAAAACGGGCGTTTTGCTCGAATGTTCTTGCATGGAATAATAGAATAGGACCACGCGTTCTATTTTGTTGGTTTTCGGGACGCGGGTAATGATTAAGAGGGACAGACGGGGGCATTTGTACTGCGACGTGAGAGGTGAAATTCTTGGATCGTCGCAAGACAGACTACTGCGAAAGCATTTGCCAAGAATGTTTTCATTAATCAAGAACGAAAGTAACGGGTTCGAAGGCGATCAGATACCGCC
>702aad2c1715aaa3209a4e07213e7e61
AGGGCAAGTCTGGTGCCAGCAGCCGCGGTAATTCCAGCTCCAATAGCGTATATTAAAGTTGTTGCGGTTAAAAAGCTCGTAGTTGGATCTGCGGTCACAGACTCTGGTCGCCCACTGGGTTGTACTAGTTGTCTTGACCTACCTTACTGGTTTTCCCTTGGTGCTCTTCACTGAGTGCCCTGGGTGACTAGTACGTTTACTTTGAAAAAATTAGAGTGCTCAATGCAGGCTTTTGCCTGAATAGTGGTGCATGGAATAATGGAATAGGACCTCGGTTCTATTTTGTTGGTTTTCGGAGCGCGAGGTAATGATTAAGAGGGACAGACGGGGGCATTCGTACTGCTGCGTTAGAGGTGAAATTCTTGGATCGCAGCATGACGAACAACTGCGAAAGCATTTGCCAAGAATGTTTTCATTAATCAAGAACGATAGTTAGAGGTTCGAAGACGATCAGATACCGCC
>894b8a1bbcdf89720c4aa1389a4e6d07
AGGGCAATTCTGGTGCCAGCAGCCGCGGTAATTCCAGCTCCAAGAGCATATATTTAAGTTGTTGCAGTTAAAAAGCTCGTAGTTGGATTTCTGGTACAATGCGCCTGGCCCGCGACGTTTACGTCTGTGAGTGCCGGTGCGCGTTTGCCATCCTTCTAGAAAACGTTTCTACCCTTCGCTGGGCTGGACTCGCGATCTAGATCTTTTACTTTGAAAAAATTAGAGTGTTTAAAGCAGGCTTTCGCTATGAATACATTAGCATGGAATAATGATCTAGGACTTCGGTTCTATTTTGTTGGTTTCTAGTACTGAAGTAATGATTGATAGGGATAGTTGGGGGTGCTAGTATTGGCCGGCCAGAGGTGAAATTCTTGGATTCGGTCAAGACTAACTTATGCGAAAGCATTCACCAAGGATGTCTTCTTTAATCAAGAACGAAAGTTGGGGGATCGAAGACGATCAGATACCGCC
>3fb31af1270daea1d424852a5cdec097
AGGGCAATTCTGGTGCCAGCAGCCGCGGTAATACCAGCTCCAATAGCGTATATTAACTTTGCTGCAGTTAAAAAGCTCGTAGTCTAATTTCTGCTTAGCAGGGTCTGCTCAGTCAAAGTACTGATTAGATTTCAACTGCTAGGTATCTTTTCGAACTGCACTTCTGCCCTTAGCTGGGTTGGTTGTGACATTCGAATATTTTACTGTGAGTAAATGAAAGTGTTCAAAGCAGGCTCTAATTGCTTGAATCTTTTAGCATGGAATAATAAGATAAAACTCTGGTTTGTCTTGTTGGCATCAAACCTAAGTAATGATTGATAGGGATAGTTGGGGGTGCTCGTATTCAAAGGCTAGCGGTGAAATGCAATGATTCTTTGAAGACGAACTAATGCGAAAGCATTCACCAAGGATATCTTCTTTGATCAAGAACGAAAGTTGGGGGATCGAAGACGATCAGATACCGTC
>84c08ee0ffe744bd6bc31bccf5171e8b
AGGGCAATCCTGGTGCCAGCAGCCGCGGTAATTCCAGCTCCAGTAGCGTATATTAAAGTTGTTGCAGTTAAAAAGCTCGTAGTTGGATTTCTGGTACGTTGAGACTGACCCGCTGGGGTTACCCATGTGTGTGTCGGGCCTTAGCTACCATCCTTCCAGAGAACTTGCTCTACCCTTTATTGGGCCGGGGCGGCTATCTGGAACTTTTACTTTGAAAAAATTAGAGTGTTCAAAGCAGGCTTGCGCTATGAATACATTAGCATGGAATAATAATTTAGGACTTCGGTTCTATTTTGTTGGTTTCTAGGACTGAAGTAATGATTGATAGGGATAGTTGGGGGTGCTAGTATTCAGCGGCCAGAGGTGAAATTCTTAGATTCGCTGAAGACTAACTTATGCGAAAGCATTCACCAAGGATGTCTTCTTTAATCAAGAACGAAAGTTGGGGGATCGAAGACGATTAGATACCGCC
>c272ced9ba155e91fb225880b28e535a
AGGGCAAGTCTGGTGCCAGCAGCCGCGGTAATTCCAGCTCCAATAGCGTATATTAAAGTTGTTGCAGTTAAAAAGCTCGTAGTTGGATTTCTGTTCAAACGCGCCCGAACCGCCGGCGTTAGCTGTGTGAGTGTCGGAGCACGTTGGACATCCTTCCGGAGAGTTAGCCCCTTCATTGGCGGCTAGCAATCTGGGACGTTTACTTTGAAAAAATTAGAGTGTTCAAAGCAGGCTCGCGCTGTGAATACATTAGCATGGAATAATAAGATAGGACTGCTGTCCTATTTTGTTGGTTTCTAGGACGGAAGTAATGATTGATAGGGATAGTTGGGGGTGCTCGTATTGAACGGCCAGAGGTGAAATTCACGGATTCGTTCAAGACGAACTAATGCGAAAGCATTCACCAAGGATGTCTTCTTTAATCAAGAACGAAAGTTGGGGGATCGAAGACGATTAGATACCGCC
>6e13fe7bb759bedfbaf8e6847c77f99b
AGGGCAAGCCTGGTGCCAGCAGCCGCGGTAATACCAGCTCCAATAGCGTATATTAAAGTTGTTGCAGTTAAAAAGCTCGTAGTTGGATTTCTGGCTCGTGCTGTGTGTGTCCGCGCTCTTTGAAGGGCGTGCTGTACGCGTGCAGTCGGCCACTTTTTCTGGGTGTCCGCGGTGCTCTTGATTGAGTCGCCGGTGGTTTGCGTCCAGATCATTTACTTTGAGAAAATTAGAGTGTTCAAGGCAGGCATCTGTTGCCGTGAATATATTAGCATGGAATAATAAGATAGGACTTTGGTCGTATTTTGTTGGTTTCTACAGCCGAAGTAATGATTGATAGGGATAGTTGGGGGTGCTAGTATTCTGCGGCCAGAGGTGAAATTCTGTGATTCGCGGAGGACTGACTTATGCGAAAGCATTCACCAAGGATGTCTTCTTTAATCAAGAACGAAAGTTGGGGGATCGAAGACGATCAGATACCGCC
>8498919e37eb536725c91bbb3b216af6
AGGGCAAGCCTGGTGCCAGCAGCCGCGGTAATTCCAGCTCCAGTAGCGTATATTAAAGTTGTTGCAGTTAAAAAGCTCGTAGTTGGATTTCTGGTACGTTGAGACTGACCCGCTGGGGTTACCCATGTGTGTGTCGGGCCTTAGCTACCATCCTTCCAGAGAACTTGCTCTACCCTTTATTGGGCCGGGGCGGCTATCTGGAACTTTTACTTTGAAAAAATTAGAGTGTTCAAAGCAGGCTTGCGCTATGAATACATTAGCATGGAATAATAATTTAGGACTTCGGTTCTATTTTGTTGGTTTCTAGGACTGAAGTAATGATTGATAGGGATAGTTGGGGGTGCTAGTATTCAGCGGCCAGAGGTGAAATTCTTAGATTCGCTGAAGACTAACTTATGCGAAAGCATTCACCAAGGATGTCTTCTTTAATCAAGAACGAAAGTTGGGGGATCGAAGACGATCAGATACCGCC
>746279b883a107a3a06f17a9e63093c0
AGGGCAAGTCTGGTGCCAGCAGCCGCGGTAATTCCAGCTCCGCAAGTGTATTCCTATACTGTTGCGTTTAAATAGCTCGTAGTTGGATCTGCGTGTTTAGCGCGCGGTGTTATTATTAATAACTACTGCGACGCGACACTGTACGCTCTCAGCATACTGCAAAGTATGATGTGAGCAAGTTTACTTTGAACAAATCAGAGTGCTCAAGACGGGCGTTTCGCTCGAATGTTCTTGCATGGAATAATAGAATAGGACCCGGCGTTCTATTTTGTTGGTTTTCGGGACGCGGGTAATGATTAAGAGGGACAGACGGGGGCATTTGTACTGCGACGTGAGAGGTGAAATTCTTGGATCGTCGCAAGACAGACTACTGCGAAAGCATTTGCCAAGAATGTTTTCATTAATCAAGAACGAAAGTAACGGGTTCGAAGGCGATCAGATACCGCC
>18ba7299e758509eabd459440f2bdc9b
AGGGCAAGTCTGGTGCCAGCAGCCGCGGTAATTCCAGCTCCAATAGCGTATATTAAAGTTGTTGCAGTTAAAAAGCTCGTAGTTGGATTTCTGGCATGGCGCGCCTGGTCCGCCCCGTTTTAGGTGTGTGAGTACCGGCGCGCGCCTGTCATCCTGCTGGGGAGCGTTGCTCTGCCCTTCACTGGGTGGGAGCCGCGACTCAGCTCGTTTACTTTGAAAAAATTAGAGTGTTTCAAGCAGGCTTCTCGCTTTGAATACATTAGCATGGAATAATAAGATAGGACTTCGGCTCTATTTTGTTGGTTTCTAGAACTGAAGTAATGATTGATAGGGACAGTTGGGGGTGCTCGTATTCAACGGCCAGAGGTGAAATTCTTGGATTCGTTGAAGACGAACTAAAGCGAAAGCATTCACCAGGGATGTTCCCTTTAATCAAGAACGAAAGTTGGGGGATCGAAGACGATCAGATACCGCC
>a049ce0f12d1906e9e4c218dc2cd0748
AGGGCAAGTCTGGTGCCAGCAGCCGCGGTAATTCCAGCTCCAATAGCGTATATTAAAGTTGTTGCAGTTAAAAAGCTCGTAGTTGAATTTCTGGCCTTTTCTCTCTTGGCATTTGTCGAGAGAGAGAGGGTCATCCGCCAGAGAACTATAGTCGTCCTTCAGTGGTCGATATAGGGATCTGGCAATTTACTTTGAAAAAATTAGAGTGTTCAAGGCAGGCCATTGCCATGAATACACAAGCATGGAATAATGGAATAGGACTATGGTTCATTTTGTTGGTTATTGAACCTTAGTAATGATTAATAGGGACAGTTGGGGGCATTAGTATTTAATTGTCAGAGGTGAAATTCTTGGATTTATTAAAGACTAACTTATGCGAAAGCATTTGCCAAGGATGTTTTCATTAATCAAGAACGAAAGTTAGGGGATCAAAGACGATTAGATACCGCC
>a95458744642aea948a8a6c30af9e1e8
AGGGCAAGCCTGGTGCCAGCAGCCGCGGTAATTCCAGCTCCAATAGCGTATATTAAAGTTGTTGCGGTTAAAAAGCTCGTAGTTGGATCTGCGGCCTTGGAAGCCGGTCCCCTATTCAGGTGTGACTGGTTCTCCAGGCCTACCTCTCTGGTTTTCTGTTGGTCCTCTTCATTGAGTGCCTGCAGTGACCAGAACGTTTACTTTGAAAAAATTAGAGTGCTCAAAGCAGGCGCGTAGCCTGAATAGTGGTGCATGGAATAATGGAATAGGACCTCGGTTCTATTTTGTTGGTTTTTGGAGCAGAGGTAATGATTAAGAGGGACAGACGGGGGCATTCGTATTGCTGCGCTAGAGGTGAAATTCTTGGATCGCAGCAAGACGAACAACTGCGAAGGCATTTGCCAAGAATGTTTTCATTAATCAAGAACGAAAGTTAGAGGTTCGAAGGCGATCAGATACCGCC
>3dcb14cb05588e3e369d5a132f24a507
AGGGCAAGCCTGGTGCCAGCAGCCGCGGTAATTCCAGCTCCAATAGCGTATATTAAAGTTGTTGCAGTTAAAACGCTCGTAGTTGAAACGATACGGTTGTTCAGACGTTCCCATGTGGTTCGGAAAGCGACCGCGGACTCATCAAGAGTCTCTGTTACTTTGAGAAAAATTGAGTGTTTCAGGCGGGCCAGAGCTGAAATAGTGTACCATGGAATGACGAAGTGGCTGTCTCCCTTTTCCTTTGCCTTCGGGTGAGACAGTGCGTGGTTGATAGGAACAATCGGGGGTATTCGTATTGAACAGTCAGAGGTGAAATTCTTAGATTTGTTCAAGACGAACCAATGCGAAAGCATCTACCAAGGATGTTTTCATTAATCAAGAACGAAAGTTAGGGGATCCAAGACGATCAGATACCGCC
>0e9ba1bd8bf695de3dea90f180f591c6
AGGGCAATTCTGGTGCCAGCAGCCGCGGTAATTCCAGCTCTGCCAGTGTATATCTATGCTGCTGCGGTTAAAAAGCTCGTAGTTGGATCTGCGTGCTAGGAACTGGTCCGTCTACTGGACGTGAACTGGTCTCCGGCATTATATCGGCTGGTTTTCCCTCGATGCTCTTAACCGGGTGTCTTGGGTGGCTAGCACGTTTACTTTGAAAAAATTAGAGTGCTCAAAACAGGCGCAAGCCTTGAATACTAGTGCATGGAATAATAGAATAGGACTCCGGTTCTGTTTTGTTGGTTTTCGGAACACGAAGTAATGATTAAGAGGGACAGACGGGGGCATTCGTATTGCGACGTTAGAGGTGAAATTCTTGGATCGTCGCAAGACGGACTACTGCGAAAGCATTTGCCAAGAATGTTTTCATTAATCAAGAACGAAAGTTAGAGGTTCGAAGGCGATCAGATACCGCC
>9190922e7406b039c0ad60f2548e9292
AGGGCAAGTCTGGTGCCAGCAGCCGCGGTAATTCCAGCTCCAGTAGCGTATATTAAAGTTGTTGCAGCTAAAAAGCTCGTAGTTGGATTTCTGGCTGACCGCGATGGCCCGGCTCTTTACGGGGCTGAGTGCCGTTGCGCGTCTTGCCATCCTTTCCGGGATGTTGTTCTTGCTGGACGCCTACCTTTCACGAGGAAGGGCGACCGCTTGGACGTTTTCTGCAGACCGGATCATTTACTTTGAAAAAATTAGAGTGTTTCAAGCAGGCTTTTCCGCCATTGAATACATTAGCATGGAATAATAAGATAGGATATTTTCTTATTTTGTTGGTTTCTGAGAGAATATAATGATTGATAGGGATAGTTGGGGGTGCTAGTACTCAGCGGCCAGAGGTGAAATTCTGTGATTCGCTGAAGACTAACTACTGCGAAAGCATTCACCAAGGATGTCTTCTTTAATCAAGAACGAAAGTTGGGGGATCGAAGACGATCAGATACCGCC
>c7045cfa5f17d8a063c3668332121929
AGGGCAAGTCTGGTGCCAGCAGCCGCGGTAATTCCAGCTCCAATAGCGTATATTAAAGTTGTTGCGGTTAAAAAGCTCGTAGTTGGATTTCTGCCGAGGACGAACGGTCCACACTTCGTGTGCGTATCTGTCTCTTCCTGGGCATCTTCTTGGAGAACGTTGCTGCACTTGATTGTGTGGTGCGGTATCCAGGACATTTACTTTGAGGAAATTAGAGTGTTTCAAGCAGGCATACGCCTTGAATACATTAGCATGGAATAATAATATAGGACTTCAGTTCTATTTTGTTGGTTTCTAAAGCTGAAGTAATGATTAATAGGGATAGTTGGGGGCATTCGTATTTAACTGTCAGAGGTGAAATTCTTGGATTTGTTAAAGACGGACTACTGCGAAAGCATTTGCCAAGGATGTTTTCATTGATCAAGAACGAAAGTTAGGGGATCGAAGACGATTAGATACCGCC
>b13b1d791623ed7bc978fe28c4a0b052
AGGGCAAGTCTGGTGCCAGCAGCCGCGGTAATTCCAGCTCTAATAGCGTATATTAAAGTTGTTGCGGTTAAAAAGCTCGTAGTTTAAATTCGGTGGGCGAAGTTGATGGCGGCGGCTGGAGACAGTCGGCGTTGTCGTCGTCCGCATACAATTTGTTGCGTTGACTCTCCCGCTCATTCACTTGGGTGGGATTCCGAGTTACGTGACCTTTTACTTTGAGTAAATTAGAGTGTTCAAAGCAGACAAACTTTGTCAGTCATTGAATATTGTAGCATGGGATAATGAAATAAGACTTTGATTTTATTTTTTTATTGGTTTCTAAAATCACAAGTAATGATTAATAGGGACAGTTGGGGGCATTAGTATTTAAATGTCAGTGGTGAAATACTTGGATTTTTTAAAGACTAACTAGTGCGAAAGCATTTGTCAAGGATGTTTTCATTAATCAAGAACGAAAGTTAGGGGATCGAAGACGATCAGATACCGTC
>25c05cc809b70f048b1308b525b40a17
AGGGCAAGCCTGGTGCCAGCAGCCGCGGTAATTCCAGCTCCAGTAGCGTATATTAAAGTTGTTGCAGTTAAAAAGCTCGTAGTTGGATTTCTGGCCTGACGCATCTGACCCGCCGCGTTATGTGTGTGAGTGTCGGCTTGTGTCTGCCATCCTTCTAGAAAACGTGTCTACCCTTCATTGGGCCGGACTCGCGATCTAGATCTTTTACTTTGAAGAAATTAGAGTGTTCAAAGCAGGCTTGCGCTATGAATACATTAGCATGGAATAATAATATAGGACTACAGTCTTATTTTGTTGGTTTCTAGGACTGAAGTAATGATTGATAGGGATAGTTGGGGGTGCTAGTATTCAGCGGCCAGAGGTGAAATTCTCGGATTCGCTGAAGACTAACTTATGCGAAAGCATTCACCAAGGATGTCTTCTTTAATCAAGAACGAAAGTTGGGGGATCGAAGACGATCAGATACCGCC
>6388511ced6915e0c93451cfdf8d26c9
AGGGCAAGCCTGGTGCCAGCAGCCGCGGTAATTCCAGCTCCAATAGCGTATATTAAAGTTGTTGCAGTTAAAAAGCTCGTAGTTGAATTTCTGGTAGTCTGTCTTTTGGTTAACACCGAGAGAGAGACTATCATCCGCTAGAGAACTATACTCGTCCTTCAGTGGTCGATATGGGGATCTGGCTTTTTACTTTGAAAAAATTAGAGTGTTCAAGGCAGGCCATTGCCTGAATACACAAGCATGGAATAATGGAATAGGACTATGGTTCATTTTGTTGGTTATTGAACCAAAGTAATGATTAATAGGGACAGTTGGGGGCATTAGTATTTAATTGTCAGAGGTGAAATTCTTGGATTTATTAAAGACTAACTTATGCGAAAGCATTTGCCAAGGATGTTTTCATTAATCAAGAACGAAAGTTAGGGGATCAAAGACGATCAGATACCGCC
>5e5d44a651b85f7b03b68fc0489d8fa0
AGGGCAATTCTGGTGCCAGCAGCCGCGGTAATTCCAGCTCCAATAGCGTATGCTAAAGTTGTTGCGGTTAAAAAGCTCGTAGTTGAAAACTTGTTGTAGCAGATCAATTTGTGCATTCCACAAACCTGATTAGCTTAACACTCCACTTTGACTATTCTTCCGAGGGTAGTATAAGGTGGCTGTTACTTTGAAGAAATTAGAGTGTTTCACGCAAGCCGTCGCTTTGCATATACCAGCATGGAATAACACAATACGACGTTGGATTATTTTGTTGGTTTACATATCCAGTGTAATAATTAATAGGAACAATCAGGGGCATCCGTATTCGCTTGTTAGAGGTGGAATTCTTGGATCTTGCGAGGACGAACTAATGCGAAAGCATTTGCCAGGGATGTTTTCATTAATCAAGAACGAAAGTTAGGGGATCGAAGACGATCAGATACCGTC
>f63088de24f3c6b97bc7d5617724c7c9
AGGGCAAGCCTGGTGCCAGCAGCCGCGGTAATTCCAGCTCTGTAAGCGTATACCAAAGTTGTTGCAGTTAAAACGCTCGTAGTCGTATATTGGCGGGCATACCGGGGCGTCCTCGCGGACGTGCTCGGTGTGGCCGCCTTTGTGGAGGGGGGCTGCGTGGTGCTTCACTGCATTGCGTGGTCGCTGCCACCGTTTACTGTGAAAAAATTAGAGTGTTCAAAGCGGGCGATTGCCATGAATACATTAGCATGGAATAATAGAATAGGACTTGGTCTTATTTTGTTGGTTTGTTGAGATCAGGTAATGATTAAGAGGGACGGTTGGGGGCATTTGTATTCCGACGTCAGAGGTGAAATTCTTGGATTGCCGGAAGACAAACAGCTGCGAAAGCGTCTGCCAAGGACGTTTTCATTGATCAAGAACGAAAGTAAGGGGATCGAAGACGATCAGATACCGTC
>dd8386bf6140feb478de0886132f085a
AGGGCAAGTCTGGTGCCAGCAGCCGCGGTAATTCCAGCTCCGCAAGTGTATTCCTATACTGTTGCGTTTAAATAGCTCGTAGTTGGATCTGCGTGTTTAGCGCGCGGTGTTACTACTTGTAACTACTGTGACGCGACACTGTACGTTGACTTTGTACTCATTGAGTATGTAGACAACAAGTTTACTTTGAACAAATCAGAGTGCTCAAAACGGGCGTTTCGCTCGAATGTTCTTGCATGGAATAATAGAATAGGACCTTGCGTTCTATTTTGTTGGTTTTCGGGACGCGGGTAATGATTAAGAGGGACAGACGGGGGCATTTGTACTGCGACGTGAGAGGTGAAATTCTTGGATCGTCGCAAGACAGACTACTGCGAAAGCATTTGCCAAGAATGTTTTCATTAATCAAGAACGAAAGTAACGGGTTCGAAGACGATCAGATACCGCC
>aef23a61c454c7dbf54f749d7b1b6493
AGGGCAATTCTGGTGCCAGCAGCCGCGGTAATTCCAGCTCCAATAGCGTATGCTAAAGTTGTTGCAGTTAAAAAGCTCGTAGTTGAATTTTTAGAAAATTAAAAAAAGAATTTATCTTCCAGAAAGGAATGTATGAATTTCTATTAATTTTCACCAAATTTTACTAATTATTTACCAATGTTATTAATTTAATGTTGGATAAATTTTAGTTCATTTACTTTGAAAAAATTAAAGTGTTTAAAGCAGGCAATCATTGCCAATTGAATACATTAGCATGGGATAATAGAATAAGATTTTTAAATTTTGTTTATTATTGGGTTTTAAATTTAAAAATAATGATTAATAGGGATAGTTGGGGATATTAATATTTAATTGTCAGAGGTGAAATTCTTGGATTTATGAAAGATTAACTTGTGCGAAAGCATTTATCAAGGATGTTTTCATTAATCAAGAACGAAAGTTAGGGGATCGAAGACGATTAGATACCGTC
>0fbd06b69baf556f859bff66765c16d0
AGGGCAAGTCTGGTGCCAGCAGCCGCGGTAATTCCAGCTCCAATAGCGTATATTAAAGTTGTTGCAGTTAAAAAGCTCGTAGTTGGATTTCTGGGAGAGTGCTGATGTCGGCCGTGTGCTTGTGCAGATGCGCTCTTCCATCCTTCTGTTAACGCTTCTTGGTATTCATTTACTGGTTTCGGGCTCAGATATTTTACCTTGAGAAAATTAGAGTGTTTCAGGCAGGCTTGCGCCGGAATACATTAGCATGGAATAATAGAATAGGACTTTTGTCTCTTTTGTTGGTTTGAGGGACTGAAGTAATGATTAATAGGGATAGTTGGGGGCATTAGTATTTAATTGTCAGAGGTGAAATTCTCGGATTTGTTAAAGACTAACCTATGCGAAAGCATTTGCCAAGGATGTTTTCATTAATCAAGAACGAAAGTTAGGGGATCAAAGACGATCAGATACCGCC
>9a94cd37733de0d4f56887d4192125f4
AGGGCAAGTCTGGTGCCAGCAGCCGCGGTAATTCCAGCTCCAAGAGCGTATATTAAAGTTGTTGCAGTTAAAAAGCTCGTAGTTGGATTTCTGGTACAGTGCGCCTGGCCCGCTGCGGTTACGCATGTGAGTGCCGGTGCGCGCTTGCCATCCTTCTAGAGAACGTTTCTACCCTTCGCTGGGCCGGACTCGCGATCTAGATCTTTTACTTTGAAAAAATTAGAGTGTTTAAAGCAGGCTTTTGCTATGAATACATTAGCATGGAATAATAATCTAGGACTTCGGTTCTATTTTGTTGGTTTCTAGTACTGAAGTAATGATTGATAGGGATAGTTGGGGGTGCTAGTATTGGCCGGCCAGAGGTGAAATTCTTGGATTCGGTCAAGACTAACTTATGCGAAAGCATTCACCAAGGATGTCTTCTTTAATCAAGAACGAAAGTTGGGGGATCGAAGACGATCAGATACCGCC
>136476d42b205da4c9c69caa2e6f424f
AGGGCAATTCTGGTGCCAGCAGCCGCGGTAATTCCAGCTCCAATAGTGTATATTAGTGTTGTTGCAGTTGAAGCGCTCGTAGTTGGATTTTGGAATAGTTTAACTGGTCGTCCTTCTTGGTATGTACTGGTTGAATTGTTCTTTTTTCTGAAGAACTCTCATGCTCTTCACCGGGTGTGTGAGGGATCCAGAACTTTTACTTTGAAAAAATTAGAGTGTTCAAAGCAGGCCTAGCTTGAATACATTAGCATGGAATAATAAAATAGGACTTACAGTTCTATTTTGTTGGTTTCTAGAACTGAAGTAATGATTAATAGGGATAGTTGGGGGCATTAGTATTTAATTGTCAGAGGTGAAATTCTTGGATTTATGAAAGACTAACTTCTGCGAAAGCATTTGCCAAGGATGTTTTCATTAATCAAGAACGAAAGTCGGGGGATCGAAGACGATTAGATACCGCC
>06b8b06646670ff11d9939e68a4f355d
AGGGCAATTCTGGTGCCAGCAGCCGCGGTAATTCCAGCTCCAATAGCGTATATTAAAGTTGTTGCAGTTAAAAAGCTCGTAGTTGAACCTCTGTATGTCTCCAGTTTTGGCTTCGGTCAGGCTGCAATGAGGCATACATCCGCTTGCAAGTCCGGCACGGCCTTCAGTGGTCGACCGGAGGAGTAAGCCCTTTACTTTGAAAAAATTAGAGTGTTTAAGGCAGGCGACGGCCCGAATACACTAGCATGGAATAATAGAACAGGACTTTTGTCCATTTGGTTGGTTATTGGACTTAAGTAATGATTAAAAGGGACAGTTGGGGGCATTAGTATTTAATTGTCAGAGGTGAAATTCTTGGATTTATTAAAGACTAACTTATGCGAAAGCATTTGCCAAGGATGTTTTCATTAATCAAGAACGAAAGTTAGGGGATCAAAGACGATCAGATACCGCC
>b2263ab3ac463e2f12193785230c097e
AGGGCAAGCCTGGTGCCAGCAGCCGCGGTAATTCCAGCTCCAAGAGCGTATATTAAAGTTGTTGCAGTTAAAAAGCTCGTAGTTGGATTTCTGGTACAGTGCGCCTGGCCCGCTGCGGTTACGCATGTGAGTGCCGGTGCGCGCTTGCCATCCTTCTAGAGAACGTTTCTACCCTTCGCTGGGCCGGACTCGCGATCTAGATCTTTTACTTTGAAAAAATTAGAGTGTTTAAAGCAGGCTTTTGCTATGAATACATTAGCATGGAATAATAATCTAGGACTTCGGTTCTATTTTGTTGGTTTCTAGTACTGAAGTAATGATTGATAGGGATAGTTGGGGGTGCTAGTATTGGCCGGCCAGAGGTGAAATTCTTGGATTCGGTCAAGACTAACTTATGCGAAAGCATTCACCAAGGATGTCTTCTTTAATCAAGAACGAAAGTTGGGGGATCGAAGACGATCAGATACCGCC
>8c8094427842fac248597dee59908230
AGGGCAAGTCTGGTGCCAGCAGCCGCGGTAATTCCAGCTCCAATAGCGTATATTAAAGTTGTTGCAGTTAAAAAGCTCGTAGTTGGATCTCGGGTCCAGGCTTGCGGTCCACCTCGCGGTGGTTACTGCCCGTCCTGACCTACCTCCCGGTTTTCCCTTGGTGCTCTTGACTGAGTGTCTCGGGTGACCGGTACCTTTACTTTGAAAAAATTAGAGTGTTCAAAGCAGGCAACTCGCCTGAATAATGGTGCATGGAATAATGGAATAGGACCTCGGTTCTATTTTGTTGGTTTTCGGAACTCGAGGTAATGATTAAGAGGGACGGCCGTGGGCATTCGTATCATGGTGTTAGAGGTGAAATTCTTGGATCGCCGTGAGACGAACTACTGCGAAAGCATTTGCCAAGAATGTTTTCATTAATCAAGAACGAAAGTCAGAGGTTCGAAGACGATTAGATACCGCC
>ddc810adef0812a305525a4d4b4d3e14
AGGGCAAGTCTGGTGCCAGCAGCCGCGGTAATACCAGCTCCAATAGCGTATATTAAAGTTGTTGCAGTTAAAAAGCTCGTAGTTGGATTTCTGGCTTGGGTTGATATGTCCGCGTTCTTAAAGGATGTGTGTACGTCTCTACCCGGTCAAATCTTCTGGAGGTCCTTGGTGCTCTTCACTGAGTTTCCTTGGTTACGTCCAGATCGTTTACTTTGAGAAAATTAGAGTGTTCAAGGCAGGCATTAGTTGCCGTGAATATATTAGCATGGAATAATAAGATAGGACTTTGGTCGTATTTTGTTGGTTTCTACAGCCGAAGTAATGATTGATAGGGATAGTTGGGGGTGCTAGTATTCTGCGGCCAGAGGTGAAATTCTGTGATTCGCGGAGGACTGACTTATGCGAAAGCATTCACCAAGGATGTCTTCTTTAATCAAGAACGAAAGTTGGGGGATCGAAGACGATCAGATACCGCC
>72a2daf7bfca4328428ec3e7ee3c6676
AGGGCAAGCCTGGTGCCAGCAGCCGCGGTAATTCCAGCTCTAATAGCGTATATTAAAGTTGTTGCGGTTAAAAAGCTCGTAGTTGGATCTTGGAATGTGTGTTTATTTGATCTGCCTTTCTCTAAAAGAGGGTATGAATCAAATTGCCCATTCTTTCTTGTTAGATACTCGCTTATATTATTAACTTAGTATAAGTTCCAACACATCTTCGGATGTGGAGTTCTAGCTCTTTTACTTTGAGTAAATTAGAGTGTTCAAAGCAGGCAAAATTTTTCAGCCGCTGAATACTGTAGCATGGGATAATGGAATAGGACTTTGGTTCTATTTTGTTGGTTTCTAGGATCGAAGTAATGATTAATAGGGATAGTTGGGGGCATTAGTATTTAATTGTCAGAGGTGAAATTCTTGGATTTGTTAAAGACTAACTAGTGCGAAAGCATTTGCCAAGGATGTTTTCATTAATCAAGAACGAAAGTTAGGGGATCGAAGACGATCAGATACCGTC
>de4d11199ba5c30e51821ef08284f71b
AGGGCAATCCTGGTGCCAGCAGCCGCGGTAATTCCAGCTCCAATAGCGTATATTAAAGTTGTTGCAGTTAAAAAGCTCGTAGTTGAATTTCTGATGCTCTCTATTTTGGCACTTGTCGAAGTAGAGAGTATCATCCGCCAGAGAACTATAGTCGTCCTTCAGTGGTCGATATAGGGATCTGGCATTTTACTTTGAAAAAATTAGAGTGTTCAAGGCAGGCCATTGCCATGAATACACAAGCATGGAATAATGGAATAGGACTATGGTTCATTTTGTTGGTTATTGAACCTTAGTAATGATTAATAGGGACAGTTGGGGGCATTAGTATTTAATTGTCAGAGGTGAAATTCTTGGATTTATTAAAGACTAACTTATGCGAAAGCATTTGCCAAGGATGTTTTCATTAATCAAGAACGAAAGTTAGGGGATCAAAGACGATTAGATACCGTC
>4432c50902d8a44a2f4cfe58445e7731
AGGGCAAGTCTGGTGCCAGCAGCCGCGGTAATTCCAGCTCCAATAGCGTATATTAAAGTTGTTGCAGTTAAAAAGCTCGTAGTTGAATTTCTGGTATATTCTTTCTTGGCACTTGTCGAGGAAGAGTGTATCATCCGCCAGAGAACTATAGTCGTCCTTAAGTGGTCGATATAGGGATCTGGCACTTTACTTTGAAAAAATTAGAGTGTTCAAGGCAGGCCATTGCCATGAATACACAAGCATGGAATAATGGAATAGGACTATGGTTCATTTTATTGGTTATTGAACCTTAGTAATGATTAATAGGGACAGTTGGGGGCATTAGTATTTAATTGTCAGAGGTGAAATTCTTGGATTTATTAAAGACTAACTTATGCGAAAGCATTTGCCAAGGATGTTTTCATTAATCAAGAACGAAAGTTAGGGGATCAAAGACGATTAGATACCGCC
>d6d0125e7c7155bbcd8dd76d44f52533
AGGGCAAGTCTGGTGCCAGCACCCGCGGTAATTCCAGCTCTTAAAGTGTATATTAAAGTTGTTGCAGTTAAAAAGCTCGTAGTCTATCTTCTAGTGCTTTACGGGCTGGCTCACGCTAGCACGCTAAAGTACTATCAGTTCGAGAACTTCTTCTATCTTAACTGGTCGGAGATGCCTGATCGAACGCTTTCCTGAGAAAAAATTAGAGTGTTTAAAGCAGGCTAATGCAATGAATACTACAGCTTGGAATAATAGAATAAGACTAAAGTCTCTTTTGTTGGTTATGAACTTTAGTAATGATTAAAATAAACAGTCGGGGGTATTAGTATTTAAGTGTCAGAGGTGAAATTCTATGATTACTTAAAGACTAACTTATGCGAAAGCATTTACCAAGGATGTTTTCATTGATCAAGAACGAAAGTTAAGGGATCAAAGACGATCAGATACCGCC
>573ebe90085cde38775fe0cc878eb983
AGGGCAAGTCTGGTGCCAGCAGCCGCGGTAATACCAGCTCCAATAGCGTATATTAAAGTTGTTGCAGTTAAAAAGCTCGTAGTCGGATTTCTTGGTTGAATTGGATTGCATGTTTCGAACGAAACGTTGTCATGACAATCAACCATTTCGTCCTTTGCTGATGGCTGGTCTTTGTTGACTCGGTCATTATGCTGGGACCATTTACTGTGAGAAAATTAGAGTGTTCAAGGCAAGCGTTTTGCAATTGAATATTCCAGCATGGAATAACAAGATACGACTTTCAGTTTATTTTGTTGGTTTCTAAACCGGAAGTAATGATTGATAGGGATAGTTGGGGGTGCTAGTATTGACTGGCCAGAGGTGAAATTCATGGATTCAGTCAAGACTAACTTATGCGAAAGCATTCACCAAGGATGTCCTCTTTGATCAAGAACGAAAGTTGGGGGATCGAAGACGATTAGATACCGCC
>9b154c896fa4ee3a9b4240d9313ffd46
AGGGCAAGTCTGGTGCCAGCAGCCGCGGTAATTCCAGCTCCAAAAGCATATATTAAAGTTGTTGCAGTTAAAAAGCTCGTAGTTGGATTTCTGGTATTATGCACCTGACCCGCCCCTTTGGGGTGTGCGTTGGAGCGCATTTACCATCTTGTCAGCGAACAAATATGCTCTTCATTGGGTGTGTTTGCAAACTGGCTCGTTTACTTTGAAAAAATTAGAGTGTTTAAAGCAGGCAATTGCCTTGAATACATTAGCATGGAATAATAACTTAGGACTTCGGTTCTATTTTGTTGGTTTCTAGGACGAAGTAATGATTGATAGGGACAGTTGGGGGTGCTAGTATTGACCGGCCAGAGGTGAAATTCTTGGATTCGGTCAAGACTAACTTATGCGAAAGCATTCACCAAGGATGTCTTCTTTAATCAAGAACGAAAGTTGGGGGATCGAAGGCGATCAGATACCGCC
>eb462438dd204415d64e387a58a6d9d4
AGGGCAAGTCTGGTGCCAGCAGCCGCGGTAATTCCAGCTCCAATAGCGTATATTAAAGTTGTTGCAGTTAAAAAGCTCGTAGTTGGATCTCGGGTTTAGGCTGGCGGTCCGCCCAGTCGGTGGTCACTGCCTGTCCTGACCTACCTGCCGGTCTTCCCCTGGTGCTCTTTGCTGAGTGTCTGGGGCGGCCGGGACGTTTACTTTGAAAAAATTAGAGTGTTCAAGGCAGGCGTTCTCGCCTGAATAATAGTGCATGGAATAATGGAAGAGGACCTCGGTTCTATTTTGTTGGTTTTCGGAACTTGAGGTAATGATTAAGAGGGACTGACGGGGGCATTCGTATTACGGTGTTAGAGGTGAAATTCTTGGATCGTCGTAAGACGAACTACTGCGAAAGCATTTGCCAAGAATGTTTTCATTAATCAAGAACGAAAGTCGGAGGTTCGAAGACGATCAGATACCGCC
>2f5a4a03d1935f218f48d36cda3f4889
AGGGCAAGTCTGGTGCCAGCAGCCGCGGTAATTCCAGCTCCAATAGCGTATATTAAAGTTGTTGCAGTTAAAAAGCTCGTAGTTGAAATTCTGATTGTAAGACTTCTAGTTCTTTGAACGGGAAGATCTGCAGTCATCCGCTTGTGAATATAATTCATCCTTCACCGGTTGACTATATGAGCAAGCATTTTACCTTGAGAAAAACAGAGTGTTCCAGGCAGGTTTGTCCGGAATGCATTAGCATGGAATAATAGAATATGACTGAAGTCAATTTATTGGTTTACGATTTCAGTAATGATTAATAGGAACAGTCGGGGGCATTAGTACTTGACAGTCAGAGGTGAAATTCTTGGATTTGTCAAAGACTAACTGATGCGAAAGCGTTTGCCAAGGATGTTTTCATTAATCAAGAACGAAAGTTAGGGGATCAAAGACGATCAGATACCGTC
>50b1013e7c1110dca1572778d30af522
AGGGCAATTCTGGTGCCAGCAGCCGCGGTAATTCCAGCTCCAATAGCGTATATTAAAGTTGTTGCAGTTAAAAAGCTCGTAGTTGAATTTCTGGTATATTCTTTCTTGGCACTTGTCGAGGAAGAGTGTATCATCCGCCAGAGAACTATAGTCGTCCTTAAGTGGTCGATATAGGGATCTGGCACTTTACTTTGAAAAAATTAGAGTGTTCAAGGCAGGCCATTGCCATGAATACACAAGCATGGAATAATGGAATAGGACTATGGTTCATTTTATTGGTTATTGAACCTTAGTAATGATTAATAGGGACAGTTGGGGGCATTAGTATTTAATTGTCAGAGGTGAAATTCTTGGATTTATTAAAGACTAACTTATGCGAAAGCATTTGCCAAGGATGTTTTCATTAATCAAGAACGAAAGTTAGGGGATCAAAGGCGATCAGATACCGCC
>949809b28838a6504784f63557653a24
AGGGCAAGTCTGGTGCCAGCAGCCGCGGTAATTCCAGCTCCAATAGCGTATATTAAAGTTGTTGCGGTTAAAAAGCTCGTAGTTGGATTTCTGCTTAGGGTGGCTGGTCCGCCCTCTGGGTGAGTATCTGGCACAGCCTGAGCATTCTTCTTGAAAGCACAACTGCACTTGACTGTGTGGTGTGGTATTGAGAACCTTTACTTTGAGGAAATCAGAGTGTTTCAAGCAGGCGTTTGCCTTGAATACATTAGCATGGAATAATATTATAGGGCCTTGGTTCTATTTTGTTGGTTTCTAGAACTGAGGTAATGATTAATAGGGATAGTTGGGGGCATTCGTATTTAATTGTCAGAGGTGAAATTCTTGGATTTGTTAAAGACGGACTACTGCGAAAGCATTTGCCAAGGATGTTTTCATTGATCAAGAACGAAAGTTAGGGGATCGAAGACGATCAGATACCGCC
>e57ec6f1b6ae66e2111ad82750de2a9d
AGGGCAAGTCTGGTGCCAGCAGCCGCGGTAATTCCAGCTCCAATAGCGTATATTAAAGTTGTTGCAGTTAAAAAGCTCGTAGTCTGACCTATGGCCGGCGCTGAACGTCCGGGGCCTTTTCATTGGACTCGCGCACGTGATATGCGCCCGGCTCATCTTTTGTACTTCGGAGGAACGCGCGTCCTTTTCATTAAGTGCGCGGTGGGATTCCGATAGTTTACTTTGAGAAAAATAGAGTGTTCAAAGCAGGCGATTTTGCCATTTTTGAATACATTAGCATGGGATAATGAAATAGGACATTGGTTCTATTTTGATGGTTTACGGACCGATGTAATGATTAATAGGGACAGTTGGGGACATTTATATTCCATGGCTAGAGGTGAAATTCTTGGATTCATGGAAGATAAACTACTGCGAAAGCATTTGTCAAAGATGTTTTCATTGATCAAGAACGAAAGTTAGGGGAGCGAAGACGATCAGATACCGTC
>25d649399dcd8083cbe0449a1cd9fdf0
AGGGCAATTCTGGTGCCAGCAGCCGCGGTAATTCCAGCTCCAATAGCGTATATTAAAGTTGTTGCGGTTAAAAAGCTCGTAGTTGGATTTCTGCCGAGGACGACCGGTCCGCCCATTGGGTGTGCATCTGGCTCGGCCTGGGCATCTTCTTGGAGAACGTATCTGCACTTCATTGTGTGGTGCGGTATCCAGGACTTTTACTTTGAGGAAATTAGAGTGTTTCAAGCAGGCACACGCCTTGAATACGTTAGCATGGAATAATAAGATAGGACCTTGGTTCTATTTTGTTGGTTTCTAGAACTGAGGTAATGATTAATAGGGATAGTTGGGGGCATTCGTATTCAACTGTCAGAGGTGAAATTCTTGGATTTGTTGAAGACGGACTACTGCGAAAGCATTTGCCAAGGATGTTTTCATTGATCAAGAACGAAAGTTAGGGGATCGAAGACGATCAGATACCGTC
>9c2bd28b93898f74aafaa5aa6b1efa7a
AGGGCAATCCTGGTGCCAGCAGCCGCGGTAATTCCAGCTCCAATAGCGTATATTAAAGTTGTTGCGGTTAAAAAGCTCGTAGTTGGATTTCTGCCGAGGACGACCGGTCCGCCCTCCGGGTGAGCATCTGGCTCGGCCTAGACATCTTCTTGGGGAGCGTATCTGCACTTCATTGTGTGGTGCGGTACCCAAGACTTTTACTTTGAGGAAATTAGAGTGTTTCAAGCAGGCCCACGCCTTGAATACATTAGCATGGAATAATAAGGTAGGACCTCGGTTCTATTTTGTTGGTTTCTAGAATTGAGGTAATGATTAATAGGGATAGTTGGGGGCATTCGTATTTAACTGTCAGAGGTGAAATTCTTGGATTTGTTAAAGACGGACTACTGCGAAAGCATTTGCCAAAGATGTTTTCATTGATCAAGAACGAAAGTTAGGGGATCGAAGACGATCAGATACCGCC
>30b01a03c73118c7cf56728705404010
AGGGCAATTCTGGTGCCAGCAGCCGCGGTAATTCCAGCTCCAATAGCGTATATTAAAGTTGTTGCAGTTAAAAAGCTCGTAGTTGGATTTCAGGGTGAGCTCAGTTGGTCGGCCTTATGGGTCAGAATCGGCTAGCTCTCCCTTGTTTCTGGATCCGGTCTCTAGTTAATTCTGGGGTCTTTGGAGTTCAGATCGTTTACCTTGAAAAAATTAGAGTGTTCAAAGCGGGCGTTTGCTTGAATACATTAGCATGGAATAATGGAATAGGACTCTGGTGCTATTTTGTTGGTTTTGAGGACTAGAGTAATGATTAATAGGGATAGTTGGGGGCATTCATATTTAATTGTCAGAGGTGAAATTCTTGGATTTATGAAAGATGAACTTCTGCGAAAGCATTTGCCAAGGATGTTTTCATTAATCAAGAACGAAAGTTAGGGGATCGAAGACGATCAGATACCGTC
>0c74872e273461736a5573b8b8eb4ed7
AGGGCAAGTCTGGTGCCAGCAGCCGCGGTAATTCCAGCTCCGCAAGTGTATTCCTATACTGTTGCGTTTAAATAGCTCGTAGTTGGATCTGCGTGTTCAGCGCGCGGTGCTGCTTTTTGGTAGCCACTGTGACGCGACACTGTACGCTCTCAGCATACTAATAAGTATGAGGTGAGCAAGTTTACTTTGAACAAATCAGAGTGCTCAAAACGGGCGTTTCGCTCGAATGTTCTTGCATGGAATAATGGAATAGGACCTTGCGTGCTATTTTGTTGGTTTTCGGGACGCAGGTAATGATTGAGAGGGACAGACGGGGGCATTTGTACTGCGACGTGAGAGGTGAAATTCTTGGATCGTCGCAAGACAGACTACTGCGAAAGCATTTGCCAAGAATGTTTTCATTAATCAAGAACGAAAGTAACGGGTTCGAAGACGATCAGATACCGCC
>6168b5019afc663f4e6c227080eccd54
AGGGCAAGTCTGGTGCCAGCAGCCGCGGTAATTCCAGCTCCACGAGCATGTACGTAAGTTGTTGCAGTTAAAAAGCTCGTAGTTGGATCTCAGACCTGTGGTCAGTGGTCCGCCTAACATGGGTGTGTACTGCTGTACCCGGTCTACGTCTGGTTTAACGTCTGCAGTGCCCTTAACCGGGTGTTGCAGAATGCCAGAAAGTTTACTCTGAAAAAATTAGAGTGCTTAAAGCAAGCCGTTTGTGCTTGAATACTGTTGCATGGAATAATGAAATAGGACCTCGGATCTATTTTGTTGGTTTTCGGAGTCGAGGTAATGATTAAGAGGGACAGACGGGGGCATTCGTATTGCGCCGTTAGAGGTGAAATTCTTGGATCGGCGCAAGACGAACAACTGCGAAAGCATTTGCCAAGGATGTTTTCATTAATCAAGAACGAAAGTCAGAGGTTCGAAGGCGATCAGATACCGCC
>4b565a831269807c3dfcf8fc271a3663
AGGGCAATCCTGGTGCCAGCAGCCGCGGTAATTCCAGCTCCGCAAGTGTATTCCTATACTGTTGCGTTTAAATAGCTCGTAGTTGGATCTGCGTGTTTAGCGCGCGGTGTTACTTCTTGGTAACTACTGTGACGCGACACAGGATGCTCTCAGCATACTAATAAGTATGAGGTGAGCAAGTTTACTTTGAACAAATCAGAGTGCTCAAAACGGGCGTTTCGCTCGAATGTTCTTGCATGGAATAATGGAATAGGACCTTGCGTGCTATTTTGTTGGTTTTCGGGACGCAGGTAATGATTGAGAGGGACAGACGGGGGCATTTGTACTGCGACGTGAGAGGTGAAATTCTTGGATCGTCGCAAGACAGACTACTGCGAAAGCATTTGCCAAGAATGTTTTCATTAATCAAGAACGAAAGTAACGGGTTCGAAGGCGATCAGATACCGCC
>ac319c999bd6afa9ba4e2e845aadd9d6
AGGGCAAGTCTGGTGCCAGCAGCCGCGGTAATTCCAGCTCCAATAGCGTATACAAATACTGTTGCGGTTAAAAAGCTCGTAGTTGGATCTGCGTTCGCAGACACAGGTTCCCTTCTTGGGATACTTGCTGTCTCGAACTACCTTGTTAGACGTCTCTTGGTGCTCTTCACTGAGTGCCCTGAGTGTCTAGCACGTTTACTTTGAAAAAATTAGAGTGCTTAAAGCAGGCATTAGCCTGAATAGTTGCGCATGGAATAATGGAATAGGACCTCGGTTCTATTTTGTTGGTTTTCGGAGCATGAGGTAATGATTAAGAGGGACAGACGGGGGCATTCGTACTGCTACGTTAGAGGTGAAATTCTTGGATCGTAGCATGACGAACAACTGCGAAAGCATTTGCCAAGAATGTTTTCATTAATCAAGAACGATAGTTAGAGGTTCGAAGACGATCAGATACCGCC
>68973e1934cdd4eefc9fc7954d8076d3
AGGGCAAGTCTGGTGCCAGCAGCCGCGGTAATTCCAGCTCCAATAGCGTATATTAAAGTTGTTGCGGTTAAAAAGCTCGTAGTTGGATCTGCGGTCTTGGACACTGGTCCCCCACTGGGTGTGTACTAGTTGTCCAGACCTAACTAGCTGGTTTTCTCATGGTCCTCTTTATTGAGTGGCCTTGAGTAGCTAGCACGTTTACTTTGAAAAAATTAGAGTGCTCAAAGCAGGCGAATGCCTGAATAGTGGTGCATGGAATAATGGAATAGGACCTCGGTTCTATTTTGTTGGTTTTCGGAGCACGAGGTAATGATTAAGAGGGACAGACGGGGGCATTCGTATTGCGGCGTTAGAGGTGAAATTCTTGGATCGCCGCAAGACGGACAACTGCGAAAGCATTTGCCAAGAATGTTTTCATTAATCAAGAACGAAAGTTAGAGGTTCGAAGACGATCAGATACCGCC
>0c5ea4270b141381396cc30d62edd473
AGGGCAATCCTGGTGCCAGCAGCCGCGGTAATTCCAGCTCCAATAGCGTATATTAAAGTTGTTGCAGTTAAAAAGCTCGTAGTTGGATTTCTGTGAGAGTGCCGGTGTCGGCTGATGCTTGTACGCTGGCGCTCTTACATCCTTCTGTTAACTGATCTTGGCATTTTATTGCTGGTTCAGGGCTCAGATATTTTACCTTGAGAAAATTAGAGTGTTTCAGGCAGGCTTATGCCGGAATACATTAGCATGGAATAATGGAACAGGACCTGTGCGTCTCTCGGGGCGCCGGTCTCCGTTGTTGGTTTCGGGGACTAATGTAATGATTAATAGGGATAGTTGGGGGCATTAGTATTTAATAGTCAGAGGTGAAATTCTCGGATTTGTTAAAGACTAACTTATGCGAAAGCATTTGCCAAGGATGTTTTCATTAATCAAGAACGAAAGTTAGGGGATCAAAGACGATCAGATACCGCC
>6f981113b108853779f9e9c30b2acc26
AGGGCAAGTCTGGTGCCAGCAGCCGCGGTAATTCCAGCTCCAATAGCGTATATTAAAGTTGTTGCAGTTAAAAAGCTCGTAGTTGGACTTCTGGGAGGATGTAGTTGTCCGCCTTCACGGTGTGTGCAACAACGCCCTCTCATCCTTCTGTCAACGTGGCTTCGGGATTCACGTCTCGGTCACGCGATCAGATATTTTACCTTGAGAAAATTAGAGTGTTTCAGGCAGGCTTGGTCCGGAATACATTAGCATGGAATAATAGAATAGGACTCCAGTCTCTTTGTTGGTTTCTGAGTTTGGAGTAATGATTAATAGGGATAGTTGGGGGCATTAGTATTTAATTGTCAGAGGTGAAATTCTCGGATTTGTTAAAGACTGACTTATGCGAAAGCATTTGCCAAGGATGTTTTCATTAATCAAGAACGAAAGTTAGGGGATCAAAGACGATCAGATACCGCC
>c4764faa4004c4b6cc1ce126cb2761ab
AGGGCAAGTCTGGTGCCAGCAGCCGCGGTAATTCCAGCTCCAATAGCGTATATTAAAGTTGTTGCAGTTAAAAAGCTCGTAGTTGGATTTCTGGTTCAGAAAACCTGGCCCGTGACCAAATTCGGTTCATGGGTGCCGGAGTTTTCGTACCATCCTTCCGGTGATTTCTTCGGGTCCCTTTAACTAGAAGGCTCGGGTGCTCCGGATCTTTTACTTTGAAAAAATTAGAGTGTTTAAAGCAAGCAGTGTGTTGAATACATTAGCATGGAATAATAATCTAGGACTTTGGTTCTATTTTGTTGGTTTCTAGCGCCAAAGTAATGATTGATAGGGATAGTTGGGGGTGCTAGTATTTACAGGCCAGAGGTGAAATTCTTGGATTCTGTAAAGACTAACTTATGCGAAAGCATTCACCAAGGATGTCTTCTTTAATCAAGAACGAAAGTTGGGGGATCGAAGACGATCAGATACCGCC
>21a99441d85526688df6360a5404ee55
AGGGCAATTCTGGTGCCAGCAGCCGCGGTAATTCCAGCTCCAGTAGCGAAAACTAAGGTTGTTGCAGTTAAAAAGCTCGTAGTTGGATGGTATGTTGTGTTTTGCCCTACAGACCGTTAGGTCTGTTGGATGGAATTTGACAAGTCATATATCCTCTTTCAGAGAATATATCAGTTACCTCGAAAAAATTAAAGTGCTCAACGCAGGCATTATACGCCAGTGAATAATCTAGCATGGAATAACAATACAAGGCTTTGTAATAGTTGGTTTTACCTAATATAAAGCAATGATAAATAGGGAGGATTGGGGGCGCTAGTACTTGATGGCCAGAGGTGAAATTCTTTGATTCATTAAAGACTAACTACTGCGAAAGCATCCGCCAAGCACCTTCCCGTTGATCAAGAACGAAAGTTGGGGGCGCAAAGACGATCAGATACCGCC
>31056a87e0a53fb1b255a2b924e29d37
AGGGCAAGCCTGGTGCCAGCAGCCGCGGTAATTCCAGCTCCAATAGCGTATATTAAAGTTGTTGCAGTTAAAAAGCTCGTAGTTGAATTTCTGCTTTGTTTTTCTTTTGGCATCTGTCGAAAGAGAGACAAGCATCCGCCAATGAACTATAGTCGTCCTTAAGTGGTCGATATAGGGAATTGGCATTTTACTTTGAAAAAATTAGAGTGTTCAATACAGGCAATTGCCATGAATACTTCAGCATGGAATAATGGAATAGGACTATGGTCTATTTTATTGGTTATTAGACCTTAGTAATGATTAATAGGGACAGTTGGGGGCATTAGTATTTAATTGTCAGAGGTGAAATTCTTGGATTTATTAAAGACTAACTTATGCGAAAGCATTTGCCAAGGATGTTTTCATTAATCAAGAACGAAAGTTAGGGGATCAAAGACGATTAGATACCGCC
>51af20409db997fa22808ccf24b5ff83
AGGGCAAGTCTGGTGCCAGCAGCCGCGGTAATTCCAGCTCCAGTAGCGTATATTAAAGTTGTTGCAGTTAAAAAGCTCGTAGTTGGATTTCTGCCTCGAGACGCCTGGCCCGCCAAGGTTACTTGTGTGAGTGCTGTGGTGTCTCTGGCATCCTTCTGGAGAACGTTCCTACCTTTAATTAGGCTGGGTTCGTGATTCAGATCATTTACTTTGAGAAAATTAGAGTGTTTAAGGCAAGCTTGCGCTATGAATACTACAGCATGGAATAATGATCTAGGGCTTTGTCTCCTATTTTGTTGGTTTCTAGGGATGAAGTAATGATTGATAAGGATGGTTGGGGGTGCTAGTATTGACTGGCCAGAGGTGAAATTCTTGGATTCAGTCAAGACTAACTACTGCGAAAGCATTCACCAAGGACGTCTTTTTTAATCAAGAACGAAAGTTGGGGGATCGAAGACGATCAGATACCGCC
>e6f8a381dcd87b0fe3ca015e0d162602
AGGGCAAGCCTGGTGCCAGCAGCCGCGGTAATTCCAGCTCCAATAGCGTATATTAAAGTTGTTGCAGTTAAAAAGCTCGTAGTTGAATTTCTGTCATTTGCAGCTGGTACATCTCAAGATGTTATTCAGTTCGCTGTGGCATTTATCTGTTTCGGCATGTGCTTAATTGCATTTGTCGTTTAGCAGATCTTTTACTTTGAGTAAATTAGAGTGTTCCAAGCAAGTCATTGCTATGAATACTTCAGCATGGAATAATAATATAGGACTTTGGTTCTATTTGTTGGTTTCTAGAGCTAAAGTAATGATTAATAGGGATAGTTGGGGGCATTCGTATTTAACAGTCAGAGGTGAAATTCTTAGATTTGTTAAAGACGAACTACTGCGAAAGCATTTGCCAAGGATGTTTTCATTAATCAAGAACGAAAGTTAGGGGATCGAAGACGATCAGATACCGCC
>6fea8603a7d8a0b600ea8fcece82e676
AGGGCAAGCCTGGTGCCAGCAGCCGCGGTAATTCCAGCTCCAATAACGTATACTAGTTCTGCTGCAGTTAGAATGCTCCTAGTCAAATTTCTGCTGCGACTTATGGGTCTGCCCTTTGCGGGTGTGTACTCAGTTTTGTCCAGCATCCTTCTGGATTGTTTTTTATACTTGAGTGTATAAAAAGTATTCCAGGACCGTTACTTTGAGAAAATTAGAGTGTTTCAAACAAGCAATTGCTCTGAATACTGTAGCATGGAATAACACGATAGGATTTTTGTTCTATTTTGTTGGTTTCTAGAACTGAAATAATGATTAACAGGAACAGTTGGGGGCGTTCGTATTTAACTGTCAGAGGTGAAATTCTTAGATTTGTTAAAGACGAACTAATGCGAAAGCATTCGCCAAGGATGTTTTCTTTGATCAAGAACGATAGTTGGGGGATCAAAGACGATCAGATACCGCC
>b683a9cf2c6b060229a13a16eb23e83c
AGGGCAATCCTGGTGCCAGCACCCGCGGTAATTCCAGCTCTTAAAGTGTATATTAAAGTTGTTGCAGTTAAAAAGCTCGTAGTCTATCTTCTAGCGTTTCACGTGATGGAGCAATTCATTACGCTGAAGCGCTATCTGTTCGAGAACTTCTTTATCCTTAACTGGTTGAAGATGCTGATCGGACATTTTCCTGAGAAAAAATTAGAGTGTTTAAAGCAGGCTAATGCAATGAATATTACAGCTTGGAATAATAGAATAAGACTGGAGTCTCTTTTGTTGGTTATGAACTTTAGTAATGATTAATATAAACAGTCGGGGGTATTAGTATTTAAGTGTCAGAGGTGAAATTCTATGATTACTTAAAGACTAACTTATGCGAAAGCATTTACCAAGGATGTTTTCATTGATCAAGAACGAAAGTTAAGGGATCAAAGACGATTAGATACCGTC
>ed3808c313471b88977e5f1c8ab09628
AGGGCAAGTCTGGTGCCAGCAGCCGCGGTAATTCCAGCTCCAATAGCGTATATTAAAGTTGTTGCGGTTAAAAAGCTCGTAGTTGGATCTCTGGTCTTGTCGGCCGGTCTCCCTCTGGGTAGTACTGGTGTGGCGGACCCGGACTGCTAGTTGTCCATGCGTGCCTTTAACTGGGTGCGTATGGTGGCTAGCGCGTTTACTTTGAAAAAATTAGAGTGCTCAAAGCAGGCGAGTGCCTGGATAGTGGTGCATGGAATAATGGAATAGGACGTCAGTTCTATTTGTTGGTTCGGAATTTGACGTAATGATTAAGAGGGACAGACGGGGGCATTCGTATTGCTACGCTAGAGGTGAAATTCTTGGATCGTAGCAGGACGAACAACTGCGAAAGCATTTGCCAAGAATGTTTTCATTAATCAAGAACGAAAGTTAGAGGTTCGAAGACGATCAGATACCGCC
>8df2bb1f48a274aff6ef8505ca32bc33
AGGGCAAGTCTGGTGCCAGCAGCCGCGGTAATTCCAGCTCCAATAGCGTATATTAAAGTTGTTGCAGTTAAAAAGCTCGTAGTTGGATTTCTGGTATGGTGCGCCTGGTCCGCCCCGTTTAGGTGTGTGAGTACCGGCGTGCGCCTGCCATCCTTCTAGAGAGCGGCTCTGCCCTTCACTGGGTTGGGGTCGCGATCTAGATCGTTTACTTTGAACAAATTAGAGTGTTTCAAGCAGGCCGTAGCGCTTCTGAATACATTAGCATGGAATAATAAGATAGGACTTGGGTTCTATTTTGTTGGTTTCTAGGACCGAAGTAATGATTGATAGGGACCGTTGGGGGTGCTAGTATTCCGCGGCCAGAGGTGAAATTCTTGGATTCGCGGAAGACTCACTAATGCGAAAGCATTCACCAAGGAGGTCTCCTTTAATCAAGAACGAAAGTTGGGGGATCGAAGGCGATCAGATACCGCC
>68b04c32f743ecf56ede6e09d7d56690
AGGGCAAGTCTGGTGCCAGCAGCCGCGGTAATACCAGCTCTACTAGCATATATTAAAATTGCTGCAGTTAAAACGCTCGTAGTTTGAAATTTTAAAGAACCGGCGTGGGTAGCTTTAATTAGCTACGTGCGCGTTTAACCATGAACAAAAATTATTGCTCAAAGAAGGACAGTGCGTCTATTGAGATTTCAGCATGGGATTATGGAATAAGGGAGAGAGGAAGGCCGGGTAAAAGCGGAGGAATCTTTCCAATGGTTAATGAGGACGATGCGTGGAAGTTCATATTAAAATGTCAGAGGTGAAATTCTTGGATTATTTTAAGATGAACATCAGCGAAGGCATCCTTCAAGTGCGTGCCTGTCAATCAAGAACGAAAGTTGGGGGATCGAAGACGATCAGATACCGCC
>aa14caef57d266a647dbe2bf37a8cfac
AGGGCAAGTCTGGTGCCAGCAGCCGCGGTAATTCCAGCTCCAATAGCGTATGCTAAAGTTGTTGCAGTTAAAAAGCTCGTAGTTGAATTTTTAGAAAATTAAAAAAAGAATTTATCTTCCAGAAAGGAATGTATGAATTTCTATTAATTTTCACCAAATTTTACTAATTATTTACCAATGTTATTAATTTAATGTTGGATAAATTTTAGTTCATTTACTTTGAAAAAATTAAAGTGTTTAAAGCAGGCAATCATTGCCAATTGAATACATTAGCATGGGATAATAGAATAAGATTTTTAAATTTTGTTTATTATTGGGTTTTAAATTTAAAAATAATGATTAATAGGGATAGTTGGGGATATTAATATTTAATTGTCAGAGGTGAAATTCTTGGATTTATGAAAGATTAACTTGTGCGAAAGCATTTATCAAGGATGTTTTCATTAATCAAGAACGAAAGTTAGGGGATCGAAGACGATCAGATACCGTC
>9061fc79588ba96ca0212739bcb46ab4
AGGGCAAGTCTGGTGCCAGCAGCCGCGGTAATTCCAGCTCTAATAGCGTATATTAAAGTTGTTGCGGTTAAAAAGCTCGTAGTTGAATCTTGGCGCGGTTGGGGTCGGTCCGCCCACTGGGTGTGTACTGGCTCGGCCGTGCTCTCCTGTCAGATACGCGCCGGTGCACTTAACTGTGTGCCGGTCAGGCTTCGGCCGGCGTTCTGGCTCTTTTACTTTGAGTAAATTAGAGTGTTCAAAGCAGGCAAAACATCAGCCACTGAATACATTAGCATGGGATAATGGAATAGGACTTTGGTTCTATTTTGTTGGTTTCTAGGACCGAAGTAATGATTAATAGGGACAGTTGGGGGCATTAGTATTTAATTGTCAGAGGTGAAATTCTTGGATTTATTAAAGACTAACTACTGCGAAAGCATTTGCCAAGGATGTTTTCATTAATCAAGAACGAAAGTTAGGGGATCGAAGACGATCAGATACCGTC
>af61324389144d945aacdbf68ff05a93
AGGGCAAGTCTGGTGCCAGCAGCCGCGGTAATTCCAGCTCCGCCAGTGTATATCTATGCTGCTGCGGTTAAAAAGCTCGTAGTTGGATCTTCGTGCTTGAATCCGGTCCACCTTTGTGGTGTGCACTGGCTTTCGGCACTAAATCGTCGGTTTTCTCTTGATGCCCTTAACCGGGTGTCCTGAGTGGCTGACATGTTTACTTTGAAAAAATTAGAGTGCTCAAAACAAGCGATTTGCTTGAATATTCGTGCATGGAATAATAGAATAGGTCCTTGGTTCTATTTTGTTGGTTTTCAGAGCACAAGGAAATGATTAAGAGGGACAGACGGGGGCATCCGTACTCCGACGTTAGAGGTGAAATTCTTGGATCGTCGGATGACGCACTACTGCGAAAGCATTTGCCAAGAATGTTTTCATTAATCAAGAACGAAAGTTAGAGGTTCGAAGACGATCAGATACCGCC
>284075c944e23b61b645d44928ba136d
AGGGCAAGTCTGGTGCCAGCAGCCGCGGTAATTCCAGCTCCGCAAGTGTATTCCTATACTGTTGCGTTTAAATAGCTCGTAGTTGGATCTGCGTGTTTAGCGCGCGGTGTTGTTATTAATGACTACTGCGACGCGACACTGTACGCTTTCGTAATACTTTTATAAGTGTTGTGTAAGCAAGTTTACTTTGAACAAATCAGAGTGCTCAAGACGGGCGTTTCGCTCGAATGTTCTTGCATGGAATAATAGAATAGGACCCGGCGTTCTATTTTGTTGGTTTTCGGGACGCGGGTAATGATTAAGAGGGACAGACGGGGGCATTTGTACTGCGACGTGAGAGGTGAAATTCTTGGATCGTCGCAAGACAGACTACTGCGAAAGCATTTGCCAAGAATGTTTTCATTAATCAAGAACGAAAGTAACGGGTTCGAAGACGATCAGATACCGCC
>94b2c564dde4eed365ad8298602f8d30
AGGGCAATTCTGGTGCCAGCAGCCGCGGTAATTCCAGCTCTAATAGCGTATTTTAATGTTGTTGCGGTTGAAAAGCTCGTAGTTGGATATCATTGAATGTATAAGTTCAATGTGAATTGTTCTTACACAGGAGAGGGAAGTCTAGCGGTGAAAATAAACTTGAATGTTTATATCCACATAACGCTTGGCTTAAGTTACTTTGAATAAATCAAAGTGCTCAAAACAAGCTTTTGCTTGAATAGATGTGCATGGGATAACGCAAGAAGATCAATATCGAATCTGTTGGTTGAATCGATATGGGTAATGATTAATAGAGATTGACGGGGGCATTTGTATTTGAAAGCGAGAGGTGAAATTCTGTGACCTTTCAAAGACATGCTAAAGCGAAAGCACTTGCCAAGAATGTTTTCACTAATCAAGAACGAAAGTTAGAGGTTCGAAGACGATCAGATACCGCC
>4e18434e18898ede34c91928cf753b9a
AGGGCAATTCTGGTGCCAGCAGCCGCGGTAATTCCAGCTCCAATAGCGTATATTAATGTTGTTGCGGTTAAAAAGCTCGTAGTTGGATCTCTGCGCGCATGGCGCGGTTCGATTGTTTGTCGTGACTGCGCTCGTTTGCGCGCTTGCTCTGGCAGGCGTTTTGGGTCGGTGCTCTTAACCGAGTGTCGTCTCATGCCTGCCGTTTTACTTTGAAAAAATTAGAGTGCTCAAAGCAGGCCTTGACCGCTTGAATATTCGTGCATGGAATAATGGAATAGGACGTCGTTTCTATTTTCGTTGGTTTTCTGAACTCGACGTAATGATTAATATGGACAGTCGGGGTGATTAGTATTCAGACGACAGAGGTGAAATTCTTGGACCGTCTGAAGACTAACAGCAGCGAAAGCGTCTCACAAGGATGTTTTAATTAATCAAGAACGAAAGTCAGAGGTTCGAAGACGATCAGATACCGTC
>3e679054b676388c7c5bba003acd86eb
AGGGCAATTCTGGTGCCAGCAGCCGCGGTAATACCAGCTCCAATAGCGTATATTAAAGTTGTTGCAGTTAAAAAGCTCGTAGTTGGATTTCTGGCTCGTGCTGTGTGTGTCCGCGCTCTTTGAAGGGCGTGCTGTACGCGTGCAGTCGGCCACTTTTTCTGGGTGTCCGCGGTGCTCTTGATTGAGTCGCCGGTGGTTTGCGTCCAGATCATTTACTTTGAGAAAATTAGAGTGTTCAAGGCAGGCATCTGTTGCCGTGAATATATTAGCATGGAATAATAAGATAGGACTTTGGTCGTATTTTGTTGGTTTCTACAGCCGAAGTAATGATTGATAGGGATAGTTGGGGGTGCTAGTATTCTGCGGCCAGAGGTGAAATTCTGTGATTCGCGGAGGACTGACTTATGCGAAAGCATTCACCAAGGATGTCTTCTTTAATCAAGAACGAAAGTTGGGGGATCGAAGACGATCAGATACCGCC
>d41228420f5d8b83290b9c61b4d835fc
AGGGCAAGTCTGGTGCCAGCAGCCGCGGTAATTCCAGCTCCAATAGCGTATATTAAAGTTGTTGCGGTTAAAAAGCTCGTAGTTGGATTTTGGGTTCACTTCCGGCGGGCCGGTGCAAGCCGCGAACTGCTAGAATGGACCTTCTGTCTGGAAGGTGGTCGCTTCCTATTCGCTTAGTGGCGGCCGCCGTCTAGGACTTTTACTTTGAACAAATTGGAGTGTTTAAAGCAGGCAAACGTCTTGAACACATTAGCATGGAATAACCGAATAGGGCTTTGGCTCTATTTTGTTGGTTTTAAGGGCCGAAGTAATGATTAATAGGGACAGTTGGGGGCATTCGTATTTAATTGTCAGAGGTGAAATTCTTAGATTTATGAAAGACGAACTTCTGCGAAAGCATTTGCCAAGGATGTTTTCATTAATCAAGAACGAAAGTTAGGGGATCGAAGACGATCAGATACCGTC
>e8ba0b828ba4c5c97c31931eb55d52f2
AGGGCAAGTCTGGTGCCAGCAGCCGCGGTAATTCCAGCTCCAATAGCGTATATTAAAGTTGTTGCAGTTAAAAAGCTCGTAGTTGGATTTCAAGAAACGCATCTGGGAAACCAGTTTGCTTTCTACCAGTCTTAGACTGTTACTGTGAGAAAATTAGAGTGTTTCAAGCAGGCAATTGCAGGAATACATTAGCATGGAATAACGAATGTGTCTACAATTTGGTTGATTGTAGATTACGATTAATAGGGACAGTTGGGGGCATTAGTATTTAATTGTCAGAGGTGAAATTCTTGGATTTGTTAAAGACTAACGTATGCGAAAGCATTTGCCAAGGATGTTTTCATTAATCAAGAACGAAAGATAGGGGATCAAAGACGATCAGATACCGCC
>7a313153e515f089885edbcd5126166c
AGGGCAAGCCTGGTGCCAGCAGCCGCGGTAATTCCAGCTCCAATAGCATATATTAAAGTTGTTGCAGTTAAAAAGCTCGTAGTTGGATTTCTGGCATGATGCGCCTGGCCCGCCTCGATTCCGAGTGTGTGTGCCAGTTGCGCGTCTGCCTTCCATTTACAGAACGTGTCTACCCTTCATTGGGCCGGACATGTAATGTGAATCTTTTACTTTGAAAAAATTAGAGTGTTTAAAGCAGGCATTTGCTATGAATACATTAGCATGGAATAATAATCTAGGACTTCGGTTCTATTTTGTTGGTTTCTAGATCTGGAGTAATGATTGATAGGGATAGTTGGGGGTGCTAGTATTAAGGGGCCAGAGGTGAAATTCTTGGATTCTCTTAAGACTAACTTATGCGAAAGCATTCACCAAGGATGTCTTCTTTAATCAAGAACGAAAGTTGGGGGATCGAAGACGATCAGATACCGCC
>36f9657aedc5980549815f360430faa0
AGGGCAAGTCTGGTGCCAGCAGCCGCGGTAATTCCAGCTCCAATAGCGTATATTAAAGTTGTTGCAGTTAAAAAGCTCGTAGTTGAATTTCTGGCTTTTTCTTTTTTGGCAATTGTCGAGAAAGAAGGAGTCATCCGCCAGAGAACTATAGTCGTCCTTCAGTGGTCGATATAGGGATCTGGCATTTTACTTTGAAAAAATTAGAGTGTTCAAGGCAGGCCATTGCCATGAATACACAAGCATGGAATAATGGAATAGGACTATGGTTCATTTTGTTGGTTATTGAACCTTAGTAATGATTAATAGGGACAGTTGGGGGCATTAGTATTTAATTGTCAGAGGTGAAATTCTTGGATTTATTAAAGACTAACTTATGCGAAAGCATTTGCCAAGGATGTTTTCATTAATCAAGAACGAAAGTTAGGGGATCAAAGACGATCAGATACCGCC
>ef15e4515fa8ad503af1b063a41b0e17
AGGGCAAGTCTGGTGCCAGCAGCCGCGGTAATACCAGCTCTACTAGCATATATTAAATTTGCTGCAGTTAAAACGCTCGTAGTTTGAGTTATTGGAGTAGGGCGGGTTGAGGTGGTTTATTCTGCCTTGGCCCGGCGTGCTTCATTACATTCGGGAGCGGGCTGTTAAGTCAGGCCGTTTCCATTAGACCGTGAACAAATGGTGAGGCTTAAACAGAGGGCAATTGGCTCGTTTGGCCTTTTAGCATGGGATCTTAGAATATGGGAGAGACGGGAGGGCGAGTGGGAGACCGCTGGCGTTTCAGTCTTTTCAATGGTTAATGAGGGTAAACGGGGAAGTTAATATTGAGCGGCTAGAGGTGAAATTCTTGGATTCGCTCAAGATTAACATCAGCGAAGGCATTCTTCAAGAATACGCCTGTCAATCAAGAACGAAAGTTGGGGGATCGAAGACGATCAGATACCGCC
>b9b7424f5b4e63716795c227568a9389
AGGGCAATTCTGGTGCCAGCAGCCGCGGTAATTCCAGCTCTAATAGCGTATATTAAAGTTGTTGCGGTTAAAAAGCTCGTAGTTTAAATTCGGTGGGCGAAGTTGATGGCGGCGGCTGGAGACAGTCGGCGTTGTCGTCGTCCGCATACAATTTGTTGCGTTGACTCTCCCGCTCATTCACTTGGGTGGGATTCCGAGTTACGTGACCTTTTACTTTGAGTAAATTAGAGTGTTCAAAGCAGACAAACTTTGTCAGTCATTGAATATTGTAGCATGGGATAATGAAATAAGACTTTGATTTTATTTTTTTATTGGTTTCTAAAATCACAAGTAATGATTAATAGGGACAGTTGGGGGCATTAGTATTTAAATGTCAGTGGTGAAATACTTGGATTTTTTAAAGACTAACTAGTGCGAAAGCATTTGTCAAGGATGTTTTCATTAATCAAGAACGAAAGTTAGGGGATCGAAGACGATCAGATACCGCC
>e2d888b1c7dee7c372d4ec17a30c22a8
AGGGCAAGTCTGGTGCCAGCAGCCGCGGTAATTCCAGCTCCAATAGCGTATATTAAAGTTGTTGCAGTTAAAAAGCTCGTAGTTGGATTTCTGGTTCAGAAAACCTGGCCCGTGACCAAATTCGGTTCATGGGTGCCGGAGTTTTCGTACCATCCTTCCGGTGATTTCTTCGGGTCCCTTTAACTAGAAGGCTCGGGTGCTCCGGATCTTTTACTTTGAAAAAATTAGAGTGTTTAAAGCAAGCAGTGTGTTGAATACATTAGCATGGAATAATAATCTAGGACTTTGGTTCTATTTTGTTGGTTTCTAGCGCCAAAGTAATGATTGATAGGGATAGTTGGGGGTGCTAGTATTTACAGGCCAGAGGTGAAATTCTTGGATTCTGTAAAGACTAACTTATGCGAAAGCATTCACCAAGGATGTCTTCTTTAATCAAGAACGAAAGTTGGGGGATCGAAGACGATCAGATACCGTC
>b404eb2a489308279307600bb76a2881
AGGGCAAGCCTGGTGCCAGCAGCCGCGGTAACTCCAGCTCCAATAGCGTATATTAAAGTTGCTGCAGTTAAAAAGCTCGTAGTTGGATTTCAGGTAAGGAGCTAGTGGTTGGTTCTATACCGAACCACTAGTTTCCGCCTAATCAGCTGTATGTTAACCTGTGTGCGCTTCATTGTGTGGGCAGGATACTCAGCACGTTTACTTTGAAAAAATTAGAGTGCTCAAAGCAGGCCTTGTGCTTGAATACTGTTGCATGGAATAATGGAATAGGACTTTGATTCTATTTTGTTGGTTTTCGGAATCGAAGTAATGATTAAAAGAGACAGACGGGGGCATCTGTATGGCGGTGTTAGAGGTGAAATTCGATGATCGCCGCCAGACAAACAACTGCGAAAGCATTTGCCAAGGATGTTTTCATTAATCAAGAACGAAAGTCAGAGGTTCGAAGACGATCAGATACCGCC
>0b5e4d921d36c83299be7730e7f52704
AGGGCAAGTCTGGTGCCAGCAGCCGCGGTAATTCCAGCTCCAATAGCGTATATTAAAGTTGTTGCAGTTAAAAAGCTCGTAGTTGAATTTCTGTCTTTTACTCTTCGGGCTTATGTCGGGAGAGTGGGAGTCATCCGCCAGAGAACTGCAGTCGTCCTTTAGTGGTCGATGTGGGGATCTGGCACTTTACTTTGAAAAAATTAGAGTGTTCAAGGCAGGCCATTGCCATGAATACACAAGCATGGAATAATGGAAGAGGACTATGGTCCATTTTGTTGGTTATTGGACCTTAGTAATGATTAATAGGGACAGTTGGGGGCATTAGTATTTAATTGTCAGAGGTGAAATTCTTGGATTTATTAAAGACTAACTTATGCGAAAGCATTTGCCAAGGATGTTTTCATTAATCAAGAACGAAAGTTAGGGGATCAAAGACGATCAGATACCGTC
>fdbdfb006007824ea51a2cd4bb3729f2
AGGGCAAGCCTGGTGCCAGCAGCCGCGGTAATTCCAGCTCCGCAAGTGTATTCCTATACTGTTGCGTTTAAATAGCTCGTAGTTGGATCTGCGTGTTTAGCGCGCGGTGCCATTTACTTTTGGTTACTGTGACGCGACGCATTAGTGCTACTCAGCGATGCTCTCACGAGTGTTGATGATAGCAGAGTTTACTTTGAACAAATCAGAGTGCTCAAAACGGGCGTTTCGCTCGAATGTTCTTGCATGGAATAATAGAATAGGACCTGTCGTTCTATTTTGTTGGTTTTCGGAACGTGGGTAATGATTAAGAGGGACAGACGGGGGCATTTGTACTGCGACGTGAGAGGTGAAATTCTTGGATCGTCGCAAGACAAACTACTGCGAAAGCATTTGCCAAGAATGTTTTCATTAATCAAGAACGAAAGTAACGGGTTCGAAGGCGATCAGATACCGCC
>d6ad2820b8556daf15de6779e4de4e30
AGGGCAAGTCTGGTGCCAGCAGCCGCGGTAATTCCAGCTCCAATAGCGTATATTAAAGTTGTTGCGGTTAAAAAGCTCGTAGTTGGATTTCTGCCGAGGACGAACGGTCCACACTTCGTGTGCGTATCTGTCTCTTCCTGGGCATCTTCTTGGAGAACGTTGCTGCACTTGATTGTGTGGTGCGGTATCCAGGACATTTACTTTGAGGAAATTAGAGTGTTTCAAGCAGGCATACGCCTTGAATACATTAGCATGGAATAATAATATAGGACTTCAGTTCTATTTTGTTGGTTTCTAAAGCTGAAGTAATGATTAATAGGGATAGTTGGGGGCATTCGTATTTAACTGTCAGAGGTGAAATTCTTGGATTTGTTAAAGACGGACTACTGCGAAAGCATTTGCCAAGGATGTTTTCATTGATCAAGAACGAAAGTTAGGGGATCGAAGACGATCAGATACCGCC
>e61019dc07793a653b2fa173aba12803
AGGGCAAGTCTGGTGCCAGCAGCCGCGGTAATACCAGCTCCAATAGCGTATATTAAAGTTGTTGCAGTTAAAAAGCTCGTAGTTGGATTTCTGGCTCGTGCTGTGTGTGTCCGCGCTCTTTGAAGGGCGTGCTGTACGCGTGCAGTCGGCCACTTTTTCTGGGTGTCCGCGGTGCTCTTGATTGAGTCGCCGGTGGTTTGCGTCCAGATCATTTACTTTGAGAAAATTAGAGTGTTCAAGGCAGGCATCTGTTGCCGTGAATATATTAGCATGGAATAATAAGATAGGACTTTGGTCGTATTTTGTTGGTTTCTACAGCCGAAGTAATGATTGATAGGGATAGTTGGGGGTGCTAGTATTCTGCGGCCAGAGGTGAAATTCTGTGATTCGCGGAGGACTGACTTATGCGAAAGCATTCACCAAGGATGTCTTCTTTAATCAAGAACGAAAGTTGGGGGATCGAAGGCGATCAGATACCGCC
>f8044f9acc5a9d1357655d4ec0335c7f
AGGGCAAGTCTGGTGCCAGCAGCCGCGGTAATACCAGCTCCAAAAGCGTATATTAACGTTGTTGCAGTTAAAAGGCTCGTAGTCGAATTTGTGAGCACGAGTTTACAGAACAATATCTAGTATGTTGTGCCTAGTATTACTCTGTTCATCTTTCTGGTCAATGTTACGGCTCTTGATTGATGCCGTAATATTACCCAGATCTTTTACTGTGAGTAAATCAAAGTGTTCAAAGCAGGCCTCGTGCCCTGAATGCTCTAGCATGGAATAATAATATAAGACTTCGGTTTTATTAATTGGCTTCTAAAACCAAAGTAATGATTGAAAGAGATAGTTGGGGGTGCTAGTATTTAACGGTCAGCGGTGAAATGCATAGACCCGTTAAAGACTAACTTATGCGAAAGCATTCACCAAGGATACCTTCTTTGATCAAGAACGAAAGTTGGGGGATCGAAGACGATCAGATACCGCC
>010fdec71c82642580677d39444195d5
AGGGCAAGTCTGGTGCCAGCAGCCGCGGTAATTCCAGCTCCAGTAGCGTATATTAAAGTTGTTGCAGTTAAAAAGCTCGTAGTTGGATTTCTGGTGTGAGTCAACTGGCCCGCCGCGTTATGCGTGTGAGTGCCGGTGCGGCTCCGCCATCCTTCTGGGAAACATGCCTACCCTTTACTGGGCCGGGTATGGGACTCAGATCATTTACTTTGAGTAAATTAGAGTGTTCAAAGCAGGCTTACGCTATGAATATATCAGCATGGAATAATAATATAGGACTTTGGTTCTATTTTGTTGGTTTCTAGGACTGAAGTAATGATTGATAGGGATAGTTGGGGGTGCTAGTATTCAGCGGCCAGAGGTGAAATTCTTGGATTCGCTGAAGACTAACTTATGCGAAAGCATTCACCAAGGATGTCTTCTTTAATCAAGAACGAAAGTTGGGGGATCGAAGACGATCAGATACCGCC
>def631ad89d2d63797ddc5d233ff60f2
AGGGCAAGCCTGGTGCCAGCAGCCGCGGTAATTCCAGCTCCAATAGCGTATATTAAAGTTGTTGCAGTTAAAAAGCTCGTAGTTGGATTTCTGTGGGTAGTAGTTTGGCTGCTCCGTGTGGGTATGCCTACCACTATCCTCATCCTTCTGTTAACGGTTCTGGCCTTCATTGGTTGGTTCCGGGCTCAGATACTTTACCTTGAGAAAATTAGAGTGTTTCAGGCAGGCTTGCGCCCGAATACATTAGCATGGAATAATAGAATAGGACCCCGTCTCATTTTGTTGGTTTATGAACGGAGTAATGATTAATAGGGATAGTTGGGGGCATTAGTATTTCAATGTCAGAGGTGAAATTCTTTGATTTTTGAAAGACTAACTTATGCGAAAGCATTTGCCAAGAATGTTTTCATTAATCAAGAACGAAAGTTAGGGGATCAAAGACGATCAGATACCGTC
>e52fd5e494e7efa87be2b0e76afb4003
AGGGCAATTCTGGTGCCAGCAGCCGCGGTAATACCAGCTCTACTAGCATATATTAAATTTGCTGCAGTTAAAACGCTCGTAGTTTGAGTTATTGGAGTAGGGCGGGTTGAGGTGGTTTATTCTGCCTTGGCCCGGCGTGCTTCATTACATTCGGGAGCGGGCTGTTAAGTCAGGCCGTTTCCATTAGACCGTGAACAAATGGTGAGGCTTAAACAGAGGGCAATTGGCTCGTTTGGCCTTTTAGCATGGGATCTTAGAATATGGGAGAGACGGGAGGGCGAGTGGGAGACCGCTGGCGTTTCAGTCTTTTCAATGGTTAATGAGGGTAAACGGGGAAGTTAATATTGAGCGGCTAGAGGTGAAATTCTTGGATTCGCTCAAGATTAACATCAGCGAAGGCATTCTTCAAGAATACGCCTGTCAATCAAGAACGAAAGTTGGGGGATCGAAGACGATTAGATACCGCC
>86da929ce323f964d25ff8c3bbd80f7f
AGGGCAAGTCTGGTGCCAGCAGCCGCGGTAATTCCAGCTCCAATAGCATATGTTAAAGTTGTTGCGGTTAAAAAGCTCGTAGTTGGATCTCGGCGGGCCGGGGGCGGTTCGCTCTCTGGCGTGACTGCCCCACGGGCCCGTGTTTTTGGCGGAGGTCGCCGGGTGCTCTTGACCGAGTGTCCTGCGGCGCCGTCAGGTTTACTTTGAAAAAATTAGAGTGCTCCAGGCAGGCTTGACACGCCTGAATAGTCGTGCATGGAATGATGGAAGAGGACGTCGTGTCTATTCTGTTGGTTTTCGGATGTCGACGTAATGATTGACAGGGACGGTCGGGGGCATTAGTATTCAGGCGACAGAGGTGAAATTCTTGGACCGCCTGAAGACTCACTGCTGCGAAAGCGTTTGCCAAGAACGTTTTCATTAATCAAGAACGAAAGTTAGAGGTTCGAAGACGATCAGATACCGCC
>afff7cfe9af7cc9f4a9b7e2d35233a34
AGGGCAATCCTGGTGCCAGCAGCCGCGGTAATTCCAGCTCCAATAGCGTATATTAAAGTTGTTGCGGTTAAAAAGCTCGTAGTTGGATCTAGGATTAGGGCCACGGTCATTCAGCTGAGTGCACTGTGTGCCTGACTCCTTTTCTTCAGTATTCTATTGTTGCTCTTAAATGAGTGACTTTAGTTGCTGGAACTTTTACCTTGAAAAAATTGAAGTGCTCAAAGCAGGTTTTGCCTGAACATTGCTGCATGGGATAATAGAATAGGATTTTGGTCCTATTTCTGTTGGTTTCGGGACACGAAATAATGATTAATAGGGACAGACGGGGGCATTCGTATTGCTGCGTTAGAGGTGAAATTCTTGGATCGCAGCAAGACGAACTACTGCGAAAGCATTTGCCAAGAATGTTTTCATTAATCAAGAACGAAAGTTAGAGGTTCGAAGACGATTAGATACCGCC
>8ca1c1dac41941dc4c7cd466b67e0a9d
AGGGCAAGTCTGGTGCCAGCAGCCGCGGTAATTCCAGCTCCAAGAGCGTATATTAAAGTTGTTGCAGTTAAAAAGCTCGTAGTTGGATTTCTGGTATGACGCGCCTGGCCCGTGGCCGTCAGGCTTATGAGTGCCGGTGTGCGTCTACCATCCTTCTAGAAAACGTCTCTACCCTTCACTGGGCCGGATTCGTGATCTAGATCGTTTACTTTGAAGAAATTAGAGTGTTCAAAGCAGGCTCTTGCTATGAATATATTAGCATGGAATAATAATCTAGGACTTTGGTTCTATTTTGTTGGTTTCCAGTGCCGAAGTAATGATTGATAGGGATCGTTGGGGGTGCTAGTATTGGCCGGCCAGAGGTGAAATTCTTGGATTCGGTCAAGACTAACTTATGCGAAAGCATTCACCAAGGAGGTCTTCTTTAATCAAGAACGAAAGTTGGGGGATCGAAGACGATCAGATACCGTC
>8bddde59fe3f83fe062ce6b248da34a7
AGGGCAATTCTGGTGCCAGCAGCCGCGGTAATTCCAGCTCCAATAGCGTATATTAAAGTTGTTGCAGTTAAAAAGCTCGTAGTTGGATTTCAAGAGATGCATCTGGCGACAGTTTGCTCTCTACCAGTCACTGACTGTTACTGTGAGAAAATTAGAGTGTTTCAAGCAGGCAATTGCAGGAATACATTAGCATGGAATAACGCGTGTATCTACAATTTGGTTGATTGTAGATTTCGGTTAATAGGGACAGTTGGGGGCATTAGTATTTAATAGTCAGAGGTGAAATTCTTGGATTTGTTAAAGACTAACGTATGCGAAAGCATTTGCCAAGGATGTTTTCATTAATCAAGAACGAAAGATAGGGGATCAAAGACGATTAGATACCGCC
>a6fe40b8cbd7ee769c5bf2ae4cac2bb6
AGGGCAAGTCTGGTGCCAGCAGCCGCGGTAATTCCAGCTCCAATAGCGTATATTAAAGTTGTTGCAGTTAAAAAGCTCGTAGTTGAACTTCTGTACATTCCCGGTGCCGGCTCTTGTCGAACCGTGGAGTGTGCATCCGCTTACAAACTTAGACCGGTCTTCATTGGTCGACTAAGGGAGTAGGCCCTTTACTTTGAAAAAATTAGAGTGTTTCAAGCAGGCAATGGCTCGAATACATTAGCATGGAATAATGGAATAGGACTGAGGTCCATTTGGTTGGTTATTGGACTTTAGTAATGATTAACAGGGACAGTTGGGGGCATTAGTACTTAACAGTCAGAGGTGAAATTCTTGGATTTGTTAAAGACTAACTTATGCGAAAGCATTTGCCAAGGATGTTTTCATTAATCAAGAACGAAAGTTAGGGGATCAAAGACGATCAGATACCGTC
>cb1ffed33cd7b291918ce781a62ad819
AGGGCAATTCTGGTGCCAGCAGCCGCGGTAATTCCAGCTCCAATAACGTATACTAGTTCTGCTGCAGTTAGAATGCTCCTAGTCAAATTTCTGCTGCGACTTATGGGTCTGCCCTTTGCGGGTGTGTACTCAGTTTTGTCCAGCATCCTTCTGGATTGTTTTTTATACTTGAGTGTATAAAAAGTATTCCAGGACCGTTACTTTGAGAAAATTAGAGTGTTTCAAACAAGCAATTGCTCTGAATACTGTAGCATGGAATAACACGATAGGATTTTTGTTCTATTTTGTTGGTTTCTAGAACTGAAATAATGATTAACAGGAACAGTTGGGGGCGTTCGTATTTAACTGTCAGAGGTGAAATTCTTAGATTTGTTAAAGACGAACTAATGCGAAAGCATTCGCCAAGGATGTTTTCTTTGATCAAGAACGATAGTTGGGGGATCAAAGACGATCAGATACCGCC
>f467c887698621c56b9dfe9d2039f8d7
AGGGCAAGTCTGGTGCCAGCAGCCGCGGTAATTCCAGCTCCAATAGCGTATATTAAAGTTGTTGCGGTTAAAAAGCTCGTAGTCGGATTTCTGCCAAGGAAGAACGGTCCGCCCTTCGGGTGAGTATCTGTCTCTGCCTGGGCATCTTCTTGGAGAACGCAGCTGCACTTGATTGGGTGGCGCGGTATCCAAGACATTTACTTTGAGGAAATTAGAGTGTTTCAAGCAGGCATTCGCCTTGAATACGTTAGCATGGAATAATAATATAGGACTTCGGTTCTATTTTGTTGGTTTCTAGAGCTGAGGTAATGATTAATAGGGATAGTTGGGGGCATTCGTATTTAACTGTCAGAGGTGAAATTCTTGGATTTGTTAAAGACGGACTACTGCGAAAGCATTTGCCACGGATGTTTTCATTGATCAAGAACGAAAGTTAGGGGATCGAAGACGATCAGATACCGTC
>23f9199ed34f7e1a8744a4cb5d5abfe6
AGGGCAATTCTGGTGCCAGCAGCCGCGGTAATTCCAGCTCTAATAGCGTATTTTAATGTTGTTGCGGTTGAAAAGCTCGTAGTTGGATATCATTGATTGTATAAGTTCAATGTGAATTGTTCTTATACAGGAGAGGGAAGTCTAGCGGTGAAAATAAACTTGAATGTTTATATCCACATAACGCCTGGCTTAAGTTACTTTGAATAAATCAAAGTGCTCAAAACAAGCTTTTGCTTGAATAGATGTGCATGGGATAACGCAAGAAGATCAATATCGAATCTGTTGGTTGAATCGATATGGGTAATGATTAATAGAGATTGACGGGGGCATTTGTATTTGAAAGCGAGAGGTGAAATTCTGTGACCTTTCAAAGACATGCTAAAGCGAAAGCACTTGCCAAGAATGTTTTCACTAATCAAGAACGAAAGTTAGAGGCTCGAAGACGATCAGATACCGTC
>5b36432698e672400a74da68202e8abc
AGGGCAATTCTGGTGCCAGCAGCCGCGGTAATTCCAGCTCCAATAGCGTATATTAAAGTTGTTGCGGTTAAAAAGCTCGTAGTTGGATCTGCGGCCTTGGAAGCCGGTCCCCTATTCAGGTGTGACTGGTTCTCCAGGCCTACCTCTCTGGTTTTCTGTTGGTCCTCTTCATTGAGTGCCTGCAGTGACCAGAACGTTTACTTTGAAAAAATTAGAGTGCTCAAAGCAGGCGCGTAGCCTGAATAGTGGTGCATGGAATAATGGAATAGGACCTCGGTTCTATTTTGTTGGTTTTTGGAGCAGAGGTAATGATTAAGAGGGACAGACGGGGGCATTCGTATTGCTGCGCTAGAGGTGAAATTCTTGGATCGCAGCAAGACGAACAACTGCGAAGGCATTTGCCAAGAATGTTTTCATTAATCAAGAACGAAAGTTAGAGGTTCGAAGGCGATCAGATACCGTC
>d019f956b246f38eed1208a77d54b87f
AGGGCAATTCTGGTGCCAGCAGCCGCGGTAATTCCAGCTCCAGAAGCGTATATTAATGTTGTTGCAGTTAAAACGCTCGTAGTTGGATCTTGGAGGTTAGGTAAGAGCTCTGTCCGCCTGAAGGCGAGTACGGACTCTCCTCCTCTGTATTTGGTATTAACGCACGAGGGCCCTTAATTGTGGTGTTTCGTGAGCGGGAGGGTTTAATAGCCCGAGCGCGAGGGCGGCGAGCAGTGTGAAAGCATTGAGCGAAGCCAGCGTTTTGCCTCATTTACTTTGAAAAAAATAGAGTGCTCAAAGCAGACCTTAGGGTCATTGAATAATTCAGCATGGGATAATAGAACACGAGATTGAATTCTTTTTGTTGGTACGAAGAATTTGAACTAATGATTAAAAGGGATCGTCGGGGTGGTTTGTATTGAAAAGCTAGAGGTGAAATTCTTGGATTTTTTCAAGACAAACAACTGCGAAAGCAATCTACTAGGAGATTCCCATTAATCAAGAACGAAAGTTGGGGGATCGAAGACGATCAGATACCGCC
>ab46e68d341f119e18f50dc3ac925668
AGGGCAAGTCTGGTGCCAGCAGCCGCGGTAATTCCAGCTCCAATAGCGTATATTAAAGTTGTTGCGGTTAAAAAGCTCGTAGTTGGATTTTGGAGCTCGAACAATCGGTCCGGTGTAAACCGCGCACTGATAGTTGGGTTCTTCTGTCTGGAAGCCGGGGGTTTCTGCTTCATTGTGGAGCCTCTGGAGTCTAGGACTTTTACTTTGAACAAATTAGAGTGTTTAAAGCAGGCTTACGCCTTGAATACATTAGCATGGAATAACCAAATAGGACTTTGGTTCTATTTTGTTGGTTTTAAGGACCGAAGTAATGATTAATAGGGACAGTTGGGGGCATTAGTATTTAATTGTCAGAGGTGAAATTCTTAGATTTATGAAAGACTAACTTCTGCGAAAGCATTTGCCAAGGATGTTTTCATTAATCAAGAACGAAAGTTAGGGGATCGAAGACGATTAGATACCGCC
>f04831501ac4ddf8f97846b700305356
AGGGCAAGCCTGGTGCCAGCAGCCGCGGTAATTCCAGCTCTAATAGCGTATTTTAAAGTTGTTGCAGTTAAAACGCTCGTAGTTGGACCTTAGGGTTTGGTGGCGTCGGTCCGCTGTTAAAAGTGAGTACCGGCCCATCGGCTCTCCTTATGAGATACTCCCTGTCGGGCTTAACTGCTCGGCAGGAGCAGCGGCGTCGGGTTGGCGGGCAACCGTTGGTCAGGCGTCGCCGGGTTCTCATTCGTTTACTTTGAATAAATTAGAGTGTTCAAAGCAGGCACATTAACGCCTTGAATAATCTAGCATGGGATAATGGAATAGGCTGTCGGCTTATTTCGTTGGTTTCTAAGCCAGACAGAATGATTAAGAGGGACAGTTGGGGGTTTTCGTATTCAATTGTCAGAGGTGAAATTCTTGGATTTGTTGAAGACGAACTACTGCGAAAGCATCAACCAAGGATGTTTTCATTAATCAAGAACGAAAGTTAGGGGATCGAAGACGATCAGATACCGCC
>dbf7f7274f049cfc081a256d24212320
AGGGCAATTCTGGTGCCAGCAGCCGCGGTAATTCCAGCTCCAGTAGCGTATACTAATGTTGCTGCAGTTAAAAAGCTCGTAGTTGGATTTCTGGTTGACAGGCGTGGTCCGCTACTCCTAGAGTAGGTGAGTACCGCAGTCCTGTCAGTCATCCTGTCGGGATACTAGGGCTTCGGTCTTGGTGTCTTCGGCTCTTTTACTTTGAAGAAATTAGAGTGTTTAAAGCAGGCTTGCGCAATGAATACATTAGCATGGAATAATAATATAGGACTTTGTTCTTATTTTGTTGGTTTCTAAGGCCAAAGTAATGATTGATAGGGATAGTTGGGGGTGCTAGTATTGAGCGGCCAGAGGTGAAATTCTTGGATTCGCTCAAGACTAACTTATGCGAAAGCATTCACCAAGGATGTCTTCTTTAATCAAGAACGAAAGTTGGGGGATCGAAGACGATTAGATACCGCC
>5d210c35348bf952e49bad7bfad774ea
AGGGCAAGCCTGGTGCCAGCAGCCGCGGTAATTCCAGCTCCAATAGCGTATATTAAAGTTGTTGCAGTTAAAAAGCTCGTAGTCGAACTTTTGGTGATAGCAGCTGGTTAGTCTCATAGACTATACTAGTTGCTTGATCCTTTTTCCTGGGACAGGGCCTCTGGTCCGATTTCAGGTGTTTACTTTGAAGAAATTAGAGTGTTTAAGGCAGGCATTTGCTTGAATACATTAGCATGGAATAATAGAATAAGACTTTGGTTTTATTTTGTTGGTTTTAAGAACCAAAGTAATGATTAATAGGGATAGTTGGGGGCATTAGTATTCAGAAGTCAGAGGTGAAATTCTTGGATTTTCTGAAGACTAACTACTGCGAAAGCATTTGCCAAGGATGTTTTCATTGATCAAGAACGAAAGTTAGGGGATCAAAGACGATCAGATACCGCC
>69b137689dc150a1944ee81ee7224558
AGGGCAAGTCTGGTGCCAGCAGCCGCGGTAATTCCAGCTCCAGTAGCGTATACTAAAGTTGTTGCAGTTAAAAAGCTCGTAGTTGGATTTCTGGTGTGACATGCCTGGTCCGCCGAGGTTACTCGTGTGAGTATCGGTGCGTGTCTGCCATCCTTCTAGTCAACGGTGCTGCCCTTCATTGGGTGGGCGCCGCGAACTAGATCTTTTACTTTGAAAAAATTAGAGTGTTTAAAGCAGGCTTACGCTATGAATACATTAGCATGGAATAATAATCTAGGACTTCGGTCTTATTTTGTTGGTTTCTAGGACTGAAGTAATGATTGATAGGGACAGTTGGGGGTGCTAGTATTCAGAGGCCAGAGGTGAAATTCTTGGATTCTCTGAAGACTAACTTATGCGAAAGCATTCACCAAGGATGTCTCCTTTAATCAAGAACGAAAGTTGGGGGATCGAAGACGATCAGATACCGCC
>0d9d26377aaacc6af714ca853a39483a
AGGGCAATTCTGGTGCCAGCAGCCGCGGTAATTCCAGCTCCAATAGCGTATATTAAAGTTGTTGCAGTTAAAAAGCTCGTAGTTGGATTTCTGGTACGGTGCGCCTGGCCCGCCGCGGTTACGCGTGTGAGTGCCGGTGCGCGCCTGCCATCCTCGTAGAGAACGTTTCTACCCTTCACTGGGCCGGACTCGCGATCTGCGTCATTTACTTTGAAAAAATTAGAGTGTTCAAAGCAGGCGATCGCTGTGAATACATTAGCATGGAATAATAACATAGGACTTTGGTTCTATTTTGTTGGTTTCTAGGACTGAAGTAATGATTGATAGGGATAGTTGGGGGTGCTAGTATTCAGCGGCCAGAGGTGAAATTCTTGGATTCGCTGAAGACTAACTTATGCGAAAGCATTCACCAAGGATGTCTTCTTTAATCAAGAACGAAAGTTGGGGGATCGAAGACGATTAGATACCGTC
>21429138dc2f963f86ad92a179e64bd3
AGGGCAAGTCTGGTGCCAGCAGCCGCGGTAATTCCAGCTCCAATAGCGTATATTAAAGTTGTTGCAGTTAAAAAGCTCGTAGTTGAATTTCTAGTTGGCTGCTATTGCATTTCGGTGCTTAGTAGTTAACTATCCGACAATGAACCACGACGGTTATTAAGTTAACCCCGTGGAGAACTGTCATTTTACTTTGAAAAAATTAGAGTGTTTCAGGCAGGCAATTGCCCGAATATCTTAGCATGGAATAATGGAATAGGACTTTGGTTCATTTTATTGGTTATTGAATCAGAGTAATGATTAATAGGGACAGTTGGGGGCATTAGTATTTAATTGTCAGAGGTGAAATTCTTGGATTTATTAAAGACTAACTTATGCGAAAGCATTTGCCAAGGATGTTTTCATTAATCAAGAACGAAAGTTAGGGGATCAAAGACGATCAGATACCGCC
>6e62c91438d55a5fa0cfacaee8fc9062
AGGGCAAGTCTGGTGCCAGCAGCCGCGGTAATTCCAGCTCCAATAGCGTATATTAAAGTTGTTGCAGTTAAAAAGCTCGTAGTTGGATTTCAAGGACTAGGTAAGAATCTTACTGAAGCCTATCAGTCCGAAAGGACTGTTACTGTGAGAAAATTAGAGTGTTTCAAGCAGGCGATTGCAGGAATACATTAGCATGGAATAACGAGTGTGTCTAGATTCTTGGTTAAATCTAGATTACGATTAATAGGGACAGTTGGGGGCATTAGTATTTAATTGTCAGAGGTGAAATTCTTGGATTTGTTAAAGACTAACGTATGCGAAAGCATTTGCCAAGGATGTTTTCATTAATCAAGAACGAAAGATAGGGGATCAAAGACGATCAGATACCGCC
>915d8363bee5d437f1aaf06659d1de61
AGGGCAAGTCTGGTGCCAGCAGCCGCGGTAATTCCAGCTCTAATAGCGTATATTAAAGTTGTTGCGGTTAAAAAGCTCGTAGTTGAATCTTGGCGCGGTTGGGGTCGGTCCGCCCACTGGGTGTGTACTGGCTCGGCCGTGCTCTCCTGTCAGATACGCGCCGGTGCACTTAACTGTGTGCCGGTCAGGCTTCGGCCGGCGTTCTGGCTCTTTTACTTTGAGTAAATTAGAGTGTTCAAAGCAGGCAAAACATCAGCCACTGAATACATTAGCATGGGATAATGGAATAGGACTTTGGTTCTATTTTGTTGGTTTCTAGGACCGAAGTAATGATTAATAGGGACAGTTGGGGGCATTAGTATTTAATTGTCAGAGGTGAAATTCTTGGATTTATTAAAGACTAACTACTGCGAAAGCATTTGCCAAGGATGTTTTCATTAATCAAGAACGAAAGTTAGGGGATCGAAGACGATCAGATACCGCC
>bdf82f36e92cabcab92f31215937f34b
AGGGCAAGTCTGGTGCCAGCAGCCGCGGTAATTCCAGCTCCAAAAATGTATGCTATCATTGTTGCAGTTAAAAAGCTCGTAGTTGGAAGTTATTCATTATAAAGTATAATAAATCAATGGTATAGTAGTTGGTTATTTTTCGGAATAATTGACTATTATATTATATTATACTTCAATAATGAATCAATCTAATATTAATTGGGATTTTAAGGTTTGGGTGATATTTCTAGATGTCGTCAGGCCAACTAATTAATATTAATATTACTTTGAGTAAATTAGAGTGTTTATAGCAGTCGTATCAGAGACAGTGAATAATCAAGCATGGGACAATGGAACAGGACCGTGATCCGTGAGTTTGGCGGGTTTTTCATGGCACGGTAATGATTGACAGGGACAGCCGGGGGCAATGGTATTTAGCAGCTAGAGGTGAAATTCCGAGATTTGCTACAGACCGTCATCAGCGAAGGCATTTGCCAAGAATGTTTTCGTTAATCAAGAACGATAGTTAGGGGATCGAAGACGATCAGATACCGCC
>35c36d02fe5846954df9d7058406df99
AGGGCAATTCTGGTGCCAGCAGCCGCGGTAATTCCAGCTCCAATAGCGTATATTAAAGTTGTTGCAGTTAAAAAGCTCGTAGTTGAATTTCTAGTTGGCTGCTATTGCATTTCGGTGCTTAGTAGTTAACTATCCGACAATGAACCACGACGGTTATTAAGTTAACCCCGTGGAGAACTGTCATTTTACTTTGAAAAAATTAGAGTGTTTCAGGCAGGCAATTGCCCGAATATCTTAGCATGGAATAATGGAATAGGACTTTGGTTCATTTTATTGGTTATTGAATCAGAGTAATGATTAATAGGGACAGTTGGGGGCATTAGTATTTAATTGTCAGAGGTGAAATTCTTGGATTTATTAAAGACTAACTTATGCGAAAGCATTTGCCAAGGATGTTTTCATTAATCAAGAACGAAAGTTAGGGGATCAAAGACGATCAGATACCGCC
>34e6b4ab5d9ed6be80848a393ada7c1f
AGGGCAAGTCTGGTGCCAGCAGCCGCGGTAATTCCAGCTCCAGTAGCGTATATTAAAGTTGTTGCAGTTAAAAAGCTCGTAGTTGGATTTCTGGTTGTAGCGCTGGGCCCGCTCGGGTTACCGTGTGAGTGCCTGGTCGCTCCTTCCATCCTTCTAGAAAACGGCGCTCTCCTTCATTGCGTGCGGCGTCGCGATCTAGATCTTTTACTTTGAAAAAATTAGAGTGTTTAAAGCAGGCTTGTGCTATGAATACATTAGCATGGAATAATAATTTAGGACTTTGGTTCTATTTTGTTGGTTTCTAGAACTGAAGTAATGATTGATAGGGATAGTTGGGGGTGCTACTATTCCGCGGCCAGAGGTGAAATTCTTGGATTCGCGGAAGAGTAACTTATGCGAAAGCATTCACCAAGGATGTCTTCTTTAATCAAGAACGAAAGTTGGGGGATCGAAGACGATCAGATACCGCC
>423ad3b78f216c90338f76b285e137ea
AGGGCAAGTCTGGTGCCAGCAGCCGCGGTAATTCCAGCTCCAATAGCGTATATTAAAGTTGTTGCAGTTAAAAAGCTCGTAGTCTGAACTTTGGCTGGTGATTTTTTCCTGTGTCCATGGCTTTTTGTGGACTTTCTTGTGCCTTGGCTTCGGTTAGGGTGTAGGATTGTTTCGCTTATGTCATGTGTATACGGAACTCCAGCCTCTTTTTAAGTACTTCAGAGGAGAGTTGGTGCTTTTAACTAAGTACCTTCAGGATTCTGATTATTTACTTTGAGAAAAATAGAGTGTTCAAAGCAGGCGACTTGTCGCACAATTGAATACATTAGCATGGGATAATAGAATAGGACATTGGTTCTATTTTGGTGGTGATCTTTTACAAGGATCGATGTAATGATTAATAGGGACAGTTGGGGATATCCATACTCCATGGCTAGAGGTGAAATTCTTGGATTCATGGAAGATGAACTACTGCGAAAGCATTTATCAAAGATGTTTTCATTGATCAAGAACGAAAGTTAGGGGAGCAAAGACGATCAGATACCGTC
>ebcf9b4ac17692dca0d3eba459802e23
AGGGCAATTCTGGTGCCAGCAGCCGCGGTAATTCCAGCTCCAGTAGCGTATATTAAAGTTGTTGCAGTTAAAAAGCTCGTAGTTGGACGTCTCTTCAGAAACTCTCCCGAGTCTTCTGGAGATCTGCCTAACAGCTCCATATGGCGTTCACTCGTCGATGGTGAAATGTGGGCCCTTTACCTTGAGGAAACTAGAGTGTTTAAGGCAGGCTTCTGCCCGAATACCGCAGCTGGGAATAATGCGCTCGAAATGTCTTGGCGTGACATCTCGATTTCATTAATAGGGACAGTTGGGGGCATTCGTACTCAGCAGTCAGAGGTGAAATTCTTGGATTTGCTGAAGACGGACTAGTGCGAAAGCATTTGCCAAAGATGTTTTCATTAATCAAGAACGAAAGTTAAGGGATCCAAGACGATCAGATACCGCC
>5ff0fbf44a9c1797f64cef64af894ce1
AGGGCAAGTCTGGTGCCAGCAGCCGCGGTAATTCCAGCTCCAATAGCGTATATTAATATTGTTGCAGTTAAAACGCTCGTAGTTGGATTTCTGGTTTGGAGAGCCCGCCCCGCGTCTAACCAGACGTGGGTTGCGTGGCACTTCGACCATCCTTCGTGGGAACCGTCTGAGCTCTTCACTGAGCCTTGGACGCGACCCCGATCTTTTACTTTGAAAAAATTAGAGTGTTCAAAGCAGGCTTATGCTGTGAATACATTAGCATGGAATAATAAAATAGGGCTTTGGTCTTATTTTGTTGGTTTCTAAGGCTGAAGTAATGATTGATAGGGATAGTTGGGGGTGCTTGTATTCAACGGCCAGAGGTGAAATTCCGTGATTCGTTGAAGACAAACTAATGCGAAAGCATTCACCAAGGATGTCTTCTTTAATCAAGAACGAAAGTTGGGGGATCGAAGACGATTAGATACCGCC
>8688df5aae406765183b37e32704a3f6
AGGGCAAGTCTGGTGCCAGCAGCCGCGGTAATACCAGCTCCAATAGCGTATGCTAAAGTTGTTGCAGTTAAAAGGCTCGTAGTCGAATTTATGACCCTGTGAACCCGGTCCAACCTCTAGTAGGTTGTGAACTGGTGTGCACGGGTCATTCTTCTGGAGAGCACGTCTGCCCTTGATTGGCGTGGTCGTGTAATTCAGATCATTTACTGTGAGAAAATCAAAGTGTTCAAAGCAGGCTTTAATGCTTGAATGGTTCAGCATGGAATAATAAGATAAGACTTCGGTTTTGTTTTGTTGGCTCAAACGAACCAAAGTAATGATTGAAAGGGATAGTTGGGGGTGCTAGTATTTAATGGTCAGCGGTGAAATGCGAGGACCCATTAAAGACTAACTTATGCGAAAGCATTCACCAAGGATATCTTCTTTGATCAAGAACGAAAGTTGGGGGATCGAAGACGATCAGATACCGCC
>a0f32e1d9b82e399b08face09b2b9e76
AGGGCAAGTCTGGTGCCAGCAGCCGCGGTAATTCCAGCTCCAATAGCGTATATTAAAGTTGTTGCAGTTAAAAAGCTCGTAGTTGGATTTCTGGCATGGCGCGCCTGGTCCGCCCCGTTTTAGGTGTGTGAGTACCGGCGCGCGCCTGTCATCCTGCTGGGGAGCGTTGCTCTGCCCTTCACTGGGTGGGAGCCGCGACTCAGCTCGTTTACTTTGAAAAAATTAGAGTGTTTCAAGCAGGCTTCTCGCTTTGAATACATTAGCATGGAATAATAAGATAGGACTTCGGCTCTATTTTGTTGGTTTCTAGAACTGAAGTAATGATTGATAGGGACAGTTGGGGGTGCTCGTATTCAACGGCCAGAGGTGAAATTCTTGGATTCGTTGAAGACGAACTAAAGCGAAAGCATTCACCAGGGATGTTCCCTTTAATCAAGAACGAAAGTTGGGGGATCGAAGACGATTAGATACCGTC
>236cd1bf1ff2b1f951445b1a17025e93
AGGGCAAGTCTGGTGCCAGCAGCCGCGGTAATTCCAGCTCTAATAGCGTATATTAAAGTTGTTGCGGTTAAAAAGCTCGTAGTTCAATCTTGGGTACTTGTGGTGACGGTCGGCCCACTGGGTCTGCACTGTCCTGCGGTACTCGTCCAGGCTAGGTGCTCGCCATGTCCTTAACTGGATGTGGAGTATCAGAGTTCTAGCGCTTTTACTTTGAGTAATTTAGAGTGTTCAAAGCAGGCGAAATCTTCGGCCACTGAATACATTAGCATGGGATAATGGAATAGGACTTTGTTTCTATTTTGTTGGTTTCTGGGAGCAGAGTAATGATTAATAGGGACAGTTGGGGGCATTCGTATTTAATTGTCAGAGGTGAAATTCTTGGATTTGTTAAAGACGAACTACTGCGAAAGCATTTGCCAAGGATGTTTTCATTAATCAAGAACGAAAGTTAGGGGATCGAAGACGATCAGATACCGCC
>762881476d1509e0239f68a4caede4b2
AGGGCAATTCTGGTGCCAGCAGCCGCGGTAATTCCAGCTCCAATAGCGTATATTAAAGTTGTTGCAGTTAAAAAGCTCGTAGTCTGAACTTTGGCTGGTGATTTTTTCCTGTGTCCATGGCTTTTTGTGGACTTTCTTGTGCCTTGGCTTCGGTTAGGGTGTAGGATTGTTTCGCTTATGTCATGTGTATACGGAACTCCAGCCTCTTTTTAAGTACTTCAGAGGAGAGTTGGTGCTTTTAACTAAGTACCTTCAGGATTCTGATTATTTACTTTGAGAAAAATAGAGTGTTCAAAGCAGGCGACTTGTCGCACAATTGAATACATTAGCATGGGATAATAGAATAGGACATTGGTTCTATTTTGGTGGTGATCTTTTACAAGGATCGATGTAATGATTAATAGGGACAGTTGGGGATATCCATACTCCATGGCTAGAGGTGAAATTCTTGGATTCATGGAAGATGAACTACTGCGAAAGCATTTATCAAAGATGTTTTCATTGATCAAGAACGAAAGTTAGGGGAGCAAAGACGATTAGATACCGCC
>3d3f722d912c458824c0216a19c2d08c
AGGGCAAGTCTGGTGCCAGCAGCCGCGGTAATTCCAGCTCCAGTAGCGTATACTAAAGTTGTTGCAGTTAAAAAGCTCGTAGTTGGATTTCTGGTGTGACATGCCTGGTCCGCCGAGGTTACTCGTGTGAGTATCGGTGCGTGTCTGCCATCCTTCTAGTCAACGGTGCTGCCCTTCATTGGGTGGGCGCCGCGAACTAGATCTTTTACTTTGAAAAAATTAGAGTGTTTAAAGCAGGCTTACGCTATGAATACATTAGCATGGAATAATAATCTAGGACTTCGGTCTTATTTTGTTGGTTTCTAGGACTGAAGTAATGATTGATAGGGACAGTTGGGGGTGCTAGTATTCAGAGGCCAGAGGTGAAATTCTTGGATTCTCTGAAGACTAACTTATGCGAAAGCATTCACCAAGGATGTCTCCTTTAATCAAGAACGAAAGTTGGGGGATCGAAGACGATTAGATACCGTC
>c21d56cee2a7d94848712c6f5b712b6c
AGGGCAAGTCTGGTGCCAGCAGCCGCGGTAATTCCAGCTCCAGTAGCGAAAACTAAGGTTGTTGCAGTTAAAAAGCTCGTAGTTGGATGGTATGTTGTGTTTTGCCCTACAGACCGTTAGGTCTGTTGGATGGAATTTGACAAGTCATATATCCTCTTTCAGAGAATATATCAGTTACCTCGAAAAAATTAAAGTGCTCAACGCAGGCATTATACGCCAGTGAATAATCTAGCATGGAATAACAATACAAGGCTTTGTAATAGTTGGTTTTACCTAATATAAAGCAATGATAAATAGGGAGGATTGGGGGCGCTAGTACTTGATGGCCAGAGGTGAAATTCTTTGATTCATTAAAGACTAACTACTGCGAAAGCATCCGCCAAGCACCTTCCCGTTGATCAAGAACGAAAGTTGGGGGCGCAAAGACGATCAGATACCGTC
>4913ae18d6bc7332a577aac901a9a3b7
AGGGCAAGTCTGGTGCCAGCAGCCGCGGTAATTCCAGCTCCAATAGCGAATATTAAAATTGTTGCAGTTAAAAAGCTCGTAGTTGGATCCAAGGTTGGGCATGCCTGTCTGTTCTTAGTAGCATGACTGTGTGTGTCCGCCTTTATTAGTTGACTGTTCATTATGGTGGTTTTAACCGACTGCTATAGTGTGCTCAACACGTTTACCTTGAAAAAATCAGAGCGATCCAGGCAGGCCTTTGTGCTTGTATGTTGTTGCAAGGAATAATAGAATAGGACTTCGGTTCTATTTTGTTGGTTTTGAGAATTGAAGTAATGAATAATAGAGACAGTCGGGGGCATTTGTATGGTGGCGTTAGAGGTGAAATTCTGAGATCGTCGCCAGACAAACTACTGCGAAAGCATTTGCCAAGTATGTCTTCATTAATCAAGAACGAAAGTCAGAGGTTCGAAGACGATCAGATACCGCC
>4d2c5332929a8972a8fb8d9cab9852ed
AGGGCAAGTCTGGTGCCAGCAGCCGCGGTAATTCCAGCTCCAATAGCGTATATTAAAGTTGTTGCAGTTAAAAAGCTCGTAGTCTGAGTCTTGGCTGGCGGTGAGTGTCCGTGGCTGCTTTTTGTTGGTCACGCGCATACAATATTCCGTCTTGGCCTATTGTACTTCGGAGGAACACGTGTGCTTTTCATTAAGTGCGCGCTGGGATTCCGATAGTTTACTTTGAGAAAAATAGAGTGTTCAAAGCAGGCGTTTTTGCCAACTTTTGAATACATTAGCATGGGATAATGAAATAGGACATTGGTTCTATTTTGTTGGTTTACGGACCGATGTAATGATTAACAGGAACAGTTGGGGACATTTATATTCCATGGCTAGAGGTGAAATTCTTGGATTCATGGAAGATAAACTACTGCGAAAGCATTTGTCAAGGATGTTTTCATTGATCAAGAACGAAAGTTAGGGGAGCAAAGACGATCAGATACCGCC
>d5118ebab17e3c739ed996d5af8affdf
AGGGCAAGTCTGGTGCCAGCAGCCGCGGTAATTCCAGCTCCAATAGCGTATATTAAAGTTGTTGCAGTTAAAAAGCTCGTAGTTGGATTTTGGGACAGGATGAGCGGTCTGCCGAAAGGTTTGTACTGAGCGTTCTGTTCTTCCTTCCGTAGACTGCGTCTGTTCTTAACTGAATGGGCGTTTGGATGCGGATCGTTTACTTTGAACAAATTAGAGTGTTTAAAGCAGGCCTTTGCTTGAATACATTAGCATGGAATAATGGAATAGGACTTTGGTTCTATTTTGTTGGTTTCTAGGACCTAAGTAATGATTAATAGGGATAGTTGGGGGCATTAATATTTAATTGTCAGAGGTGAAATTCTTGGATTTATGAAAGATTAACTTCTGCGAAAGCATTTGCCAAGGATGTTTTCATTAATCAAGAACGAAAGTTAAGGGATCGAAGACGATCAGATACCGCC
>4cd2dfaa25da1bf72b0640dc2be333d2
AGGGCAAGCCTGGTGCCAGCAGCCGCGGTAATTCCAGCTCTAATAGCGTATTTTAATGTTGTTGCGGTTGAAAAGCTCGTAGTTGGATATCATCTGAATGTATAAGTTCAATGTGAATTGTTCTTACACAGGAGAGGGAAGTCTAGCGGTGAAAATAAACTTGAATGTTTATATCCACATAACGCTTGGCTTAAGTTACTTTGAATAAATCAAAGTGCTCAAAACAAGCTTTTGCTTGAATAGATGTGCATGGGATAACGCAAGAAGATCAATATCGAATCTGTTGGTTGAATCGATATGGGTAATGATTAATAGAGATTGACGGGGGCATTTGTATTTGAAAGCGAGAGGTGAAATTCTGTGACCTTTCAAAGACATGCTAAAGCGAAAGCACTTGCCAAGAATGTTTTCACTAATCAAGAACGAAAGTTAGAGGTTCGAAGACGATCAGATACCGTC
>03175ee6435b099811af4e6ff94912b2
AGGGCAAGCCTGGTGCCAGCAGCCGCGGTAATTCCAGCTCCAATAGCGTATATTAAAGTTGTTGCAGTTAAAAAGCTCGTAGTTGAATTTCTGTGTATGCCTAGTTCTGGCTTTGGTCAAGCTAGTGTGTGCACATCCACTTGCAAACTCAGACTGGCATTCATTTGTCAACTGAGGGAGTAGGTCCTTTACCTTGAAAAAATTAGAGTGTTTCAGGCAGGCAATGGCTCGAATACATTAGCATGGAATAATAGAATAGGACTTTTGTCTATTTCGTTGGTTATTAGACATGAGTAATGATTAAAAGGGACAGTTGGGGACATTAGTATTTAATTGTCAGAGGTGAAATTCTTGGATTTATTAAAGACTAACTTATGCGAAAGCATTTGTCAAGGATGTTTTCATTAATCAAGAACGAAAGTTAGGGGATCAAAGACGATCAGATACCGCC
>d6d26084b0635e1215889435bc48fc2e
AGGGCAAGTCTGGTGCCAGCAGCCGCGGTAATTCCAGCTCCAATAGCGTATATTAAAGTTGTTGCAGTTAAAAAGCTCGTAGTTGAAATTCTGATTGTTAGACTTCTAGTTCGTTGAACGAGGAGATCTACAGTCATCCGCTTGTGAATATAAATCATCCTTAACCGGTTGACTATATGAGCAAGCATTTTACCTTGAGAAAAACAGAGTGTTCCAGGCAGGTTTGTCCGGAATGCATTAGCATGGAATAATAGAACATGACTGAAGTCGATTTATTGGTTAAAGACAACAGTAATGATTAATAGGAACAGTCGGGGGCATTAGTACTTGACAGTCAGAGGTGAAATTCTTGGATTTGTCAAAGACTAACTGATGCGAAAGCGTTTGCCAAGGATGTTTTCATTAATCAAGAACGAAAGTTAGGGGATCAAAGACGATCAGATACCGCC
>c988d8daf95db8a1a3fe45bc11402408
AGGGCAATCCTGGTGCCAGCAGCCGCGGTAATTCCAGCTCCAGTAGCGTATATTAAAGTTGTTGCAGTTAAAAAGCTCGTAGTTGGACTTGCACTCCTTTTGGAGCAGCCTAGCAACTCCGCATGTCCTTAATTGGATGGCGGAGACCTGCGGGCCCTTTACCTTGAGAAAATTAGAGTGTTTAAGGCAGGCCACGCCTGAATACTGCAGCTGGGAATAATGCATCACGACTGTCTTGGCGAGGCAGCTCTACACTTTTAATAGGAACGGTTGGGGGCATTCGTACTCAGCAGTCAGAGGTGAAATTCTTGGATTTGCTGAAGACGGACTAGTGCGAAAGCATTTGCCAAGGATGTTTTCATTAATCAAGAACGAAAGTTAAGGGATCAAAGACGATTAGATACCGCC
>9c5260cf4b377e156a23644aec7af5ef
AGGGCAAGTCTGGTGCCAGCAGCCGCGGTAATTCCAGCTCCAGTAGCGTATATTAAAGTTGTTGCAGTTAAAAAGCTCGTAGTTGGATTTCTGGTTGTAGCGTTGGGCCCACTCGGGTTACCGATGTGAGTGCCTGTCCGCTCCTTCCATCCTTCTAGAGAACGGTTCTCTCCTTCATTGGTTGTGGGATCGCAATCTAGATCTTTTACTTTGAAAAAATTAGAGTGTTTAAAGCAGGCTTGTGCTATGAATACATTAGCATGGAATAATAATTTAGGACTTTAGTTCTATTTTGTTGGTTTCTAGAACTGAAGTAATGATTGATAGGGATAGTTGGGGGTGCTAGTATTCAGCGGCCAGAGGTGAAATTCTTGGATTCGCTGAAGACTAACTTATGCGAAAGCATTCACCAAGGATGTCTTCTTTAATCAAGAACGAAAGTTGGGGGATCGAAGACGATTAGATACCGCC
>dcd0a6e24f499b217872d96b0de7b6b2
AGGGCAAGTCTGGTGCCAGCAGCCGCGGTAATTCCAGCTCCAATAGCGTATATTAAAGTTGTTGCAGTTAAAAAGCTCGTAGTTGGATTTCTGGTACGGTGCGCCTGGCCCGCCGCGGTTACGCGTGTGAGTGCCGGTGCGCGCCTGCCATCCTCGTAGAGAACGTTTCTACCCTTCACTGGGCCGGACTCGCGATCTGCGTCATTTACTTTGAAAAAATTAGAGTGTTCAAAGCAGGCGATCGCTGTGAATACATTAGCATGGAATAATAACATAGGACTTTGGTTCTATTTTGTTGGTTTCTAGGACTGAAGTAATGATTGATAGGGATAGTTGGGGGTGCTAGTATTCAGCGGCCAGAGGTGAAATTCTTGGATTCGCTGAAGACTAACTTATGCGAAAGCATTCACCAAGGATGTCTTCTTTAATCAAGAACGAAAGTTGGGGGATCGAAGACGATCAGATACCGTC
>34161487c542ef1e92514bd986c26e22
AGGGCAAGTCTGGTGCCAGCAGCCGCGGTAATTCCAGCTCCAATAGCGTATATTAAAGTTGTTGCAGTTAAAAAGCTCGTAGTTGAATTTCTGTACATTCTCAATTCTGGCTTCGGTCAAATTGTGGAGTGTGCATCCGCTTGCAAACTTAGCCCGGCCTTTATTGGTCGACTAAGGGAGTAAGCCCTTTACTTTGAAAAAATTAGAGTGTTTCAGGCAGGCAATTGCTCGAATACATTAGCATGGAATAATGGAATAGGACTTTTGTCCATTTGGTTGGTTATTGGACATGAGTAATGATTAAAAGGGACAGTTGGGGGCATTAGTATTTAATTGTCAGAGGTGAAATTCTTGGATTTATTAAAGACTAACTTATGCGAAAGCATTTGCCAAGGATGTTTTCATTAATCAAGAACGAAAGTTAGGGGATCAAAGACGATTAGATACCGCC
>a76118d1f3f69e7126972f7af2e50124
AGGGCAAGTCTGGTGCCAGCAGCCGCGGTAATTCCAGCTCCAATAGCGTATATTAAAGTTGTTGCAGTTAAAAAGCTCGTAGTTGGATTTCTGGTACGGTGCGCCTGGCCCGCCGCGGTTACGCGTGTGAGTGCCGGTGCGCGCCTGCCATCCTCGTAGAGAACGTTTCTACCCTTCACTGGGCCGGACTCGCGATCTGCGTCATTTACTTTGAAAAAATTAGAGTGTTCAAAGCAGGCGATCGCTGTGAATACATTAGCATGGAATAATAACATAGGACTTTGGTTCTATTTTGTTGGTTTCTAGGACTGAAGTAATGATTGATAGGGATAGTTGGGGGTGCTAGTATTCAGCGGCCAGAGGTGAAATTCTTGGATTCGCTGAAGACTAACTTATGCGAAAGCATTCACCAAGGATGTCTTCTTTAATCAAGAACGAAAGTTGGGGGATCGAAGACGATTAGATACCGCC
>1bef65b537e9a1640d323098c9e65231
AGGGCAAGCCTGGTGCCAGCAGCCGCGGTAATTCCAGCTCCAATAGCGTATATTAAAGTTGTTGCAGTTAAAAAGCTCGTAGTCTGACCCTTGGCGGCCATCGAGCGTCCGTGGCGCAAGTCACGAGCACGCGACATGGCCCTGCCATGTACTTCGGAGGAACGCGTGTGCTTTTGATTAAGCGCGCGATTCGGGATTCCGATAGTTTACTTTGAGAAAAATAGAGTGTTCAAAGCAGGCATGTCTTCGCCTTGAATACATTAGCATGGGATAATGAAATAGGACATTGGTTGCGGTCGCTGCCTTGGTTCCTTTGTGTTCCTTGGTGGTTCGCATTCTCCTATTTTGTTGGTTTAAGGACCGATGTAATGATTAATAGGGACAGTTGGGGACATTCATATTCCATGGCTAGAGGTGAAATTCTTAGATTCATGGAAGATGAACTACTGCGAAAGCATTTGTCAAAGATGTTTTCATTGATCAAGAACGAAAGTTAGGGGAGCAAAGACGATCAGATACCGCC
>6911559e56db198e3a46cb901ac4b332
AGGGCAAGTCTGGTGCCAGCAGCCGCGGTAATTCCAGCTCCAATAGCGTATATTAAAGTTGTTGCAGTTAAAAAGCTCGTAGTTGGATTTCAAGGACTAGGTAAGGTATCTTACCGAAGCCTATCAGCCCGAAAGGGCTGTTACTGTGAGAAAATTAGAGTGTTTCAAGCAGGCGATTGCAGGAATACATTAGCATGGAATAACGAGTGTGTCTAGAATCTTGGTTAATTCTAGATTACGATTAATAGGGACAGTTGGGGGCATTAGTATTTAATTGTCAGAGGTGAAATTCTTGGATTTGTTAAAGACTAACGTATGCGAAAGCATTTGCCAAGGATGTTTTCATTAATCAAGAACGAAAGATAGGGGATCAAAGACGATCAGATACCGTC
>6f9de8bc2c58536dfc4bb031876dccd4
AGGGCAAGCCTGGTGCCAGCAGCCGCGGTAATTCCAGCTCCAATAGCGTATATTAAAATTGCTGCAGTTAAAAAGCTCGTAGTCGAACTTTGGTTTGGTGGGCTTAGTCCGCCGAGAGGTGTGCACTTTGTCTGCTGGACTTTTTCTTCGGTGTAGTCGATTTCCTCTTAATTGAGGAGTCGGTTGCGCGAAGACTGTTACCTTGAAAAAATTGGAGTGCTCAACGCAGACGTTTCGTCTTGAACAGTTCAGCATGGGATAACAAAAGATGCTCTCGATCTTGTTTTGTTGGTTTCTAGATTAAGAGAATGATGAATAGGGACAGTCGGGGACACTCGCATTTCTGAGCTAGAGGTGAAATTCTATGATTTCAGAAAGACGAACATCTGCGAAAGCATTTGTCAAGGATGTTTTCATTGATCAAGAACGAAAGTTGGGGGATCGAAGACGATCAGATACCGCC
>b726605d23cf673d83bfcd1b640933d6
AGGGCAAGTCTGGTGCCAGCAGCCGCGGTAATTCCAGCTCCAATAGCGTATATTAAAGTTGCTGCGGTTAAAAAGCTCGTAGTTGGATCTCAGTCTCGATCGGGCGGTCCGGTGTTTGTCGGTACTGCTCGAATCGGACATTGAGCCGCGTTTTGCAGTATCCTCTTGATTGAGTGTACTGTGGAAGTGGCACGTTTACTTTGAAAAAATTAGAGTGCTCAAAGCAGGCGTTCGCCTGAATCTTCGTGCATGGGATAGTGGAATAGGGCCTCGGCTTTATTTTGTTGGTTTAAAGAACCGGAGGCAATGATTAAGAGGGACGGACGGGGGCATTCGTATTGTGACGTTAGAGGTGAAATTCTTAGATCGTCGCAAGACGAACTACTGCGAAAGCATTTGCCAAGAATGTTTTCATTAATCAAGAACGAAAGTCAGAGGTTCGAAGGCGATCAGATACCGCC
>fb6f3846f063d3c06fc132868dbaa1ef
AGGGCAAGTCTGGTGCCAGCAGCCGCGGTAATTCCAGCTCCAATAGCGTATATTAAAGTTGTTGCAGTTAAAAAGCTCGTAGTTGAATTTCTGTGTATGCCTAGTTCTGGCTTTGGTCAAGCTAGTGTGTGCACATCCACTTGCAAACTCAGACTGGCATTCATTTGTCAACTGAGGGAGTAGGTCCTTTACCTTGAAAAAATTAGAGTGTTTCAGGCAGGCAATGGCTCGAATACATTAGCATGGAATAATAGAATAGGACTTTTGTCTATTTCGTTGGTTATTAGACATGAGTAATGATTAAAAGGGACAGTTGGGGACATTAGTATTTAATTGTCAGAGGTGAAATTCTTGGATTTATTAAAGACTAACTTATGCGAAAGCATTTGTCAAGGATGTTTTCATTAATCAAGAACGAAAGTTAGGGGATCAAAGACGATCAGATACCGTC
>d0b52ac6565143899a735e6fc30289c3
AGGGCAAGTCTGGTGCCAGCAGCCGCGGTAATTCCAGCTCCAATAGCGTATATTAATGCTGTTGCGGTTAAAAAGCTCGTAGTTGGATGTCGGCGGGTCGGGCGCGGTTCGGTGTTTGCCGTTTACTGCGCCGCTTTGATCCCGTGATCTTGTTTGACGGAGGTTCGCCGGTGCTCTTAACCGAGTGTCGGCGGGTGCCGTCAGGTTTACTTTGAAAAAATTAGAGTGCTCAAAGCAGGCTTTACACGCTTGAATATTCGTGCATGGAATAATGGAATAGGATGTCGTTTCTATTTTGTTGGTTTTCGGAAATCGACATAATGATAAATAGGGACAGTCGGGGGCATTCGTATTCAGACGACAGAGGTGAAATTCTTGGACCGTCTGAAGACGCACTACTGCGAAAGCATTTGCCAAGAATGTTTTCATTAATCAAGAACGAAAGTTAGAGGTTCGAAGACGATCAGATACCGTC
>60a109a47df73675e79ae671e160b3ac
AGGGCAAGTCTGGTGCCAGCAGCCGCGGTAATTCCAGCTCCAGTAGCGTATATTAAAGTTGTTGCAGTTAAAAAGCTCGTAGTTGGATTTCTGGCTTGAGACGCCTGAGCCGCCAGGGTTACCTGTGTGAGTCTCGGTGTGTCTCTGCCATCCTTCTGGATAGCGTGTCTACCTTTTATTAGGCCGGGCTCGTGCTCCAGATCTTTTACTTTGAAAAAATTAGAGTGTTTAAAGCAAGCTTGCGCTATGAATACATTAGCATGGAATAATAATTTAGGACTTTGGTTCTATTTTGTTGGTTTCTAGGACTGAAGTAATGATTGATAGGGATAGTTGGGGGTGCTAGTATTCAGCGGCCAGAGGTGAAATTCTTGGATTCGCTGAAGACTAACTTATGCGAAAGCATTCACCAAGGATGTCTTCTTTAATCAAGAACGAAAGTTGGGGGATCGAAGACGATCAGATACCGTC
>767142f370d3d4b94503691e7805aa78
AGGGCAATTCTGGTGCCAGCAGCCGCGGTAATTCCAGCTCCAGTAGCGTATATTAAAGTTGTTGCAGTTAAAAAGCTCGTAGTTGGATTTCTGATTGACCGAGATGGCCCGATTCCCTCTACGGGAGTTGAGTGCCGTTTTGTGTTTATCATCCTTCCAGAGAACCGTGCCTACCGCTTCTGGCGGTCGGGCGTGTGTGACCTGGATCTTTTACTTTGAAAAAATTAGAGTGTTTCAAGCAGGCTTATGCTTTGAATACATTAGCATGGAATAATAACATAGGACTTTGGTTCTATTTTGTTGGTTTCTAGGACTGAAGTAATGATTGATAGGGATAGTTGGGGGTGCTAGTATTCAACGGCCAGAGGTGAAATTCTTGGATTCGTTGAAGACTAACTACTGCGAAAGCATTCACCAAGGATGTCTTCTTTAATCAAGAACGAAAGTTGGGGGATCGAAGACGATCAGATACCGCC
>521c89e13d9798f15e9795a72f0d60c7
AGGGCAAGTCTGGTGCCAGCAGCCGCGGTAATTCCAGCTCCAATAGCGTATATTAAAGTTGTTGCAGTTAAAAAGCTCGTAGTTGGATTTCAAGATTCGCATCTGGGAAACCAGTTTGCCGTCTACCAGTCTTAGACTGTTACTGTGAGAAAATTAGAGTGTTTCAAGCAGGCAATTGCAGGAATACATTAGCATGGAATAACGAATGTATCTACAATTTGGTTGATTGTAGGTTACGATTAATAGGGACAGTTGGGGGCATTAGTATTTAATTGTCAGAGGTGAAATTCGTGGATTTGTTAAAGACTAACATATGCGAAAGCATTTGCCAAGGATGTTTTCATTAATCAAGAACGAAAGATAGGGGATCAAAGACGATCAGATACCGCC
>2525470142915d08505f85cfc3d67562
AGGGCAAGCCTGGTGCCAGCAGCCGCGGTAATTCCAGCTCCAATAGCGTATATTAAAGTTGTTGCAGTTAAAAAGCTCGTAGTTGGATTTCAAGAAACGCAACTGGGAAACCAGGATGCTTTCTACCAGTCTTAGACTGTTACTGTGAGAAAATTAGAGTGTTTCAAGCAGGCAATTGCAGGAATACATTAGCATGGAATAACGAATGTGTCTACAATTTGGTTGATTGTAGGTTACAATTAATAGGGACAGTTGGGGGCATTAGTATTTAATTGTCAGAGGTGAAATTCTTGGATTTGTTAAAGACTAACGTATGCGAAAGCATTTGCCAAGGATGTTTTCATTAATCAAGAACGAAAGATAGGGGATCAAAGACGATTAGATACCGTC
>700d1e4a665ab56afaa379b06e0c188c
AGGGCAAGTCTGGTGCCAGCAGCCGCGGTAATTCCAGCTCCAATAGCGTATATTAAAGTTGTTGCAGTTAAAAAGCTCGTAGTTGGATTTTGGATCAGAATGAGCGGTCTGCCGAAAGGTTTGTACTGGGCGTTCTGTTCTTCCTTCCGTAGACTGCGTCTGTTCTTAACTGAATGGGCGTTTGGATGCGGATCGTTTACTTTGAACAAATTAGAGTGTTTAAAGCAGGCCTTTGCTTGAATACATTAGCATGGAATAATAGAATAGGACTTTGGTTCTATTTTGTTGGTTTCTAGGACCTAAGTAATGATTAATAGGGATAGTTGGGGGCATTAATATTTAATTGTCAGAGGTGAAATTCTTGGATTTATGAAAGATTAACTTCTGCGAAAGCATTTGCCAAGGATGTTTTCATTAATCAAGAACGAAAGTTAAGGGATCGAAGACGATTAGATACCGCC
>18113a110cb8c5faab225a6eea89cd9a
AGGGCAAGCCTGGTGCCAGCAGCCGCGGTAATTCCAGCTCCAGTAGCGTATACTAATGTTGCTGCAGTTAAAAAGCTCGTAGTTGGATTTCTGGTTGACATGCATGGTCCGCCGCTCCTAGAGTGCGTGAGTACCGTCTGTGTCTGCCATCCTTTCGAGGTGTTGACTTTCGGGTTGGCATTTTCGGATCTTTTACTTTGAAAAAATTAGAGTGTTTAAAGCAGGCTTGCGCAATGAATACATTAGCATGGAATAATAATATAGGACTTTGATCTTATTTTGTTGGTTTCTAAGGCCAAAGTAATGATTGATAGGGATAGTTGGGGGTGCTAGTATTGAGCGGCCAGAGGTGAAATTCTTGGATTCGCTCAAGACTAACTTATGCGAAAGCATTCACCAAGGATGTCTTCTTTAATCAAGAACGAAAGTTGGGGGATCGAAGACGATTAGATACCGTC
>4fb3b4c25a42080dbad023dee3578f5a
AGGGCAAGTCTGGTGCCAGCAGCCGCGGTAATTCCAGCTCCAATAGCGTATATTAAAGTTGTTGCAGTTAAAAAGCTCGTAGTTGGATTTCTGGTAAGTCAAGCCTGGTCCGCTGCGTTAAGCATGTGAGTACCGGAGCTCGTCTGCCATCCTTCTTGGAAGAATCGCTACCCTTAATTGGGCCGGCTTTTCGACCAGGATCGTTTACTTTGAAGAAATTAGAGTGTTTAAAGCAGGCTTATCGCTTTGAATATATTAGCATGGAATAATAAGATAGGACTTTGGTCTTATTTTGTTGGTTTCTAGGACTAAAGTAATGATTAACAGGGACAGTTGGGGGTGCTGGTATTTAACGGCCAGAGGTGAAATTCTTGGATTCGTTAAAGACCAACTTATGCGAAAGCATTCACCAAGGATGTCTTCATTAATCAAGAACGAAAGTTGGGGGATCGAAGACGATTAGATACCGCC
>32a9be36cfcd4f4af377a77abd6f2beb
AGGGCAAGCCTGGTGCCAGCAGCCGCGGTAATTCCAGCTCCAATAGCGTATATTAAAGTTGTTGCAGTTAAAAAGCTCGTAGTTGGATTTCTGGCATGGCGCGCCTGGTCCGCCCCGTTTTAGGTGTGTGAGTACCGGCGCGCGCCTGTCATCCTGCTGGGGAGCGTTGCTCTGCCCTTCACTGGGTGGGAGCCGCGACTCAGCTCGTTTACTTTGAAAAAATTAGAGTGTTTCAAGCAGGCTTCTCGCTTTGAATACATTAGCATGGAATAATAAGATAGGACTTCGGCTCTATTTTGTTGGTTTCTAGAACTGAAGTAATGATTGATAGGGACAGTTGGGGGTGCTCGTATTCAACGGCCAGAGGTGAAATTCTTGGATTCGTTGAAGACGAACTAAAGCGAAAGCATTCACCAGGGATGTTCCCTTTAATCAAGAACGAAAGTTGGGGGATCGAAGGCGATTAGATACCGCC
>e7f72dcc157d57abb5824551d4cf6193
AGGGCAAGTCTGGTGCCAGCAGCCGCGGTAATTCCAGCTCCGCAAGTGTATTCCTATACTGTTGCGTTTAAATAGCTCGTAGTTGGATCTGCGTGTTTAGCGCGCGGTGTTACTTCTTGTAACTACTGTGACGCGACACTGTACGCTGACTTCGTATTCATTGAGTATGCTGTCAGCAAGTTTACTTTGAACAAATCAGAGTGCTCAAAACGGGCGTTTCGCTCGAATGTTCTTGCATGGAATAATAGAATAGGACCTTGCGTTCTATTTTGTTGGTTTTCGGGACGCGGGTAATGATTAAGAGGGACAGACGGGGGCATTTGTACTGCGACGTGAGAGGTGAAATTCTTGGATCGTCGCAAGACAGACTACTGCGAAAGCATTTGCCAAGAATGTTTTCATTAATCAAGAACGAAAGTAACGGGTTCGAAGGCGATCAGATACCGCC
>ad4f28945e48650ead28f1eb31d0ee12
AGGGCAAGCCTGGTGCCAGCAGCCGCGGTAATACCAGCTCTACTAGCATATATTAAAATTGCTGCAGTTAAAACGCTCGTAGTTTGAAATATTTTCAAGTGGCCGCGATGGTGCTCATGCGCGCGCGTCGAAAGGCGAGCGCGGGTGGGTAAAAAAAAACCAGCGAGGGCATTTGAAATTTTAAAGAACAGGCGTGGGTAGCTTTAATTAGCTACGTGCGCGTTTAACCATGAACAAAAATTATTGCTCAAAGAAGGACAGTGCGTCTATTGAGATTTCAGCATGGGATTATGGAATAAGGGAGAGAGGAAGGCCGGGTAAAAGCGGAGGAATCTTTCCAATGGTTAATGAGGACGATGCGTGGAAGTTCATATTAAAATGTCAGAGGTGAAATTCTTGGATTATTTTAAGATGAACATCAGCGAAGGCATCCTTCAAGTGCGTGCCTGTCAATCAAGAACGAAAGTTGGGGGATCGAAGACGATCAGATACCGCC
>1935cbfed28d0cc06d581b0161a13457
AGGGCAATTCTGGTGCCAGCAGCCGCGGTAATTCCAGCTCCAATAGCGTATATTAAAGTTGTTGCGGTTAAAAAGCTCGTAGTTGGATTTCTGCATTTGTGTTCTCGTCCAATACGGTATTGAGAACATATTTGCATACGCTTCAGGCTTCTATTTGCACTTAATTGTGTGCTAGAAGAACTGGGCCTTTTACTTTGAGGAAATTAGAGTGTTTCAAGCAGGCGTCTGCCTTGAATATGTTAGCATGGAATAATAAAATACGACTCAGCTTCTATTTTGTTGGTTTCTAGTGGCTGAGTAATGACAAATAGGAACAGTCGGGGGCATTCGTATTTAGCTGTCAGAGGTGAAATTCTTGGATTTGCTAAAGACGAACTACTGCGAAAGCATTTGCCAAGGATGTTTTCATTGATCAAGAACGAAAGTTAGGGGATCGAAGACGATCAGATACCGTC
>1efb01eec014e29cbb40a3fd40dfe23e
AGGGCAAGTCTGGTGCCAGCAGCCGCGGTAATTCCAGCTCCAATAGCGTATGCTAAAGTTGTTGCAGTTAAAAAGCTCGTAGTTGAATTTTTAGAAAATTAAAAAAAGAATTTATCTTCCAGAAAGGAATGTATGAATTTCTATTAATTTTCACCAATTTTTACTAATTATTTACCAATGTTATTAATTTAATGTTGGATAAATTTTAGTTCATTTACTTTGAAAAAATTAAAGTGTTTAAAGCAGGCAATCATTGCCAATTGAATACATTAGCATGGGATAATAGAATAAGATTTTTAAATTTTGTTTATTATTGGGTTTTAAATTTAAAAATAATGATTAATAGGGATAGTTGGGGATATTAATATTTAATTGTCAGAGGTGAAATTCTTGGATTTATGAAAGATTAACTTGTGCGAAAGCATTTATCAAGGATGTTTTCATTAATCAAGAACGAAAGTTAGGGGATCGAAGACGATCAGATACCGTC
>c3c1a299f81b2eafc7ccf5e441423901
AGGGCAATTCTGGTGCCAGCAGCCGCGGTAATTCCAGCTCCAATAGCGTATATTAAAGTTGTTGCAGTTAAAAAGCTCGTAGTTGAATTTCTGTATAATCCCGGTGCCGGCTCTTGTCGAACCGTGGGTTGTACATCCGCTTACAAACTTAGCCCGGTCTTCATTGGTCGACTAAGGGAGTAGGCCCTTTACTTTGAAAAAATTAGAGTGTTTCAAGCAGGCAATGGCTCGAATACATTAGCATGGAATAATGGAATAGGACTTGTGTCCATTTGGTTGGTTATTGGACATTAGTAATGATTAACAGGGACAGTTGGGGGCATTAGTACTGAACAGTCAGAGGTGAAATTCTTGGATTTGTTCAAGACTAACTTATGCGAAAGCATTTGCCAAGGATGTTTTCATTAATCAAGAACGAAAGTTAGGGGATCAAAGACGATCAGATACCGCC
>e4ba3f197e02dc388d0b89dc5efe96d6
AGGGCAAGTCTGGTGCCAGCAGCCGCGGTAATTCCAGCTCCAATAGCGTATATTAAAGTTGTTGCAGTTAAAAAGCTCGTAGTTGAATTTCTGTCATTTGCAGCTGGTACATCTCAAGATGTTATTCAGTTCGCTGTGGCATTTATCTGTTTCGGCATGTGCTTAATTGCATTTGTCGTTTAGCAGATCTTTTACTTTGAGTAAATTAGAGTGTTCCAAGCAAGTCATTGCTATGAATACTTCAGCATGGAATAATAATATAGGACTTTGGTTCTATTTGTTGGTTTCTAGAGCTAAAGTAATGATTAATAGGGATAGTTGGGGGCATTCGTATTTAACAGTCAGAGGTGAAATTCTTAGATTTGTTAAAGACGAACTACTGCGAAAGCATTTGCCAAGGATGTTTTCATTAATCAAGAACGAAAGTTAGGGGATCGAAGACGATCAGATACCGCC
>b8bb0beb87136d16f9f912908cf276bd
AGGGCAAGTCTGGTGCCAGCAGCCGCGGTAATTCCAGCTCCAATAGCGTATATTAAAGTTGTTGCGGTTAAAAAGCTCGTAGTTGGATTTCTGTTGAGGATGACCGGTCCGCCCTCTGGGTGTGTATCTGGCTCAGCCTTGACATCTTTCTGAAGAACGTATCTGCACTTGACTGTGTGGTGCGGAATTTGGGACATTTACCTTGAGGAAATTAGAGTGTTTCAAGCAAGCGCACGCTTTGAATACATTAGCATGGAATAATAAGATAGGACCTCAGTTCTATTTTGTTGGTTTCTAGAGCTGTGGTAATGGTTGATAGGGATAGTTGGGGGCATTCGTATTTAACTGTCAGAGGTGAAATTCTTGGATTTGTTAAAGACGGACTACTGCGAAAGCATTTGCCAAGGATGTTTTCATTGATCAAGAACGAAAGTTAGGGGATCGAAGACGATCAGATACCGTC
>86649cef2d8ebacdb1490590903f2cf1
AGGGCAATTCTGGTGCCAGCAGCCGCGGTAATTCCAGCTCCAGAAGCGTATATTAATATTGTCGCGGTTAAAAAGCTCGTAGTTGGATTTCTGATTAACCGTTCTGGCCCGCAGATTTCGGTCTGTGAGTGCCGGAATGTTGTTTTTCATCCTTTCAGAGAGCTGTGTCTACTATTTACTTAGCAGGACACTGTGATCTGGATCATTTACTTTGAAAAAATTAGAGTGTTCAAGGCAGGCTTTTGCTATGAATACATGAGCATGGAATAATAATATAGGACTTTGGTTCTATTTTGTTGGTTTCTAGGACTGAAGTAATGATTGATAGGGATAGTTGGGGGTGCTAGTATTGTTAGGCCAGAGGTGAAATTCTTGGATTCTAGCAAGACTAACTACTGCGAAAGCATTCACCAAGGATATCCTTTTTAATCAAGAACGAAAGTAGGGGGATCGAAGACGATCAGATACCGCC
>318afa207ba64876baf53407355e113e
AGGGCAATTCTGGTGCCAGCAGCCGCGGTAATTCCAGCTCCAATAGCGTATATTAAAGTTGTTGCGGTTAAAAAGCTCGTAGTTGGATCTCGGCGGCCAGGGGGCGGTTCGGTGTTCACCGCTACTGCCCCATTTGGCCGTGTGGTTGGCGGAGGTTGTTGGGTGCTCTTTGTTGAGTGTCTAATAGCGCCGTCAGGTTTACTTTGAAAAAATTAGAGTGCTCAAAGCAGGCTTCACACGCTTGAATATTCGTGCATGGAATAATGGAATAGGAACTCGTTTCTATTTTGTTGGTTTTCGGAAATTGAGTTAATGATTAATAGGGACAATTGGGGGCATTAGTATTCAGGCGACAGAGGTGAAATTCTTGGACCGTCTGAAGACTAACTACTGCGAAAGCATTTGCCAAGAGTGTTTTCATTAATCAAGAACGAAAGTTAGAGGTTCGAAGACGATCAGATACCGCC
>083da7bc5f19bfce8d4f11db3ab5943b
AGGGCAATTCTGGTGCCAGCAGCCGCGGTAATTCCAGCTCCAGTAGCGTATATTAAAGTTGTTGCAGTTAAAAAGCTCGTAGTTGGATTTCTGCCTCGAGACGCCTGGCCCGCCAAGGTTACTTGTGTGAGTGCTGTGGTGTCTCTGGCATCCTTCTGGAGAACGTTCCTACCTTTAATTAGGCTGGGTTCGTGATTCAGATCATTTACTTTGAGAAAATTAGAGTGTTTAAGGCAAGCTTGCGCTATGAATACTACAGCATGGAATAATGATCTAGGGCTTTGTCTCCTATTTTGTTGGTTTCTAGGGATGAAGTAATGATTGATAAGGATGGTTGGGGGTGCTAGTATTGACTGGCCAGAGGTGAAATTCTTGGATTCAGTCAAGACTAACTACTGCGAAAGCATTCACCAAGGACGTCTTTTTTAATCAAGAACGAAAGTTGGGGGATCGAAGACGATCAGATACCGCC
>070866d62d9ec73c69aa4976cacf7bbc
AGGGCAAGTCTGGTGCCAGCAGCCGCGGTAATTCCAGCTCTAATAGTGTATATTAAAGTTGTTGCAGTTAAAAAGCTCGTAGTTGAACTTCTGGCTGTTGCTAGTGTTGGCTTCGGTCATGCTAGCAGCAGTCATCCGTCTGCGAACCGTATTAGCACTTCAGTGGGCGGTGCGGGGAGTAGACATTTTACCTTGAAAAAATTAGAGTGTTTCAGGCAGGCCTTTGCCCGAATACATTAGCATGGAATAATGGAATAGGACTCGTCCATTTTGTTGGTTATTGGTTACGAGTAATGATTAATAGGGACAGTTGGGGGCATTAGTATTTAATTGTCAGAGGTGAAATTCTTGGATTTATTAAAGACTAACTTATGCGAAAGCATTTGCCAAGGATGTTTTCATTAATCAAGAACGAAAGTTAGGGGATCAAAGACGATCAGATACCGTC
>95702f3e318652f8e9f655a13282e0d1
AGGGCAAGCCTGGTGCCAGCAGCCGCGGTAATTCCAGCTCCAATAGCGTATATTAAAGTTGTTGCAGTTAAAAAGCTCGTAGTTGGATTTCAGGGTGAGCTCAGTTGGTCGGCCTTATGGGTCAGAATCGGCTAGCTCTCCCTTGTTTCTGGATCCGGTCTCTAGTTAATTCTGGGGTCTTTGGAGTTCAGATCGTTTACCTTGAAAAAATTAGAGTGTTCAAAGCGGGCGTTTGCTTGAATACATTAGCATGGAATAATGGAATAGGACTCTGGTGCTATTTTGTTGGTTTTGAGGACTAGAGTAATGATTAATAGGGATAGTTGGGGGCATTCATATTTAATTGTCAGAGGTGAAATTCTTGGATTTATGAAAGATGAACTTCTGCGAAAGCATTTGCCAAGGATGTTTTCATTAATCAAGAACGAAAGTTAGGGGATCGAAGACGATCAGATACCGCC
>a4e27e8f7d2b25d4588d8de103507ee4
AGGGCAAGCCTGGTGCCAGCAGCCGCGGTAATTCCAGCTCCAGAAGCGTATATTAATATTGTCGCGGTTAAAAAGCTCGTAGTTGGATTTCTGATTAACCGTTCTGGCCCGCAGATTTCGGTCTGTGAGTGCCGGAATGTTGTTTTTCATCCTTTCAGAGAGCTGTGTCTACTATTTACTTAGCAGGACACTGTGATCTGGATCATTTACTTTGAAAAAATTAGAGTGTTCAAGGCAGGCTTTTGCTATGAATACATGAGCATGGAATAATAATATAGGACTTTGGTTCTATTTTGTTGGTTTCTAGGACTGAAGTAATGATTGATAGGGATAGTTGGGGGTGCTAGTATTGTTAGGCCAGAGGTGAAATTCTTGGATTCTAGCAAGACTAACTACTGCGAAAGCATTCACCAAGGATATCCTTTTTAATCAAGAACGAAAGTAGGGGGATCGAAGACGATTAGATACCGCC
>d0a3bf5b36fe0f9396b8f7f599fd9eda
AGGGCAAGTCTGGTGCCAGCAGCCGCGGTAATTCCAGCTCCAATAGCGTATATTAAAGTTGTTGCAGTTAAAAAGCTCGTAGTTGGATTTCGGATTGTTGCAACTGGTCGGCCTTTACGGGTGTGAACTGGTTGTGATGGTTCATTTGTTACGGAGGGTGGTGTCAGCGATTAGGTTCGGTGGTGCCGTATACGCTCCGTTCGTTTACTTTGAACAAATTAGAGTGTTTAAAGCAGGCATTTGCCTTGAATACATTAGCATGGAATAATGGAATAGGACTTGCGTTTCTATTTCGTTGGTTTCTAGGACGTGAGTAATGATTAATAGGGATAGTTGGGGGCATTCATATTTAATTGTCAGAGGTGAAATTCTTAGATTTATGAAAGATGAACTTCTGCGAAAGCATTTGCCAAGGATGTTTTCATTAATCAAGAACGAAAGTTAGGGGATCGAAGACGATCAGATACCGCC
>dd599cadbc3db4ac602f886d8f88b30e
AGGGCAAGTCTGGTGCCAGCAGCCGCGGTAATTCCAGCTCCAGTAGCGTATATTAAAGTTGTTGCAGTTAAAAAGCTCGTAGTTGGATTTCTGGTTGTAGCGTTGGGCCCACTCGGGTTACCGATGTGAGTGCCTGTCCGCTCCTTCCATCCTTCTAGAGAACGGTTCTCTCCTTCATTGGTTGTGGGATCGCAATCTAGATCTTTTACTTTGAAAAAATTAGAGTGTTTAAAGCAGGCTTGTGCTATGAATACATTAGCATGGAATAATAATTTAGGACTTTAGTTCTATTTTGTTGGTTTCTAGAACTGAAGTAATGATTGATAGGGATAGTTGGGGGTGCTAGTATTCAGCGGCCAGAGGTGAAATTCTTGGATTCGCTGAAGACTAACTTATGCGAAAGCATTCACCAAGGATGTCTTCTTTAATCAAGAACGAAAGTTGGGGGATCGAAGACGATCAGATACCGTC
>e33a6f380733b62eea703a2a65b377b6
AGGGCAAGTCTGGTGCCAGCAGCCGCGGTAATTCCAGCTCCAATAGCGTATATTAAAGTTGTTGCAGTTAAAAAGCTCGTAGTTGAATTTCTGTACATTCTCAATTCTGGCTTCGGTCAAATTGTGGAGTGTGCATCCGCTTGCAAACTTAGCCCGGCCTTTATTGGTCGACTAAGGGAGTAAGCCCTTTACTTTGAAAAAATTAGAGTGTTTCAGGCAGGCAATTGCTCGAATACATTAGCATGGAATAATGGAATAGGACTTTTGTCCATTTGGTTGGTTATTGGACATGAGTAATGATTAAAAGGGACAGTTGGGGGCATTAGTATTTAATTGTCAGAGGTGAAATTCTTGGATTTATTAAAGACTAACTTATGCGAAAGCATTTGCCAAGGATGTTTTCATTAATCAAGAACGAAAGTTAGGGGATCAAAGACGATCAGATACCGTC
>db3925ef5e0907d00419d70999356902
AGGGCAAGTCTGGTGCCAGCAGCCGCGGTAATTCCAGCTCCGGAAGTTTATGCAAATGTTGCTGCGGTTAAAAAGCTCGTAGTTGGATTTCGGCGGGGGCGGCCCGGTCCGCTTTTGCGCGCGACTGGGTTCGTAGTCCCTCTTCGGAGGGGCGTTTCCCCCGCGTTTTTTTCGGCGGAGGCGGGCGGGTGCTCTTAACCGAGTGTCCGCCCGCGCCGCCGGGTTTACTTTGAAAAAATTAGAGTGCTCAAGGCAAGCCTGACGCGCTTGGATACTCGTGCATGGAATGATGGAATAGGACGTCGTTTCTATTCTGTTGGTTTTCGGAAATCGACGTAATGATTGATAGGGACGGTCGGGGGCGTTCGTATTCGGGCGACAGAGGTGAAATTCTTGGACCGCCTGAAGACGCACTACTGCGAAAGCATTCGCCAAGAATGTTTTCATTAATCAAGAACGAAAGTTAGAGGTTCGAAGGCGATCAGATACCGCC
>16d8b5247187e9b0f68e6c7d67570d2c
AGGGCAATTCTGGTGCCAGCAGCCGCGGTAATTCCAGCTCCGCCAGTGTATATCTATGCTGCTGCGGTTAAAAAGCTCGTAGTTGGATCTGCGTGCTAGGAACCGGTCCGTCCACTGGGCGAGAACTGGTCTCCGGCATTATATCAGCCGGTTTTCCCTTGATGCTCTTAACCGGGTGTCCTGGGTGGCTGGCAAGTTTACTTTGAAAAAATTAGAGTGCTCAAAACAGGCGAAAGCCTTGAATACTAGTGCATGGAATAATAGAATAGGACTCCGGTTCTGTTTTGTTGGTTTTCGGAACACGAAGTAATGATTAAGAGGGACAGACGGGGGCATTCATATTGCGACGTTAGAGGTGAAATTCTTGGATCGTCGCAAGATGGACAACTGCGAAAGCATTTGCCAAGAATGTTTTCATTAATCAAGAACGAAAGTTAGAGGTTCGAAGACGATCAGATACCGCC
>75ba8147569f11336e2d587fb0e4e131
AGGGCAAGCCTGGTGCCAGCAGCCGCGGTAATTCCAGCTCCAATAGCGTATATTAAATTTGTTGCAGTTAAAAAGCTCGTAGTTGAATGGACGCACTTCGTGAGTAACCATTCAATGGTTTCCACAGGGTGTGGACTTCCAAAGTCCTCGTTACTTTGAGAAAATTTGAGTGTTTCAGGCGGGCCTACGCTGGAATAGTTTACCATGGAATGACAAGGTGGTCGTCACACCGTTTCTTCGGTTTCGGTCGAGACGATGCGTGGTTGAGAGGAACAGTCGGGGGCATTCGTATTGAACAGTCAGAGGTGAAATTCTTAGATTTGTCCAAGACGAACTAGTGCGAAAGCATCTGCCAAGGATGTTTTCATTAATCAAGAACGAAAGTTAGGGGATCCAAGACGATCAGATACCGTC
>729e81b1389ebc6a52cbef2ff1ffa587
AGGGCAAGTCTGGTGCCAGCAGCCGCGGTAATTCCAGCTCCAATAGCGTATATTAAAGTTGTTGCAGTTAAAAAGCTCGTAGTTGGATTTCGGGACGGCACGGTCGGTCCGCCGCAAGGTGTGTCACTGGCCGGGCTGTTCTTCCTCGCAAAGACTGCGTGTGCTCTTAGCTGAGTGTGCGCAGGACTTGCGACGTTTACTTTGAAAAAATTAGAGTGTTCAAAGCAGGCCATCGCTTGAATACATAAGCATGGAATAATGGAATAGGACTTTGGTTCTATTTTGTTGGTTTCTGGAACCGGAGTAATGATTAAGAGGGACAGTTGGGGGCATTCGTATTTCGTTGTCAGAGGTGAAATTCTTGGATTTACGAAAGACGAACTACTGCGAAAGCATTTGCCAAGAATGTTTTCATTAATCAAGAACGAAAGTTAGAGGATCGAAGACGATCAGATACCGCC
>1cb7d151d8c756c8cd048b9577495088
AGGGCAATTCTGGTGCCAGCAGCCGCGGTAATTCCAGCTCCAATAGTGTATATTAAAATTGTTGCGGTTAGAAAGCTCGTAGTTGGAATTTGATGAATGATAGAACAAGTGCGCCCTATGGGTTAGCACAATAAGTTGTTGGATTATTAAACCCTCTTGGTGTTACAATACTATTTGTTCGATAGTGTTTCCAAGAATATTACCTTGAATTAATTAGAGTGTTTAAAGCAGGCAACAATGCCTTGAATAGATTAGCATGGGATAATGAAAAATGACTCTCGCCAGAGTTTATTGGTTCTTTGGTGGAAGTAATGATAAACAGGAATAATTGGGGTGATCTGTATTCGTTGGCGAGGGGTGAAATCCTAAGACCTAGCGAGGACAATCAAAAGCGAAGGCATTTTGCAAGGATGTTTTCATTAATCAAGAACGAAAGTTGTGGGTTCGAAGACGATCAGATACCGCC
>0f443b7f8271b74830c42387daa07a09
AGGGCAAGTCTGGTGCCAGCAGCCGCGGTAATTCCAGCTCCAATAGCGTATATTAAAGTTGTTGCAGTTAAAAAGCTCGTAGTTGAATTTCTGGCTTTTTCTCTCTTGGCACTTGTCGAGAGAGAGAAGGTCATCCGCCAGAGAACTATAGTCGTCCTTCAGTGGTCGATATAGGGATCTGGCAATTTACTTTGAAAAAATTAGAGTGTTCAAGGCAGGCCATTGCCATGAATACACAAGCATGGAATAATGGAATAGGACTATGGTTCATTTTGTTGGTTATTGAACCTTAGTAATGATTAATAGGGACAGTTGGGGGCATTAGTATTTAATTGTCAGAGGTGAAATTCTTGGATTTATTAAAGACTAACTTATGCGAAAGCATTTGCCAAGGATGTTTTCATTAATCAAGAACGAAAGTTAGGGGATCAAAGACGATCAGATACCGCC
>5f08db6c8bccaf2a608e63ed88e1d312
AGGGCAAGTCTGGTGCCAGCAGCCGCGGTAATTCCAGCTCCAGTAGCGTATATTAAAGTTGTTGCAGTTAAAAAGCTCGTAGTTGGATTTCTGGTTTGGCGAGCCTGACCCGCTGATCTTTCAGTGTGTGTCGGTCGTTTGCCTACCATCCTTCCAGAGAACTTTGCCTCCCCTTCATTGGGACGGGCTAGCGATCTGGAACTTTTACTTTGAAAAAATTAGAGTGTTCAAAGCAGGCTTTGCGCTATGAATACATTAGCATGGAATAATAATTTAGGACTACGGTTCTATTTTGTTGGTTTCTAGAACTGAAGTAATGATTGATAGGGATAGTTGGGGGTGCTAGTATTCAGCGGCCAGAGGTGAAATTCTTGGATTCGCTGAAGACTAACTTATGCGAAAGCATTCACCAAGGATGTCTTCTTTAATCAAGAACGAAAGTTGGGGGATCGAAGACGATCAGATACCGCC
>ef7f6cc5b602e5a29e257f40efbf469f
AGGGCAAGTCTGGTGCCAGCAGCCGCGGTAATTCCAGCTCCAATAGCGTATATTAAAGTTGTTGCAGTTAAAAAGCTCGTAGTTGAACCTCTGTATGTTTTCAGTTTTGGCTTCGGTCAGGCTGCAAAGGCATACATCCGCTTGCAAGTCCGGCACGGCCTTCAGTGGTCGACCGGAGGAGTAAGCCCTTTACTTTGAAAAAATTAGAGTGTTTAAGGCAGGCGACGGCCCGAATACACTAGCATGGAATAATAGAACAGGACTTTTGTCCATTTGGTTGGTTATTGGACTTAAGTAATGATTAAAAGGGACAGTTGGGGGCATTAGTATTTAATTGTCAGAGGTGAAATTCTTGGATTTATTAAAGACTAACTTATGCGAAAGCATTTGCCAAGGATGTTTTCATTAATCAAGAACGAAAGTTAGGGGATCAAAGACGATCAGATACCGCC
>2aec76eff6cc84b7227000c47557183d
AGGGCAAGTCTGGTGCCAGCAGCCGCGGTAATTCCAGCTCCAATAGCGTATACTAATGTTGCTGTGGTTAAAAAGCTCGTAGTCGGAGAAGGGTCAAGTGAACTCAAGCGCTAGCGCTAGAGGTTCTCGTTGACTGGAGGGAAAGACAAAGTCAATTGACTTTCAAAGGTTGATTGAGCTGGGTCTGTGTTTACTTTGAAAAAACAAGAGTGCTAAAGGCAGGCGGCCAGTCGGAATAGTTGTGCATGGAATAATATAACAAGGAGTTGTGTTTGTTATGTTGGTCTCAAACGTAACTTGATGATAAATAGAGACTGACGGGGGCATATGTATTCAAGCGCTAGAGGTGAAATTCTTGGACCGCTTGAAGACATCCAAAAGCGAAAGCATATGCCAAGTATGTTTTCATTGATCAAGAACGAAAGTTAGAGGATCGAAGACGATCAGATACCGCC
>ea3fdd58b41e2db4d0be1e837497ab34
AGGGCAATTCTGGTGCCAGCAGCCGCGGTAATTCCAGCTCCAATAGCGTATATTAAAGTTGTTGCGGTTAAAAAGCTCGTAGTTGGATTTCTGTTGGGGACGACCGGTCCGCCTTCTGGGTGAGCATCTGGTTCGGCCTTGGCATCTTTCTGGCGAACGATCTGTACTTGACTGTATGGGTCGGTAGTCAGGACTTTTACCTTGAGAAAATTAGAGTGTTTCAGGCAGGCTTGTGCCCTGAATACATTAGCATGGAATAATAATATAGGACTCAAGTTCTATTTTGTTGGTTTCTAGTGCTTGAGTAATGATTGATAGGGATAGTTGGGGGCATTCGTATTTAACTGTCAGAGGTGAAATTCTTGGATTTGTTAAAGACGGACTACTGCGAAAGCATTTGCCAAGGATGTTTTCATTGATCAAGAACGAAAGTTAGGGGATCGAAGACGATCAGATACCGCC
>dbc453e0c810a8743a19c4768d32ac56
AGGGCAAGCCTGGTGCCAGCAGCCGCGGTAATTCCAGCTCCAATAGCGTATACTAGCGTTGTTGCAGTTGAAAAGCTCGTAGTTGGATTTCAGGTTTGTGATTAAGAGGTCACTGTTTTGCAGTTGTACTTCTAGTTACTTATCTTTTACAAGGAATTGATGTTCTGAGATTTATTTTTTAGTTCATTAAATCTTGTCTTTTACTTTGAAAAAATTAGAGTGTTCAAAGCAGGCTTATGCCTTGAATACATTAGCATGGAATGATAAAATAGGACTTTTGTCTATTTTGTTGGTTTTTACGGACTGAAGTAATGATTAATAGGGGCAGTTGGGGGCATTGATATTTAACTGTCAGAGGTGAAATTCTTGGATTTGTTAAAGATCAACTACTGCGAAAGCATTTGCCAAGGATGTTTTCATTAATCAAGAACGAAAGTTGGGGGATCGAAGACGATCAGATACCGCC
>2a9fa5766b5a0f100bef797b7a8c2587
AGGGCAAGCCTGGTGCCAGCAGCCGCGGTAATTCCAGCTCCAATAGCGTATATTCAAGTTGTTGCAGTTAAAAAGCTCGTAGTTGAACTTTGGCTCTGGTTGGGTGGTTTGGACTCACGTTCAACACTGCTCGATTGGAGCTTTCCTTCTAGGGAACTAGTGTGCTATTTACTTAGTGCGCTAGGGATCTAGGACTGTTACTGTGAAAAAATTAGAGTGTTTAAAACAGGCTTATGCTTGAATACATTAGCATGGAATAACGGAATAGGACTTTGTTTTATTTTGTTGGTTTAGAAAACGAAGTAATGATTAATAGGGATGGTTAGGGGCGTTAGTATTCCACAGTCAGAGGTGAAATTCTTGGATTTGTGGAAGACTAACTTCTGCGAAAGCATTCGTCAGGGACGTTTTCATTAATCAAGAACGAAAGTTAGGGGATCGAAGACGATCAGATACCGCC
>558a6f80aebb3f4f110a2f71a50111cc
AGGGCAAGCCTGGTGCCAGCAGCCGCGGTAATTCCAGCTCCAGTAGCGTATATTAAAGTTGCTGCAGTTAAAAAGCTCGTAGTTGGATTTCTGGTGTGAGGCGCCTGGCCCGCCGCTTCGAGCGTGTGAGTGCCGGTGCGGCTCCGCCATCCTTCTGGGGAGCGTGCCTACCCTTTACTGGGCCGGGCACGGGACCCAGATCGTTTACTTTGAGTAAATTAGAGTGTTCAAAGCAGGCTCGCGCTATGAATACGACAGCATGGAATAATGACTTAGGACTCCGGTTCTATTTTGTTGGTTTCTAGGACTGAAGTAATGATTGATAGGGATAGTTGGGGGTGCTAGTATTCAGCGGCCAGAGGTGAAATTCTTGGATTCGCTGAAGACTAACTTATGCGAAAGCATTCACCAAGGATGTCTTCTTTAATCAAGAACGAAAGTTGGGGGATCGAAGACGATCAGATACCGCC
>23c0febd45d36c15607cace3006e6570
AGGGCAAGCCTGGTGCCAGCAGCCGCGGTAATTCCAGCTCCAATAGCGTATATTAAAGTTGTTGCAGTTAAAAAGCTCGTAGTTGGATTTCTGGTAAGTCAGGCCTGGTCCGCCGTTTATATGACGTGTGAGTACCGGCGCTTGTCTGCCATCCTTCTGGGGAGGGCCGCCTATCCTTGATTGGACCGGGCAGTTCGACCTGGATCGTTTACTTTGAAGAAATTAGAGTGTTTAAAGCAGGCTCATTGCGCTTTGAATATATTAGCATGGAATAATAAGATAGGACTTTGGTCTTATTTTGTTGGTTTCTAGGACTGAAGTAATGATTAACAGGGACAGTTGGGGGTGCTGGTATTTAACGGCCAGAGGTGAAATTCTTGGATTCGTTAAAGACCAACTTATGCGAAAGCATTCACCAAGGATGTCTTCATTAATCAAGAACGAAAGTTGGGGGATCGAAGACGATCAGATACCGCC
>d99ab32a97c29e551b003433b31f7aa7
AGGGCAAGTCTGGTGCCAGCAGCCGCGGTAATTCCAGCTCCAATAACGTATACTAGTTCTGCTGCAGTTAGAATGCTCCTAGTCAAATTTCTGCTGCGACTTATGGGTCTGCCCTTTGCGGGTGTGTACTCAGTTTTGTCCAGCATCCTTCTGGATTGTTTTTTATACTTGAGTGTATAAAAAGTATTCCAGGACCGTTACTTTGAGAAAATTAGAGTGTTTCAAACAAGCAATTGCTCTGAATACTGTAGCATGGAATAACACGATAGGATTTTTGTTCTATTTTGTTGGTTTCTAGAACTGAAATAATGATTAACAGGAACAGTTGGGGGCGTTCGTATTTAACTGTCAGAGGTGAAATTCTTAGATTTGTTAAAGACGAACTAATGCGAAAGCATTCGCCAAGGATGTTTTCTTTGATCAAGAACGATAGTTGGGGGATCAAAGGCGATTAGATACCGCC
>38ba212b6b9552819b8f8be9bb63d76b
AGGGCAATCCTGGTGCCAGCAGCCGCGGTAATTCCAGCTCCAATAGCGTATATTAAAGTTGTTGCGGTTAAAAAGCTCGTAGTTGGACTTCTGCAGGGGACGACCGGTCTACCCACTGGGTTAGCATCTGGCTCGGCCTCGGCATTTTTCAGGCACAGGCTGCTGCACTTGATTGTGTGGTGCCTACGTCTGAACCTTTACCTTGAATAAAACAGAGTGTTCAAAGCAGGCTTTCGCCTGAATGTATCAGCATGGAATAATTTTGTAGGACTTCGGTTCTATTTTGTTGGTTTCTAGAGCTGAAGTAATGGTTAATAGGAATAGTTGGGGGCATTCGTATTTAACTGTCAGAGGTGAAATTCTTGGATTTGTTAAAGACGAACTACTGCGAAAGCATTTGCCAAGGATGTTTTCATTGATCAAGAACGAAAGTTAGGGGATCGAAGACGATCAGATACCGTC
>13b2f68a90596c08a294702baf11c94a
AGGGCAAGTCTGGTGCCAGCAGCCGCGGTAATTCCAGCTCCGCAAGTGTATTCCTATACTGTTGCGTTTAAATAGCTCGTAGTTGGATCTGCGTGTTTAGCGCGCGGTGCCGCTTCTTGCGGTTACTGTGACGCGACACAGGATGCTTTCGCGTATTTTTATAAATATGTGTTGGCAAGTTTACTTTGAACAAATCAGAGTGCTCAAAACGGGCGTTTCGCTCGAATGTTCTTGCATGGAATAATGGAATAGGACCTTGCGTGCTATTTTGTTGGTTTTCGGGACGCAGGTAATGATTAAGAGGGACAGACGGGGGCATTTGTACTGCGACGTGAGAGGTGAAATTCTTGGATCGTCGCAAGACAGACTACTGCGAAAGCATTTGCCAAGAATGTTTTCATTAATCAAGAACGAAAGTAACGGGTTCGAAGACGATCAGATACCGTC
>85c9a88a3a2dbf3fef3cd18ebac7e4a8
AGGGCAATCCTGGTGCCAGCAGCCGCGGTAATTCCAGCTCCACGAGCATGTACGTAAGTTGTTGCAGTTAAAAAGCTCGTAGTTGGATCTCAGGCTCGTGGTCAGTGGTCCGCCCGATACGGGTGTGTACTGCTGTGCCCGGCCTACGTCTGGTTTAATTCGTAGTGCCCTTAACTGGGTGCTGCGGAATGCCAGAAAGTTTACTCTGAAAAAATTAGAGTGCTCAAAGCAAGCTGTTATGCTTGAATACTGTTGCATGGAATAATGGAATAGGACCTCGGATCTATTTTGTTGGTTTTCGGAGTCGAGGTAATGATTAAGAGGGACAGACGGGGGCATTCGTATTGCGCCGTTAGAGGTGAAATTCTTGGATCGGCGCAAGACGAACAACTGCGAAAGCATTTGCCAAGGATGTTTTCATTAATCAAGAACGAAAGTCAGAGGTTCGAAGACGATCAGATACCGTC
>883007a88772e4d8f72edf9cefd186c0
AGGGCAAGTCTGGTGCCAGCAGCCGCGGTAATTCCAGCTCCAATAGCGTATATTAAAGTTGTTGCAGTTAAAAAGCTCGTAGTTGGATTTCAGGACGGCACGGTCGGTCCGCCGCAAGGTGTGTCACTGGCCGGGCTGTTCTTCCTCGCAAAGACTGCGTGTGCTCTTAGCTGAGTGTGCGCAGGACTTGCGACGTTTACTTTGAAAAAATTAGAGTGTTCAAAGCAGGCCATCGCATGAATACATAAGCATGGAATAATGGAATAGGACTTTGGTTCTATTTTGTTGGTTTCTGGAACCGAAGTAATGATTAAGAGGGACAGTTGGGGGCATTCGTATTTCGTTGTCAGAGGTGAAATTCTTGGATTTACGAAAGACGAACTACTGCGAAAGCATTTGCCAAGAATGTTTTCACTAATCAAGAACGAAAGTTAGAGGATCGAAGACGATCAGATACCGCC
>d60ca2a925c0e6636cb82dbfc8c95361
AGGGCAATCCTGGTGCCAGCAGCCGCGGTAATTCCAGCTCCAATAGCGTATATTAAATTTGTTGCAGTTAAAAAGCTCGTAGTTGAAATGGAAGTCGGCGGGAAGAGTTGCACAGCAACCTTGTCAGTCGGTGTGGGCCTCACGGTCCAGGGTTACTTTGAGAAAATTTGAGTGTTTCAGGCGGGCAAGAGCTGGAATGGTTTACCATGGAATGACGAAGTGGTTGCGTGACCATGTCTTCGGTTATGGTCATGCAATGCGTGGTTGAAAGGAGCAGTCGGGGGTATTCGTATTGAACAGTCAGAGGTGAAATTCTTAGATTTGTTCAAGACGAACCAGTGCGAAAGCATCTGCCAAGGATGTTTCCATTAATCAAGAACGAAAGTTAGGGGATCCAAGACGATTAGATACCGCC
>6da246b8d643f0786bbc976a7f074ff9
AGGGCAAGTCTGGTGCCAGCAGCCGCGGTAATTCCAGCTCCAGTAGCGTATATTAAAGTTGTTGCCGTTAAAAAGCTCGTAGTTGGATTTCTGGTACGACGTGCTTAGCCTGCCGGCTTCGCCGGTGCGTGCTTATGTGTGTCTGCCATCCGTGCAGGGAGACGCTCGAACCCTTTACCGGGAATCGTTTGTAGCTCTGCATCTTTTACTTTGAAAAAATTAGAGTGTTCAAAGCAAGTTAGCGCAAGAATACATTAGCATGGAATAATAATATAGGACTTTTTGTCTATTTTGTTGGTTTAGGCTTAAAGTAATGATTGATAGGGATAGTTGGGGGTGCTAGTATTCAGCGGCCAGAGGTGAAATTCTTAGATTCGCTGAAGACTAACTTATGCGAAAGCATTCACCAAGGATGTCTTCTTTAATCAAGAACGAAAGTTGGGGGATCGAAGACGATTAGATACCGTC
>77e512eced565d5b2ece7958b3e5a7c8
AGGGCAAGCCTGGTGCCAGCAGCCGCGGTAATTCCAGCTCCAGTAGCGTATATTAAAGTTGCTGCAGTTAAAAAGCTCGTAGTTGGATTTCTGGTGTGAGGCGCCTGGCCCGCCGCTTCGAGCGTGTGAGTGCCGGTGCGGCTCCGCCATCCTTCTGGGGAGCGTGCCTACCCTTTACTGGGCCGGGCACGGGACCCAGATCGTTTACTTTGAGTAAATTAGAGTGTTCAAAGCAGGCTCGCGCTATGAATACGACAGCATGGAATAATGACTTAGGACTCCGGTTCTATTTTGTTGGTTTCTAGGACTGAAGTAATGATTGATAGGGATAGTTGGGGGTGCTAGTATTCAGCGGCCAGAGGTGAAATTCTTGGATTCGCTGAAGACTAACTTATGCGAAAGCATTCACCAAGGATGTCTTCTTTAATCAAGAACGAAAGTTGGGGGATCGAAGACGATCAGATACCGTC
>ce3827d960d13221e42ce1ce818abf49
AGGGCAAGCCTGGTGCCAGCAGCCGCGGTAATTCCAGCTCCAGTAGCGTATATTAAAGTTGTTGCAGTTAAAAAGCTCGTAGTTGGATTTCTGACATGGTGCCTCTGGCCCGCCCCATTTTGGTGTGTGAGTGCTGGCAGGCGCCTGTCATCCTGCTGCGGAGCCGCGCTACCCTTCATTGGGCCGGCGTGTGCGACGCGGTTCTTTTACTTTGAAAAAATTAGAGTGTTTCAAGCAGGCAGATCGCCCTGAATACATTAGCATGGAATAATAAGATAGGACTTGGGTTCTATTTTGTTGGTTTCTGGAGCCGAAGTAATGATTGATAGGGATAGTTGGGGGTGCTAGTATTCAACGGCCAGAGGTGAAATTCTTGGATTCGTTGAAGACTAACTAATGCGAAAGCATTCACCAAGGATGTCTTCTTTAATCAAGAACGAAAGTTGGGGGATCGAAGACGATCAGATACCGCC
>775338f15579cc91f1e1a9b755ed9b60
AGGGCAAGTCTGGTGCCAGCAGCCGCGGTAATTCCAGCTCCAATAGTGTATATTAAAATTGTTGCGGTTAGAAAGCTCGTAGTTGGAATTTGATGAATGATAGAACAAGTGCGCCCTATGGGTTAGCACAATAAGTTGTTGGATTATTAAACCCTCTTGGTGTTACAATACTATTTGTTCGATAGTGTTTCCAAGAATATTACCTTGAATTAATTAGAGTGTTTAAAGCAGGCAACAATGCCTTGAATAGATTAGCATGGGATAATGAAAAATGACTCTCGCCAGAGTTTATTGGTTCTTTGGTGGAAGTAATGATAAACAGGAATAATTGGGGTGATCTGTATTCGTTGGCGAGGGGTGAAATCCTAAGACCTAGCGAGGACAATCAAAAGCGAAGGCATTTTGCAAGGATGTTTTCATTAATCAAGAACGAAAGTTGTGGGTTCGAAGACGATCAGATACCGCC
>d52e85a01e7efc3c1d15edcaaf106474
AGGGCAATCCTGGTGCCAGCAGCCGCGGTAATACCAGCTTCAGAAGCATGTTAATGTTGCTGCAGTTAAAACGCTCGTAGTTGGATGTGCTGGCAGAGGTGATTTGCTGTGTTGGACGGAAGTTCGATGCGGCGGGCCTTTGTCATAACATTTGGGCCATTTGTTAAGTCAGGTGGTCCTAATTTACCTTGAAAAAATATTACTGCTCAAAATATGTCTTACGACAATGTGATTTCAGCATGGGATAATGGAAAACGGGTCTGGGGTAACAGCCGGACCAATGGTTAATGAGGACGATTGTGGAAGTTCATATTTACACGTCAGAGGTGAAATTCTTGGATTGTGTAAAGATGAACCTCAGCGAAGGCATTCTTCAAGGACGTGCCTGTCAATCAAGAACGAAAGTAGGGGGATCGAAGGCGATTAGATACCGCC
>dd42a8b0606f4bbad6362556cef0ee48
AGGGCAAGTCTGGTGCCAGCAGCCGCGGTAATACCAGCTTCAGAAGCATATGTTAATGTTGCTGCAGTTAAAACGCTCGTAGTTGGATGTGCTGGCAGGGGTGATTTGCTGTGTTGGACGGAAGTTCGATGCGGCGGGCCTTTGTCATAACATTTGGGCCATTTGTTAAGTCAGGTGGTCCTAATTTACCTTGAAAAAATATTACTGCTCAAAATATGTCTTACGACAATGTGATTTCAGCATGGGATAATGGAAAACGGGTCTGGGGTAACAGCCGGACCAATGGTTAATGAGGACGATTGTGGAAGTTCATATTTACACGTCAGAGGTGAAATTCTTGGATTGTGTAAAGATGAACCTCAGCGAAGGCATTCTTCAAGGACGTGCCTGTCAATCAAGAACGAAAGTAGGGGGATCGAAGGCGATCAGATACCGCC
>34f1d5bd5b637b642c6969a0aef665e3
AGGGCAAGTCTGGTGCCAGCAGCCGCGGTAATACCAGCTCTTCTAGCATATATTAAAATTGCTGCAGTTAAAACGCTCGTAGTTTGAATTATGTTCACCTCCAGCGGCGGGGAGCTCGTGTGGCGGGCGCGGCGAGAGCCGTGTGCGCGGCGCGGGTTAAAAAATAAACCTCGGTGCCGGGGGTGAAGTTTAAAAAAGACCCGGCGTGGGGCGCCTTAGTTGGAGCCCTCGCCAGATAACCATGAACAAAAATTATTGCTCAAAGAAGGACGTTAAGTCTATTGAGATTTCAGCATGGGATTATGAAATAGGGGAGAGTGGCCACGATTTCGGGGTTTTTAGGTGGGGCGGTCAAACGTCACGCCGCCTCGGCGGGGTCCTTTCCAATGGTTAATGAGGACGATGCGTGGAAGTTCATATTTGGGAGCTAGAGGTGAAATTCTTGGATTTCCCTAAGATGAACATCAGCGAAGGCATCCTTCAAGTGCGTGCCTGTCAATCAAGAACGAAAGTTGGGGGATCGAAGACGATCAGATACCGTC
>c2a69de4086c5082d58514fc81e8cb54
AGGGCAAGCCTGGTGCCAGCAGCCGCGGTAATTCCAGCTCCAGTAGCGTATATTAAAGTTGTTGCAGTTAAAAAGCTCGTAGTTGGATTTCTGATTGACCGAGATGGCCCGATTCCCTCTACGGGAGTTGAGTGCCGTTTTGTGTTTATCATCCTTCCAGAGAACCGTGCCTACCGCTTCTGGCGGTCGGGCGTGTGTGACCTGGATCTTTTACTTTGAAAAAATTAGAGTGTTTCAAGCAGGCTTATGCTTTGAATACATTAGCATGGAATAATAACATAGGACTTTGGTTCTATTTTGTTGGTTTCTAGGACTGAAGTAATGATTGATAGGGATAGTTGGGGGTGCTAGTATTCAACGGCCAGAGGTGAAATTCTTGGATTCGTTGAAGACTAACTACTGCGAAAGCATTCACCAAGGATGTCTTCTTTAATCAAGAACGAAAGTTGGGGGATCGAAGACGATCAGATACCGTC
>6f5eb40a1fae657c4e2c0ba6cc6ae90f
AGGGCAAGTCTGGTGCCAGCAGCCGCGGTAATTCCAGCTCCAATAGCGTATATTAAAGTTGTTGCAGTTAAAAAGCTCGTAGTTGAACTTCTGGTTGCTTTTGCATTGGCTACGGCCGAAGTAAAAGTGATCATCAGTCAGAGAACTTTAGTAGTCCTTAACTGGTCGCTGAGGGATCTGACATTTTACTTTGAAAAAATTAGAGTGTTCAAGGCAGGCATTCGCCCTGAATACACAAGCATGGAATAATGGAATAGGACTATGGTTCATTTTGTTGGTTATTGAACCTTAGTAATGATTAATAGGGACAGTTGGGGGCATTAGTATTTAATTGTCAGAGGTGAAATTCTTGGATTTATTAAAGACTAACTTATGCGAAAGCATCTGCCAAGGATGTTTTCATTAATCAAGAACGAAAGTTAGGGGATCAAAGACGATCAGATACCGCC
>470265f20b252e0e186de117795ec995
AGGGCAATCCTGGTGCCAGCAGCCGCGGTAATTCCAGCTCCAATAGCGTATATTTAAGTTGTTGCAGTTAAAAAGCTCGTAGTTGGACTTTGGGTTGGGTCGGCCGGTCCGCCTTTTGGTGTGCACCGACTGTCTTGTCCCTTCTGCTGGTGATGCGTTCCTGTCCTTAGTTGGTCGGGTCGTGCCTCCGGCGCTGTTACTTTGAAGAAATTAGAGTGCTCAAAGCAAGCCTACGCTCTGTATACATTAGCATGGGATAACATCACAGGATTTCGATCCTATTTTGTTGGCCTTCGGGATCGGAGTAATGATTAAGAGGGACAGTCGGGGGCATTCGTATTTCATAGTCAGAGGTGAAATTCTTGGATTTATGAAAGACGAACAACTGCGAAAGCATTTGCCAAGGATGTTTTCATTAATCAAGAACGAAAGTTGGGGGCTCGAAGACGATTAGATACCGCC
>3325ddc1c4b89b520d742b03eca6ee4e
AGGGCAAGTCTGGTGCCAGCAGCCGCGGTAATTCCAGCTCCAGTAGCGTATATTAAAGTTGTTGCAGTTAAAAAGCTCGTAGTTGGATTTCTGGCTCGACGGAGCTGACCCGCGGTGCAAACCGTGAGTGTCGGACTCGGTCTGCCATCCTTCCAGAGAACGTTCCTACCCTTCACTGGGCCGGGTTCGCAATCTGGGACTTTTACTTTGAGGAAATTAGAGTGTTCAAAGCAGGCTTGCGCTGTGAATACATTAGCATGGAATATCAACTTAGGACTTTGGTTCTATTTTGTTGGTTTCTAGGACTGAAGTAATGATTGATAGGGATAGTTGGGGGTGCTAGTATTTCGTGGCCAGAGGTGAAATTCTTGGATTCACGAAAGACTAACTTATGCGAAAGCATTCACCAAGGATGTCTTCTTTAATCAAGAACGAAAGTTGGGGGATCGAAGACGATCAGATACCGCC
>404f512cae5def88d4e7cdb4020fc41b
AGGGCAATCCTGGTGCCAGCAGCCGCGGTAATTCCAGCTCCAATAACGTATACTAGTTCTGCTGCAGTTAGAATGCTCCTAGTCAAATTTCTGCTGCGACTTATGGGTCTGCCCTTTGCGGGTGTGTACTCAGTTTTGTCCAGCATCCTTCTGGATTGTTTTTTATACTTGAGTGTATAAAAAGTATTCCAGGACCGTTACTTTGAGAAAATTAGAGTGTTTCAAACAAGCAATTGCTCTGAATACTGTAGCATGGAATAACACGATAGGATTTTTGTTCTATTTTGTTGGTTTCTAGAACTGAAATAATGATTAACAGGAACAGTTGGGGGCGTTCGTATTTAACTGTCAGAGGTGAAATTCTTAGATTTGTTAAAGACGAACTAATGCGAAAGCATTCGCCAAGGATGTTTTCTTTGATCAAGAACGATAGTTGGGGGATCAAAGACGATCAGATACCGTC
>e5b26b594ca4ad47e874dcf8d98fca22
AGGGCAAGTCTGGTGCCAGCAGCCGCGGTAATACCAGCTCCAATAGCGTATGCTAAAGTTGTTGCAGTTAAAAGGCTCGTAGTCGAACTTATGGCCCTGTGAACCCGGCCCAATCTCTAGTAGATTGCGCGCTGGTGTGCACGGGTCATTTTTCTGGAGAGCATTGCTGCCCTTGATTGGGTCGGTGATGTAATTCAGATCTTTTACTGTGAGAAAATCAAAGTGTTCAAAGCAGGCTTTAATGCTTGTATGGTTCAGCATGGAATAATAAGATAAGACTTCGGTTTTGTTTTGTTGGCTATACGAACCAAAGTAATGATTGAAAGGGATAGTTGGGGGTGCTAGTATTCAGTGGTCAGCGGTGAAATGCGAGGACCCATTGAAGACTAACTTATGCGAAAGCATTCACCAAGGATATCTTCTTTGATCAAGAACGAAAGTTGGGGGATCGAAGACGATCAGATACCGTC
>2b048c10e3ea7f1a3b12d208681df154
AGGGCAAGCCTGGTGCCAGCAGCCGCGGTAATTCCAGCTCCAATAGCGTATATTAAAGTTGTTGCAGTTAAAAAGCTCGTAGTTGGATTTCTGTGAGAGTGCCTGCCTCGGCTTTGATGCTTGTGGGCAGCGCTCTTACATCCTTCTGTTAACTGTTCTTGGCTTTCATTTGCTGGTTCAGGGCTCAGATATTTTACCTTGAGAAAATTAGAGTGTTTCAGGCAGGCTTATGCACGGAATACATTAGCATGGAATAATGGAATAGGACCTGTGCGTCTCTCGGGGCGCCGGTCTCTGTTGTTGGTTTCGGGGACTAAAGTAATGATTAATAGGGATAGTTGGGGGCATTAGTATTTAATAGTCAGAGGTGAAATTCTCGGATTTGTTAAAGACTAACTTATGCGAAAGCATTTGCCAAGGATGTTTTCATTAATCAAGAACGAAAGTTAGGGGATCAAAGACGATTAGATACCGTC
>33078cd215c2dd803ae44f0cfe375d88
AGGGCAAGTCTGGTGCCAGCAGCCGCGGTAATTCCAGCTCCAATAGCGTATATTAAAGTTGTTGCAGTTAAAAAGCTCGTAGTTGAATTTCTGGCTCTTTGTCATTTGGCTCTTGTCGAATGAGAGAGGGTCATCCGCCAGAGAACTATAGTCGTCCTTCAGTGGTCGATATAGGGATCTGGCACTTTACTTTGAAAAAATTAGAGTGTTCAAGGCAGGCCATTGCCATGAATACACAAGCATGGAATAATGGAATAGGACTATGGTTCATTTTGTTGGTTATTGAACCTTAGTAATGATTAATAGGGACAGTTGGGGGCATTAGTATTTAATTGTCAGAGGTGAAATTCTTGGATTTATTAAAGACTAACTTATGCGAAAGCATTTGCCAAGGATGTTTTCATTAATCAAGAACGAAAGTTAGGGGATCAAAGACGATCAGATACCGCC
>8c36b8fe657b1985233f6b4f36252d79
AGGGCAAGTCTGGTGCCAGCAGCCGCGGTAATTCCAGCTCCAATAGCGTATATTCAAGTTGTTGCAGTTAAAAAGCTCGTAGTTGAACTTTGGCTCTGGTTGGGTGGTTTGGACTCACGTTCAACACTGCTCGATTGGAGCTTTCCTTCTAGGGAACTAGTGTGCTATTTACTTAGTGCGCTAGGGATCTAGGACTGTTACTGTGAAAAAATTAGAGTGTTTAAAACAGGCTTATGCTTGAATACATTAGCATGGAATAACGGAATAGGACTTTGTTTTATTTTGTTGGTTTAGAAAACGAAGTAATGATTAATAGGGATGGTTAGGGGCGTTAGTATTCCACAGTCAGAGGTGAAATTCTTGGATTTGTGGAAGACTAACTTCTGCGAAAGCATTCGTCAGGGACGTTTTCATTAATCAAGAACGAAAGTTAGGGGATCGAAGACGATCAGATACCGTC
>1eda6434b859b30f88104e69e39f6f73
AGGGCAAGCCTGGTGCCAGCAGCCGCGGTAATTCCAGCTCCAATAGCATATATTAAAGTTGTTGCAGTTAAAAAGCTCGTAGTTGAATATCTGGTATGATGCACCTGGCCCGCCTCTTACGAGCGTGTGTGTCGGAGCGCATCTGCCATCCTCTCAGGGAACGTTCATACCATTCATTTGGCCGTGTTCGCGAACTGGGTCGTTTACTTTGAAAAAATTAGAGTGTTTAAAGCAGGCCAAAGCTTCGAATACATTAGCATGGAATAATAATTTAGGACTTCGGTTCTATTTTGTTGGTTTTTATAACTGGGGTAATGATTGATAGGGATAGTTGGGGGTGCTAGTATTGAGCGGCCAGAGGTGAAATTCTTGGATTCGCTCAAGACTAACTCAAGCGAAAGCATTCACCAAGGATGTCTTCTTTAATCAAGAACGAAAGTTGGGGGATCGAAGACGATCAGATACCGCC
>7af3fb4fc4911e9fadc710f7b4416046
AGGGCAAGTCTGGTGCCAGCAGCCGCGGTAATTCCAGCTCCAGTAGCGTATATTAAAGTTGTTGCAGTTAAAAAGCTCGTAGTTGGATTTCTGGCTTGACGTGCCTGGCCCGCCGGGTTCTGCCTGTGTGAGTGCCGGTGCTTGTCGGTCATCCTTGTGGGAAGGGCTGCTGGCGGCTTCGGTCGTTCGGCAGTTATGTTCCACATCTTTTACTTTGAAAAAATTAGAGTGTTTAAAGCAGGCTTACGCTATGAATACATTAGCATGGAATAATAATATAGGACTTTGGTCTATTTTGTTGGTTTCTAGAACTGAAGTAATGATTGATAGGGATAGTTGGGGGTGCTAGTATTCAGCGGCCAGAGGTGAAATTCTTGGATTCGCTGAAGACTAACTTATGCGAAAGCATTCACCAAGGATGTCTTCTTTAATCAAGAACGAAAGTTGGGGGATCGAAGACGATCAGATACCGCC
>c9fc689b757c6a8534c220c65691d722
AGGGCAAGTCTGGTGCCAGCAGCCGCGGTAATTCCAGCTCCAATAGCGTATATTAAAGTTGTTGCAGTTAAAAAGCTCGTAGTTGAATTTTGAGCTCCGAGCGATGCGGTCTGCCGAGACGGTATGCACTGCTCGTTACGTGAGTTTCAACACCCTCTCGAATACTCACCTCTGCTCTTCATTGAGTGGGGGAACAAAGGGCGCAGTGCCTGCGGGCGCGGTGTCTGGGGTTTCGGGATGTTTACTGTGAAAAAATTAGAGTGTTCAAAGCAGGCGTCTACGCCCTGAATACATTAGCATGGGATAATAGAATAGGACTTTGTCTCTATTTTGTTGGTTTCTAGGAACAAAGTAATGATTAACAGGGACGGTTGGGGGCATTCATATTTAATTGTCAGAGGTGAAATTCTTGGATTTCTTAAAGATGAACTGCTGCGAAAGCGTTTGCCAAGGACGTTTTCATTAATCAAGAACGAAAGTTAGGGGATCGAAGACGATTAGATACCGTC
>697b2ba164c05aaa10d2be206a84829b
AGGGCAAGCCTGGTGCCAGATGCCGCGGTAATTCCAGCTCTAATAGCGTATATGAATATGTTGCTGTTAAAAAGTTCTTAGTTGGATCTGCGATCATAGACACTGGTTTCCTTGTTGTGGAATACTTGCTGTCTCGATCTACCTTGTTAGATTTCTCTTGATGCTCTTAACTGAGTTCCTTGAGTGTCTAGCTTGTTTACTTTAAAAAAATTAGAGTGCTCATGGTGGTGCATGGAATAATGGAATAGGACCTCGGTTCTATTGTGTTGGTTTTCGGAGCAGAATTCTCTGATTAAGAGGGACACACGGGGGCATTCGTACTGCTACGTTAGAGGTGAAATTCTTGGATCGTAGCATGACGAACAACTGCGAAAGCATTTGCCAAGAATGTTTTCATTAATCAAGAACGATAGTTAGACGTTCGAAAGACGATTAGATACCGTC
>13f40d4d1d9ed0724a2941402b7b5ef0
AGGGCAATTCTGGTGCCAGCAGCCGCGGTAATTCCAGCTCCGCAAGTGTATTCCTATACTGTTGCGTTTAAATAGCTCGTAGTTGGATCTGCGTGTTTAGCGCGCGGTGTTATTATTAATAACTACTGCGACGCGACACTGTACGCTCTCAGCATACTGCAAAGTATGATGTGAGCAAGTTTACTTTGAACAAATCAGAGTGCTCAAGACGGGCGTTTCGCTCGAATGTTCTTGCATGGAATAATAGAATAGGACCCGGCGTTCTATTTTGTTGGTTTTCGGGACGCGGGTAATGATTAAGAGGGACAGACGGGGGCATTTGTACTGCGACGTGAGAGGTGAAATTCTTGGATCGTCGCAAGACAGACTACTGCGAAAGCATTTGCCAAGAATGTTTTCATTAATCAAGAACGAAAGTAACGGGTTCGAAGGCGATCAGATACCGTC
>a055c24089c4416043083c81f42b40f6
AGGGCAATCCTGGTGCCAGCAGCCGCGGTAATTCCAGCTCTGCAAGTGTATATCTATGTTGCTGCGGTTAAAAAGCTCGTAGTTGGATCTGTGTGACCAGGGTCCGGTCCAGCCTCTGGCTGCGCACTGGTACCCGTCACTTACCACTGCTGGTCTTGCCCCAATGCCTTTAACCGGGTGTTGGTGGCTGGCTAGCGAGTTTACTTTGAAAAAATTAGAGTGCTCAAAACAGGCGATTTGCCTGAATACTTCTGCATGGAATAATGGAAGAGGACCTCGGTTCTGTTTTGTTGGTTTTAAGGGCACGAGGTAATGATTAAGAGGAACAGACGGGGGCATTCGTATTCCGACGTTAGAGGTGAAATTCTTGGATCGTCGGAAGACGAGCAACTGCGAAGGCATTTGCCAAGAATGTTTTCATTAATCAAGAACGAAAGTTAGAGGTTCGAAGACGATCAGATACCGTC
>95b24f91c0d94160ec2cc81f892203c3
AGGGCAAGTCTGGTGCCAGCAGCCGCGGTAATTCCAGCTCCGGAAGTTTATGCAAATGTTGCTGCGGTTAAAAAGCTCGTAGTTGGATTTCGGCGGGGGCGGCCCGGTCCGCTTTTGCGCGCGACTGGGTTCGTAGTCCCTCTTCGGAGGGGCGTTTCCCCCGCGTTTTTTTCGGCGGAGGCGGGCGGGTGCTCTTAACCGAGTGTCCGCCCGCGCCGCCGGGTTTACTTTGAAAAAATTAGAGTGCTCAAGGCAAGCCTGACGCGCTTGGATACTCGTGCATGGAATGATGGAATAGGACGTCGTTTCTATTCTGTTGGTTTTCGGAAATCGACGTAATGATTGATAGGGACGGTCGGGGGCGTTCGTATTCGGGCGACAGAGGTGAAATTCTTGGACCGCCTGAAGACGCACTACTGCGAAAGCATTCGCCAAGAATGTTTTCATTAATCAAGAACGAAAGTTAGAGGTTCGAAGACGATCAGATACCGTC
>05d5177f762578cf0780ad60717d4b5c
AGGGCAATTCTGGTGCCAGCAGCCGCGGTAATTCCAGCTCCAATAGCGTATATTAAAGTTGTTGCAGTTAAAAAGCTCGTAGTTGGATTTCTGGTTTTGGTGCGCCTGGCCCGCCGCGGTTACGCGTGTGAGTGCCGGTTCGCGCGCCTGCCATCCTTCTGGAAACCGTCTCTACCCTTCACTGGGCCGGATTCGCGCTCCAGATCCTTTACTTTGAAAAAATTAGAGTGTTCAAAGCAGGCTTACGCTGTGAATACATTAGCATGGAATAATAACTTAGGACTTTGGTTCTATTTTGTTGGTTTCTAGGACTGAAGTAATGATTGATAGGGATAGTTGGGGGTGCTAGTATTCAGCGGCCAGAGGTGAAATTCTTGGATTCGCTGAAGACTAACTTATGCGAAAGCATTCACCAAGGATGTCTTCTTTAATCAAGAACGAAAGTTGGGGGATCGAAGACGATCAGATACCGCC
>5f05b5cc3f4ad8d4664e2e99a8771713
AGGGCAAGTCTGGTGCCAGCAGCCGCGGTAATTCCAGCTCCAATAGCGTATATTAAAGTTGTTGCAGTTAAAAAGCTCGTAGTCTGATTTCTGTCTAGGAAGGCCGGTCCGCCCACTGGGTGAGTACTCGGTTCAGCCTGGACATCTTTCTAGGTGACGCGGTGTTCTTCACGGGATGTCGTGGAGCCTAGAACCATTACTTTGAGGAAATTAGAGTGTTCAAAGCAGGTCTCGCCTTGAATACGTTAGCATGGAATAATAAGATAGGACTTTGGTTCAATTTTGTTGGTTTCTTGAGCTGAAGTAATGATTAATAGGGATAGTTGGGGGCATTCGTATTTAACTGTCAGAGGTGAAATTCTTGGATTTGTTAAAGACGAACTACTGCGAAAGCATTTGCCAAGGATGTTTTCATTGATCAAGAACGAAAGTTAGGGGATCGAAGACGATCAGATACCGCC
>a51765b6c799942a0732039ece744f49
AGGGCAAGCCTGGTGCCAGCAGCCGCGGTAATTCCAGCTCCAATAGCGTATATTAAAGTTGTTGCAGTTAAAAAGCTCGTAGTTGAATTTCTGGCTTTTTCTCTCTTGGCTTATGTTGAGAGAGAGGGAGTCATCCGCCAGAGAACTATAGTCGTCCTTCAGTGGTCGATATAGGGATCTGGCATTTTACTTTGAAAAAATTAGAGTGTTCAAGGCAGGCCATTGCCATGAATACACAAGCATGGAATAATGGAATAGGACTATGGTTCATTTTGTTGGTTATTGAACCTTAGTAATGATTAATAGGGACAGTTGGGGGCATTAGTATTTAATTGTCAGAGGTGAAATTCTTGGATTTATTAAAGACTAACTTATGCGAAAGCATTTGCCAAGGATGTTTTCATTAATCAAGAACGAAAGTTAGGGGATCAAAGACGATTAGATACCGCC
>984a25994a546dde37139ad4db60b60c
AGGGCAAGTCTGGTGCCAGCAGCCGCGGTAATTCCAGCTCCAAGAGCGTATATTAAAGTTGTTGCAGTTAAAAAGCTCGTAGTTGGATTTCTGGTTTGGCGCGCTTGGCCCGCCAGGGTTACCTGTGTGAGTGCCGATGCGCGCCTTCCATCCTTCTAGAGAACGTTTCTACCCTTGATTGGGCGGGATTCGCAATCTAGGACTTTTACTTTGAAAAAATTAGAGTGTTCAACGCAGGCTCGCGCTATGAATACATTAGCATGGAATAATAATTTAGGACTTTGTCTCCTATTTTGTTGGTTTCTAGGAATGAAGTAATGATTGATAGGGATAGTTGGGGGTGCTACTATTCCATGGCCAGAGGTGAAATTCTTGGATTCATGGAAGAGTAACTACTGCGAAAGCATTCACCAAGGATGTCTTCTTTAATCAAGAACGAAAGTTGGGGGATCGAAGACGATTAGATACCGCC
>b47838aaed42ab4326c2a4c3f62c906b
AGGGCAATTCTGGTGCCAGCAGCCGCGGTAATTCCAGCTCCAATAGCGTATATTAAAGTTGTTGCAGTTAAAAAGCTCGTAGTTGGATTTCTGGTTCAGAGAACCTGGCCCGTGGCCAAATTTCGGTCCATGGGTGCCGGTGTTTTCGTACCATCCTTCCGGTGATTTCTTCAGGTTCCCTTCATTGGGTAACTTGAGTGCTCCGGATCTTTTACTTTGAAAAAATTAGAGTGTTTAAAGCAAGCAGTGTGTTGAATACATTAGCATGGAATAATAATCTAGGACTTTGGTTCTATTTTGTTGGTTTCTAGCGCCAAAGTAATGATTGATAGGGATAGTTGGGGGTGCTAGTATTTACAGGCCAGAGGTGAAATTCTTGGATTCTGTAAAGACTAACTTATGCGAAAGCATTCACCAAGGATGTCTTCTTTAATCAAGAACGAAAGTTGGGGGATCGAAGACGATCAGATACCGCC
>f6c04af3e9b9e00b7eff7f043d1037fe
AGGGCAATTCTGGTGCCAGCAGCCGCGGTAATTCCAGCTCCAATAGCGTATATTAAAGTTGTTGCAGTTAAAAAGCTCGTAGTTGAACTTCTGTACATTCCCGGTGCCGGCTCTTGTCGAACCGTGGAGTGTGCATCCGCTTACAAACTTAGCCCGGTCTTTATTGGTCGACTAAGGGAGTAGGCCCTTTACTTTGAAAAAATTAGAGTGTTTCAAGCAGGCAATGGCTCGAATACATTAGCATGGAATAATGGAATAGGACTAGCGTCCATTTGGTTGGTTATTGGACATTAGTAATGATTAACAGGGACAGTTGGGGGCATTAGTACTTAACAGTCAGAGGTGAAATTCTTGGATTTGTTAAAGACTAACTTATGCGAAAGCATTTGCCAAGGATGTTTTCATTAATCAAGAACGAAAGTTAGGGGATCAAAGGCGATCAGATACCGCC
>fd86c609224fa12cbcba8f3c69889798
AGGGCAATTCTGGTGCCAGCAGCCGCGGTAATTCCAGCTCAGCTAGTGTATATTAAAGTTGTTGCAGTTAAAAAGCTCGTAGTTGGATTTTGGAAGCAAGAAGCATGGTCGGCCGTCAGGTCTGTACTGAGTTTCTTGTTTCTGAGATGGCATGCTTTGCGGTGTGTCATCGTACCTTCTTGAATGTTCGTCTCTGGTCTTAATTGGTTGGAGGTTGAATTTCAAGTCGTTTACTTTGAAAAAATTAGAGTGTTCAAAGCAGGCATTATTAAGGGCTGTCCTTGTGGCGGTCTGACGCCATTGAATACATTAGCATGGGATAATAGAATAGGACTTTGTTTCTATTTTGTTGGTTTCTAGGAACAAGGTAATGATTAATAGGGATAGTTGGGGACATTAATATTTCATTGTCAGAGGTGAAATTCTTGGATTTATGAAAGATTAACTTCTGCGAAAGCATTTGTCAAGGATGTTTTCATTAATCAAGAACGAAAGTTAGGGGATCGAAGACGATCAGATACCGCC
>02c0c84c9e4e53630908bbc22128ed48
AGGGCAAGCCTGGTGCCAGCAGCCGCGGTAATTCCAGCTCCGCAAGTGTATTCCTATACTGTTGCGTTTAAATAGCTCGTAGTTGGATCTGCGTGTTTAGCGCGCGGTGCCGCTTCTTGCGGTTACTGTGACGCGACACAGGATGCTTTCGCGTATTTTTATAAATATGTGTTGGCAAGTTTACTTTGAACAAATCAGAGTGCTCAAAACGGGCGTTTCGCTCGAATGTTCTTGCATGGAATAATGGAATAGGACCTTGCGTGCTATTTTGTTGGTTTTCGGGACGCAGGTAATGATTAAGAGGGACAGACGGGGGCATTTGTACTGCGACGTGAGAGGTGAAATTCTTGGATCGTCGCAAGACAGACTACTGCGAAAGCATTTGCCAAGAATGTTTTCATTAATCAAGAACGAAAGTAACGGGTTCGAAGACGATCAGATACCGCC
>ab31e1898a4bf7e16fb7558361049f4b
AGGGCAATTCTGGTGCCAGCAGCCGCGGTAATTCCAGCTCCAATAGCGTATATTAAAGTTGTTGCAGTTAAAAAGCTCGTAGTTGAAACTCTGGCAGTTGGCGCTAGTGCTCTAGGGCGCTACGTCGACTGTCATCCGTCTGCGAACTACGTTCGTCCTTCACTGGTCGGCGTAGGGAGTAGACTTTTTACTTTGAAAAAATTAGAGTGTTTCAGGCAGGCTCCGCCAGAATACATTAGCATGGAATAATGGAATACGACTCTTGTCTATTTTGTTGGTCTATTAGACTTGAGTAATGATTAATAGGGACAGTTGGGGGCATTAGTATATAATTGTCAGAGGTGAAATTCTTGGATTTATTATAGACTAACTTATGCGAAAGCATTTGCCAAAGATGTTTTCATTAATCAAGAACGAAAGTTAGGGGATCAAAGACGATCAGATACCGCC
>3498113dec233aab1aa7911609aa2f9c
AGGGCAATTCTGGTGCCAGCAGCCGCGGTAATTCCAGCTCCAATAGCGTATATTAAAGTTGTTGCAGTTAAAAAGCTCGTAGTTGGATTTCTGGTTTGATGCGCCTGGCCCGCCGCGGTTACGCGTGTGAGAGCCGGTTGCGCGTCGACCATCCTTCTGGAGAGCGCGGCTATTCTTCACTGAACTGGTCGCGCGATCTGGATCGTTTACTTTGAAAAAATTAGAGTGTTCAAAGCAGGCTTGCGCTGTGAATACATTAGCATGGAATAATGAGATAGGACTTTGGTTCTATTTTGTTGGTTTCTAGGACCGAACGTAATGATTGATAGGGACAGTTGGGGGTGCTCGTATTCAACGGCCAGAGGTGAAATTCTTGGATTCGTTGAAGACGAACTTATGCGAAAGCATTCACCAAGGATGTCTTCTTTAATCAAGAACGAAAGTTGGGGGATCGAAGACGATCAGATACCGCC
>8ddc2544d046b5dec9ee98f590ce126f
AGGGCAATTCTGGTGCCAGCAGCCGCGGTAATTCCAGCTCCAGAAGCGTATATTAATGTTGTTGCAGTTAAAACGCTCGTAGTTGGATCTTGGAGGTTTAGGTAAGAGCTCTGTCCGCCTGAAGGCGAGTACGGACTCTCCTCCTCTGTATTTGGTATTAACGCACGAGGGCCCTTAATTGTGGTGTTTCGTGAGCGGGAGGGTTTAATAGCCCGAGCGCGAGGGCGGCGAGCAGTGTGAAAGCACTGAGCGAAGCCAGCGTTTTGCCTCATTTACTTTGAAAAAAATAGAGTGCTCAAAGCAGACCTTAGGGTCATTGAATAATTCAGCATGGGATAATAGAACACGAGATTGAATTCTTTTTGTTGGTACGAAGAATTTGAACTAATGATTAAAAGGGATCGTCGGGGTGGTTTGTATTGAAAAGCTAGAGGTGAAATTCTTGGATTTTTTCAAGACAAACAACTGCGAAAGCAATCTACTAGGAGATTCCCATTAATCAAGAACGAAAGTTGGGGGATCGAAGACGATCAGATACCGTC
>e33a78fabf7abff98300e20184b25ad9
AGGGCAATTCTGGTGCCAGCAGCCGCGGTAATTCCAGCTCCAATAGCGTATGCTAAAGTTGTTGCAGTTAAAAAGCTCGTAGTTGAATTTTTAGAAATTTAAAAAAAGAATTTATCTTCCAGAAAGGAATGTATGAATTTCTATTAAATTTCACCAATTTTTACTAATTATTTACCAATGTTATTAATTTAATGTTGGATAAATTTTAGTTCATTTACTTTGAAAAAATTAAAGTGTTTAAAGCAGGCAATCATTGCCAATTGAATACATTAGCATGGGATAATAGAATAAGATTTTTAAATTTTGTTTATTATTGGGTTTTAAATTTAAAAATAATGATTAATAGGGATAGTTGGGGATATTAATATTTAATTGTCAGAGGTGAAATTCTTGGATTTATGAAAGATTAACTTGTGCGAAAGCATTTATCAAGGATGTTTTCATTAATCAAGAACGAAAGTTAGGGGATCGAAGACGATCAGATACCGCC
>647189a8f0728ffd3fdbc6741ddab7e1
AGGGCAAGCCTGGTGCCAGCAGCCGCGGTAATTCCAGCTCTAATAGCGTATATTAAAGTTGTTGCGGTTAAAAAGCTCGTAGTTGGATCTTGGAATGTGTGTTTATTTGATCTGCCTTTCTCTAAAAGAGGGTATGAATCAAATTGCCCATTCTTTCTTGTTAGATACTCGCTTATATTATTAACTTAGTATAAGTTCCAACACATCTTCGGATGTGGAGTTCTAGCTCTTTTACTTTGAGTAAATTAGAGTGTTCAAAGCAGGCAAAATTTTTCAGCCGCTGAATACTGTAGCATGGGATAATGGAATAGGACTTTGGTTCTATTTTGTTGGTTTCTAGGATCGAAGTAATGATTAATAGGGATAGTTGGGGGCATTAGTATTTAATTGTCAGAGGTGAAATTCTTGGATTTGTTAAAGACTAACTAGTGCGAAAGCATTTGCCAAGGATGTTTTCATTAATCAAGAACGAAAGTTAGGGGATCGAAGACGATTAGATACCGTC
>8ccabe5cf6cc30f3b27b74079d9a64e8
AGGGCAATTCTGGTGCCAGCAGCCGCGGTAATTCCAGCTCCAGAAGCGTATATTTAAATTGTTGCTGTTAAAAAGCTCGTAGTTGGATTTCTGGTGTGGTGCGGCTGGTCCGTCGCCGATAGGCGGTCGAGTACTGGCGTTGCGCCTACCATCCCTTCTGGAGAGGCCGACTGCACTTCATTGTGTGGTTGGAACCACCGATCCAGATCGTTTACTTTGAAAAAATTAGAGTGTTTAAAGCAGGCGTCAGCCACTGAATACATTAGCATGGAATAATGAGATAGGACTTTGGCCCTATTTTGTTGGTTTCTAGGACTGAAGTAATGATTGATAGGGACAGTTGGGGGTGCTAGTATTTAACGGCCAGAGGTGAAATTCTTGGATTCGTTAAAGACTAACTAATGCGAAAGCATTCACCAAGGATGTCTTCTTTAATCAAGAACGAAAGTTGGGGGATCGAAGACGATCAGATACCGTC
>19fd54275e79169a18e936f5b0c70bc3
AGGGCAATTCTGGTGCCAGCAGCCGCGGTAATACCAGCTCCAAAAGCGTATATTAACGTTGTTGCAGTTAAAAGGCTCGTAGTCGAATGTATAGTTTGGTGTTACCTGCCTAGCGTCTAGTACGTTGTGTGTAGAGTTCTCCGGACCATCCTTCTGAATAGCATGTCTGCTCTTGATTGAGTCGGACTTGTGATCCAGATCGTTTACTGTGAGTAAATCAGAGTGTTCAAGGCAAGCAGTTTGCTATGAATGCTTCAGCATGGAATAATACTATAGGACTTTTGTTTTATTTATTGACTTCTAAAACTTAAGTAATGATTGATAGGGATAGTTGGGGGTGCTAGTATTTAATGGTCAGCGGTGAAATGCTTAGACCCATTAACGACTATCTTATGCGAAAGCATTCACCAAGGATATCTTCTTTGATCAAGAACGAAAGTTGGGGGATCGAAGACGATCAGATACCGTC
>f1a8decc74176e7926f0208bd8c93d23
AGGGCAATTCTGGTGCCAGCAGCCGCGGTAATTCCAGCTCTAATAGCGTATATTAAAGTTGTTGCAGTTAAAAAGCTCGTAGTTGGATTTTTGGGCTGCGAAATCTGCCCGGCTTTGTCGGAGTGGATAGCGTGGTTCTTCCTTTTACTTGGGCTGTGCTGTCCTTAACTGGGTGGTGCAGTTTGTGTAAAACATTTACTTTGAGCAAAATAGAGTGTTCAAAGCAGGCTCGCGCCTTGAATACATTAGCATGGAATAATCCCATAGGACTGTGGTTCTATTTTGTTGGTTTCTAGGACCGGAGTAATGATTAATAGGGACGGTTGGGGGCATTCATATTTAATTGTCAGAGGTGAAATTCTAAGATTTATGAAAGATGAACTTCTGCGAAAGCATCTGCCAAGGACGTTTTCATTAATCAAGAACGAAAGTTAGGGGATCGAAGGCGATCAGATACCGCC
>0ce73cf751d750572dc19209e2b6e75d
AGGGCAAGTCTGGTGCCAGCAGCCGCGGTAATTCCAGCTCCAATAGCGTATATTAAAGTTGTTGCAGTTAAAAAGCTCGTAGTTGGATTTCTGGCATGGCGCGCCTGGTCCGCCCCGTTTTAGGTGTGTGAGTACCGGCGCGCGCCTGTCATCCTGCTGGGGAGCGTTGCTCTGCCCTTCACTGGGTGGGAGCCGCGACTCAGCTCGTTTACTTTGAAAAAATTAGAGTGTTTCAAGCAGGCTTCTCGCTTTGAATACATTAGCATGGAATAATAAGATAGGACTTCGGCTCTATTTTGTTGGTTTCTAGAACTGAAGTAATGATTGATAGGGACAGTTGGGGGTGCTCGTATTCAACGGCCAGAGGTGAAATTCTTGGATTCGTTGAAGACGAACTAAAGCGAAAGCATTCACCAGGGATGTTCCCTTTAATCAAGAACGAAAGTTGGGGGATCGAAGACGATCAGATACCGTC
>ae1903e4ac50af970ef87d450be1407c
AGGGCAAGTCTGGTGCCAGCAGCCGCGGTAATTCCAGCTCCAGTAGCGTATATTAAAGTTGTTGCAGTTAAAAAGCTCGTAGTTGGATTTCTGGTACGCTGCGCCTGGCCCGCCCGCGTTAGCGGTGTGAGTGTCGGTGCGCGGTTGCCATCCTTCTAGAGAACGTGTCTACCTTTAATTAGGCCGGATACGGGATCTAGATCATTTACTTTGAAAAAATTAGAGTGTTTAAAGCAGGCTTTTGCTATGAATACATTAGCATGGAATAATAATATAGGACTTTGGTTCTATTTTGTTGGTTTCTAGGACTAAAGTAATGATTGATAGGGATAGTTGGGGGTGCTAGTATTCAGCGGCCAGAGGTGAAATTCTTGGATTCGCTGAAGACTAACTTATGCGAAAGCATTCACCAAGGATGTCTTCTTTAATCAAGAACGAAAGTTGGGGGATCGAAGACGATCAGATACCGCC
>fbcad05997b8297472bc61fd648a80f5
AGGGCAAGTCTGGTGCCAGCAGCCGCGGTAATTCCAGCTCCAATAGCGTATATTAAAGTTGTTGCAGTTAAAAAGCTCGTAGTTGGACTTCTGGGAGGGCGCCAATGTCCGCTGTTGCGAGTGCAGCGGCGCCCTTCCATCCTTCTGTTAACGTTTCTTGGTATTCAGTTACTGGTTTCGGGCTCAGATATTTTACCTTGAGAAAATTAGAGTGTTTCAGGCAGGCTTGCGCCGGAATACATTAGCATGGAATAATAGAATAGGACTTTAGTCTCTCTTGTTGGTTTAGGGACTGAAGTAATGATTAATAGGGATAGTTGGGGGCATTAGTATTTAATTGTCAGAGGTAAAATTCTCGGATTTGTTAAAGACTAACTTATGCGAAAGCATTTGCCAAGGATGTTTTCATTAATCAAGAACGAAAGTTAGGGGATCAAAGACGATTAGATACCGTC
>6ef4db744e8ee8745a7659af473abbe0
AGGGCAAGCCTGGTGCCAGCAGCCGCGGTAATTCCAGCTCCAATAGCGTATATTAAAGTTGTTGCGGTTAAAAAGCTCGTAGTTGGATCTGCGACCATCAAGACTGGTAGCCCATTGGGTTTCACTAGTTCTTGTGGTCTCCTTACTGGTTTTTCCATGGTGCTCTTAATTGAGTGCCTTGGTTGGCTAGTGCTTTTACTTTGAAAAAATTAGAGTGCTCAAAGCAGGCGTTTGCCTGAATAGTGGTGCATGGAATAATGGAATAGGACCTCGGTTCTATTTTGTTGGTTTTCGGAGCTCGAGGTAATGATTAAGAGGGACAGACGGGGGCATTCGTACTGCTGCGTTAGAGGTGAAATTCTTGGATCGCAGCATGACGAACAACTGCGAAAGCATTTGCCAAGAATGTTTTCATTAATCAAGAACGATAGTTAGAGGTTCGAAGGCGATCAGATACCGCC
>a102bdea6c38056e6fef00296609d89c
AGGGCAATTCTGGTGCCAGCAGCCGCGGTAATACCAGCTCCAATAGCGTATATTAAAGTTGTTGCAGTTAAAAAGCTCGTAGTTGGATTTCTGGCTTGGGTTGATATGTCCGCGTTCTTAAAGGATGTGTGTACGTCTCTACCCGGTCAAATCTTCTGGAGGTCCTTGGTGCTCTTCACTGAGTTTCCTTGGTTACGTCCAGATCGTTTACTTTGAGAAAATTAGAGTGTTCAAGGCAGGCATTAGTTGCCGTGAATATATTAGCATGGAATAATAAGATAGGACTTTGGTCGTATTTTGTTGGTTTCTACAGCCGAAGTAATGATTGATAGGGATAGTTGGGGGTGCTAGTATTCTGCGGCCAGAGGTGAAATTCTGTGATTCGCGGAGGACTGACTTATGCGAAAGCATTCACCAAGGATGTCTTCTTTAATCAAGAACGAAAGTTGGGGGATCGAAGACGATCAGATACCGCC
>dec9ae6bacc3991ddbed4a6a7a25a6cb
AGGGCAAGTCTGGTGCCAGCAGCCGCGGTAATTCCAGCTCCAATAGCGTATATTAAAGTTGTTGCAGTTAAAAAGCTCGTAGTTGGATTTCTGTTCAAACGCACCCGAACCGCCGGCGTTAGCTGTGTGAGTGTCGGAGTACGTTGGACATCCTTCCGGAGAGTTAGCCCCTTCATTGGCGGCTAGCAATCTGGGACGTTTACTTTGAAAAAATTAGAGTGTTCAAAGCAGGCTCGCGCTGTGAATACATTAGCATGGAATAATAAGATAGGACTGCTGTCCTATTTTGTTGGTTTCTAGGACGGAAGTAATGATTGATAGGGATAGTTGGGGGTGCTCGTATTGAACGGCCAGAGGTGAAATTCACGGATTCGTTCAAGACGAACTAATGCGAAAGCATTCACCAAGGATGTCTTCTTTAATCAAGAACGAAAGTTGGGGGATCGAAGACGATCAGATACCGCC
>8d5e66e5fbe4ed7d6bb73afc50c1b0e0
AGGGCAAGCCTGGTGCCAGCAGCCGCGGTAATACCAGCTCCAAAAGCGTATATTAACGTTGTTGCAGTTAAAAGGCTCGTAGTCGAATGTATAGTTTGGTGTTACCTGCCTAGCGTCTAGTACGTTGTGTGTAGAGTTCTCCGGACCATCCTTCTGAATAGCATGTCTGCTCTTGATTGAGTCGGACTTGTGATCCAGATCGTTTACTGTGAGTAAATCAGAGTGTTCAAGGCAAGCAGTTTGCTATGAATGCTTCAGCATGGAATAATACTATAGGACTTTTGTTTTATTTATTGACTTCTAAAACTTAAGTAATGATTGATAGGGATAGTTGGGGGTGCTAGTATTTAATGGTCAGCGGTGAAATGCTTAGACCCATTAACGACTATCTTATGCGAAAGCATTCACCAAGGATATCTTCTTTGATCAAGAACGAAAGTTGGGGGATCGAAGACGATTAGATACCGCC
>d728c003928c6887647188d42fdfb758
AGGGCAAGCCTGGTGCCAGCAGCCGCGGTAATTCCAGCTCCAATAGCGTATATTAAAGTTGTTGCAGTTAAAAAGCTCGTAGTTGGATTTCTGGTAAGTCAGGCCTGGTCCGCCGTTTATATGACGTGTGAGTACCGGCGCTTGTCTGCCATCCTTCTGGGGAGGGCCGCCTATCCTTGATTGGACCGGGCAGTTCGACCTGGATCGTTTACTTTGAAGAAATTAGAGTGTTTAAAGCAGGCTCATTGCGCTTTGAATATATTAGCATGGAATAATAAGATAGGACTTTGGTCTTATTTTGTTGGTTTCTAGGACTGAAGTAATGATTAACAGGGACAGTTGGGGGTGCTGGTATTTAACGGCCAGAGGTGAAATTCTTGGATTCGTTAAAGACCAACTTATGCGAAAGCATTCACCAAGGATGTCTTCATTAATCAAGAACGAAAGTTGGGGGATCGAAGACGATCAGATACCGTC
>e6d21ebc3604157c12e18a17e9fca711
AGGGCAAGTCTGGTGCCAGCAGCCGCGGTAATTCCAGCTCCAGTAGCGTATACTAACGTTGTTGCAGTTAAAAAGCTCGTAGTTGGATTTCTGGCTTGCGCGACTGGCCCGCCACTCTAGGGTGTGTGAGTGCCGGTTGTCGTTTGCCATCCTTCCTGAGAGTAGTGCGTACCCTTCATTGGGCGGCGCGCTTACGATCTGGATCTTTTACTTTGAAAAAATTAGAGTGTTTAAAGCAGGCTTACGCCTTGAATACATTAGCATGGAATAATAACATAGGACTTGGGTTCTATTTTGTTGGTTTCTAGGACCGAAGTAATGATTGATAGGGATAGTTGGGGGTGCTAGTATTTAGCGGCCAGAGGTGAAATTCTTGGATTCGCTAAAGACTAACTACTGCGAAAGCATTCACCAAGGATGTCTTCTTTAATCAAGAACGAAAGTTGGGGGATCGAAGGCGATCAGATACCGCC
>d4c68973f82dc5c472a9dca8d98e01dd
AGGGCAAGTCTGGTGCCAGCAGCCGCGGTAATTCCAGCTCCAATAGCGTATATTAAAGTTGTTGCGGTTAAAAAGCTCGTAGTTGGATTTCTGCCGAGGACGACCGGTCTGCCCACTGGGTGTGTATCTGGCTCGGCCTGGGCATCTTCTTGGAGAACGTATCTGCACTTGACTGTGTGGTGCGGTATCCAGGACCTTTACTTTGAGGAAATTAGAGTGTTTCAAGCAGGCACACGCCTTGAATACATTAGCATGGAATAATAAGATAGGACCTCGGTTCTATTTTGTTGGTTTCTAGAACTGTGGTAATGATTAATAGGGATAGTTGGGGGCATTCGTATTTAACTGTCAGAGGTGAAATTCTTGGATTTGTTAAAGACGGACTACTGCGAAAGCATTTGCCAAGGATGTTTTCATTGATCAAGAACGAAAGTTAGGGGATCGAAGACGATCAGATACCGCC
>fb04279139198e710c32bf17140614c4
AGGGCAAGTCTGGTGCCAGCAGCCGCGGTAATACCAGCTCCAATAGCGTATATTAACGTTGTTGCAGTTAAAAGGCTCGTAGTCGAATGTATGACCCTGTGAACCTGGCCCACTCTCTAGTAGAGTGAGTGTCGGTGTGCACGGGTCATCTTCCTGGAAAGCACTTCTGCCCTTGATTGGGTTGGGGGTGTGATTCAGGGCATTTACTGTGAGAAAATCAGGGTGTTCAAAGCAAGCTTTGATCGCTTGAATGGTTCAGCATGGAATAATAAGATAAGACTTCGGTTTTATTTTGTTGGCTATGGAACCAAAGTAATGATTAATAGGGATGGTTGGGGGTGCTAGTATTTAGTGGTCAGCGGTGAAATGCGGGGACCCATTAAAGACTAACGTATGCGAAAGCATTCACCAAGGACATCTTCTTTGATCAAGAACGAAAGTTGGGGGATCGAAGACGATCAGATACCGTC
>3fa3c999317fd2590cf0e68d3db02a82
AGGGCAAGTCTGGTGCCAGCAGCCGCGGTAATACCAGCTCCACTAGCGTATATTTAAGCTGCTGCAGTTAAAACGCTCGTAGTTGTGGTTTCGTTAGCTCGGCGGTCTAGTGTCTCAAAAAGACGCGGGCAGTCTGGCTAATTACAAACTAGTGTGCGTGTTAACTCACACACACTTTGTAAACCTTGAAAAAATATTGACGCTTAAAATTGGACTTAGGTCCAAGTTCTTTCTGCATGGGATTTTGAAATACGAGTGGCGGAGTAAGATCTGCCGCTAATGACATTTGAGGATGAAAGAGGAAGTTAATATTTGCGAGTCAGAGGTGAAATTCTTGGATTTCGCAAAGATTAACTAATGCGAAGGCATTCTTCAATTGCTTTCCTGTCAATCAAGAACGAAAGTAAGGGGATCGAAGACGATCAGATACCGTC
>a95e8702f707f58a2366f685546ad11e
AGGGCAAGTCTGGTGCCAGCAGCCGCGGTAATACCAGCTCCAATAGCGTATGCTAAAGTTGTTGCAGTTAAAAGGCTCGTAGTCGAACTTGTGACCTTTGAGCACTCGGCCCACCTCCTCGTGGGGTGCGTGCTGACGTGCTCGGGTCATTCTTCTGAAGAGCGTCTCTGCCCTTGATTGGGTTGGTTTCGCGATTCAGATCATTTACTGTGAAAAAATCAGAGTGTTCAAAGCAGGCTTAATGCTTGTATGGTTCAGCATGGAATAATAAGATAGGACTTGGGTCTTGTTTTGTTGGCTGTGAGACCAAAGTAATGATTGATAGGGATAGTTGGGGGTGCTAGTATTCAATGGTCAGCGGTGAAATGCATGGACCCATTGAGGACTAACTTATGCGAAAGCATTCACCAAGGATATTTTCTTTGATCAAGAACGAAAGTTGGGGGATCGAAGACGATCAGATACCGTC
>81bb17cc8e95142d55669831ab9a13bb
AGGGCAAGTCTGGTGCCAGCAGCCGCGGTAATTCCAGCTCCAATAGCGTATATTAAAGTTGTTGCAGTTAAAAAGCTCGTAGTTGGATTTCTGATAAAGTGCTGACGAACAACTTGTTTGCTTCAGATGCGCTTTATCATCCTTCTGTTAGCATCATTCGGCATTCATTTGCCGGTGATGGGCTCAGATATTTTACCTTGAGAAAATTAGAGTGTTTCAGGCAGGCTAAGCCGGAATACATTAGCATGGAATAATGGAATAGGACTGAGGTCTCTTTGTTGGTTTGAGGGACTACAGTAATGATTAATAGGGACAGTTGGGGGCATTAGTATTTAATAGTCAGAGGTGGAATTCTCAGATTTGTTAAAGACTAACCTATGCGAAAGCATTTGCCAAGGATGTTTTCATTAATCAAGAACGAAAGTTAGGGGATCAAAGACGATCAGATACCGTC
>6cd1187ac305079ebe71ab4b0e5b39ac
AGGGCAAGCCTGGTGCCAGCAGCCGCGGTAATTCCAGCTCCAGTAGCGTATATTAAAGTTGTTGCAGTTAAAAAGCTCGTAGTTGGATTTCTGGTTTTTCACGTCTAGTCCGCTGCAGTAATGTACGTTGAGTACCAGATCGTGTTAGCCATCCTTCTAGGAAACGTACCTGCTCTTCACTGAGTTGGGTCCGGGTTCTAGATCTTTTACTTTGAAAAAATTAGAGTGTTTAAAGCAGGCTTTGCCGTGAATACATTAGCATGGAATAATAATTTAGGACTTCGTTCCTAGTTTGTTGGTTCTGAGAATGAAGTAATGATTGATAGGGATAGTTGGGGGTGCTAGTATTGAGTGGCCAGAGGTGAAATTCTTGGATTCACTCAAGACTAACTTATGCGAAAGCATTCACCAAGGATGTCTTCTTTAATCAAGAACGAAAGTTGGGGGATCGAAGACGATCAGATACCGCC
>572aaefd5c4f9b028a6e6e5c9530e70e
AGGGCAAGTCTGGTGCCAGCAGCCGCGGTAATTCCAGCTCCAGTAGCGTATATTAAAGTTGTTGCAGTTAAAAAGCTCGTAGTTGGATTTCTGGCTGACCGAGTATGGTCCGGCGTCCTAAGGCCGCTGTGTACCGTCTTGCGTTTGCCATCCTTCCAGAGAGTGGTGCCTACCGTCTCGTACGGCAGGGCGCTTCGATCTGGATCGTTTACTTTGAAAAAATTAGAGTGTTCCAAGCAAGCTTACGCTTTGAATACATTAGCATGGAATAATAATATAGGACTTCTGTTCTATTTTGTTGGTTTCTAGGACCGAAGTAATGATTGATAGGGATAGTTGGGGGTGCTAGTATTCAGCGGCCAGAGGTGAAATTCTTGGATTCGCTGAAGACTAACTACTGCGAAAGCATTCACCAAGGATGTCTTCTTTAATCAAGAACGAAAGTTGGGGGATCGAAGACGATCAGATACCGTC
>a6b6ce20093aa39eb3f604302c8d984b
AGGGCAAGTCTGGTGCCAGCAGCCGCGGTAATTCCAGCTCCAATAGCGTATATTAAAGTTGTTGCGGTTAAAAAGCTCGTAGTTGGATCTCTGGTCTTGTCGGCCGGTCTCCCTCTGGGTAGTACTGGTGTGGCGGACCCGGACTGCTAGTTGTCCATGCGTGCCTTTAACTGGGTGCGTATGGTGGCTAGCGCGTTTACTTTGAAAAAATTAGAGTGCTCAAAGCAGGCGAGTGCCTGGATAGTGGTGCATGGAATAATGGAATAGGACGTCAGTTCTATTTGTTGGTTCGGAATTTGACGTAATGATTAAGAGGGACAGACGGGGGCATTCGTATTGCTACGCTAGAGGTGAAATTCTTGGATCGTAGCAGGACGAACAACTGCGAAAGCATTTGCCAAGAATGTTTTCATTAATCAAGAACGAAAGTTAGAGGTTCGAAGACGATTAGATACCGCC
>da25cec3a1ef0c0541dce4bdc3053e28
AGGGCAAGTCTGGTGCCAGCAGCCGCGGTAATTCCAGCTCCGCAAGTGTATTCCTATACTGTTGCGTTTAAATAGCTCGTAGTTGGATCTGCGTGTTTAGCGCGCGGTGTTATTATTAATAACTACTGCGACGCGACACTGTACGCTTTCAGAATACTCACGTAGTATTGTGTAAGCAAGTTTACTTTGAACAAATCAGAGTGCTCAAGACGGGCGTTTCGCTCGAATGTTCTTGCATGGAATAATAGAATAGGACCCGGCGTTCTATTTTGTTGGTTTTCGGGACGCGGGTAATGATTAAGAGGGACAGACGGGGGCATTTGTACTGCGACGTGAGAGGTGAAATTCTTGGATCGTCGCAAGACAGACTACTGCGAAAGCATTTGCCAAGAATGTTTTCATTAATCAAGAACGAAAGTAACGGGTTCGAAGACGATCAGATACCGCC
>fd8f46ff5d9dd68d067101b20734a1f6
AGGGCAAGCCTGGTGCCAGCAGCCGCGGTAATTCCAGCTCCGCAAGTGTATTCCTATACTGTTGCGTTTAAATAGCTCGTAGTTGGATCTGCGTGTTTAGCGCGCGGTGCCATTTACTTTTGGTTACTGTGACGCGACACATTAGTGCTACTCAGCGATGCTCTCACGAGTGTTGATGATAGCAGAGTTTACTTTGAACAAATCAGAGTGCTCAAAACGGGCGTTTCGCTCGAATGTTCTTGCATGGAATAATAGAATAGGACCTGTCGTTCTATTTTGTTGGTTTTCGGAACGTGGGTAATGATTAAGAGGGACAGACGGGGGCATTTGTACTGCGACGTGAGAGGTGAAATTCTTGGATCGTCGCAAGACAAACTACTGCGAAAGCATTTGCCAAGAATGTTTTCATTAATCAAGAACGAAAGTAACGGGTTCGAAGGCGATCAGATACCGTC
>0e9694f2d689f422324281c9af680c98
AGGGCAATTCTGGTGCCAGCAGCCGCGGTAATTCCAGCTCCAGTAGCGTATACTAATGTTGCTGCAGTTAAAAAGCTCGTAGTTGGATTTCTGGTTGACAGGCGTGGTCCGTTACTCCTAGAGTATTTGAGTACCGCAGTCCTGTCTGCCATCCTGTCGGGGTGTTCGGGCTTCGGTCTGGGCTCCTTCGGCTCTTTTACTTTGAAGAAATTAGAGTGTTTAAAGCAGGCTTACGCAATGAATACATTAGCATGGAATAATAATATAGGACTTTGTTCTTATTTTGTTGGTTTCTAAGGCCAAAGTAATGATTGATAGGGATAGTTGGGGGTGCTAGTATTGAGTGGCCAGAGGTGAAATTCTTGGATTCACTCAAGACTAACTTATGCGAAAGCATTCACCAAGGATGTCTTCTTTAATCAAGAACGAAAGTTGGGGGATCGAAGACGATTAGATACCGCC
>12379d5903995810129dff670beb8848
AGGGCAAGCCTGGTGCCAGCAGCCGCGGTAATTCCAGCTCCAATAGCGTATATTAAAGTTGTTGCGGTTAAAAAGCTCGTAGTTGGATTTCTGTTGAGGATGACCGGTCCGCCCTCTGGGTGTGTATCTGGCTCAGCCTTGACATCTTTCTGAAGAACGTATCTGCACTTGACTGTGTGGTGCGGAATTTGGGACATTTACCTTGAGGAAATTAGAGTGTTTCAAGCAAGCGCACGCTTTGAATACATTAGCATGGAATAATAAGATAGGACCTCAGTTCTATTTTGTTGGTTTCTAGAGCTGTGGTAATGGTTGATAGGGATAGTTGGGGGCATTCGTATTTAACTGTCAGAGGTGAAATTCTTGGATTTGTTAAAGACGGACTACTGCGAAAGCATTTGCCAAGGATGTTTTCATTGATCAAGAACGAAAGTTAGGGGATCGAAGACGATCAGATACCGCC
>260025d7ca4cad8bba27ec29855f46d4
AGGGCAAGTCTGGTGCCAGCAGCCGCGGTAATTCCAGCTCTAATAGCGTATATTAAAGTTGTTGCGGTTAAAAAGCTCGTAGTTCAATCTTGGGTGTTTGCGGTGACGGTCGGCCCACTGGGTCTGTACTGTCCTGCGGCACTCGTCTATGCTAGGTGCTCGCCATGCCCTTAACTGGGTGTGGAGTATTAGAGTTCTAGCGCTTTTACTTTGAGTAATTTAGAGTGTTCAAAGCAGGCGAAATCTTCGGCCACTGAATACATTAGCATGGGATAATGGAATAGGACTTTGTTTCTATTTTGTTGGTTTCTGGGAGCAGAGTAATGATTAATAGGGACAGTTGGGGGCATTCGTATTTAATTGTCAGAGGTGAAATTCTTGGATTTGTTAAAGACGAACTACTGCGAAAGCATTTGCCAAGGATGTTTTCATTAATCAAGAACGAAAGTTAGGGGATCGAAGACGATCAGATACCGCC
>96cef2311dbd2cffd0b054b44c2db4b0
AGGGCAATTCTGGTGCCAGCAGCCGCGGTAATTCCAGCTCCAGTAGCGTATATTAAAGTTGTTGCAGTTAAAAAGCTCGTAGTTGGATTTCTGGTGTGGTGCGTTTGGTCCGCCACCGATAGGTGTGTGAGTACCGAGCAGCGCCTACCATCCTTCTGGGCAGCTCGTCTGGCCTTCACTGGTTTCGGGCGATGTCTACCTGGATCATTTACTGTGAACAAATTAGAGTGTTTCACGCAGGCATTTCTGCTTGAATACATTAGCATGGAATAATAAGATAGGACTTTGGTACTATTTTGTTGGTTTCTAGCACTGAAGTAATGATTGATAGGGACAGTTGGGGGTGCTAGTATTTAACGGCCAGAGGTGAAATTCTTGGATTCGTTAAAGACTAACTAATGCGAAAGCATTCACCAAGGATGTCTTCTTTAATCAAGAACGAAAGTTGGGGGATCGAAGACGATCAGATACCGTC
>050be0986d0b3d3d7fbc7e5b5a428f84
AGGGCAAGCCTGGTGCCAGCAGCCGCGGTAATTCCAGCTCCAATAGCGTATATTAAAGTTGTTGCAGTTAAAAAGCTCGTAGTTGAATTTCTGGCTTTTTCTTTTTTGGCAATTGTCGAGAAAGAAGGAGTCATCCGCCAGAGAACTATAGTCGTCCTTCAGTGGTCGATATAGGGATCTGGCATTTTACTTTGAAAAAATTAGAGTGTTCAAGGCAGGCCATTGCCATGAATACACAAGCATGGAATAATGGAATAGGACTATGGTTCATTTTGTTGGTTATTGAACCTTAGTAATGATTAATAGGGACAGTTGGGGGCATTAGTATTTAATTGTCAGAGGTGAAATTCTTGGATTTATTAAAGACTAACTTATGCGAAAGCATTTGCCAAGGATGTTTTCATTAATCAAGAACGAAAGTTAGGGGATCAAAGACGATCAGATACCGCC
>6799a93dc3aac58adca062ff35d1f4e2
AGGGCAAGTCTGGTGCCAGCAGCCGCGGTAATTCCAGCTCCAATAGCGTATATTAAAGTTGTTGCAGTTAAAAAGCTCGTAGTTGAATTTCTGGCTTTTTCTCTCTTGGCTTATGTTGAGAGAGAGGGAGTCATCCGCCAGAGAACTATAGTCGTCCTTCAGTGGTCGATATAGGGATCTGGCATTTTACTTTGAAAAAATTAGAGTGTTCAAGGCAGGCCATTGCCATGAATACACAAGCATGGAATAATGGAATAGGACTATGGTTCATTTTGTTGGTTATTGAACCTTAGTAATGATTAATAGGGACAGTTGGGGGCATTAGTATTTAATTGTCAGAGGTGAAATTCTTGGATTTATTAAAGACTAACTTATGCGAAAGCATTTGCCAAGGATGTTTTCATTAATCAAGAACGAAAGTTAGGGGATCAAAGGCGATCAGATACCGCC
>66e134b72a124a6b936a1c1280673dca
AGGGCAAGTCTGGTGCCAGCAGCCGCGGTAATTCCAGCTCCAATAGCGTATACTAAAGTTGTTGCAGTTAAAAAGCTCGTAGTTGAACTTCTGTACAGTCTCAGTTCTGGCTTAGGTCAAGCTGTTGGTTGTACATCCGCTTGCAAAGCTAGTTCGGCCTTAACTGGTCGGCTGGTAGAGTAAGCCTTTTACTTTGAAAAAATTAGAGTGTTTCAGGCAGGCAATGGCTCGAATACATTAGCATGGAATAATGGAATAGGACTTTTGTCCATTTGGTTGGTTATTGGACATGAGTAATGATTAAAAGGGACAGTTGGGGGCATTGGTATTTAACAGTCAGAGGTGAAATTCTTGGATTTGTTAAAGACTAACTTATGCGAAAGCATTTGCCAAGGATGTTTTCATTAATCAAGAACGAAAGTTAGGGGATCAAAGACGATCAGATACCGCC
>8bc63e5a01354bf2caf965f89ee20559
AGGGCAAGTCTGGTGCCAGCAGCCGCGGTAATTCCAGCTCCAATAGCGTATATTAAAGTTGTTGCAGTTAAAAAGCTCGTAGTTGGATTTCAAGGTGGATATGAGGGATCTCATTGAAGCCTATCAGTCCGAAAGGACTGTTACTGTGAGAAAATTAGAGTGTTTCAAGCAGGCTTGTGCAGGAATACATTAGCATGGAATAACGAGTGTGTCTAGAATCTTGGTTAATTCTAGATTTCGATTAATAGGGACAGTTGGGGGCATTAGTATTTAATTGTCAGAGGTGAAATTCTTGGATTTATTAAAGACTAACATATGCGAAAGCATTTGCCAAGGATGTTTTCATTAATCAAGAACGAAAGATTGGGGATCAAAGACGATTAGATACCGCC
>6fea1f1a42ad99a9dbacd9ca1e981640
AGGGCAAGCCTGGTGCCAGCAGCCGCGGTAATTCCAGCTCCAATAGCGTATATTAAAGTTGTTGCGGTTAAAAAGCTCGTAGTTGGATTTCTGCCGAGGACGACCGGTCCGCCCTCCGGGTGAGCATCTGGCTCGGCCTAGACATCTTCTTGGGGAGCGTATCTGCACTTCATTGTGTGGTGCGGTACCCAAGACTTTTACTTTGAGGAAATTAGAGTGTTTCAAGCAGGCCCACGCCTTGAATACATTAGCATGGAATAATAAGGTAGGACCTCGGTTCTATTTTGTTGGTTTCTAGAATTGAGGTAATGATTAATAGGGATAGTTGGGGGCATTCGTATTTAACTGTCAGAGGTGAAATTCTTGGATTTGTTAAAGACGGACTACTGCGAAAGCATTTGCCAAAGATGTTTTCATTGATCAAGAACGAAAGTTAGGGGATCGAAGACGATCAGATACCGCC
>65daf0b73fe71a6bd9954a93b426f017
AGGGCAATCCTGGTGCCAGCAGCCGCGGTAATTCCAGCTCCAATAGCGTATATTAAAGTTGTTGCAGTTAAAAAGCTCGTAGTTGAAATTCTGATTGTTAGACTTCTAGTTCGTTGAACGGGAAGATCTACAGTCATCCGCTTGTGAATATAAATCATCCTTAACCGGTTGACTATATGAGCAAGCATTTTACCTTGAGAAAAACAGAGTGTTCCAGGCAGGTTTGTCCGGAATGCATTAGCATGGAATAATAGAACATGACTGAAGTCGATTTATTGGTTAAAGACTACAGTAATGATTAATAGGAACAGTCGGGGGCATTAGTACTTGACAGTCAGAGGTGAAATTCTTGGATTTGTCAAAGACTAACTGATGCGAAAGCGTTTGCCAAGGATGTTTTCATTAATCAAGAACGAAAGTTAGGGGATCAAAGACGATTAGATACCGCC
>cd6e097b6adb4e289efb20992ddfaece
AGGGCAATTCTGGTGCCAGCAGCCGCGGTAATTCCAGCTCCAGTAGCGTATATTAAAGTTGTTGCAGTTAAAAAGCTCGTAGTTGGATTTCTGGTTTTTCACGTCTAGTCCGCTGCAGTAATGTATGTTGAGTACCAGATCGTGTTAGCCATCCTTCTAGGAAACGTACCTGCTCTTCACTGAGTTGGGTCCGGGTTCTAGATCTTTTACTTTGAAAAAATTAGAGTGTTTAAAGCAGGCTTTGCCGTGAATACATTAGCATGGAATAATAATTTAGGACTTCGTTCCTAGTTTGTTGGTTCTGAGAATGAAGTAATGATTGATAGGGATAGTTGGGGGTGCTAGTATTGAGTGGCCAGAGGTGAAATTCTTGGATTCACTCAAGACTAACTTATGCGAAAGCATTCACCAAGGATGTCTTCTTTAATCAAGAACGAAAGTTGGGGGATCGAAGACGATCAGATACCGCC
>8055ac59becd5e6116cc3f99e1a060cc
AGGGCAAGCCTGGTGCCAGCAGCCGCGGTAATTCCAGCTCCGCAAGTGTATTCCTATACTGTTGCGTTTAAATAGCTCGTAGTTGGATCTGCGTGTTTAGCGCGCGGTGCCGCTTCTTGCGGTTACTGTGACGCGACACAGGATGCTTTCGCGTATTTTTATAAATATGTGTTGGCAAGTTTACTTTGAACAAATCAGAGTGCTCAAAACGGGCGTTTCGCTCGAATGTTCTTGCATGGAATAATGGAATAGGACCTTGCGTGCTATTTTGTTGGTTTTCGGGACGCAGGTAATGATTAAGAGGGACAGACGGGGGCATTTGTACTGCGACGTGAGAGGTGAAATTCTTGGATCGTCGCAAGACAGACTACTGCGAAAGCATTTGCCAAGAATGTTTTCATTAATCAAGAACGAAAGTAACGGGTTCGAAGGCGATCAGATACCGCC
>b642944de14e8bd7bf45a557400b67ad
AGGGCAATTCTGGTGCCAGCAGCCGCGGTAATTCCAGCTCCAGTAGCGTATATAAAAGTTGTTGCAGTTGAAAAGCTCGTAGTTGGATTTCTGGTTTGGAACAACTGGCCCGCTGCGGTAACGTAGTGAGTGCTGGCTTGATCTAGCCATCCTTCCAAGGAACGCACCTGCCCTTCATTGGGTTGGGTGTGGAACTTGGATCGTTTACTTTGAAAAAATTAGAGTGTTCAAAGCAGGCCTACGCCTTGAATACATTAGCATGGAATAATAACATAGGACTTTGGTTCTATTTTGTTGGTTTCTAGGACTAAAGTAATGATTGATAGGGATAGTTGGGGGTGCTAGTATTGTACGGCCAGAGGTGAAATTCTTGGATTCGTGCAAGACTAACTAATGCGAAAGCATTCACCAAGGATGTCTTCTTTAATCAAGAACGAAAGTTGGGGGATCGAAGGCGATCAGATACCGCC
>b27b529d9eab8541c9bda419272efb0f
AGGGCAATCCTGGTGCCAGCAGCCGCGGTAATTCCAGCTCCAGTAGCGTATATTAAAGTTGTTGCAGTTAAAAAGCTCGTAGTTGGATTTCTGGTTGTAGCGCTGGGCCCGCTCGGGTTACCGTGTGAGTGCCTGGTCGCTCCTTCCATCCTTCTAGAAAACGGCGCTCTCCTTCATTGCGTGCGGCGTCGCGATCTAGATCTTTTACTTTGAAAAAATTAGAGTGTTTAAAGCAGGCTTGTGCTATGAATACATTAGCATGGAATAATAATTTAGGACTTTGGTTCTATTTTGTTGGTTTCTAGAACTGAAGTAATGATTGATAGGGATAGTTGGGGGTGCTACTATTCCGCGGCCAGAGGTGAAATTCTTGGATTCGCGGAAGAGTAACTTATGCGAAAGCATTCACCAAGGATGTCTTCTTTAATCAAGAACGAAAGTTGGGGGATCGAAGACGATCAGATACCGCC
>362afe5880d6e3ecf0554d992ef422df
AGGGCAAGTCTGGTGCCAGCAGCCGCGGTAATTCCAGCTCCAATAGCGTATATTAAAGTTGTTGCGGTTAAAAAGCTCGTAGTTGGATCTTGGACTTAGGGTTACGGTCGTTCAGCTTGGACGTACTGTATACTCTGGTCCTTTTATCTAGTATTCGATTGTTGCTCTTAAATGAGTGACTTTAGTTGCTGGAACTTTTACCTTGAAAAAACTGAAGTGCTCAAAGCAGGTATATGCCTGAACATTGCTGCATGGGATAATTGAATAGGACTTCGGTTCTATTTCGTTGGTTTCGGAACACGAAGTAATGATTAATAGGGACAGACGGGGGCATTCGTATTGCTGCGTTAGAGGTGAAATTCTTGGATCGTAGCAAGACGAACTACTGCGAAAGCATTTGCCAAGAATGTTTTCATTAATCAAGAACGAAAGTTAGAGGTTCGAAGACGATCAGATACCGTC
>1455f9270cfe9c23c80bb83d0129a296
AGGGCAAGTCTGGTGCCAGCAGCCGCGGTAATTCCAGCTCCAAGAGCATATATTTAAGTTGTTGCAGTTAAAAAGCTCGTAGTTGGATTTCTGGTACAATGCGCCTGGCCCGCGACGTTTACGTCTGTGAGTGCCGGTGCGCGTTTGCCATCCTTCTAGAAAACGTTTCTACCCTTCGCTGGGCTGGACTCGCGATCTAGATCTTTTACTTTGAAAAAATTAGAGTGTTTAAAGCAGGCTTTCGCTATGAATACATTAGCATGGAATAATGATCTAGGACTTCGGTTCTATTTTGTTGGTTTCTAGTACTGAAGTAATGATTGATAGGGATAGTTGGGGGTGCTAGTATTGGCCGGCCAGAGGTGAAATTCTTGGATTCGGTCAAGACTAACTTATGCGAAAGCATTCACCAAGGATGTCTTCTTTAATCAAGAACGAAAGTTGGGGGATCGAAGGCGATCAGATACCGTC
>75ee6987fcea3095de464e32bbbe678f
AGGGCAAGCCTGGTGCCAGCAGCCGCGGTAATTCCAGCTCCAGTAGCGTATATTAAAGTTGTTGCAGTTAAAAAGCTCGTAGTTGGATTTCTGGCTTGAGACGCCTGGCCCGCCAAGGTAACTTGTGTGAGTGCCGGTGTGTCTCTGCCATCCTTCTGGATTGCGTTTCTACCTTTAATTAGGCGGGGTTCGTGTTCCAGATCATTTACTTTGAAAAAATTAGAGTGTTTAAAGCAAGCTTGCGCTATGAATACATTAGCATGGAATAATAATTTAGGACTTCGGTTCTATTTTGTTGGTTTCTAGGACTGAAGTAATGATTGATAGGGATAGTTGGGGGTGCTAGTATTCAGCGGCCAGAGGTGAAATTCTTGGATTCGCTGAAGACTAACTTATGCGAAAGCATTCACCAAGGATGTCTTCTTTAATCAAGAACGAAAGTTGGGGGATCGAAGACGATTAGATACCGCC
>06692061cd68d3a80014babf00c03cb8
AGGGCAATTCTGGTGCCAGCAGCCGCGGTAATTCCAGCTCCAATAGCGTATATTAAAGTTGTTGCGGTTAAAAAGCTCGTAGTTGGATTTCTGCTGAGGACGACCGGTCCGCCCTCTGGGTGAGCATCTGGTTCGGCCTGGGCATCCTCTTGGAGAGTGTAGTTGCACTTGAGTGTGTGGTGCACAATCCAGGACTTCTACTTTGAGGAAATTAGAGTGTTTCAAGCAGGCATATGCCTTGAATACGTTAGCATGGAATAGTAAGATAGGATCTTGGTTCTATTTTGTTGGTTTCTAGAGCTGAGGTAATGATTAATAGGGATAGTTGGGGGCATTCGTATTTAACTGTCAGAGGTGAAATTCTTGGATTTGTTAAAGACGAACTACTGCGAAAGCATTTGCCAAGGATGTTTTCGTTGATCAAGAACGAAAGTTAGGGGATCGAAGACGATCAGATACCGCC
>053ba346d1900ea2d35416bbe8c1d562
AGGGCAAGTCTGGTGCCAGCAGCCGCGGTAATTCCAGCTCCAATAGCGTATATTAAAGTTGTTGCAGTTAAAAAGCTCGTAGTTGAACCTTGGGCAAGACGCATCAGGTCGACCGTAAGGCCGGACTTGGTCGTCGCGCCTCTGTTGGGGGACTCGTTGCTTCGGCGGCGAGGTAACCTACGTTACTGTGAAGAAATTAGAGTGTTTAAAGCAGGCGATCGCTTGAATACATCAGCATGGAATAACAAGATATGACATATGTCTTCTTGTTGGTTTGGATACAAATGTAATGATTAATAGGGCCAGTTGGGGGCATTAGTATTCAGTAGTCAGAGGTGAAATTCTTGGATTTACTGAAGACTAACTAGTGCGAAAGCATTTGCCAAGGATGTTTTCATTAATCAAGAACGAAAGTTAGGGGATCGAAGGCGATCAGATACCGCC
>b406bc646e1f5bba3ec31a10243791fb
AGGGCAATTCTGGTGCCAGCAGCCGCGGTAATTCCAGCTCTAATAGTGTATATTAAAGTTGTTGCAGTTAAAAAGCTCGTAGTTGAACTTCTGGTTGTAGCTAGTGTTGGCTTCGGTCATGCTAGTTGCGATCATCCGTCTGCGAACCGTATTCATCCTTCACCGGTTGGTGCGGGGAGTAGACAATTTACCTTGAAAAAATTAGAGTGTTTCAGGCAGGCCTTTGCCGGAATACATTAGCATGGAATAATGGAATAGGACTCGTCCATTTTGTTGGTTATTGGTTACGAGTAATGATTAATAGGGACAGTTGGGGGCATTAGTATTTAATTGTCAGAGGTGAAATTCTTGGATTTATTAAAGACTAACTTATGCGAAAGCATTTGCCAAGGATGTTTTCATTAATCAAGAACGAAAGTTAGGGGATCAAAGGCGATCAGATACCGCC
>eb3ca9b9aac17594e68cfd743ea8fe6a
AGGGCAAGTCTGGTGCCAGCAGCCGCGGTAATTCCAGCTCCAGTAGCGTATATTAAAGTTGTTGCAGTTAAAAAGCTCGTAGTTGGACTTGCACTCCGTCAGGAGCAGCCTAGCAACTCCGCATGTCCTTAATTGGATGGCGGAGACCTGCGGGCCCTTTACCTTGAGAAAATTAGAGTGTTTAAGGCAGGCCACGCCTGAATACTGCAGCTGGGAATAATGCACCACGACTGTCTTGGCGAGGCAGCTCTACACTTTTAATAGGAACGGTTGGGGGCATTCGTACTCAGCAGTCAGAGGTGAAATTCTTGGATTTGCTGAAGACGGACTAGTGCGAAAGCATTTGCCAAGGATGTTTTCATTAATCAAGAACGAAAGTTAAGGGATCAAAGGCGATCAGATACCGTC
>9078c82ad6180c10f42d9df671c5568c
AGGGCAAGTCTGGTGCCAGCAGCCGCGGTAATTCCAGCTCCAATAACGTATACTAGTTCTGCTGCAGTTAGAATGCTCCTAGTCAAATTTCTGCTGCGACTTATGGGTCTGCCCTTTGCGGGTGTGTACTCAGTTTTGTCCAGCATCCTTCTGGATTGTTTTTTATACTTGAGTGTATAAAAAGTATTCCAGGACCGTTACTTTGAGAAAATTAGAGTGTTTCAAACAAGCAATTGCTCTGAATACTGTAGCATGGAATAACACGATAGGATTTTTGTTCTATTTTGTTGGTTTCTAGAACTGAAATAATGATTAACAGGAACAGTTGGGGGCGTTCGTATTTAACTGTCAGAGGTGAAATTCTTAGATTTGTTAAAGACGAACTAATGCGAAAGCATTCGCCAAGGATGTTTTCTTTGATCAAGAACGATAGTTGGGGGATCAAAGACGATCAGATACCGTC
>d1ab986ec242ade54191a1c4fa5170fa
AGGGCAAGTCTGGTGCCAGCAGCCGCGGTAATACCAGCTCTACTAGCATATATTAAATTTGCTGCAGTTAAAACGCTCGTAGTTTGAGTTATTGGAGTAGGGCGGGTTGAGGTGGTTTATTCTGCCTTGGCCCGGCGTGCTTCATTACATTCGGGAGCGGGCTGTTAAGTCAGGCCGTTTCCATTAGACCGTGAACAAATGGTGAGGCTTAAACAGAGGGCAATTGGCTCGTTTGGCCTTTTAGCATGGGATCTTAGAATATGGGAGAGACGGGAGGGCGAGTGGGAGACCGCTGGCGTTTCAGTCTTTTCAATGGTTAATGAGGGTAAACGGGGAAGTTAATATTGAGCGGCTAGAGGTGAAATTCTTGGATTCGCTCAAGATTAACATCAGCGAAGGCATTCTTCAAGAATACGCCTGTCAATCAAGAACGAAAGTTGGGGGATCGAAGGCGATCAGATACCGCC
>1edf3b2a550e38360c948cec146b5a6e
AGGGCAAGCCTGGTGCCAGCAGCCGCGGTAATTCCAGCTCCAATAGCGTATATTAAAGTTGTTGCGGTTAAAAAGCTCGTAGTTGGATTTCTGCCGAGGACGAACGGTCCACACTTCGTGTGCGTATCTGTCTCTTCCTGGGCATCTTCTTGGAGAACGTTGCTGCACTTGATTGTGTGGTGCGGTATCCAGGACATTTACTTTGAGGAAATTAGAGTGTTTCAAGCAGGCATACGCCTTGAATACATTAGCATGGAATAATAATATAGGACTTCAGTTCTATTTTGTTGGTTTCTAAAGCTGAAGTAATGATTAATAGGGATAGTTGGGGGCATTCGTATTTAACTGTCAGAGGTGAAATTCTTGGATTTGTTAAAGACGGACTACTGCGAAAGCATTTGCCAAGGATGTTTTCATTGATCAAGAACGAAAGTTAGGGGATCGAAGACGATTAGATACCGCC
>a5f8275450485e68824075e7c4dc4b56
AGGGCAAGCCTGGTGCCAGCAGCCGCGGTAATTCCAGCTCCAATAGCGTATATTAAATTTGTTGCAGTTAAAAAGCTCGTAGTTGAATGGACGCACTTCGTGAGTAACCATTCAATGGTTTCCACAGGGTGTGGACTTCCAAAGTCCTCGTTACTTTGAGAAAATTTGAGTGTTTCAGGCGGGCCTACGCTGGAATAGTTTACCATGGAATGACAAGGTGGTCGTCACACCGTTTCTTCGGTTTCGGTCGAGACGATGCGTGGTTGAGAGGAACAGTCGGGGGCATTCGTATTGAACAGTCAGAGGTGAAATTCTTAGATTTGTCCAAGACGAACTAGTGCGAAAGCATCTGCCAAGGATGTTTTCATTAATCAAGAACGAAAGTTAGGGGATCCAAGACGATCAGATACCGCC
>8bbaa8c051690ddb34ec840d720efff1
AGGGCAAGTCTGGTGCCAGCAGCCGCGGTAATTCCAGCTCCAATAGCGTATATTAAAGTTGTTGCGGTTAAAAAGCTCGTAGTTGGATCTCGGCGGCCAGGGGGCGGTTCGGTGTTCACCGCTACTGCCCCATTTGGCCGTGTGGTTGGCGGAGGTTGTTGGGTGCTCTTTGTTGAGTGTCTAATAGCGCCGTCAGGTTTACTTTGAAAAAATTAGAGTGCTCAAAGCAGGCTTCACACGCTTGAATATTCGTGCATGGAATAATGGAATAGGAACTCGTTTCTATTTTGTTGGTTTTCGGAAATTGAGTTAATGATTAATAGGGACAATTGGGGGCATTAGTATTCAGGCGACAGAGGTGAAATTCTTGGACCGTCTGAAGACTAACTACTGCGAAAGCATTTGCCAAGAGTGTTTTCATTAATCAAGAACGAAAGTTAGAGGTTCGAAGACGATCAGATACCGTC
>bbf41666f3741d7b3a197e5058c7a607
AGGGCAATCCTGGTGCCAGCAGCCGCGGTAATTCCAGCTCCGCAAGTGTATTCCTATACTGTTGCGTTTAAATAGCTCGTAGTTGGATCTGCGTGTTTAGCGCGCGGTGTTATTTACTAGTAACTACTGCGACGCGACACTGTACGCTCTCAGCATACTGCAAAGTATGATGTGAGCAAGTTTACTTTGAACAAATCAGAGTGCTCAAGACGGGCGTTTCGCTCGAATGTTCTTGCATGGAATAATAGAATAGGACCCGGCGTTCTATTTTGTTGGTTTTCGGGACGCGGGTAATGATTAAGAGGGACAGACGGGGGCATTTGTACTGCGACGTGAGAGGTGAAATTCTTGGATCGTCGCAAGACAGACTACTGCGAAAGCATTTGCCAAGAATGTTTTCATTAATCAAGAACGAAAGTAACGGGTTCGAAGACGATCAGATACCGCC
>ce2013a61ccecc68c15f08892f466e98
AGGGCAATTCTGGTGCCAGCAGCCGCGGTAATTCCAGCTCCAATAGCGTATATTAAATTTGTTGCAGTTAAAAAGCTCGTAGTTGAATGGACGCACTTCGTGAGTAACCATTCAATGGTTTCCACAGGGTGTGGACTTCCAAAGTCCTCGTTACTTTGAGAAAATTTGAGTGTTTCAGGCGGGCCTACGCTGGAATAGTTTACCATGGAATGACAAGGTGGTCGTCACACCGTTTCTTCGGTTTCGGTCGAGACGATGCGTGGTTGAGAGGAACAGTCGGGGGCATTCGTATTGAACAGTCAGAGGTGAAATTCTTAGATTTGTCCAAGACGAACTAGTGCGAAAGCATCTGCCAAGGATGTTTTCATTAATCAAGAACGAAAGTTAGGGGATCCAAGACGATCAGATACCGCC
>d7077c70d556f879696b2b3f1f9a6343
AGGGCAAGCCTGGTGCCAGCAGCCGCGGTAATTCCAGCTCTAATAGTGTATATTAAAGTTGTTGCAGTTAAAAAGCTCGTAGTTGAACTTCTGGTTGTAGCTAGTGTTGGCTTCGGTCATGCTAGTTGCGATCATCCGTCTGCAAACCGTATTCATCCTTCACCGGTTGGTGCGGGGAGTAGACAATTTACCTTGAAAAAATTAGAGTGTTTCAGGCAGGCCTTTGCCGGAATACATTAGCATGGAATAATGGAATAGGACTCGTCCATTTTGTTGGTTATTGGTTACGAGTAATGATTAATAGGGACAGTTGGGGGCATTAGTATTTAATTGTCAGAGGTGAAATTCTTGGATTTATTAAAGACTAACTTATGCGAAAGCATTTGCCAAGGATGTTTTCATTAATCAAGAACGAAAGTTAGGGGATCAAAGGCGATTAGATACCGCC
>1df845c10a3d2d718f6a10b67ef129ca
AGGGCAATTCTGGTGCCAGCAGCCGCGGTAATTCCAGCTCCAGTAGTGTATATCAAAGTTGTTGCGGTTAAAACGCTCGTAGTTGGATTACAAAAGCTCTGCGACGGTCGTGCTTGTGTGTGTGGCCGGCGCGGGGTTTTTTTACCGCGAGAGCCGTACGTGGGATTCACTTCTTGTGTGCGGTCACTTGCGGGGCGTGCCTTGAATAAAGCACAGTGCTCAAAGCAGGCGTACGCTCGAATGTAATAGCATGGAACGAATAGTTTGGCCTAGTCGACTGTTGGTTTGTTGACATGGTCTCGATTAAAAGGGACATTTGAGGGCGTTAGTACTTGGTGGCGAGAGGTGAAATTCTTAGACCCACCAAAGACTCACAAATGCGAAGGCATTCGTCAAGAGTGTTTTCATTAATCAAGAACGAAAGTTGGAGGTTCGAAGACGATTAGATACCGCC
>bff843820b6257973b8104881060c4ff
AGGGCAAGCCTGGTGCCAGCAGCCGCGGTAATTCCAGCTCCAATAGCGTATATTAAAGTTGTTGCAGTTAAAAAGCTCGTAGTTGGACTTCTGGTTTGGCGCGACCAGGCCGCACCTTCGGGTCGTGGTACTGGAGCGCGCCTACCATCCTTCTAAGCTGTTCTTGCCCCCCTTTTTGGGTGGTTTGCAAGATACACTTAGATCTTTTACTTTGAAAAAATTAGAGTGTTCAAAGCAGGCGTTTCGCTATGAATACATTAGCATGGAATAATGATATAGGACTCTTTTCTTATTTCGTTGGTTTCTAAGGATAGAGTAATGATTGATAGGGATAGTTGGGGGTGCTAGTACTCATCGGCCAGAGGTGAAATTCTTGGATTCGATGAAGACTAACTTATGCGAAAGCATTCACCAAGGATGTCTTCTTTAATCAAGAACGAAAGTTGGGGGATCGAAGACGATCAGATACCGTC
>27305edf36feaf8f923d5bf318738fa8
AGGGCAAGTCTGGTGCCAGCAGCCGCGGTAATTCCAGCTCCAATAGCGTATATTAAAGTTGTTGCAGTTAAAAAGCTCGTAGTTGGATTTCTGCTGAGGACGATCGGTCCGCCCTCTGGGTGAGTATCTGGCTCGGCCTTGGCATCTTCTTGGAGAACGTTACTGCACTTGATTGTGTGGTGCGGTATCCAGGACTTTTACTTTGAGGAAATTAGAGTGTTTCAAGCAGGCGCACGCCTTGAATACATTAGCATGGAATAATAAGATAGGACGTTGGTTCTATTTTGTTGGTTTCTAGAGCTGACGTAATGATTAATAGGGATAGTTGGGGGCATTCGTATTTAACTGTCAGAGGTGAAATTCTTGGATTTGTTAAAGACGGACTACTGCGAAAGCATTTGCCAAGGATGTTTTCATTGATCAAGAACGAAAGTTAGGGGATCGAAGACGATTAGATACCGCC
>d2a2a914b31d017f636679d4725ce9b3
AGGGCAAGCCTGGTGCCAGCAGCCGCGGTAATTCCAGCTCCAATAGCGTATATTAAAGTTGTTGCAGTTAAAAAGCTCGTAGTTGGACCTCTGATGGCGTGGCGCGGTCCGCCTCACGGTGTGCACTTTGCCATGTTGTCTTCCTCTCGCAGGCTATTGGTGCACTTAACTGGGTGCCAGTGGAATGTGGGACCTTTACTTTGAAAAAATTAGAGTGTTCAAAGCAGGCTTACGCTTGAATACATTAGCATGGAATAATAGAATAGGACTTTGGTTCTATTTTGTTGGTTTCTAGGACCGAAGTAATGATTAATAGGGACAGTTGGGGGCATTAGTATTTAATTGTCAGAGGTGAAATTCTTGGATTTATGAAAGACTAACTACTGCGAAAGCATTTGCCAAGGATGTTTTCATTAATCAAGAACGAAAGTTAGGGGATCGAAGACGATCAGATACCGCC
>e8d3f2af67aa420e17bfe26688b4c051
AGGGCAAGTCTGGTGCCAGCAGCCGCGGTAATTCCAGCTCCAATAGCGTATATTAAAGTTGTTGCAGTTAAAAAGCTCGTAGTTGGATTTCAAGGACTAGGTAAGAATCTTACTGAAGCCTATCAGTCCGAAAGGACTGTTACTGTGAGAAAATTAGAGTGTTTCAAGCAGGCGATTGCAGGAATACATTAGCATGGAATAACGAGTGTGTCTAGATTCTTGGTTAAATCTAGATTACGATTAATAGGGACAGTTGGGGGCATTAGTATTTAATTGTCAGAGGTGAAATTCTTGGATTTGTTAAAGACTAACATATGCGAAAGCATTTGCCAAGGATGTTTTCATTAATCAAGAACGAAAGATAGGGGATCAAAGACGATCAGATACCGCC
>c05c6c9b135dbf8161160c09c569e85c
AGGGCAAGTCTGGTGCCAGCAGCCGCGGTAATTCCAGCTCCAATAGCGTATATTAAAGTTGTTGCAGTTAAAAAGCTCGTAGTTGAATTTTGAGCTCCGAGCGATGCGGTCTGCCGAGACGGTATGCACTGCTCGTTACGTGAGTTTCAACACCCTCTCGAATACTCACCTCTGCTCTTCATTGAGTGGGGGAACAAAGGGCGCAGTGCCTGCGGGCGCGGTGTCTGGGGTTTCGGGATGTTTACTGTGAAAAAATTAGAGTGTTCAAAGCAGGCGTCTACGCCCTGAATACATTAGCATGGGATAATAGAATAGGACTTTGTCTCTATTTTGTTGGTTTCTAGGAACAAAGTAATGATTAACAGGGACGGTTGGGGGCATTCATATTTAATTGTCAGAGGTGAAATTCTTGGATTTCTTAAAGATGAACTGCTGCGAAAGCGTTTGCCAAGGACGTTTTCATTAATCAAGAACGAAAGTTAGGGGATCGAAGACGATTAGATACCGCC
>77d4097ebdcd31c6a50bc43719c6f5a3
AGGGCAAGTCTGGTGCCAGCAGCCGCGGTAATTCCAGCTCCAGTAGCGTATATTAACGTTGTTGCAGTTAAAAAGCTCGTAGTTGGATTTCTGGCGCGATTGACCCGGCCCCGTCCGTTCGGACGTGAGTGCTGGTGTTTATCTGCCATCCTTCTAGAGAACAGCCCTGCCCTTCATTGGGTCGGGGCTGCCATCTAGATCTTTTACTTTGAAAAAATTAGAGTGTTTAAAGCAGGCATTGCATTGAATACATTAGCATGGAATAATAACATAGGACTTCGGTCTCTATTTTGTTGGTTTCTAGAACTGAAGTAATGATTGATAGGGATAGTTGGGGGTGCTAGTATTCAGCGGCCAGAGGTGAAATTCTTGGATTCGCTGAAGACTAACTTATGCGAAAGCATTCACCAAGGATGTCTTCTTTAATCAAGAACGAAAGTTGGGGGATCGAAGACGATTAGATACCGCC
>c5c54dddea0d12b6ed7630cfdf7915b8
AGGGCAATTCTGGTGCCAGCAGCCGCGGTAATTCCAGCTCCAATAGCGTATATTAATGTTGTTGCAGTTAAAAAGCTCGTAGTTGGATATCTGGCCTTTGCGTTGACGACCCGCCCTCTTTTGGGATGAGCGTTGGAGACGTGGGTCTATTTTCCGGTTGGTGTCCATTCCACTTTATTGGGGCGTGGTTCACGATCCGGATCGTTTACTTTGAAAAAATTCGAGTGTTCATAGCAGGCTTACGCCGTGAAGATCGCAGCATGGAATAATAACATAGGACTTGGCGTTCTATTTTGTTGGTTCTGGAACCTAAGTAATGATTGATAGGGACAGTTGGGGGTGCTGCTATAGACTGGCCAGAGGTGAAATTCTAAGACTCAGTCTAGAGCAACTTATGCGAAAGCATTCACCAAGGATGTCTTCTTTAATCAAGAACGAAAGTTGGGGGATCGAAGACGATTAGATACCGCC
>f1973aced69c1a4fa06430a67116cf6e
AGGGCAATTCTGGTGCCAGCAGCCGCGGTAATTCCAGCTCCAAGAGCGTATATTAAAGTTGTTGCAGTTAAAAAGCTCGTAGTTGGATTTCTGGTTTGGCGCGCTTGGCCCGCCAGGGTTACCTGTGTGAGTGCCGATGCGCGCCTTCCATCCTTCTAGAGAACGTTTCTACCCTTGATTGGGCGGGATTCGCAATCTAGGACTTTTACTTTGAAAAAATTAGAGTGTTCAACGCAGGCTCGCGCTATGAATACATTAGCATGGAATAATAATTTAGGACTTTGTCTCCTATTTTGTTGGTTTCTAGGAATGAAGTAATGATTGATAGGGATAGTTGGGGGTGCTACTATTCCATGGCCAGAGGTGAAATTCTTGGATTCATGGAAGAGTAACTACTGCGAAAGCATTCACCAAGGATGTCTTCTTTAATCAAGAACGAAAGTTGGGGGATCGAAGACGATCAGATACCGCC
>3177d8a63ed54743a2ce211e7abb526f
AGGGCAATTCTGGTGCCAGCAGCCGCGGTAATTCCAGCTCTAATAGCGTATATTAAAGTTGTTGCGGTTAAAAAGCTCGTAGTTGGATCTTGGAATGTGTGTTTATTTGATCTGCCTTTCTCTAAAAGAGGGTATGAATCAAATTGCCCATTCTTTCTTGTTAGATACTCGCTTATATTATTAACTTAGTATAAGTTCCAACACATCTTCGGATGTGGAGTTCTAGCTCTTTTACTTTGAGTAAATTAGAGTGTTCAAAGCAGGCAAAATTTTTCAGCCGCTGAATACTGTAGCATGGGATAATGGAATAGGACTTTGGTTCTATTTTGTTGGTTTCTAGGATCGAAGTAATGATTAATAGGGATAGTTGGGGGCATTAGTATTTAATTGTCAGAGGTGAAATTCTTGGATTTGTTAAAGACTAACTAGTGCGAAAGCATTTGCCAAGGATGTTTTCATTAATCAAGAACGAAAGTTAGGGGATCGAAGACGATTAGATACCGCC
>26b30924c6a52f5c5a951ae3f128086a
AGGGCAAGTCTGGTGCCAGCAGCCGCGGTAATTCCAGCTCTAATAGCGTATACTAAAGTTGTTGCAGTTAAAAAGCTCGTAGTCGAATTTTGGTAGTGGAGTGATGGTCTGCCCAATGGGTGTGTACTGTCTACTCCCTACTTGTCTTCTGGGGACCGCGCTGCTCTTTATTGAGGGGCGTTGGAACGCAGATCTTTTACTTTGAAAAAATTAGAGTGTTCAAAGCAGGCCAACGCATTGAATACATTAGCATGGAATAATGGAATAGGACTTTGGTCCTATTTTGTTGGTTTCTGGGACCGAAGTAATGATTAACAGGGACAGTTGGGGGCGTTTATATTGCATTGTCAGAGGTGAAATTCTTGGATTTATGCAAGATAAACTAATGCGAAAGCATTCGCCAAGGATGTTTTCATTGATCAAGAACGAAAGTTAGGGGATCGAAGACGATCAGATACCGCC
>0ad92a1cb6dfd15aa1fb25e6eb1ff9ad
AGGGCAAGTCTGGTGCCAGCAGCCGCGGTAATTCCAGCTCCAGTAGCGTATATTAAAGTTGTTGCAGTTAAAAAGCTCGTAGTTGGATTTCTGGCGGTATGACTCCTGACCCGCGCGTTATTCGCGTGAGTGTCGGCGAGCATCTGCCATCCTTCCAGAGAACCTTTCTACCCTTCACTGGGCCGGATTGGCGATCTGGAACTTTTACTTTGAAAAAATTAGAGTGTTCAAAGCAGGCTTGCGCTATGAATACATTAGCATGGAATAATAACTTAGGGCTTTGGTTCTATTTTGTTGGTTTCTAGGATCGAAGCAATGATTGATAGGGATAGTTGGGGGTGCTAGTATTAAGCGGCCAGAGGTGAAATTCTTGGATTCGCTTAAGACTAACTTAGGCGAAAGCATTCACCAAGGATGTCTTCTTTAATCAAGAACGAAAGTTGGGGGATCGAAGGCGATTAGATACCGCC
>e175d6f640645ad9b94ccb658e82b256
AGGGCAAGCCTGGTGCCAGCAGCCGCGGTAATTCCAGCTCCAATAGCGTATATTAAAGTTGTTGCGGTTAAAAAGCTCGTAGTTGGATTTCTGCCGAGGACGAACGGTCCACACTTCGTGTGCGTATCTGTCTCTTCCTGGGCATCTTCTTGGAGAACGTTGCTGCACTTGATTGTGTGGTGCGGTATCCAGGACATTTACTTTGAGGAAATTAGAGTGTTTCAAGCAGGCATACGCCTTGAATACATTAGCATGGAATAATAATATAGGACTTCAGTTCTATTTTGTTGGTTTCTAAAGCTGAAGTAATGATTAATAGGGATAGTTGGGGGCATTCGTATTTAACTGTCAGAGGTGAAATTCTTGGATTTGTTAAAGACGGACTACTGCGAAAGCATTTGCCAAGGATGTTTTCATTGATCAAGAACGAAAGTTAGGGGATCGAAGACGATCAGATACCGCC
>4a385c3091202ae12d99e7b6c415855a
AGGGCAAGTCTGGTGCCAGCAGCCGCGGTAATTCCAGCTCCAGTAGCGTATATTAAAGTTGTTGCAGTTAAAAAGCTCGTAGTTGGATTTCTGGTGAGAGACGCCTGGCCCGCCAGAGTTATCTGTGTGAGTGCCGGTGTGTCTCTGCCATCCTTCTAGAAAACGTGCTCGCCTTTATTGGTGGGTACGCGATCTAGATCATTTACTTTGAAAAAATTAGAGTGTTTAAAGCAGGCTTGCGCTATGAATACATTAGCATGGAATAATAATTTAGGACTTCGGTTCTATTTTGTTGGTTTCTAGAACTGAAGTAATGATTGATAGGGATAGTTGGGGGTGCTAGTATTAAATGGCCAGAGGTGAAATTCTTGGATTCATTTAAGACTAACTTATGCGAAAGCATTCACCAAGGATGTCTTCTTTAATCAAGAACGAAAGTTGGGGGATCGAAGACGATTAGATACCGCC
>b755aa622c2380f4da935f29f2e47de6
AGGGCAAGTCTGGTGCCAGCAGCCGCGGTAATTCCAGCTCCAATAGCGTATATTAAAGTTGTTGCAGTTAAAACGCTCGTAGTTGAAACGATACGGTTGTTCAGACGTTCCCATGTGGTTCGGAAAGCGACCGCGGACTCATCAAGAGTCTCTGTTACTTTGAGAAAAATTGAGTGTTTCAGGCGGGCCAGAGCTGAAATAGTGTACCATGGAATGACGAAGTGGCTGTCTCCCTTTTCCTTTGCCTTCGGGTGAGACAGTGCGTGGTTGATAGGAACAATCGGGGGTATTCGTATTGAACAGTCAGAGGTGAAATTCTTAGATTTGTTCAAGACGAACCAATGCGAAAGCATCTACCAAGGATGTTTTCATTAATCAAGAACGAAAGTTAGGGGATCCAAGACGATCAGATACCGCC
>8d5380ffa130c764926977be91d860d7
AGGGCAAGTCTGGTGCCAGCAGCCGCGGTAATTCCAGCTCCAATAGCGTATATAAAAGTTGTTGCAGTTAAAAAGCTCGTAGTCTGACTCTTGGTCTGCGTCGAGCGCCCACGGCCTTTGGTCGTGCGTGTGCGAGTCGCGGGCCTTGTACTTCGGAGGAGCGCGTGTGCTATTAACTTAGTGCGCGTGGGATTCCGATAGTTTACTTTGAGAAAAATAGAGTGTTCAAAGCAGGCGATTGCCATTGAATACGTTAGCATGGGATAATGGAATAGGACATTGGTTCTATTTTGATGGTTTAAGGACCGATGTAATGATTAATAGGGACAGTTGGGGACATTCATATTCCATGGCTAGAGGTGAAATTCTTGGATTCATGGAAGATGAACTACTGCGAAAGCATTTGTCAAAGATGTTTTCATTGATCAAGAACGAAAGTTAGGGGAGCAAAGACGATCAGATACCGCC
>33f939a000856cc3fc52eb298d7fd281
AGGGCAAGTCTGGTGCCAGCAGCCGCGGTAATTCCAGCTCCGCAAGTGTATTCCTATACTGTTGCGTTTAAATAGCTCGTAGTTGGATCTGCGTGTTTAGCGCGCGGTGTTACTTCTTGTAACTACTGTGACGCGACACTGTACGTTGACTTCGTACTCATTGAGTGTGTAGACAACAAGTTTACTTTGAACAAATCAGAGTGCTCAAAACGGGCGTTTCGCTCGAATGTTCTTGCATGGAATAATAGAATAGGACCTTGCGTTCTATTTTGTTGGTTTTCGGGACGCGGGTAATGATTAAGAGGGACAGACGGGGGCATTTGTACTGCGACGTGAGAGGTGAAATTCTTGGATCGTCGCAAGACAGACTACTGCGAAAGCATTTGCCAAGAATGTTTTCATTAATCAAGAACGAAAGTAACGGGTTCGAAGACGATCAGATACCGCC
>0c372197efffcc7d6067ac79e06ed89d
AGGGCAAGTCTGGTGCCAGCAGCCGCGGTAATTCCAGCTCCGCAAGTGTATTCCTATACTGTTGCGTTTAAATAGCTCGTAGTTGGATCTGCGTGTTTAGCGCGCGGTGTTATTTATTAATAACTACTGCGACGCGACACTGTACGCTCTCAGCATGCTGCGAAGTATGATGTGAGCAAGTTTACTTTGAACAAATCAGAGTGCTCAAAACGGGCGTTTCGCTCGAATGTTCTTGCATGGAATAATAGAATAGGACCTCGCGTTCTATTTTGTTGGTTTTCGGGACGCGGGTAATGATTAAGAGGGACAGACGGGGGCATTTGTACTGCGACGTGAGAGGTGAAATTCTTGGATCGTCGCAAGACAGACTACTGCGAAAGCATTTGCCAAGAATGTTTTCATTAATCAAGAACGAAAGTAACGGGTTCGAAGACGATCAGATACCGCC
>c94558b0d08b1f0033597b8ad494daaa
AGGGCAAGCCTGGTGCCAGCAGCCGCGGTAATTCCAGCTCCGCAAGTGTATTCCTATACTGTTGCGTTTAAATAGCTCGTAGTTGGATCTGCGTGTTTAGCGCGCGGTGTTACTTCTTGGTAACTACTGTGACGCGACACAGGATGCTCTCAGCATACTAATAAGTATGAGGTGAGCAAGTTTACTTTGAACAAATCAGAGTGCTCAAAACGGGCGTTTCGCTCGAATGTTCTTGCATGGAATAATGGAATAGGACCTTGCGTGCTATTTTGTTGGTTTTCGGGACGCAGGTAATGATTGAGAGGGACAGACGGGGGCATTTGTACTGCGACGTGAGAGGTGAAATTCTTGGATCGTCGCAAGACAGACTACTGCGAAAGCATTTGCCAAGAATGTTTTCATTAATCAAGAACGAAAGTAACGGGTTCGAAGACGATCAGATACCGCC
>c94c31f57965ecf34e2ee2b3bd6480bd
AGGGCAATCCTGGTGCCAGCAGCCGCGGTAATTCCAGCTCCAATAGCGTATATTAAAGTTGTTGCAGTTAAAAAGCTCGTAGTTGGATTTCTGGCATGGCGCGCCTGGTCCGCCCCGTTTTAGGTGTGTGAGTACCGGCGCGCGCCTGTCATCCTGCTGGGGAGCGTTGCTCTGCCCTTCACTGGGTGGGAGCCGCGACTCAGCTCGTTTACTTTGAAAAAATTAGAGTGTTTCAAGCAGGCTTCTCGCTTTGAATACATTAGCATGGAATAATAAGATAGGACTTCGGCTCTATTTTGTTGGTTTCTAGAACTGAAGTAATGATTGATAGGGACAGTTGGGGGTGCTCGTATTCAACGGCCAGAGGTGAAATTCTTGGATTCGTTGAAGACGAACTAAAGCGAAAGCATTCACCAGGGATGTTCCCTTTAATCAAGAACGAAAGTTGGGGGATCGAAGACGATTAGATACCGCC
>13498bb185913d6cf4d74aa1387980e3
AGGGCAAGTCTGGTGCCAGCAGCCGCGGTAATTCCAGCTCCAGTAGCGTATATTAATGTTGTTGCAGTTAAAAAGCTCGTAGTTGGATTTCTAGTCGACATGCGTGGCCCGCCACTTTCAAAGTGTGTGAGTGCCACAGTGTGTCGCCTATCCTATCAGTTTACCCGGGCTTCGGTCTGTGGTGTACTGGTTCTTTTACTTTGAAAAAATTAGAGTGTTTAAAGCAGGCTTGCGCAATGAATACATTAGCATGGAATAATAACATAGGACTTTGGTCTCTATTTTGTTGGTTTCTAGAACTGAAGTAATGATTGATAGGGATAGTTGGGGGTGCTAGTATTGAGCGGCCAGAGGTGAAATTCTCGGATTCGCTCAAGACTAACTTATGCGAAAGCATTCACCAAGGATGTCTTCTTTAATCAAGAACGAAAGTTGGGGGATCGAAGACGATCAGATACCGCC
>693a27d82f9780cec93c997858af0d2f
AGGGCAATCCTGGTGCCAGCAGCCGCGGTAATTCCAGCTCTAATAGCGTATATTAAAGTTGTTGCAGTTAAAAAGCTCGTAGTTGGATTTTTGGGCTGCGAAATCTGCCCGGCTTTGTCGGAGTGGATCGCGTGGTTCTTCCTTCCACTTGGGCTGTGCGGTCCTTAACTGGGTTGTGCAGTTTGTGTGGAACATTTACTTTGAGCAAAATAGAGTGTTCAAAGCAGGCTCGCGCCTTGAATACATTAGCATGGAATAATCCCATAGGACTGTGGTTCTATTTTGTTGGTTTCTAGGACCGGAGTAATGATTAATAGGGACGGTTGGGGGCATTCATATTTAATTGTCAGAGGTGAAATTCTAAGATTTATGAAAGATGAACTTCTGCGAAAGCATCTGCCAAGGACGTTTTCATTAATCAAGAACGAAAGTTAGGGGATCGAAGACGATCAGATACCGCC
>eb344bd1e083fefa97b66b6d54ed8ccf
AGGGCAAGTCTGGTGCCAGCAGCCGCGGTAATTCCAGCTCCAATAGCGTATATTAAAGTTGTTGCAGTTAAAAAGCTCGTAGTTGGATTTCTGGTATGGTACGCCTGGTCCGCGGCCGTTTTGGTCAGTGAGTACCGGTGCGCGCCTGCCATCCTTCTGGGGAGTGTTCGCTACCCTTAACTGGGCCGGTGGCACAACCTAGATCGTTTACTTTGAAAAAATTAGAGTGTTTCAAGCAGGCTTTTCGCTGTGAATACATTAGCATGGAATAATAAGATAGGGCTTGGGTTCTATTTTGTTGGTTTCTAGGACCGAAGTAATGATTGATAGGGATAGTTGGGGGTGCTCGTATTCAGCGGCCAGAGGTGAAATTCTTGGATTCGCTGAAGACGAACTAATGCGAAAGCATTCACCAAGGATGTCTTCTTTAATCAAGAACGAAAGTTGGGGGATCGAAGACGATTAGATACCGCC
>0618589605d9a9231124dc9e304e8af4
AGGGCAAGCCTGGTGCCAGCAGCCGCGGTAATTCCAGCTCCAATAGTGTATATTAACATTGTTGCAGTTAAAAAGCTCGTAGTTGGAAGTATTTCTAGAAGGTAGGTTTTGACGACGGGTGATGATTTTTTCGTTGTTCGTTGAAGGAGCGTACGGTCTAGGAACAGGATAGCCTTATTCTTTACCCCCAGCGCAGCTCCGTGTGGTGGGGGGTTTGAGAGTGATAAGGAAAGTTACTTTGAGTAAAATGGAGTGCTTCAAGCAGGTTTTTAGAACCATTGAACAGTTTAGCATGGGACAACGGAATAAGACTAGCCCGGGCGTGCACGCGCACGATGCCGGGGTAGTAATGATAGACAGGGACAGCTGGGGGTATTCGTATTTAGCAGCTAGAGGTGAAATTCAGAGATTTGCTAAAGACCAACGTAAGCGAAAGCATTTGCCAAGTATGTTTTCGTTAATCAAGAACGAAAGTTAGGGGATCGAAGACGATCAGATACCGTC
>ae0c627c9adf8f811e21c3d1f61a31e9
AGGGCAAGCCTGGTGCCAGCAGCCGCGGTAATTCCAGCTCCAATAGCGTATATTAAAGTTGTTGCAGTTAAAAAGCTCGTAGTTGGATTTCTGGTTCCGCTTGCGGCGGTCCGGCCTTATTGGTCTGTGTACCGCTCGCTCGCAGCCATCCTTCCGGGGAGCGCGCCTACCCTTCACTGGGCCGGGCTGTGCGACCTGGATCGTTTACTTTGAAAAAATTAGAGTGTTTAAAGCAGGCTTACAGCTTCTGAATACATTAGCATGGAATAATAAGATAGGACTCTGGTCCTATTTTGTTGGTTTCTAGGACGAGAGTAATGATTGATAGGGACAGTTGGGGGTGCTCGTATTGAACGGCCAGAGGTGAAATTCTTGGATTCGTTCAAGACGAACTACTGCGAAAGCATTCGCCAAGGATGTCTTCTTTAATCAAGAACGAAAGTTGGGGGATCGAAGACGATCAGATACCGCC
>2d37e6cab2637dceb385eaf97e4af018
AGGGCAAGTCTGGTGCCAGCAGCCGCGGTAATTCCAGCTCCGCCAGTGTATATCTATGCTGCTGCGGTTAAAAAGCTCGTAGTTGGATCTTCGTGATAATCCCGGTCCGCCTCTGCGGCGTGAACTGACGATTTTCACTGAACCGCTGCTTTTCCCTTGATGCTCTTAACCGGGTGTCCTGGGCGGGTAGCATGTTTACTTTGAAAAAATTAGAGTGCTTAAAACAAGCGATTCGCTTGAATATTCGTGCATGGAATAATAGAATAGGCTTTTGGCTCTATTTTGTTGGTTTTCGGAGCACAAGAGAATGATTAAGAGGGACAGACGGGGGCATTCGTACTCCGACGTTAGAGGTGAAATTCTTGGATCGTCGGATGACGCACTACTGCGAAAGCATTTGCCAAGAATGTTTTCATTAATCAAGAACGAAAGTTAGAGGTTCGAAGACGATCAGATACCGTC
>9134d56b3510b1a242c96675d8cdd7ce
AGGGCAAGCCTGGTGCCAGCAGCCGCGGTAATTCCAGCTCCAGTAGCGTATATTAAAGTTGTTGCAGTTAAAAAGCTCGTAGTTGGATTTCTGGCCTGACGGAGCTGACCCGCCGCTTCATTGCGGTGCGTGTTGGACGCCGTCTGCCATCCTCTCAGAAAACGTTTCTGCCCTTCACTGGGTTGGACTCGCGATCTGGGACTTTTACTTTGAGGAAATTAGAGTGTTCAAAGCAGGCTTGCGCTATGAATACATTAGCATGGAATATCAACTTAGGACTTTGGTTCTACTTTGTTGGTTTTCAGGAACTGAAGTAATGATTGATAGGGATAGTTGGGGGTGCTAGTATTTCGCGGCCAGAGGTGAAATTCTTGGATTCGCGAAAGACTAACTTATGCGAAAGCATTCACCAAGGATGTCTTCTTTAATCAAGAACGAAAGTTGGGGGATCGAAGACGATCAGATACCGCC
>a9db60099e64c12ad16d48fb15baf4be
AGGGCAAGCCTGGTGCCAGCAGCCGCGGTAATTCCAGCTCCAGTAGCGTATGCTAACGTTGTTGCGGTTAAAAAGCTCGTAGTTGGATTTCTGGTTCGGCGTTCCTGGTCCTCGGCCCCAAGTTGGGCCGTGAGTACCGGTTGTTGACGCTAGCCATCCTTCGAGAGAGCGCGCGCGGCGGTTAACCCCGCTGCGCCGCCATCTCGATCCTTTACTTTGAACAAATTAGAGTGTTTAAAGCAGGCTAATGCCTTGAATACCTTAGCATGGAATAATAAGATAGGACTTTTGGCCTATTTTGTTGGTCTTTAGGACAAGAGTAATGATTGATAGGGACAGTTGGGGGTGCTAGTATTGAATGGCCAGAGGTGAAATTCTTGGATTCATTCAAGACTAACTAATGCGAAAGCATTCACCAAGGATGTCTTCTTTAATCAAGAACGAAAGTTGGGGGATCGAAGACGATCAGATACCGTC
>6e6a92fa115a717486d642c347e22fdc
AGGGCAAGCCTGGTGCCAGCAGCCGCGGTAATTCCAGCTCCAATAGCGTATATTAAAGTTGTTGCAGTTAAAAAGCTCGTAGTTGGATTTCTGGTAAGTCAAGCCTGGTCCGCTGCGTTAAGCATGTGAGTACCGGAGCTCGTCTGCCATCCTTCTTGGAAGAATCGCTACCCTTAATTGGGCCGGCTTTTCGACCAGGATCGTTTACTTTGAAGAAATTAGAGTGTTTAAAGCAGGCTTATCGCTTTGAATATATTAGCATGGAATAATAAGATAGGACTTTGGTCTTATTTTGTTGGTTTCTAGGACTAAAGTAATGATTAACAGGGACAGTTGGGGGTGCTGGTATTTAACGGCCAGAGGTGAAATTCTTGGATTCGTTAAAGACCAACTTATGCGAAAGCATTCACCAAGGATGTCTTCATTAATCAAGAACGAAAGTTGGGGGATCGAAGACGATTAGATACCGCC
>5dd0f95cc185897971668bd9e182b15f
AGGGCAATTCTGGTGCCAGCAGCCGCGGTAATTCCAGCTCCGCAAGTGTATTCCTATACTGTTGCGTTTAAATAGCTCGTAGTTGGATCTGCGTGTTTAGCGCGCGGTGTTATTATTAATGACTACTGCGACGCGACACTGTACGCTTTCAGAATACTTTCGTAGTATTGTGTAAGCAAGTTTACTTTGAACAAATCAGAGTGCTCAAGACGGGCGTTTCGCTCGAATGTTCTTGCATGGAATAATAGAATAGGACCCGGCGTTCTATTTTGTTGGTTTTCGGGACGCGGGTAATGATTAAGAGGGACAGACGGGGGCATTTGTACTGCGACGTGAGAGGTGAAATTCTTGGATCGTCGCAAGACAGACTACTGCGAAAGCATTTGCCAAGAATGTTTTCATTAATCAAGAACGAAAGTAACGGGTTCGAAGACGATCAGATACCGCC
>b34d54aeda11068f7c90a4b545b3d6d7
AGGGCAAGCCTGGTGCCAGCAGCCGCGGTAATACCAGCTCTTCTAGCATATATTAACATTGCTGCAGTTAAAACGCTCGTAGTTTGAACTATTTTCCCAGCTTGGGGCGGAGCTCTGGGTTCGGGTGGCGGGCGGAAGTCTGTCGGCCGGGCTTGGGGTAAAATAAATTCGTCGCAGGGTGGGGAATTGTAAGAGATTGGCGTCGGATCCTTTAAGTAGGAACCGCGCCGGATAACCATGAACAAAAATTATTGCTCAAAGAAGGACAGTCTGTCCATTGAGATTTCAGCATGGGATTATGGAAAACGGGAGGGGGAGAACGGGGTCGGCGCGAGCCGGGTTCGGGCTTCCCTTTCAATGGTTAATGAGGACGATGCGTGGAAGTTCATATTAAAACGTCAGAGGTGAAATTCTTGGATTGTTTTAAGATGAACATCAGCGAAGGCATCCTTCAAGTGCGTGCCTGTCAATCAAGAACGAAAGTTGGGGGATCGAAGACGATCAGATACCGCC
>26a467c3856ec93e867ba3d261d7c556
AGGGCAAGTCTGGTGCCAGCAGCCGCGGTAATTCCAGCTCCAATAGCGTATATTAAAGTTGTTGCGGTTAAAAAGCTCGTAGTTGGATTTCTGCTGAGGACGATCGGTCCGCCCTCTGGGTGAGTATCTGGTTCGGCCTTGGCATCTTCTTGGAGAACGTTGCTGCACTTGACTGTGTGGCGCGGTATCCAGGACTTTTACTTTGAGGAAATTAGAGTGTTTCAAGCAGGCGCACGCCTTGAATACGTTAGCATGGAATAATAAGATAGGATCTCGGTTCTATTTTGTTGGTTTCTAGAGCTGAGGTAATGATTAATAGGGATAGTTGGGGGCATTCGTATTTAATTGTCAGAGGTGAAATTCTTGGATTTATTAAAGACGAACTACTGCGAAAGCATTTGCCAAGGATGTTTTCATTGATCAAGAACGAAAGTTAGGGGATCGAAGACGATCAGATACCGCC
>2122d43bcb10822c96cca4f2c230c1be
AGGGCAAGTCTGGTGCCAGCAGCCGCGGTAATACCAGCTCCAAAAGCGTATATTAACGTTGTTGCAGTTAAAAGGCTCGTAGTCGAATGTATAGTTTGGTGTTACCTGCCTAGCGTCTAGTACGTTGTGTGTAGAGTTCTCCGGACCATCCTTCTGAATAGCATGTCTGCTCTTGATTGAGTCGGACTTGTGATCCAGATCGTTTACTGTGAGTAAATCAGAGTGTTCAAGGCAAGCAGTTTGCTATGAATGCTTCAGCATGGAATAATACTATAGGACTTTTGTTTTATTTATTGACTTCTAAAACTTAAGTAATGATTGATAGGGATAGTTGGGGGTGCTAGTATTTAATGGTCAGCGGTGAAATGCTTAGACCCATTAACGACTATCTTATGCGAAAGCATTCACCAAGGATATCTTCTTTGATCAAGAACGAAAGTTGGGGGATCGAAGACGATCAGATACCGTC
>1ab2f005ad81c43f5c4cd991fc87c262
AGGGCAAGTCTGGTGCCAGCAGCCGCGGTAATTCCAGCTCCAATAGCGTATATTAAAGTTGTTGCAGTTAAAAAGCTCGTAGTTGGACTTCTGGGAGGTGGCCGATGCCCGCTGATGCGTGTGCTGACGCTCCCTTCCATCCTTCTGTTAACGTTTCTTGGTATTCAGTTACTGGTTTCGGGCTCAGATATTTTACCTTGAGAAAATTAGAGTGTTTCAGGCAGGCTTGCGCCGGAATACATTAGCATGGAATAATAGAATAGGACTTTAGTCTCTCTTGTTGGTTTAGGGGCTGAAGTAATGATTAATAGGGATAGTTGGGGGCATTAGTATTTAATTGTCAGAGGTAAAATTCTCGGATTTGTTAAAGACTAACTTATGCGAAAGCATTTGCCAAGGATGTTTTCATTAATCAAGAACGAAAGTTAGGGGATCAAAGACGATTAGATACCGTC
>0001da7b9f697a4beb032b5f3ee2715d
AGGGCAAGTCTGGTGCCAGCAGCCGCGGTAATTCCAGCTCCGCAGGTGTATATCTATGCTGCTGCGGTTAAAAAGCTCGTAGTTGGATCTGCGTGCTCGGAACCGGTTGGCTCACTGAGTTTAAACTGGTCTCCGGCGCTTTATCGGCTGGTTTTCCCTTGATGCTCTTAACCGGGTGTCTTGGGTGGCTAGCACGTTTACTTTGAAAAAATTAGAGTGCTCAATACAGGCGCAAAGCCTTGAATAGTGGTGCATGGAATAATAGAATAGGACCTTGGTTCTATTTTGTTGGTTTTCGGAACACGAGGTAATGATTAAGAGGGACAGACGGGGGCATTCGTATTGCGACGTTAGAGGTGAAATTCTTGGATCGTCGCAAGACGGACGACTGCGAAAGCATTTGCCAAGAATGTTTTCATTAATCAAGAACGAAAGTTAGAGGTTCGAAGGCGATCAGATACCGCC
>cd76151c59d44ae08a04805cbd0d044c
AGGGCAAGTCTGGTGCCAGCAGCCGCGGTAATTCCAGCTCCAATAGTGTATATTAACATTGTTGCAGTTAAAAAGCTCGTAGTTGGAAGTATTTCTAGAAGGTAGGTTTTGACGACGGGTGATGATTTTTTCGTTGTTCGTTGAAGGAGCGTACGGTCTAGGAACAGGATAGCCTTATTCTTTACCCCCAGCGCAGCTCCGTGTGGTGGGGGGTTTGAGAGTGATAAGGAAAGTTACTTTGAGTAAAATGGAGTGCTTCAAGCAGGTTTTTAGAACCATTGAACAGTTTAGCATGGGACAACGGAATAAGACTAGCCCGGGCGTGCACGCGCACGATGCCGGGGTAGTAATGATAGACAGGGACAGCTGGGGGTATTCGTATTTAGCAGCTAGAGGTGAAATTCAGAGATTTGCTAAAGACCAACGTAAGCGAAAGCATTTGCCAAGTATGTTTTCGTTAATCAAGAACGAAAGTTAGGGGATCGAAGACGATCAGATACCGCC
>89f3cd144022bdb83d800b32c8dfe2e8
AGGGCAAGTCTGGTGCCAGCAGCCGCGGTAATTCCAGCTCCAATAGCGTATATTAAAGTTGCTGCGGTTAAAAAGCTCGTAGTTGGATCTCAGTCTCGGTCGAACGGTCCGATGTTTGTCGGTACTGTTCGAATCGGACATTTGGCCGCGTTTCTCAGTATCCTCTTGATTGAGTGTACTGGGAGAGTGGCACGTTTACTTTGAAAAAATTAGAGTGCTTAAAGCAGGCATTCGCCTGAATCTTCGTGCATGGAATGATGGAATAGGGCCTCGGTTCTATTTTGTTGGTTTCCGGAACTCGAGGTAATGATTAAGAGGGACGGACGGGGGCATTCGTATTGCGACGTTAGAGGTGAAATTCTTAGATCGTCGCACGACGAACTACTGCGAAAGCATTTGCCAAGAATGTTTTCATTAATCAAGAACGAAAGTCAGAGGTTCGAAGGCGATCAGATACCGCC
>3a0ad55386813cdb2df04174af51640e
AGGGCAATCCTGGTGCCAGCAGCCGCGGTAATTCCAGCTCCAGTAGCGTATACTAACGTTGTTGCAGTTAAAAAGCTCGTAGTTGGATTTCTGGCTTGCGCGACTGGCCCGCCACTCTAGGGTGTGTGAGTGCCGGTTGTCGTTTGCCATCCTTCCTGAGAGTAGTGCGTACCCTTCATTGGGCGGCGCGCTTACGATCTGGATCTTTTACTTTGAAAAAATTAGAGTGTTTAAAGCAGGCTTACGCCTTGAATACATTAGCATGGAATAATAACATAGGACTTGGGTTCTATTTTGTTGGTTTCTAGGACCGAAGTAATGATTGATAGGGATAGTTGGGGGTGCTAGTATTTAGCGGCCAGAGGTGAAATTCTTGGATTCGCTAAAGACTAACTACTGCGAAAGCATTCACCAAGGATGTCTTCTTTAATCAAGAACGAAAGTTGGGGGATCGAAGACGATTAGATACCGCC
>c6d7511f3c0a3499bbcc42e6646404f2
AGGGCAAGTCTGGTGCCAGCAGCCGCGGTAATTCCAGCTCCAATAGCGTATATTAAAGTTGTTGCAGTTAAAAAGCTCGTAGTTGGATTTCTGGTATGGTGCGCCTGGTCCGCCCCGTTACGGTGTGTGAGTACCGGCGCGCGCCTGCCATCCTTCTGCAGAGCCAGTCTACCCTTAATTGGGCCGGGCTGGCGATGTAGATCGTTTACTTTGAAAAAATTAGAGTGTTTCAAGCAGGCTTTACGCCATGAATACATTAGCATGGAATAATAAGATAGGGCTTTGGTTCTATTTTGTTGGTTTCTAGGACTGAAGTAATGATTGATAGGGATAGTTGGGGGTGCTAGTATTCAACGGCCAGAGGTGAAATTCTTGGATTCGTTGAAGACTAACTTATGCGAAAGCATTCACCAAGGATGTCTTCTTTAATCAAGAACGAAAGTTGGGGGATCGAAGACGATCAGATACCGTC
>5ee935650d4260a24f4f6d3fe7d34054
AGGGCAAGCCTGGTGCCAGCAGCCGCGGTAATTCCAGCTCCACGAGCATGTACGTAAGTTGTTGCAGTTAAAAAGCTCGTAGTTGGATCTCAGACCTGTGGTCAGTGGTCCGCCTAACATGGGTGTGTACTGCTGTACCCGGTCTACGTCTGGTTTAACGTCTGCAGTGCCCTTAACCGGGTGTTGCAGAATGCCAGAAAGTTTACTCTGAAAAAATTAGAGTGCTTAAAGCAAGCCGTTTGTGCTTGAATACTGTTGCATGGAATAATGAAATAGGACCTCGGATCTATTTTGTTGGTTTTCGGAGTCGAGGTAATGATTAAGAGGGACAGACGGGGGCATTCGTATTGCGCCGTTAGAGGTGAAATTCTTGGATCGGCGCAAGACGAACAACTGCGAAAGCATTTGCCAAGGATGTTTTCATTAATCAAGAACGAAAGTCAGAGGTTCGAAGGCGATTAGATACCGCC
>7d61879d6726feaa2785d598298c2527
AGGGCAAGTCTGGTGCCAGCAGCCGCGGTAATTCCAGCTCCGCAAGTGTATTCCTATACTGTTGCGTTTAAATAGCTCGTAGTTGGATCTGCGTGTTTAGCGCGCGGTGTTGTTATTAATGACTACTGCGACGCGACACTGTACGCTTTCGTAATACTTTTATAAGTGTTGTGTAAGCAAGTTTACTTTGAACAAATCAGAGTGCTCAAGACGGGCGTTTCGCTCGAATGTTCTTGCATGGAATAATAGAATAGGACCCGGCGTTCTATTTTGTTGGTTTTCGGGACGCGGGTAATGATTAAGAGGGACAGACGGGGGCATTTGTACTGCGACGTGAGAGGTGAAATTCTTGGATCGTCGCAAGACAGACTACTGCGAAAGCATTTGCCAAGAATGTTTTCATTAATCAAGAACGAAAGTAACGGGTTCGAAGACGATTAGATACCGCC
>3a0fe31071a37ca86ab07256ac76d4fc
AGGGCAAGTCTGGTGCCAGCAGCCGCGGTAATTCCAGCTCCAATAACGTATACTAGTTCTGCTGCAGTTAGAATGCTCCTAGTCAAATTTCTGCTGCGACTTATGGGTCTGCCCTTTGCGGGTGTGTACTCAGTTTTGTCCAGCATCCTTCTGGATTGTTTTTTATACTTGAGTGTATAAAAAGTATTCCAGGACCGTTACTTTGAGAAAATTAGAGTGTTTCAAACAAGCAATTGCTCTGAATACTGTAGCATGGAATAACACGATAGGATTTTTGTTCTATTTTGTTGGTTTCTAGAACTGAAATAATGATTAACAGGAACAGTTGGGGGCGTTCGTATTTAACTGTCAGAGGTGAAATTCTTAGATTTGTTAAAGACGAACTAATGCGAAAGCATTCGCCAAGGATGTTTTCTTTGATCAAGAACGATAGTTGGGGGATCAAAGACGATCAGATACCGCC
>b1360618f82a8585a711c6e7396c484a
AGGGCAAGTCTGGTGCCAGCAGCCGCGGTAATTCCAGCTCCAATAGTCTATGCTAAATGTTGCGGTTAAAAAGCTCGTAGTTGGATCTCGGTTGCCCGTGTTCGGTTAGCTGATTGGCTTTACTGAATTTCAGGGCATCTGTTATTTTGCAGTGTGAGCGTGGGTGCTCTTAACCGAGTGTCCACGTCCTCGCCTGCAGGTTTACTTTGAAAAAATTAGAGTGCTCAAAGCAGGCCTCGTTGCGCTTGAATATTCGTGCATGGAATAATGGAATAGGACGTCGTTTCTATTTTGTTGGTTTTCGGAAATCGACGTAATGATTAATAGGGACAGTCGGGGGCATTAGTATTCAGACGACAGAGGTGAAATTCTTGGACCGTCTGAAGACTGCCAACTGCGAAAGCATTTGCCAAGAATGTTTTCATTAATCAAGAACGAAAGTTAGAGGTTCGAAGGCGATCAGATACCGCC
>cb088c9afc8c6e5716fb4fce803efd56
AGGGCAATTCTGGTGCCAGCACCCGCGGTAATTCCAGCTCCAGTAGCGTATATTAAAGTTGTTGCAGTTAAAAAGCTCGTAGTTGGATTTCTGGTTTGACAGCGCTGATCCGCCCTAGTGGTGAGTGTTGGTTGTCTGTCTGCCATCCTTCCACAGCGCCTTTCTACCCTTCATTGGGATGGACTGGCAATGTGGAACTTTTACTTTGAAAAAATTAGAGTGTTCAAAGCAGGCTTGCGCTATGAATACATTAGCATGGAATAATAATTTAGGACTTTGGTTCTATTTTGTTGGTTTTCAGAACCGAAGTAATGATTGATAGGGATAGTTGGGGGTGCTAGTATTCAGCGGCCAGAGGTGAAATTCATGGATTCGCTGAAGACTAACTTATGCGAAAGCATTCACCAAGGATGTCTTCTTTAATCAAGAACGAAAGTTGGGGGATCGAAGACGATCAGATACCGCC
>35de9257c97b5211dd8a9bce765f35d2
AGGGCAATTCTGGTGCCAGCAGCCGCGGTAATTCCAGCTCCAGTAGCGTATACTAATGTTGCTGCAGTTAAAAAGCTCGTAGTTGGATTTCTGGTTGACATGCATGGTCCGCCGCTCCTAGAGTGCGTGAGTACCGTCTGTGTCTGCCATCCTTTCGAGGTGTTGACTTTCGGGTTGGCATTTTCGGATCTTTTACTTTGAAAAAATTAGAGTGTTTAAAGCAGGCTTGCGCAATGAATACATTAGCATGGAATAATAATATAGGACTTTGATCTTATTTTGTTGGTTTCTAAGGCCAAAGTAATGATTGATAGGGATAGTTGGGGGTGCTAGTATTGAGCGGCCAGAGGTGAAATTCTTGGATTCGCTCAAGACTAACTTATGCGAAAGCATTCACCAAGGATGTCTTCTTTAATCAAGAACGAAAGTTGGGGGATCGAAGACGATCAGATACCGCC
>19d341cbed2f0f8a8fd3c2d3e20e84bb
AGGGCAAGTCTGGTGCCAGCAGCCGCGGTAATACCAGCTCCAATAGCGTATATTAAAGTTGTTGCAGTTAAAAAGCTCGTAGTCGGATTTCTTGGTTGAATTGGATTGCATGTTTCGAACGAAACGTTGTCATGACAATCAACCATTTCGTCCTTTGCTGATGGCTGGTCTTTGTTGACTCGGTCATTATGCTGGGACCATTTACTGTGAGAAAATTAGAGTGTTCAAGGCAAGCGTTTTGCAATTGAATATTCCAGCATGGAATAACAAGATACGACTTTCAGTTTATTTTGTTGGTTTCTAAACCGGAAGTAATGATTGATAGGGATAGTTGGGGGTGCTAGTATTGACTGGCCAGAGGTGAAATTCATGGATTCAGTCAAGACTAACTTATGCGAAAGCATTCACCAAGGATGTCCTCTTTGATCAAGAACGAAAGTTGGGGGATCGAAGACGATCAGATACCGCC
>982a796228770d85077cca8193bd473a
AGGGCAATCCTGGTGCCAGCAGCCGCGGTAATTCCAGCTCCAATAGCGTATATTAAAGTTGTTGCAGTTAAAAAGCTCGTAGTTGGATTTCTGTTCAAACGCGCCCGAACCGCCGGCGTTAGCTGTGTGAGTGTCGGAGCACGTTGGACATCCTTCCGGAGAGTTAGCCCCTTCATTGGCGGCTAGCAATCTGGGACGTTTACTTTGAAAAAATTAGAGTGTTCAAAGCAGGCTCGCGCTGTGAATACATTAGCATGGAATAATAAGATAGGACTGCTGTCCTATTTTGTTGGTTTCTAGGACGGAAGTAATGATTGATAGGGATAGTTGGGGGTGCTCGTATTGAACGGCCAGAGGTGAAATTCACGGATTCGTTCAAGACGAACTAATGCGAAAGCATTCACCAAGGATGTCTTCTTTAATCAAGAACGAAAGTTGGGGGATCGAAGACGATCAGATACCGCC
>eb52eed12fd6fa5ef861bd9312a026d1
[truncated: 1,620,634 more chars]
