# Supplementary material for: Environmental RNA as a Tool for Marine Community Biodiversity Assessments
Source: Sci Rep. 2022 Oct 22;12:17782. doi: 10.1038/s41598-022-22198-w (PMC9588027; doi:10.1038/s41598-022-22198-w)
Supplement: Supplementary file 3 — Supplementary Information. [file 41598_2022_22198_MOESM3_ESM.fasta]

>4dec190e07f22f6ffb42df5e9ce57cf6
GGTACTGGTTGAACAGTTTATCCCCCTTTAGCAGGTAATATTTCCCACAGGGGGCCTAGAGTAGATTTAGCTATTTTTTCTTTACATCTTGCCGGGGCAAGCTCAATCCTGGGTGCTATCAATTTTATCTCCACAGTTATTAATATACATACTTATAATATAACTATAGATAAGATTTCTTTATTTGTTTGGTCTGTTTTTATTACTGCTATCTTATTATTATTATCTTTACCTGTTTTAGCTGGAGCAATTACTATATTATTAACTGATCGAAATCTAAATACTGCCTTCTTTGACCCTAGAGGGGGTGGTGACCCTATTCTCTATCAACACTTATTTTGATTTTTTGGTCACCCTGAAGTTTA
>4fa5345364ab84d52e1d66f08d5bdf9d
GGTACTGGTTGAACTGTTTACCCTCCTCTTTCAAGAATTTTAGGTCATAGAGGTAATTCTGTTGATTTTGCAATTTTTAGTTTACATTTAGCTGGTGTTTCTTCAATTTTAGGAGGAATTAATTTTATAGTAACTCTTTGAAATACGCGAAGATTGGAGTATAATTTTGAAAAAGTTTCATTATTTGTATGAAGAATTATTATTACTGTAGTTTTGTTAGTATTATCTTTACCTGTTTTAGCCAGGGGTATTACAATACTTTTGCTGGATCGTAATATTAGAACTTCATTTTTTGATCCTATGGGGGGAGGAGATCCTGTTTTATTTCAACATTTATTTTGATTTTTTGGTCACCCTGAAGTTTA
>333446b442780ba667f5b938066a17fc
GGTACTGGTTGAACTGTTTATCCCCCTTTAGCAGGTAATATTTCCCACAGGGGGCCTAGAGTAGATTTAGCTATTTTTTCTTTACATCTTGCCGGGGCAAGCTCAATCCTGGGTGCTATCAATTTTATCTCCACAGTTATTAATATACATACTTATAATATAACTATAGATAAGATTTCTTTATTTGTTTGGTCTGTTTTTATTACTGCTATCTTATTATTATTATCTTTACCTGTTTTAGCTGGAGCAATTACTATATTATTAACTGATCGAAATCTAAATACTGCCTTCTTTGACCCTAGAGGGGGTGGTGACCCTATTCTCTATCAACACTTATTTTGATTTTTTGGTCACCCTGAAGTTTA
>134919a06e3474fc80f8c44d3a7f7f1e
GGTACAGGTTGAACTGTTTATCCCCCTTTAGCAGGTAATATTTCCCACAGGGGGCCTAGAGTAGATTTAGCTATTTTTTCTTTACATCTTGCCGGGGCAAGCTCAATCCTGGGTGCTATCAATTTTATCTCCACAGTTATTAATATACATACTTATAATATAACTATAGATAAGATTTCTTTATTTGTTTGGTCTGTTTTTATTACTGCTATCTTATTATTATTATCTTTACCTGTTTTAGCTGGAGCAATTACTATATTATTAACTGATCGAAATCTAAATACTGCCTTCTTTGACCCTAGAGGGGGTGGTGACCCTATTCTCTATCAACACTTATTTTGATTTTTTGGTCACCCTGAAGTTTA
>4cf06552f8f6ba2019daa5632024e2d9
GGTACAGGTTGAACAGTTTATCCCCCTTTAGCAGGTAATATTTCCCACAGGGGGCCTAGAGTAGATTTAGCTATTTTTTCTTTACATCTTGCCGGGGCAAGCTCAATCCTGGGTGCTATCAATTTTATCTCCACAGTTATTAATATACATACTTATAATATAACTATAGATAAGATTTCTTTATTTGTTTGGTCTGTTTTTATTACTGCTATCTTATTATTATTATCTTTACCTGTTTTAGCTGGAGCAATTACTATATTATTAACTGATCGAAATCTAAATACTGCCTTCTTTGACCCTAGAGGGGGTGGTGACCCTATTCTCTATCAACACTTATTTTGATTTTTTGGTCACCCTGAAGTTTA
>5bfb7b23609a7d484bb7cd9b18d0167b
GGTACTGGATGAACTGTTTATCCCCCTTTAGCAGGTAATATTTCCCACAGGGGGCCTAGAGTAGATTTAGCTATTTTTTCTTTACATCTTGCCGGGGCAAGCTCAATCCTGGGTGCTATCAATTTTATCTCCACAGTTATTAATATACATACTTATAATATAACTATAGATAAGATTTCTTTATTTGTTTGGTCTGTTTTTATTACTGCTATCTTATTATTATTATCTTTACCTGTTTTAGCTGGAGCAATTACTATATTATTAACTGATCGAAATCTAAATACTGCCTTCTTTGACCCTAGAGGGGGTGGTGACCCTATTCTCTATCAACACTTATTTTGATTTTTTGGTCACCCTGAAGTTTA
>dd7c6b1eef83192f12b2a04be51a6410
GGTACTGGATGAACAGTTTATCCCCCTTTAGCAGGTAATATTTCCCACAGGGGGCCTAGAGTAGATTTAGCTATTTTTTCTTTACATCTTGCCGGGGCAAGCTCAATCCTGGGTGCTATCAATTTTATCTCCACAGTTATTAATATACATACTTATAATATAACTATAGATAAGATTTCTTTATTTGTTTGGTCTGTTTTTATTACTGCTATCTTATTATTATTATCTTTACCTGTTTTAGCTGGAGCAATTACTATATTATTAACTGATCGAAATCTAAATACTGCCTTCTTTGACCCTAGAGGGGGTGGTGACCCTATTCTCTATCAACACTTATTTTGATTTTTTGGTCACCCTGAAGTTTA
>1dd28b80d31c740ea32d1a5c39903e13
GGTACTGGTTGAACTGTATACCCTCCTCTTTCAAGAATTTTAGGTCATAGAGGTAATTCTGTTGATTTTGCAATTTTTAGTTTACATTTAGCTGGTGTTTCTTCAATTTTAGGAGGAATTAATTTTATAGTAACTCTTTGAAATACGCGAAGATTGGAGTATAATTTTGAAAAAGTTTCATTATTTGTATGAAGAATTATTATTACTGTAGTTTTGTTAGTATTATCTTTACCTGTTTTAGCCAGGGGTATTACAATACTTTTGCTGGATCGTAATATTAGAACTTCATTTTTTGATCCTATGGGGGGAGGAGATCCTGTTTTATTTCAACATTTATTTTGATTTTTTGGTCACCCTGAAGTTTA
>46d52e77275ae5cc194b5feee7c82b59
GGAACTGGTTGAACAGTATATCCCCCTTTAGCAGGTAATATTTCCCACAGGGGGCCTAGAGTAGATTTAGCTATTTTTTCTTTACATCTTGCCGGGGCAAGCTCAATCCTGGGTGCTATCAATTTTATCTCCACAGTTATTAATATACATACTTATAATATAACTATAGATAAGATTTCTTTATTTGTTTGGTCTGTTTTTATTACTGCTATCTTATTATTATTATCTTTACCTGTTTTAGCTGGAGCAATTACTATATTATTAACTGATCGAAATCTAAATACTGCCTTCTTTGACCCTAGAGGGGGTGGTGACCCTATTCTCTATCAACACTTATTTTGATTTTTTGGTCACCCTGAAGTTTA
>77ce83881f55a2a9726445a97b3f372f
GGTACTGGTTGAACAGTTTATCCCCCTTTATCCAGTGCAACAGCTCATTCAGGAGGCTCGGTAGATTTGGCTATCTTTAGTTTGCACTTATCAGGCGCTTCTTCCATTTTAGGAGCTATTAATTTTATTTGCACTATTTTCAACATGCGAGTAAAAAGTTTATCTTTTCATAATTTACCTTTATTTGTTTGATCTGTATTAATTACAGCATTTTTGTTGTTATTATCGTTACCTGTATTAGCTGGTGCAATTACAATGCTATTGACAGACAGAAATTTCAACACTACTTTTTTTGATCCTGCCGGAGGAGGCGATCCTGTTTTATTTCAGCATCTTTTTTGATTTTTTGGTCACCCTGAAGTTTA
>a8267075a34a68247ebefa5b7d17ee3d
GGAACTGGATGAACAGTATATCCCCCTTTAGCAGGTAATATTTCCCACAGGGGGCCTAGAGTAGATTTAGCTATTTTTTCTTTACATCTTGCCGGGGCAAGCTCAATCCTGGGTGCTATCAATTTTATCTCCACAGTTATTAATATACATACTTATAATATAACTATAGATAAGATTTCTTTATTTGTTTGGTCTGTTTTTATTACTGCTATCTTATTATTATTATCTTTACCTGTTTTAGCTGGAGCAATTACTATATTATTAACTGATCGAAATCTAAATACTGCCTTCTTTGACCCTAGAGGGGGTGGTGACCCTATTCTCTATCAACACTTATTTTGATTTTTTGGTCACCCTGAAGTTTA
>df6397147d01a1808acf25154a767d34
GGTACTGGTTGAACTGTATATCCCCCTTTAGCAGGTAATATTTCCCACAGGGGGCCTAGAGTAGATTTAGCTATTTTTTCTTTACATCTTGCCGGGGCAAGCTCAATCCTGGGTGCTATCAATTTTATCTCCACAGTTATTAATATACATACTTATAATATAACTATAGATAAGATTTCTTTATTTGTTTGGTCTGTTTTTATTACTGCTATCTTATTATTATTATCTTTACCTGTTTTAGCTGGAGCAATTACTATATTATTAACTGATCGAAATCTAAATACTGCCTTCTTTGACCCTAGAGGGGGTGGTGACCCTATTCTCTATCAACACTTATTTTGATTTTTTGGTCACCCTGAAGTTTA
>4e10b5f247377a7c9687bcab42a766a2
GGTACTGGTTGAACTGTTTATCCCCCTTTATCCAGTGCAACAGCTCATTCAGGAGGCTCGGTAGATTTGGCTATCTTTAGTTTGCACTTATCAGGCGCTTCTTCCATTTTAGGAGCTATTAATTTTATTTGCACTATTTTCAACATGCGAGTAAAAAGTTTATCTTTTCATAATTTACCTTTATTTGTTTGATCTGTATTAATTACAGCATTTTTGTTGTTATTATCGTTACCTGTATTAGCTGGTGCAATTACAATGCTATTGACAGACAGAAATTTCAACACTACTTTTTTTGATCCTGCCGGAGGAGGCGATCCTGTTTTATTTCAGCATCTTTTTTGATTTTTTGGTCACCCTGAAGTTTA
>48fa6a34fa1f137b88a6903de3d31f76
GGTACAGGTTGAACTGTTTATCCCCCTTTATCCAGTGCAACAGCTCATTCAGGAGGCTCGGTAGATTTGGCTATCTTTAGTTTGCACTTATCAGGCGCTTCTTCCATTTTAGGAGCTATTAATTTTATTTGCACTATTTTCAACATGCGAGTAAAAAGTTTATCTTTTCATAATTTACCTTTATTTGTTTGATCTGTATTAATTACAGCATTTTTGTTGTTATTATCGTTACCTGTATTAGCTGGTGCAATTACAATGCTATTGACAGACAGAAATTTCAACACTACTTTTTTTGATCCTGCCGGAGGAGGCGATCCTGTTTTATTTCAGCATCTTTTTTGATTTTTTGGTCACCCTGAAGTTTA
>71afeec5b6da107d3a55f92ec9d609d7
GGTACTGGTTGAACAGTTTATCCTCCTCTATCTGGGATTATTGCTCACGGTGGTGGGAGAGTAGATTTCGCAATTTTCTCTCTTCACCTTGCGGGTGCTTCTTCTATTCTAGGGGCGGTAAACTTTATTTCAACTACGCTTAATATGCGAGGACCAGGGGTTACTTTCGAGCGACTTCCTCTATTCGTATGAGCTGCAGTTATTACAGTGGTACTTCTGCTTCTATCTCTTCCGGTATTCGCAGGGGCTATTACTATGCTACTAACAGACCGAAACTTTAACACTAGGTTTTTCGATCCAGCTGGTGGTGGTGACCCTATTCTGTATCAGCACTTGTTCTGATTTTTTGGTCACCCTGAAGTTTA
>c753bbc26cc6a46ebe6e800839492f19
GGTACTGGTTGAACAGTTTATCCCCCCCTTTCTAGAAATTTAGGTCATTCTTCTTTAAGTGTAGATATAGTAATTTTTTCTTTACATTTAGCGGGGGCCAGTTCTATTATAGGAGGAATTAATTTTATTAGTACTGTTTCTAACATACGAAGAAAAGGTTTATCTTTAGAGCGAACTTCTCTTTATGTTTGGGGATTATTATTAACTACTATTTTATTAGTTTTAAGATTACCAGTTTTAGCGGGAGGTATTACTATGCTTTTAACTGATCGTAATATTAATACATCTTTTTTTGATCCTAGAGGTGGGGGAGATCCTATTTTATTTGAAACTTTATTTTGATTTTTTGGTCACCCTGAAGTTTA
>9d71d1a72001cd22fbbd5ef7cbbd4e76
GGAACTGGTTGAACTGTATATCCCCCTTTAGCAGGTAATATTTCCCACAGGGGGCCTAGAGTAGATTTAGCTATTTTTTCTTTACATCTTGCCGGGGCAAGCTCAATCCTGGGTGCTATCAATTTTATCTCCACAGTTATTAATATACATACTTATAATATAACTATAGATAAGATTTCTTTATTTGTTTGGTCTGTTTTTATTACTGCTATCTTATTATTATTATCTTTACCTGTTTTAGCTGGAGCAATTACTATATTATTAACTGATCGAAATCTAAATACTGCCTTCTTTGACCCTAGAGGGGGTGGTGACCCTATTCTCTATCAACACTTATTTTGATTTTTTGGTCACCCTGAAGTTTA
>5f28f48500f9fe5ad292beb6157e2a50
GGTACAGGTTGAACTGTTTATCCCCCCCTTTCTAGAAATTTAGGTCATTCTTCTTTAAGTGTAGATATAGTAATTTTTTCTTTACATTTAGCGGGGGCCAGTTCTATTATAGGAGGAATTAATTTTATTAGTACTGTTTCTAACATACGAAGAAAAGGTTTATCTTTAGAGCGAACTTCTCTTTATGTTTGGGGATTATTATTAACTACTATTTTATTAGTTTTAAGATTACCAGTTTTAGCGGGAGGTATTACTATGCTTTTAACTGATCGTAATATTAATACATCTTTTTTTGATCCTAGAGGTGGGGGAGATCCTATTTTATTTGAAACTTTATTTTGATTTTTTGGTCACCCTGAAGTTTA
>c7cc39fa460668daef27aa279ecac2d9
GGTACTGGATGAACTGTTTATCCTCCTCTATCTGGGATTATTGCTCACGGTGGTGGGAGAGTAGATTTCGCAATTTTCTCTCTTCACCTTGCGGGTGCTTCTTCTATTCTAGGGGCGGTAAACTTTATTTCAACTACGCTTAATATGCGAGGACCAGGGGTTACTTTCGAGCGACTTCCTCTATTCGTATGAGCTGCAGTTATTACAGTGGTACTTCTGCTTCTATCTCTTCCGGTATTCGCAGGGGCTATTACTATGCTACTAACAGACCGAAACTTTAACACTAGGTTTTTCGATCCAGCTGGTGGTGGTGACCCTATTCTGTATCAGCACTTGTTCTGATTTTTTGGTCACCCTGAAGTTTA
>4af4d27edfd3d46da7df610ee86bf61c
GGTACAGGTTGAACTGTTTATCCCCCCCTTTCAAGAAATTTAGGGCATTCTTCTTTAAGAGTTGATATAGTAATTTTTTCTTTACATTTGGCAGGAGCTAGTTCAATTATAGGAGGAATTAATTTTATTAGAACTGTTTCTAATATACGAAGAAAAGGTTTATCTTTAGAACGAACTTCTTTATATGTTTGAGGATTATTATTAACTACTATTTTATTAGTTTTAAGTTTACCAGTATTAGCTGGAGGTATTACTATACTTTTAACTGATCGAAATATTAACACTTCATTTTTTGATCCTAGAGGAGGAGGAGATCCAATTCTATTTGAAACTTTATTTTGATTTTTTGGTCACCCTGAAGTTTA
>40a55649aa5bad6e79581cb0ea2c6678
GGTACTGGATGAACTGTATATCCCCCCCTTTCTAGAAATTTAGGTCATTCTTCTTTAAGTGTAGATATAGTAATTTTTTCTTTACATTTAGCGGGGGCCAGTTCTATTATAGGAGGAATTAATTTTATTAGTACTGTTTCTAACATACGAAGAAAAGGTTTATCTTTAGAGCGAACTTCTCTTTATGTTTGGGGATTATTATTAACTACTATTTTATTAGTTTTAAGATTACCAGTTTTAGCGGGAGGTATTACTATGCTTTTAACTGATCGTAATATTAATACATCTTTTTTTGATCCTAGAGGTGGGGGAGATCCTATTTTATTTGAAACTTTATTTTGATTTTTTGGTCACCCTGAAGTTTA
>dc4f1670f3d787347b2c4f3ead231366
GGAACAGGTTGAACAGTTTATCCCCCCCTTTCTAGAAATTTAGGTCATTCTTCTTTAAGTGTAGATATAGTAATTTTTTCTTTACATTTAGCGGGGGCCAGTTCTATTATAGGAGGAATTAATTTTATTAGTACTGTTTCTAACATACGAAGAAAAGGTTTATCTTTAGAGCGAACTTCTCTTTATGTTTGGGGATTATTATTAACTACTATTTTATTAGTTTTAAGATTACCAGTTTTAGCGGGAGGTATTACTATGCTTTTAACTGATCGTAATATTAATACATCTTTTTTTGATCCTAGAGGTGGGGGAGATCCTATTTTATTTGAAACTTTATTTTGATTTTTTGGTCACCCTGAAGTTTA
>d95baddccf6f2c302279afa7e31c2bc6
GGTACAGGTTGAACTGTTTATCCTCCTCTATCTGGGATTATTGCTCACGGTGGTGGGAGAGTAGATTTCGCAATTTTCTCTCTTCACCTTGCGGGTGCTTCTTCTATTCTAGGGGCGGTAAACTTTATTTCAACTACGCTTAATATGCGAGGACCAGGGGTTACTTTCGAGCGACTTCCTCTATTCGTATGAGCTGCAGTTATTACAGTGGTACTTCTGCTTCTATCTCTTCCGGTATTCGCAGGGGCTATTACTATGCTACTAACAGACCGAAACTTTAACACTAGGTTTTTCGATCCAGCTGGTGGTGGTGACCCTATTCTGTATCAGCACTTGTTCTGATTTTTTGGTCACCCTGAAGTTTA
>9bf01afc5386d2fd59841a2f4546e7d2
GGTACTGGTTGAACAGTTTATCCTCCCCTATCTTCTAGTTTAGGACATTCTGGTAATTGTGTAGATTTAGCAATTTTTGCTTTACATTTAGGTGGAGCTTCTTCAATTTTAGGGGGTATTAATTTTATAGTTACTTTATGAAATTTGCGTGGTAGTGAAGTGAGTTTTGAAAAAGTTTCATTGTTTGTTTGAGCCGTTATTATTTCTGTTTTATTATTGGTTTTAAGTTTACCTGTTTTAGCTGGGGGCATTACAATGTTATTATTAGATCGTAATATCAGAACTTCTTTTTTTGATCCTAATGGAGGAGGAGATCCAGTTTTATATCAACATTTATTTTGATTTTTTGGTCACCCTGAAGTTTA
>d4a6f996f5560d2f320a1c2434cdd93d
GGTACTGGATGAACTGTTTATCCCCCCCTTTCTAGAAATTTAGGTCATTCTTCTTTAAGTGTAGATATAGTAATTTTTTCTTTACATTTAGCGGGGGCCAGTTCTATTATAGGAGGAATTAATTTTATTAGTACTGTTTCTAACATACGAAGAAAAGGTTTATCTTTAGAGCGAACTTCTCTTTATGTTTGGGGATTATTATTAACTACTATTTTATTAGTTTTAAGATTACCAGTTTTAGCGGGAGGTATTACTATGCTTTTAACTGATCGTAATATTAATACATCTTTTTTTGATCCTAGAGGTGGGGGAGATCCTATTTTATTTGAAACTTTATTTTGATTTTTTGGTCACCCTGAAGTTTA
>2b0ec2fac79ec81892f0be1e87da1955
GGTACTGGTTGAACAGTTTATCCCCCGTTAAGCTCAAACATTGCGCATGCTGGTATGTCCGTTGATTGTGCTATTTTTTCTCTTCATTTGGCCGGGATTTCTTCTTTATTAGGGGCTGTGAACTTTATTACAACGTTATCTAACTTGCGAGCTTACGGCATGGATCTAGAGAATATACCTTTATTTGCCTGATCTGTCTTGTTAACGGCAGTGTTGTTGCTTTTATCTTTGCCTGTATTAGCAGGGGCAATTACTATACTTCTTACTGACCGTAACTTAAATACAACTTTTTACGACCCAAGGGGGGGAGGGGACCCCGTGCTTTATCAGCATTTGTTTTGATTTTTTGGTCACCCTGAAGTTTA
>6c87cdab3799135301e964f6cd6fe1d6
GGTACTGGTTGAACTGTTTACCCACCTTTATCTTCTATTGAAAGTCATTCAGGAGGTTCTGTTGATTTAGCTATATTTAGTTTACATTTAGCAGGTGCATCTTCATTATTAGGTGCTATAAATTTTATTACAACTGTTTTTAATATGAGATCACCTCATTTAAAAATGCATAGAATTCCTTTATTTGTTTGAGCTGTACTTATAACTGCAGTTTTATTATTATTATCGTTACCTGTTTTAGCGGGTGCTATAACAATGTTATTAACTGATAGAAATTTTAATACAACTTTTTTTGACCCTGCAGGTGGTGGTGATCCAATTTTATATCAACATTTATTTTGATTTTTTGGTCACCCTGAAGTTTA
>07ae8869b8d5d80428e246dc47273716
GGTACTGGTTGAACAGTTTATCCACCGTTATCAAGTGCAACAGCACATTCTGGAGGTTCTGTAGATTTAGCTATTTTTAGTTTACATTTATCTGGTATGTCTTCTATTTTAGGCGCTATTAATTTTATTTGTACAATTTTTAATATGCGAGTAAAAAGTCTATCTTTTCATAACTTACCATTATTTGTATGAGCTGTTTTAATTACTGCGTTTTTGTTATTATTATCATTACCTGTGCTAGCAGGAGCAATTACAATGTTATTAACAGATAGAAATTTTAATACTACTTTTTTCGATCCTGCTGGAGGAGGTGATCCTGTTTTATTTCAACACCTTTTTTGATTTTTTGGTCACCCTGAAGTTTA
>0f2195d6dae0dcb42a77dd6e662b96f7
GGTACTGGTTGAACTGTATATCCACCGTTATCAAGTGCAACAGCACATTCTGGAGGTTCTGTAGATTTAGCTATTTTTAGTTTACATTTATCTGGTATGTCTTCTATTTTAGGCGCTATTAATTTTATTTGTACAATTTTTAATATGCGAGTAAAAAGTCTATCTTTTCATAACTTACCATTATTTGTATGAGCTGTTTTAATTACTGCGTTTTTGTTATTATTATCATTACCTGTGCTAGCAGGAGCAATTACAATGTTATTAACAGATAGAAATTTTAATACTACTTTTTTCGATCCTGCTGGAGGAGGTGATCCTGTTTTATTTCAACACCTTTTTTGATTTTTTGGTCACCCTGAAGTTTA
>670208ffdb08bd49eff24565a4239ea9
GGTACTGGTTGAACAGTTTATCCTCCGTTAAGCTCAAACATTGCGCATGCTGGCATGTCTGTTGATTGTGCTATTTTTTCTCTTCATTTGGCCGGGATTTCTTCTTTATTAGGGGCTGTGAACTTTATTACAACGTTATCTAACTTGCGAGCTTACGGCATGGATCTAGAGAATATACCTTTATTTGCCTGATCTGTCTTGTTAACGGCAGTGTTGTTGCTTTTATCTTTGCCTGTATTAGCAGGGGCAATTACTATACTTCTTACTGACCGTAACTTAAATACAACTTTTTACGACCCAAGGGGGGGAGGGGACCCCGTGCTTTATCAGCATTTGTTTTGATTTTTTGGTCACCCTGAAGTTTA
>17090997c81192f7a7b39efb1ba926af
GGTACTGGATGAACAGTTTATCCCCCCCTTTCAAGAAATTTAGGGCATTCTTCTTTAAGAGTTGATATAGTAATTTTTTCTTTACATTTGGCAGGAGCTAGTTCAATTATAGGAGGAATTAATTTTATTAGAACTGTTTCTAATATACGAAGAAAAGGTTTATCTTTAGAACGAACTTCTTTATATGTTTGAGGATTATTATTAACTACTATTTTATTAGTTTTAAGTTTACCAGTATTAGCTGGAGGTATTACTATACTTTTAACTGATCGAAATATTAACACTTCATTTTTTGATCCTAGAGGAGGAGGAGATCCAATTCTATTTGAAACTTTATTTTGATTTTTTGGTCACCCTGAAGTTTA
>54a1724e687a1150c1cd8bca7db86820
GGTACTGGATGAACTGTTTACCCACCTTTATCTTCTATTGAAAGTCATTCAGGAGGTTCTGTTGATTTAGCTATATTTAGTTTACATTTAGCAGGTGCATCTTCATTATTAGGTGCTATAAATTTTATTACAACTGTTTTTAATATGAGATCACCTCATTTAAAAATGCATAGAATTCCTTTATTTGTTTGAGCTGTACTTATAACTGCAGTTTTATTATTATTATCGTTACCTGTTTTAGCGGGTGCTATAACAATGTTATTAACTGATAGAAATTTTAATACAACTTTTTTTGACCCTGCAGGTGGTGGTGATCCAATTTTATATCAACATTTATTTTGATTTTTTGGTCACCCTGAAGTTTA
>3c092f61f0a6da2574b685412c65fc77
GGTACTGGTTGAACAGTTTATCCCCCCCTTTCTAGGAATTTAGGACATTCTTCTTTAAGTGTAGATATAGTAATTTTTTCTTTACATTTAGCGGGGGCCAGTTCTATTATAGGAGGGATTAATTTTATTAGTACTGTTTCTAACATACGAAGAAAAGGTTTATCTTTAGAGCGAACTTCTCTTTATGTTTGGGGATTATTATTAACTACTATTTTATTAGTTTTAAGATTACCAGTTTTAGCGGGAGGTATTACTATGCTTTTAACTGATCGTAATATTAATACATCTTTTTTTGATCCTAGAGGTGGGGGAGATCCTATTTTATTTGAAACTTTATTTTGATTTTTTGGTCACCCTGAAGTTTA
>2ca2ebffa1f0faa0c28d4947ebfe054b
GGTACTGGTTGAACAGTTTATCCCCCGTTAAGCTCAAACATTGCGCATGCTGGTATGTCCGTTGATTGTGCTATTTTTTCTCTTCATTTGGCCGGGATTTCTTCTTTATTGGGGGCTGTGAACTTTATTACAACGTTATCTAACTTGCGAGCTTACGGCATGGATCTAGAGAATATACCTTTATTTGCCTGATCTGTCTTGTTAACGGCAGTGTTGTTGCTTTTATCTTTGCCTGTATTAGCAGGGGCAATTACTATACTTCTTACTGACCGTAACTTAAATACAACTTTTTACGACCCAAGGGGGGGAGGGGACCCCGTGCTTTATCAGCATTTGTTTTGATTTTTTGGTCACCCTGAAGTTTA
>dbd4ff22564c7999a4faa791cf0ec179
GGAACTGGATGAACAGTATATCCCCCCCTTTCTAGAAATTTAGGTCATTCTTCTTTAAGTGTAGATATAGTAATTTTTTCTTTACATTTAGCGGGGGCCAGTTCTATTATAGGAGGAATTAATTTTATTAGTACTGTTTCTAACATACGAAGAAAAGGTTTATCTTTAGAGCGAACTTCTCTTTATGTTTGGGGATTATTATTAACTACTATTTTATTAGTTTTAAGATTACCAGTTTTAGCGGGAGGTATTACTATGCTTTTAACTGATCGTAATATTAATACATCTTTTTTTGATCCTAGAGGTGGGGGAGATCCTATTTTATTTGAAACTTTATTTTGATTTTTTGGTCACCCTGAAGTTTA
>c2684c2a2c71da2f16d2653b56a81219
GGTACTGGTTGAACAGTTTATCCCCCTTTAGCTGGGGTAGAATCTCATCCTGGAGGTGCTGTAGATTATGCTATTTTTAGTTTACATCTTGCAGGTGCTTCCTCACTTTTGGGCGCTATTAATTTTATTACAACTGTAATAAATATGAGAGCTCCTAATTTATTTATGTATAGACTACCTTTATTTGTTTGAGCTATTTTTATAACAGCTATATTATTATTACTTTCTTTACCTGTTTTAGCTGGTGCAATTACTATGTTATTAACAGATAGAAATTTTAATACAACTTTTTTTGATCCTGCAGGTGGTGGAGATCCTATATTATATCAACATTTATTTTGATTTTTTGGTCACCCTGAAGTTTA
>e80557e8ad5ca9e905567207b01ab685
GGTACTGGTTGAACAGTTTATCCTCCTTTAGCTTCTATTGAAAATCATTCAGGTGGTTCTATTGATTTAGCTATTTTTAGTTTACATTTAGCTGGTGCATCTTCTATTTTAGGTGCTATTAATTTTATAACTACTGTTTTTAATATGAGATCGCCTAATTTATTTATGCATCGTATACCTTTATTTGTTTGAGCGGTTTTAATTACAGCTTTTTTATTATTATTATCTTTACCAGTATTAGCTGGTGCTATTACAATGTTATTAACAGATCGTAATTTTAATACTACTTTTTTTGATCCTGCAGGTGGTGGTGATCCTATTTTATATCAACATTTATTTTGATTTTTTGGTCACCCTGAAGTTTA
>2c93da010999bfcb25886af0983ee6bb
GGTACTGGTTGAACTGTTTACCCTCCTCTTTCAAGAATTTTAGGTCATAGAGGTAATTCTGTTGATTTTGCAATTTTTAGTTTACATTTAGCTGGTATTTCTTCAATTTTAGGAGGAATTAATTTTATAGTAACTCTTTGAAATACGCGAAGATTGGAGTATAATTTTGAAAAAGTTTCATTATTTGTATGAAGAATTATTATTACTGTAGTTTTGTTAGTATTATCTTTACCTGTTTTAGCCAGAGGTATTACAATACTTTTGCTGGATCGTAATATTAGAACTTCATTTTTTGATCCTATGGGAGGGGGAGACCCTGTTTTATTTCAACATTTATTTTGATTTTTTGGTCACCCTGAAGTTTA
>1aca823562836235a44686d4febba00c
GGTACTGGTTGAACTGTTTATCCCCCGTTAAGCTCAAACATTGCGCATGCTGGTATGTCCGTTGATTGTGCTATTTTTTCTCTTCATTTGGCCGGGATTTCTTCTTTATTAGGGGCTGTGAACTTTATTACAACGTTATCTAACTTGCGAGCTTACGGCATGGATCTAGAGAATATACCTTTATTTGCCTGATCTGTCTTGTTAACGGCAGTGTTGTTGCTTTTATCTTTGCCTGTATTAGCAGGGGCAATTACTATACTTCTTACTGACCGTAACTTAAATACAACTTTTTACGACCCAAGGGGGGGAGGGGACCCCGTGCTTTATCAGCATTTGTTTTGATTTTTTGGTCACCCTGAAGTTTA
>94e59baf9cccb4879c7a468c206ea499
GGTACTGGTTGAACAGTTTATCCCCCTCTCAGAAGAAGCTTAGGACACAGAGGGTCGGCTGTTGATTTAGCTATTTTTAGATTACACTTAGCGGGGGTAAGCTCTATTTTAAGAAGAATCAATTTCATGTGCACAATGTGAAATATTCGAGGGAGAGATGTTACATTTGAAAAAATTCCACTTTTTGTTTGAACAATTGTTATTAGAGGGTTTTTATTAGTTTTGTCTCTCCCTGTTTTGGCAGGGGGTATTACTATGCTTCTTTTAGATCGAAATATTTCCACATCTTTTTTTGATCCTAATGGAGGGGGGGACCCTGTCCTATTTCAGCATTTATTTTGATTTTTTGGTCACCCTGAAGTTTA
>2299593d7131d49886bb12bc146da235
GGTACTGGTTGAACTGTTTATCCACCTTTAGCTTCTATTGAAAATCATTCAGGTGGTTCTATAGATTTAGCTATTTTTAGTTTACATTTAGCTGGTGCATCTTCGATTTTAGGTGCTATTAATTTTATAACTACTGTTTTTAATATGAGATCGCCTAATTTATTTATGCATCGTATACCTTTATTTGTTTGAGCAGTTTTAATTACAGCTTTTTTATTATTATTATCTTTACCTGTATTAGCTGGTGCTATTACAATGTTATTAACAGATCGTAATTTTAATACTACTTTTTTTGATCCAGCAGGTGGTGGTGATCCAATTTTATATCAACATTTATTTTGATTTTTTGGTCACCCTGAAGTTTA
>067c7ff30c583c25340bb7891c2eae4a
GGTACTGGTTGAACAGTTTATCCCCCCCTTTCAAGAAATTTAGGGCATTCTTCTTTAAGAGTTGATATAGTAATTTTTTCTTTACATTTGGCAGGAGCTAGTTCAATTATAGGAGGAATTAATTTTATTAGAACTGTTTCTAATATACGAAGAAAAGGTTTATCTTTAGAACGAACTTCTTTATATGTTTGAGGATTATTATTAACTACTATTTTATTAGTTTTAAGTTTACCAGTATTAGCTGGAGGTATTACTATACTTTTAACTGATCGAAATATTAACACTTCATTTTTTGATCCTAGAGGAGGAGGAGATCCAATTCTATTTGAAACTTTATTTTGATTTTTTGGTCACCCTGAAGTTTA
>b23f90b7af5c717bebf6c314ddc5de6a
GGTACTGGATGAACTGTATATCCCCCCCTTTCAAGAAATTTAGGGCATTCTTCTTTAAGAGTTGATATAGTAATTTTTTCTTTACATTTGGCAGGAGCTAGTTCAATTATAGGAGGAATTAATTTTATTAGAACTGTTTCTAATATACGAAGAAAAGGTTTATCTTTAGAACGAACTTCTTTATATGTTTGAGGATTATTATTAACTACTATTTTATTAGTTTTAAGTTTACCAGTATTAGCTGGAGGTATTACTATACTTTTAACTGATCGAAATATTAACACTTCATTTTTTGATCCTAGAGGAGGAGGAGATCCAATTCTATTTGAAACTTTATTTTGATTTTTTGGTCACCCTGAAGTTTA
>66159ce4c7e916b795b5e9e1cb2e8178
GGTACTGGTTGAACTGTTTATCCTCCTTTAGCTTCTATTGAAAATCATTCAGGTGGTTCTATTGATTTAGCTATTTTTAGTTTACATTTAGCTGGTGCATCTTCTATTTTAGGTGCTATTAATTTTATAACTACTGTTTTTAATATGAGATCGCCTAATTTATTTATGCATCGTATACCTTTATTTGTTTGAGCGGTTTTAATTACAGCTTTTTTATTATTATTATCTTTACCAGTATTAGCTGGTGCTATTACAATGTTATTAACAGATCGTAATTTTAATACTACTTTTTTTGATCCTGCAGGTGGTGGTGATCCTATTTTATATCAACATTTATTTTGATTTTTTGGTCACCCTGAAGTTTA
>887ad40350222da5d0fcbb5df9e7cfc2
GGTACTGGATGAACTGTTTATCCCCCGTTAAGCTCAAACATTGCGCATGCTGGTATGTCCGTTGATTGTGCTATTTTTTCTCTTCATTTGGCCGGGATTTCTTCTTTATTGGGGGCTGTGAACTTTATTACAACGTTATCTAACTTGCGAGCTTACGGCATGGATCTAGAGAATATACCTTTATTTGCCTGATCTGTCTTGTTAACGGCAGTGTTGTTGCTTTTATCTTTGCCTGTATTAGCAGGGGCAATTACTATACTTCTTACTGACCGTAACTTAAATACAACTTTTTACGACCCAAGGGGGGGAGGGGACCCCGTGCTTTATCAGCATTTGTTTTGATTTTTTGGTCACCCTGAAGTTTA
>482d6a94129ab973013d3fb95158b0ac
GGTACTGGTTGAACTGTTTACCCACCGTTAGCTTCGATAGAAGCACATTCGGGGGGTTCTGTAGATTTAGCAATTTTTAGTCTTCATTTAGCAGGTGCTTCTTCTATTTTAGGTGCTATGAATTTTATTACTACAGTAATGAATATGAGATCACCAGGATTAAAAATGCATAGAATTCCTTTATTTGTTTGAGCTATATTTATTACAGCTATATTATTATTATTATCTTTACCGGTGTTAGCTGGAGCAATTACAATGTTATTAACTGATCGTAATTTTAATACTACTTTTTTTGATCCTGCGGGTGGTGGAGATCCAATATTATATCAACATTTATTCTGATTTTTTGGTCACCCTGAAGTTTA
>f0b599207b9a7b944bab82ae22d4a891
GGTACTGGTTGAACAGTTTATCCTCCTCTAAGGGCCAATATGTCTCATTCGGGTGCTAGGGTAGACTTCGCAATTTTTTCTTTACATTTAGCAGGGGTTTCTTCAATTTTAGGGGCCATGAATTTCATTAGAACAGTGATAAATATGCGCTGTGTTGGGCTAAAATTGGACACAATACCACTATTTGTTTGATCAGTCTTAATTACAACAATTCTTCTCCTTTTGGCTTTACCTGTTTTAGCTGGAGCTATTACTATACTTTTAACAGATCGAAATTTAAATACTAGATTTTATGATGTTTCAGGAGGAGGAGATCCTATCTTATACCAACACTTATTCTGATTTTTTGGTCACCCTGAAGTTTA
>38b131b51bd5a9b8705988d4a6457573
GGTACTGGATGAACAGTATATCCCCCCCTTTCAAGAAATTTAGGGCATTCTTCTTTAAGAGTTGATATAGTAATTTTTTCTTTACATTTGGCAGGAGCTAGTTCAATTATAGGAGGAATTAATTTTATTAGAACTGTTTCTAATATACGAAGAAAAGGTTTATCTTTAGAACGAACTTCTTTATATGTTTGAGGATTATTATTAACTACTATTTTATTAGTTTTAAGTTTACCAGTATTAGCTGGAGGTATTACTATACTTTTAACTGATCGAAATATTAACACTTCATTTTTTGATCCTAGAGGAGGAGGAGATCCAATTCTATTTGAAACTTTATTTTGATTTTTTGGTCACCCTGAAGTTTA
>8ca7ecdfb11697788c14320bdaad6d7f
GGTACTGGTTGAACTGTTTATCCCCCTTTAGCTGGGGTAGAATCTCATCCTGGAGGTGCTGTAGATTATGCTATTTTTAGTTTACATCTTGCAGGTGCTTCCTCACTTTTGGGCGCTATTAATTTTATTACAACTGTAATAAATATGAGAGCTCCTAATTTATTTATGTATAGACTACCTTTATTTGTTTGAGCTATTTTTATAACAGCTATATTATTATTACTTTCTTTACCTGTTTTAGCTGGTGCAATTACTATGTTATTAACAGATAGAAATTTTAATACAACTTTTTTTGATCCTGCAGGTGGTGGAGATCCTATATTATATCAACATTTATTTTGATTTTTTGGTCACCCTGAAGTTTA
>1c97aec195f4451617915ba8acb1a924
GGTACTGGTTGAACAGTTTATCCCCCGTTAAGCTCAAACATTGCGCATGCTGGTATGTCCGTTGATTGTGCTATTTTTTCTCTTCATTTGGCCGGGATTTCTTCTTTATTAGGGGCTGTGAACTTTATTACAACGTTATCTAACTTGCGAGCTTACGGCATGGATCTAGAGAATATACCTTTATTTGCCTGATCTGTCTTGTTAACGGCAGTGTTGTTGCTTTTATCTTTGCCTGTATTAGCAGGGGCAATTACTATACTTCTTACTGATCGTAACTTAAATACAACTTTTTACGACCCAAGGGGGGGAGGGGACCCCGTGCTTTATCAGCATTTGTTTTGATTTTTTGGTCACCCTGAAGTTTA
>ce6634caa567fc238f73237d1bc70564
GGTACTGGTTGAACAGTTTATCCTCCATTGTCAAGTATTTTAGGGCATAGAGGACATTCTGTTGATTATGCAATTTTTAGCTTGCACATGGCTGGAATTTCTTCTATTTTAGGAGGAATTAATTTTATAGTAACATTATGAAATACTCGAAACATTGAGTATAATTTTGAGAAAATTAGTCTTTTTGTTTGAAGTATTATTATTACTGTTGTGCTTCTTGTTCTTTCTTTACCTGTTTTAGCAAGTGGTATTACAATACTTCTTTTAGATCGAAATATTAGAACTTCTTTTTTTGATCCTTTGGGGGGAGGAGATCCTGTACTTTTTCAACATTTATTTTGATTTTTTGGTCACCCTGAAGTTTA
>2b6c361539aefc4037398f280c6177ec
GGTACTGGTTGAACTGTTTACCCTCCTTTATCAAGAATTTTGGGTCATAGAGGTTCATCCGTTGATTTTGCTATTTTTAGTCTTCATTTAGCAGGAATTTCATCTATTTTGGGGGGTATTAATTTTATAGTAACTTTATGAAATACTCGGAGAGTAGAATTTAATTTTGAAAAAATTAGTCTTTTTGTTTGAAGAGTTATTATTACTGTTTTACTTTTAGTTTTATCCTTACCTGTTTTAGCTAGAGGAATTACTATATTACTTTTAGATCGAAATATTAGAACTTCATTTTTTGATCCAATAGGGGGAGGTGATCCAGTTTTATTTCAACATCTTTTTTGATTTTTTGGTCACCCTGAAGTTTA
>d127111909854d5c5dd45712c0928ef0
GGTACTGGTTGAACAGTTTATCCTCCTCTCTCATCCTCTTTAGCTCACACGAGAGTCTCAGTTGACTTAACTATTTTCTCCTTACACTTAGCCGGGGCTAGTAGAATCTTAGGGGCTGTTAACTTTATCACAACTATCTTTAATATACGAACTTTAGGTATGACATTATCCACTACCCCCCTATTTGTTTGGTCAGTCTTAGTTACTGCAATTTTATTGCTCTTATCCCTACCGGTCCTAGCTGGCGCTATTACCATACTTCTCACTGATCGTAACTTTAACACTACTTTCTTTGACCCTGTAGGCGGGGGGGACCCTATCCTGTACCAACACCTATTTTGATTTTTTGGTCACCCTGAAGTTTA
>b637640acf298bf83f2a1b67a8085a7c
GGTACTGGTTGAACAGTTTATCCTCCTTTATCTGGTATAGAAGGACATCCTGGAGGTGCTGTTGATTATGCAATTTTTAGTTTACATGTAGCTGGTGCATCTTCTCTTTTAGGTGCCATTAATTTTATTACTACAGTAATAAACATGAGATCTCCTAATTTACATATGTATAGATTACCTTTATTTGTTTGAGCAATTTTTATTACAGCATTTCTTCTTTTATTATCTTTACCTGTATTAGCTGGAGCTATTACAATGCTTTTAACTGATAGAAATTTTAATACTACTTTTTTTGATCCAGCAGGAGGTGGGGATCCTATTTTGTATCAACATCTTTTTTGATTTTTTGGTCACCCTGAAGTTTA
>a27090d544bebed412a24f6b10ce1634
GGTACTGGTTGAACTGTTTACCCTCCTTTAGCTGGGATTGAGGCCCACTCAGGGGGTTCAGTTGATTTAGCTATATTTAGTTTACATTTAGCCGGTGTATCATCATTACTTGGTGCTATAAATTTTATCACAACTATAATAAATATGAGAGTAAAAGGTATGACAATGCTAAAAAAACCTTTATTTTCTTGAGCTATCTTTATAACAGCAATCTTACTATTATTAGCTTTACCGGTTTTAGCTGGAGCTATAACAATGTTATTAACTGATAGAAATTTTAATACTTCTTTTTTTGATCCTTCTGGAGGAGGTGATCCAATACTTTATCAACATTTATTTTGATTTTTTGGTCACCCTGAAGTTTA
>59016a23f1889e194849436131114e26
GGTACTGGTTGAACAGTTTATCCTCCACTTTCTAGTATAGCTTCGCATTCTGGTGGTTCTGTAGATTTAGCAATATTTAGTTTACATTTATCAGGTATTGCTTCTTTATTAGGTGCGATAAATTTTATTACAACTGTTTATAATATGCGTTTAAAAGGTTTAACTTTTTATAGATTGCCTTTGTTTGCATGAGCATTAATAATAACTGCAGTATTATTATTATTATCTTTACCAGTTTTAGCTGGTGGAATTACAATGTTACTTACTGATAGAAATTTTAATACTTCATTCTTTGATCCTGCAGGTGGTGGAGATCCTATTTTATATCAACATTTATTTTGATTTTTTGGTCACCCTGAAGTTTA
>b52de62915a0384d7355ae410b6cd417
GGTACTGGTTGAACTGTTTACCCCCCTTTAGCAGGTAATATTTCCCACAGGGGGCCTAGAGTAGATTTAGCTATTTTTTCTTTACATCTTGCCGGGGCAAGCTCAATCCTGGGTGCTATCAATTTTATCTCCACAGTTATTAATATACATACTTATAATATAACTATAGATAAGATTTCTTTATTTGTTTGGTCTGTTTTTATTACTGCTATCTTATTATTATTATCTTTACCTGTTTTAGCTGGAGCAATTACTATATTATTAACTGATCGAAATCTAAATACTGCCTTCTTTGACCCTAGAGGGGGTGGTGACCCTATTCTCTATCAACACTTATTTTGATTTTTTGGTCACCCTGAAGTTTA
>f8a0b0efea10144ad2af7a7c7d3a392b
GGTACTGGTTGAACAGTTTATCCCCCTCTCAGAAGAAGCTTAGGACACAGAGGGTCGGCTGTTGATTTAGCTATTTTTAGATTACACTTAGCGGGGGTAAGCTCTATTTTAAGAAGAATCAATTTCATGTGCACAATGTGAAATATTCGAGGGAGAGATGTTACATTTGAAAAAATTCCACTTTTTGTTTGAACAATTGTTATTAGAGGGTTTTTATTAGTTTTGTCTCTCCCTGTTTTGGCCGGGGGTATTACTATGCTTCTTTTAGATCGAAATATTTCCACATCTTTTTTTGATCCTAATGGAGGGGGGGACCCTGTCCTATTTCAGCATTTATTTTGATTTTTTGGTCACCCTGAAGTTTA
>77f26837660f836dc501b96084bd131c
GGTACTGGTTGAACAGTTTATCCTCCATTAGCTTCAATTGAAAGTCATTCTGGAGGTTCAGTAGATTTAGCTATCTTTAGTTTACATTTAGCGGGTGCTTCTTCAATATTAGGTGCAATGAATTTTATAACAACTGTAATAAATATGAGAGCGCCTGGTTTAAAAATGCATAGAATTCCTTTATTTGTTTGAGCTGTTTTTATTACTGCTATATTGTTATTATTATCATTGCCTGTATTAGCTGGAGCTATTACAATGTTATTAACAGATAGAAATTTTAATACTACTTTTTTTGATCCAGCAGGTGGTGGTGATCCTATTTTATATCAACATTTATTTTGATTTTTTGGTCACCCTGAAGTTTA
>08c21d160474e14879f42f2f3246e4b9
GGTACTGGATGAACTGTTTATCCTCCTTTATCAAGAATTTTGGGTCATAGAGGTTCATCCGTTGATTTTGCTATTTTTAGTCTTCATTTAGCAGGAATTTCATCTATTTTGGGGGGTATTAATTTTATAGTAACTTTATGAAATACTCGGAGAGTAGAATTTAATTTTGAAAAAATTAGTCTTTTTGTTTGAAGAGTTATTATTACTGTTTTACTTTTAGTTTTATCCTTACCTGTTTTAGCTAGAGGAATTACTATATTACTTTTAGATCGAAATATTAGAACTTCATTTTTTGATCCAATAGGGGGAGGTGATCCAGTTTTATTTCAACATCTTTTTTGATTTTTTGGTCACCCTGAAGTTTA
>a3ae7bc444fff046c9c8c5e6c5da30a1
GGTACTGGTTGAACAGTTTATCCTCCATTATCAAGTATTCAAAGTCACTCTGGTGGTGCTGTAGATTTTGCAATATTTAGTTTACATATTGCAGGGGCTTCTTCTTTATTAGGTGCTATTAATTTTATAACTACTGTATTAAATATGCGAAGTCCTGGTCTTTATATGTATAGATTACCGTTATTTGTATGAGCAGTTTTTATAACTGCAATTTTATTATTATTATCTTTACCAGTATTAGCAGGTGCTATTACAATGTTATTAACTGATCGTAATTTTAATACTACATTTTTTGATCCTGCAGGTGGTGGTGATCCTATATTATATCAACATTTATTTTGATTTTTTGGTCACCCTGAAGTTTA
>ba4274ec01512b6b52ccf523ecc81128
GGTACAGGTTGAACTGTTTATCCCCCACTTAGGGCTAATTTGGCACATGCAGGGGCTTCAGTAGACTGTGCTATTTTTTCTCTTCATTTAGCGGGGATCTCATCTCTGCTGGGGGCCGTAAATTTTATTAGAACCTTAGGTAATTTGCGAACTCTGGGAATAGGAATAGACAGAGTTCCCTTATTTGCGTGGGCAGTGTTTATTACTGCGGTACTTTTGTTACTCTCTTTACCGGTCCTAGCTGGAGCTATTACTATGTTATTAACTGACCGAAATTTAAACACATCCTTTTATGACGTAGCTGGAGGTGGAGACCCTGTTCTGTACCAACACTTATTTTGATTTTTTGGTCACCCTGAAGTTTA
>3e7b41808e53040d57adce921c63f611
GGTACAGGTTGAACTGTTTATCCTCCTTTATCTAGTATAGAGAGTCATTCGGGTGGTTCTGTAGATTTTGCTATTTTTAGTTTACATATTGCAGGTGTTTCTTCTTTATTGGGTGCTATTAATTTTATAACTACAGTCATAAATATGAGATCTCCTGGTTTATATTTTTATAGATTACCTTTATTTGTTTGAGCTGTATTTATAACAGCTTTTTTATTATTATTATCATTACCTGTTTTAGCCGGAGGTATAACAATGTTATTAACTGATCGTAATTTTAATACAACTTTTTTTGATCCAGCAGGAGGTGGTGATCCTATTTTATATCAACATCTTTTTTGATTTTTTGGTCACCCTGAAGTTTA
>2b31edcf67d513ad8a5ac6879bac08fc
GGTACTGGATGAACTGTTTATCCACCTTTATCTAGTATAAGTTTTCATTCGAGTATTGCACTCGATTTTGCTATTTTAAGTTTACATATTGCAGGTATAAGTTCCATTGCTGGTTCTATTAATATGATAACTACAGTAATGCATTGTAGGTTTGCCCGTATTTCTGTAATTCCTTTATTTTGTTGATCTATTTTATTAACTGCTATTTTATTAGTATTATCTTTGCCTGTACTTGCTGCGGGTTTAACTATGTTATTAACGGATCGTAATTTTAATACTTCATTTTTTGAAATTAATGGTGGAGGTGATCCTCTATTATATCAACATATTTTTTGATTTTTTGGTCACCCTGAAGTTTA
>74d03b25e803b774ef32c5b02e06db88
GGTACAGGTTGAACTGTTTATCCTCCTTTATCTGGTATAGAAGGACATCCTGGAGGTGCTGTTGATTATGCAATTTTTAGTTTACATGTAGCTGGTGCATCTTCTCTTTTAGGTGCCATTAATTTTATTACTACAGTAATAAACATGAGATCTCCTAATTTACATATGTATAGATTACCTTTATTTGTTTGAGCAATTTTTATTACAGCATTTCTTCTTTTATTATCTTTACCTGTATTAGCTGGAGCTATTACAATGCTTTTAACTGATAGAAATTTTAATACTACTTTTTTTGATCCAGCAGGAGGTGGGGATCCTATTTTGTATCAACATCTTTTTTGATTTTTTGGTCACCCTGAAGTTTA
>babcdc85e10058d8017eadc65073337a
GGAACAGGTTGAACTGTATATCCCCCGTTAAGCTCAAACATTGCGCATGCTGGTATGTCCGTTGATTGTGCTATTTTTTCTCTTCATTTGGCCGGGATTTCTTCTTTATTGGGGGCTGTGAACTTTATTACAACGTTATCTAACTTGCGAGCTTACGGCATGGATCTAGAGAATATACCTTTATTTGCCTGATCTGTCTTGTTAACGGCAGTGTTGTTGCTTTTATCTTTGCCTGTATTAGCAGGGGCAATTACTATACTTCTTACTGACCGTAACTTAAATACAACTTTTTACGACCCAAGGGGGGGAGGGGACCCCGTGCTTTATCAGCATTTGTTTTGATTTTTTGGTCACCCTGAAGTTTA
>78c6445aa07e229217ad2a332e5938bd
GGTACTGGTTGAACTGTTTACCCGCCGTTAGCAGGAAAAGCATCTCATTCTGGTGCATCTGTTGACATTGCTATTTTTAGTTTACATTTAGCTGGTGCTTCATCGCTTTTAGGAGCTGTTAATTTTATCACGACTATTATCAATATGCGAGCACCTGGTATGTACATGCATATGTTACCTTTATTTGTTTGAGCAGTTTTTATTACTGCTTTTTTATTATTGTTATCATTACCTGTTTTAGCTGGTGCTATCACAATGTTATTAACTGATCGAAATTTTGGTACTAGTTTTTTTGTTCCAAATGGTGGTGGTGACCCGCTTCTATATCAACATTTATTTTGATTTTTTGGTCACCCTGAAGTTTA
>0e0b08a8b5b11fca5a62c8feaf2f352a
GGTACTGGTTGAACAGTTTATCCCCCTCTCAGAAGAAGCTTAGGACACAGGGGGTCGGCTGTTGATTTAGCTATTTTTAGATTACACTTAGCGGGGGTAAGCTCTATTTTAAGAAGAATTAATTTTATGTGCACAATGTGAAATATTCGAGGGAGAGATGTTACATTTGAAAAAATTCCACTTTTTGTTTGAACAATTGTTATTAGAGGTTTTTTATTAGTTTTGTCTCTCCCCGTTTTGGCAGGAGGTATTACTATGCTTCTTTTAGATCGAAATATTTCCACATCTTTTTTTGATCCTAATGGAGGGGGGGATCCTGTGTTATTTCAGCATTTATTTTGATTTTTTGGTCACCCTGAAGTTTA
>142afca83a12f609318116ad3878d930
GGTACTGGATGAACTGTTTATCCTCCTCTAAGGGCCAATATGTCTCATTCGGGTGCTAGGGTAGACTTCGCAATTTTTTCTTTACATTTAGCAGGGGTTTCTTCAATTTTAGGGGCCATGAATTTCATTAGAACAGTGATAAATATGCGCTGTGTTGGGCTAAAATTGGACACAATACCACTATTTGTTTGATCAGTCTTAATTACAACAATTCTTCTCCTTTTGGCTTTACCTGTTTTAGCTGGAGCTATTACTATACTTTTAACAGATCGAAATTTAAATACTAGATTTTATGATGTTTCAGGAGGAGGAGATCCTATCTTATACCAACACTTATTCTGATTTTTTGGTCACCCTGAAGTTTA
>0d72683bb319e59dc784ba51cf8d4cbf
GGTACTGGTTGAACAGTTTATCCCCCTCTCAGAAGAAGCTTAGGACACAGAGGGTCGGCTGTTGATTTGGCTATTTTTAGATTACACTTAGCAGGGGTAAGCTCTATTTTAAGAAGAATTAATTTTATGTGCACAATGTGAAATATTCGAGGGAGAGATGTTACATTTGAAAAAATTCCACTTTTTGTTTGAACAATTGTTATTAGAGGGTTTTTATTAGTTTTGTCTCTCCCCGTTTTGGCAGGAGGTATTACTATGCTTCTTTTAGATCGAAATATTTCCACATCTTTTTTTGATCCTAATGGAGGGGGGGATCCTGTGCTATTTCAGCATTTATTTTGATTTTTTGGTCACCCTGAAGTTTA
>23dcb5f1af5a25375b56d4ec5c12b488
GGTACAGGTTGAACTGTTTATCCTCCGTTAAGTTTAATAGTAGGTCATTCTGGGGGTGCTGTTGATTTGGCTATATTCTCTTTACATATAGCAGGTATTTCTTCTATAGCGGGTAGTATAAATTTTATAACTACTATTATAAATATGAGAATACCGGGTATGACTTATTATAGAATGCCTTTATATATTTGATCATTATTAATTACATCTTTTCTATTAATATTTACATTACCTGTATTAGCTGGAGCTATCACTATGCTATTAACAGATAGAAATTTTAATACTACATTTTTTGATCCTTCTGGAGGAGGAGATCCCGTATTATTTCAACATTTATTCTGATTTTTTGGTCACCCTGAAGTTTA
>5061837479b34348566f08d7095115c6
GGTACTGGTTGAACTGTTTACCCTCCTCTTAGAAGAGCTCTTGGCCATAGAGGCAATTCGGTTGATTTTGCCATTTTTAGACTACATTTAGCTGGTCTAGGATCTATTTTAAGTAGACTTAATTTTATAATTACTTTCTTTAATTTTCGTAGAATTAGAGAAAGTTATTCTAGAGTAGGTCTTTTTGTGTGAACGGTTGTAGTTACTGCTTTTCTTTTAATTGCTTCTTTGCCTGTTTTAGCAGGGGGTATTACAATGTTATTGTTTGATCGAAATATTTCTACTTCTTTCTATGATCCATCAGGTGGAGGAGATCCTGTACTTTTTCAACACCTTTTTTGATTTTTTGGTCACCCTGAAGTTTA
>fa0b973a28464fa2ed24062a4707066f
GGTACAGGTTGAACAGTTTATCCTCCTTTATCAGGTATTCAATCACATTCGGGAGGTTCTGTAGATTTAGCTATTTTCAGTTTACATTTAGCAGGAACTTCTTCTTTATTGGGTTCTATAAATTTTATTACAACTATTTTTAATATGAGAGTTCCTGGAATGGAAATGCATAAAATACCATTATTTGTATGAGCGATTTTAATAACTGCGTTTTTATTGTTATTATCACTACCTGTTTTAGCTGGAGCTATTACCATGCTTTTAACGGATCGTAATTTTAATACTACTTTTTTTGATCCTGCAGGTGGAGGAGATCCCATTTTATATCAACATTTATTTTGATTTTTTGGTCACCCTGAAGTTTA
>dccd7dc2e9f3cb93dbc702c3836d2a96
GGAACTGGTTGAACAGTATATCCTCCTTTATCAGGTATTCAATCACATTCGGGAGGTTCTGTAGATTTAGCTATTTTCAGTTTACATTTAGCAGGAACTTCTTCTTTATTGGGTTCTATAAATTTTATTACAACTATTTTTAATATGAGAGTTCCTGGAATGGAAATGCATAAAATACCATTATTTGTATGAGCGATTTTAATAACTGCGTTTTTATTGTTATTATCACTACCTGTTTTAGCTGGAGCTATTACCATGCTTTTAACGGATCGTAATTTTAATACTACTTTTTTTGATCCTGCAGGTGGAGGAGATCCCATTTTATATCAACATTTATTTTGATTTTTTGGTCACCCTGAAGTTTA
>75840df089767a1eb8884c04f5f1a5ed
GGTACTGGTTGAACAGTTTATCCCCCATTATCTACTATTGTATATAGTCCTGGGGCTTCTGTTGATTTCCTTATAGGTTCTTTGCATTTAGCCGGTTTATCTTCCCTTTTAGGTGCAATAAATTTTATAGTAACCTTTATACATATGAGATCATTTAAACCTCTTGATATACCTTTGTTTGCATGATCCATTTTTGTCACGTCAGTTTTATTACTATTAGCTGTTCCAGTTTTAGCTGGTGGGTTAACTATGTTAATAACAGATCGGCATTTTGGTACATGTTTTTTTGACCCGTTTTCGGGTGGAGATCCGATTTTATATCAGCACATATTTTGATTTTTTGGTCACCCTGAAGTTTA
>10cca56489884366a21a4f2897f9bad0
GGTACTGGTTGAACAGTTTATCCTCCTTTAGCTAGTATACAATATCATTCAGGAGGTTCTGTTGATTTAGCTATTTTTAGTTTGCATATTGCAGGTGCTTCTTCTTTATTAGGAGCTATAAATTTTATAACTACTATTATAAATATGAGAGCTCCTACTTTAGGTTTTCATAGATTGCCTTTATTTGTATGAGCTGTATTTATAACAGCTATTTTATTATTATTATCATTACCTGTATTAGCAGGTGCTATTACAATGCTTTTAACTGATCGAAATTTTAATACCACATTTTTTGATCCAGCAGGAGGAGGTGATCCTATTTTATATCAACATTTATTTTGATTTTTTGGTCACCCTGAAGTTTA
>7495aced1ec964da5521fe9255904647
GGTACTGGTTGAACAGTTTATCCTCCTTTAGCTTCAATTGAAAGTCATTCTGGTGGTTCAGTAGATTTGGCTATTTTTAGTTTACATTTAGCGGGTGCTTCTTCTATTTTAGGTGCTATTAATTTCATAACTACCACTTTAAATATGCGTTCACCTAATTTACATATGCATCGTATACCTCTTTTTGTGTGAGCTATATTTATTACTGCAATATTATTATTATTATCTTTACCTGTATTAGCAGGTGCTATTACTATGTTATTAACTGATCGTAATTTTAATACTAGCTTTTTTGATCCAGCTGGTGGAGGTGATCCAATATTATATCAACATTTATTTTGATTTTTTGGTCACCCTGAAGTTTA
>7c369eb244e5b160ad5a59928d31902d
GGTACTGGTTGAACTGTTTATCCTCCTTTATCTAGTATAGAGAGTCATTCGGGTGGTTCTGTAGATTTTGCTATTTTTAGTTTACATATTGCAGGTGTTTCTTCTTTATTGGGTGCTATTAATTTTATAACTACAGTCATAAATATGAGATCTCCTGGTTTATATTTTTATAGATTACCTTTATTTGTTTGAGCTGTATTTATAACAGCTTTTTTATTATTATTATCATTACCTGTTTTAGCCGGAGGTATAACAATGTTATTAACTGATCGTAATTTTAATACAACTTTTTTTGATCCAGCAGGAGGTGGTGATCCTATTTTATATCAACATCTTTTTTGATTTTTTGGTCACCCTGAAGTTTA
>c23d8c12e382789a57efa09d263a28bb
GGTACTGGTTGAACAGTTTATCCTCCATTATCAGGAGTAGAATCACATTCTGGTGGTTCAGTAGATTTAGCTATATTTAGTTTACATGTAGCAGGTGCTTCTTCTCTATTAGGTGCTATTAATTTTATTACTACTATTTTAAATATGAGAGTACCTAATATGCATATGATGCGTATGCCTTTATTTTCTTGAGCAGTATTTATAACTGCTATATTATTATTACTATCATTACCAGTATTAGCAGGAGCAATAACAATGTTATTAACAGATCGTAATTTTAACACTACATTTTTTGATCCAGCAGGTGGTGGAGATCCTATTTTATATCAACATTTATTCTGATTTTTTGGTCACCCTGAAGTTTA
>0b994f2e1e1e4395fd897027f500426d
GGTACTGGATGAACTGTTTATCCCCCCCTTTCTAGAAATTTAGGACATTCTTCTTTAAGTGTTGATATAGTAATTTTTTCTTTACATTTAGCGGGGGCCAGTTCTATTATAGGGGGGATTAATTTTATTAGTACTGTTTCTAATATACGAAGAAAAGGTTTATCTTTAGAGCGAACTTCTCTTTATGTTTGGGGATTATTATTAACTACTATTTTATTAGTTTTAAGATTACCAGTTTTAGCGGGAGGTATTACTATGCTTTTAACTGATCGTAATATTAATACATCTTTTTTTGATCCTAGGGGTGGGGGAGATCCTATTTTATTTGAAACTTTATTTTGATTTTTTGGTCACCCTGAAGTTTA
>c28fb70557bc5c2847bcbc77acbd97a7
GGTACTGGTTGAACTGTTTATCCTCCTCTCTCATCCTCTTTAGCTCACACGAGAGTCTCAGTTGACTTAACTATTTTCTCCTTACACTTAGCCGGGGCTAGTAGAATCTTAGGGGCTGTTAACTTTATCACAACTATCTTTAATATACGAACTTTAGGTATGACATTATCCACTACCCCCCTATTTGTTTGGTCAGTCTTAGTTACTGCAATTTTATTGCTCTTATCCCTACCGGTCCTAGCTGGCGCTATTACCATACTTCTCACTGATCGTAACTTTAACACTACTTTCTTTGACCCTGTAGGCGGGGGGGACCCTATCCTGTACCAACACCTATTTTGATTTTTTGGTCACCCTGAAGTTTA
>3d980554ec493e12c94277bd42183b77
GGTACTGGATGAACTGTTTATCCACCTTTAGCTTCTATTGAAAATCATTCAGGTGGTTCTATAGATTTAGCTATTTTTAGTTTACATTTAGCTGGTGCATCTTCGATTTTAGGTGCTATTAATTTTATAACTACTGTTTTTAATATGAGATCGCCTAATTTATTTATGCATCGTATACCTTTATTTGTTTGAGCAGTTTTAATTACAGCTTTTTTATTATTATTATCTTTACCTGTATTAGCTGGTGCTATTACAATGTTATTAACAGATCGTAATTTTAATACTACTTTTTTTGATCCAGCAGGTGGTGGTGATCCAATTTTATATCAACATTTATTTTGATTTTTTGGTCACCCTGAAGTTTA
>6541bdcf2d8449479b8d82bd3fbe4b43
GGTACTGGTTGAACTGTTTACCCTCCTTTATCTTCTATTGAAAGTCATTCTGGAGGTTCAGTTGATTTAGCAATATTTAGTTTACATTTAGCAGGTGCATCTTCAATTTTAGGGGCAATGAATTTTATTACAACAGTATTAAACATGAGATCACCTAATTTAAAAATGCATAGAATTCCTTTATTTGTTTGAGCTGTTTTTATTACTGCTATACTATTATTATTATCATTACCTGTTTTAGCCGGAGCAATTACAATGTTATTAACTGATAGAAACTTTAATACAACTTTTTTTGACCCAGCTGGTGGAGGAGATCCTATTTTATACCAACATTTATTTTGATTTTTTGGTCACCCTGAAGTTTA
>ecfdb038c36d34ab5d7d3cc49bce9e43
GGTACTGGTTGAACTGTTTATCCTCCATTAGCTGGAATTGAATCACATTCAGGAGGTTCTATTGATTTAGCTATTTTTAGTTTACATTTAGCTGGTGCTTCTTCAATTTTAGGTGCTATGAATTTTATTACTACTGTAATAAATATGAGAGCTCCTGGATTAAAAATGCATAGAATTCCTTTATTTGTTTGAGCTGTATTTATTACTGCATTCTTATTATTATTATCTTTACCAGTTTTAGCAGGTGCTATTACTATGTTATTAACTGATAGAAATTTTAATACTACATTCTTTGATCCAGCAGGAGGTGGTGATCCAATTTTATATCAACATTTATTTTGATTTTTTGGTCACCCTGAAGTTTA
>de4c23e0e523541233d5f9e5cd82ca87
GGTACTGGTTGAACTGTTTATCCTCCTTTATCAAGTTTATTTTATCATTCAGGTCCTTCAGTTGATTTAGCTATATTTAGTTTACATTTAGCTGGGGCTTCCTCAATTTTAGGAGCTATTAATTTTATTACAACAATTATAAATATGAGATGTCATAATATGACATGAGATTTTTTACCATTATTTTGTTGAGCTGTTTTTGTAACTGCTTTTTTATTATTACTTTCATTACCTGTTTTAGCAGCTGCAATTACAATGTTATTAACAGATAGAAATTTTGGAACAACCTTCTTTGACCCAATGGGAGGAGGAGATCCTATTTTATATCAACATTTATTTTGATTTTTTGGTCACCCTGAAGTTTA
>20d44dca4be7ab13dc5920b926ef8204
GGTACTGGATGAACTGTTTATCCCCCTCTCAGAAGAAGCTTAGGACACAGGGGGTCGGCTGTTGATTTAGCTATTTTTAGATTACACTTAGCGGGGGTAAGCTCTATTTTAAGAAGAATTAATTTTATGTGCACAATGTGAAATATTCGAGGGAGAGATGTTACATTTGAAAAAATTCCACTTTTTGTTTGAACAATTGTTATTAGAGGTTTTTTATTAGTTTTGTCTCTCCCCGTTTTGGCAGGAGGTATTACTATGCTTCTTTTAGATCGAAATATTTCCACATCTTTTTTTGATCCTAATGGAGGGGGGGATCCTGTGTTATTTCAGCATTTATTTTGATTTTTTGGTCACCCTGAAGTTTA
>8a4d564acd8c921a8aed3d94100c2611
GGTACTGGATGAACTGTTTATCCTCCTTTATCTAGTATACATGCACATTCAGGAGGTTCTGTAGATTTAGCTATATTTAGTTTACATATAGCGGGTGCTTCTTCTTTATTAGGTGCTATTAATTTTATAACAACAATTTTTAATATGAGATCACCTTTATTAGAGATGCATAAAATACCTTTATTTGTTTGAGCTATTTTAATCACAGCTTTTTTACTTCTATTATCTTTACCTGTGTTAGCAGGTGCTATTACTATGTTATTAACTGATCGGAATTTTAATACAACATTTTTTGATCCTGCAGGTGGTGGTGATCCAATATTATATCAACATTTATTTTGATTTTTTGGTCACCCTGAAGTTTA
>d4bdc0317c1df0e9db3b07ae18ce4191
GGTACTGGTTGAACAGTTTATCCTCCTTTATCAAGTAATTTATCACATTCTGGTGGTTCAGTTGATTTAGCTATTTTTAGTTTACATTTATCAGGTGTTTCATCTATTGCAAGTTCTATTAACTTTATGACAACAATTTTGAATATGAGAGTGGAAGGTATGACTTTATTTAGAATGCCTTTATTCATTTGATCTATGTTATTAACTTCTTTTTTATTAATATTATCTTTACCTGTTTTAGCTGCTGGAATAACAATGTTATTAACTGATAGAAATTTTAATACTACTTTTTTTGATCCTATAGGAGGTGGAGATCCTATTTTATATCAACATTTATTTTGATTTTTTGGTCACCCTGAAGTTTA
>e66079519832af8c4b108094255bb1a9
GGTACTGGATGAACAGTTTACCCTCCTCTAAGGGCCAATATGTCTCATTCGGGTGCTAGGGTAGACTTCGCAATTTTTTCTTTACATTTAGCAGGGGTTTCTTCAATTTTAGGGGCCATGAATTTCATTAGAACAGTGATAAATATGCGCTGTGTTGGGCTAAAATTGGACACAATACCACTATTTGTTTGATCAGTCTTAATTACAACAATTCTTCTCCTTTTGGCTTTACCTGTTTTAGCTGGAGCTATTACTATACTTTTAACAGATCGAAATTTAAATACTAGATTTTATGATGTTTCAGGAGGAGGAGATCCTATCTTATACCAACACTTATTCTGATTTTTTGGTCACCCTGAAGTTTA
>d21208b5edecec28077bc5791bf4e06a
GGTACTGGATGAACTGTTTATCCTCCTTTATCAGGTGTTGAAGCTCATTCAGGAGGATCTGTAGATTTAGCAATTTTTAGTTTACATTTAGCAGGTGCTTCTTCTATTTTAGGAGCTATCAATTTTATCACTACTGTATTAAATATGAGAATTCCTGGATTAAAAATGCATAAAATCCCGTTGTTTGTTTGAGCTGTATTTATAACAGCTATATTATTATTATTATCATTACCTGTGTTAGCAGGAGCAATAACAATGTTATTAACTGATAGAAATTTTAATACTACTTTTTTTGATCCATCAGGAGGAGGTGATCCTATTTTATATCAACATTTATTTTGATTTTTTGGTCACCCTGAAGTTTA
>1a18dd264543fe271b5fae1a5c3174ca
GGTACTGGTTGAACTGTTTACCCACCTTTAGCTTCTATTGAAAATCATTCAGGTGGTTCTATAGATTTAGCTATTTTTAGTTTACATTTAGCTGGTGCATCTTCGATTTTAGGTGCTATTAATTTTATAACTACTGTTTTTAATATGAGATCGCCTAATTTATTTATGCATCGTATACCTTTATTTGTTTGAGCAGTTTTAATTACAGCTTTTTTATTATTATTATCTTTACCTGTATTAGCTGGTGCTATTACAATGTTATTAACAGATCGTAATTTTAATACTACTTTTTTTGATCCAGCAGGTGGTGGTGATCCAATTTTATATCAACATTTATTTTGATTTTTTGGTCACCCTGAAGTTTA
>c9b2b5e79a8633e70cbfc07280f3a949
GGTACTGGTTGAACAGTTTATCCCCCGTTAAGCTCAAACATTGCGCATGCTGGCATGTCCGTTGATTGTGCTATTTTTTCTCTTCATTTGGCCGGGATTTCTTCTTTATTAGGGGCTGTGAACTTTATTACAACGTTATCTAACTTGCGAGCTTACGGCATGGATCTAGAGAATATACCTTTATTTGCCTGATCTGTCTTGTTAACGGCAGTGTTGTTGCTTTTATCTTTGCCTGTATTAGCAGGGGCAATTACTATACTTCTTACTGACCGTAACTTAAATACAACTTTTTACGACCCAAGGGGGGGAGGGGACCCCGTGCTTTATCAGCATTTGTTTTGATTTTTTGGTCACCCTGAAGTTTA
>d79e5f8757c9d19208f7482d91e38652
GGTACTGGATGAACTGTTTATCCACCATTATCAGGAATACAAGCGCATTCTGGAGGTTCTGTAGATTTAGCTATTTTTAGTTTACATTTAGCAGGTGCTTCTTCTTTATTAGGAGCTATAAATTTTATTACTACAGTATTTAATATGAGATCACCTCAATTAGAAATGCATAAATTACCTTTATTTGTATGGGCAATTTTAATTACAGCATTTTTATTATTATTATCTTTACCAGTATTAGCAGGTGCTATTACTATGTTATTAACTGATAGAAATTTTAATACAACTTTTTTTGATCCTGCAGGGGGAGGAGATCCTATTTTATATCAACATTTATTTTGATTTTTTGGTCACCCTGAAGTTTA
>2cd7911b717a0ad2d52556f08da3557e
GGTACTGGTTGAACTGTTTACCCTCCACTATCAGGTAACCTAGCCCACTCTGGACCTTCCGTAGATATAGTAATTTTCTCTCTTCATCTAGCTGGAATTAGATCTATTCTAGCATCTATTAACTTTATTACAACTGTTAAAAATCTTCGATCAGGAGTATCTCTATCAAGTACTCCATTATTTGTTTGATCAGTAAATATTACTACAGTACTTCTTCTCCTATCTCTCCCCGTTCTAGCAGGTGCAATTACTATACTTCTAACTGACCGAAATCTAAACACTGCATTCTTCGACCCCAGAGGAGGAGGAGACCCAGTTCTATTCCAACACCTCTTTTGATTTTTTGGTCACCCTGAAGTTTA
>93ecf45745f661dfcb2c0a4a103e4e5f
GGTACAGGTTGAACTGTTTATCCTCCTTTATCTAGTATACATGCACATTCAGGAGGTTCTGTAGATTTAGCTATATTTAGTTTACATATAGCGGGTGCTTCTTCTTTATTAGGTGCTATTAATTTTATAACAACAATTTTTAATATGAGATCACCTTTATTAGAGATGCATAAAATACCTTTATTTGTTTGAGCTATTTTAATCACAGCTTTTTTACTTCTATTATCTTTACCTGTGTTAGCAGGTGCTATTACTATGTTATTAACTGATCGGAATTTTAATACAACATTTTTTGATCCTGCAGGTGGTGGTGATCCAATATTATATCAACATTTATTTTGATTTTTTGGTCACCCTGAAGTTTA
>b371842187448f0bd48c23dca679cf3e
GGTACTGGTTGAACAGTTTATCCTCCCCTATCTTCTAGTTTAGGACATTCTGGTAATTGTGTAGATTTAGCAATTTTTGCTTTACATTTAGGTGGAGCTTCTTCAATTTTAGGAGGTATTAATTTTATAGTTACTTTATGAAATTTGCGTGGTAGTGAAGTGAGTTTTGAAAAAGTTTCATTGTTTGTTTGAGCCATTATTATTTCTGTTTTATTATTGGTTTTAAGTTTACCTGTTTTAGCTGGGGGCATTACAATGTTATTATTAGATCGTAATATCAGAACTTCTTTTTTTGATCCTAATGGAGGAGGAGATCCAGTTTTATATCAACACTTATTTTGATTTTTTGGTCACCCTGAAGTTTA
>a85eec3853d0a5ffdf3fcd8ab9a094c6
GGTACTGGTTGAACTGTATATCCCCCTCTAAGGAGTAATATTGCGCATGCCGGAGCTTCGGTGGATTTTGCTATTTTCTCTTTACATTTAGCAGGGATTTCGTCTTTGTTAGGGGCAGTAAATTTTATTAGAACAGTAGGTAACTTGCGAGCATTAGGGATAGGGTTGGACAATGTACCCCTGTTTGCTTGATCTGTATTAATTACGGCTGTGTTGTTGCTATTATCTTTACCAGTGTTGGCTGGGGCCATCACAATATTGCTAACAGACCGAAACTTAAATACGGCTTTTTATGATGTTGCAGGGGGAGGGGATCCTGTGCTTTACCAACACTTATTTTGATTTTTTGGTCACCCTGAAGTTTA
>2068826da440836037df83e5b5a6c56c
GGTACAGGTTGAACTGTTTATCCCCCATTATCTACTATTGTATATAGTCCTGGGGCTTCTGTTGATTTCCTTATAGGTTCTTTGCATTTAGCCGGTTTATCTTCCCTTTTAGGTGCAATAAATTTTATAGTAACCTTTATACATATGAGATCATTTAAACCTCTTGATATACCTTTGTTTGCATGATCCATTTTTGTCACGTCAGTTTTATTACTATTAGCTGTTCCAGTTTTAGCTGGTGGGTTAACTATGTTAATAACAGATCGGCATTTTGGTACATGTTTTTTTGACCCGTTTTCGGGTGGAGATCCGATTTTATATCAGCACATATTTTGATTTTTTGGTCACCCTGAAGTTTA
>507edb3c15ea3d40736cc1a4b9a933e3
GGTACTGGTTGAACAGTTTATCCTCCTTTAAGTGGAAAATTAGCACATTCAGGTAATGCTGTTGATTTAGGAATTTTTAGTTTACATTTAGCAGGAGTATCGTCTATTGCAGGAGCAATTAATTTTATAGTTACTATATCTTTTTTAAGAATTAAAGGTTTAACTGTTTTTAGAACAAGTTTATATGCTTGAGCTGTTTTATTGACGGCAATTTTATTGTTATTATCTTTACCTGTTTTAGCAGGAGCAATTACAATGCTTTTAACAGATAGGAATTTTAATAGTGTTTTTTTTGAAGCAGAGCGAGGAGGAGATCCTATTCTTTTTCAGCATCTTTTTTGATTTTTTGGTCACCCTGAAGTTTA
>88118c8479bb1f2face32b15f280437d
GGTACTGGATGAACTGTTTATCCTCCCCTATCTTCTAGTTTAGGACATTCTGGTAATTGTGTAGATTTAGCAATTTTTGCTTTACATTTAGGTGGAGCTTCTTCAATTTTAGGAGGTATTAATTTTATAGTTACTTTATGAAATTTGCGTGGTAGTGAAGTGAGTTTTGAAAAAGTTTCATTGTTTGTTTGAGCCATTATTATTTCTGTTTTATTATTGGTTTTAAGTTTACCTGTTTTAGCTGGGGGCATTACAATGTTATTATTAGATCGTAATATCAGAACTTCTTTTTTTGATCCTAATGGAGGAGGAGATCCAGTTTTATATCAACACTTATTTTGATTTTTTGGTCACCCTGAAGTTTA
>f06bfd60f5521da8fcef7ae4dc31e2c1
GGTACTGGTTGAACAGTTTATCCACCACTATCTGGTGTAGTATCACATTCAAGTCCTGCTGTCGATTTAGGTATTTTTAGTTTACACATAGCAGGACTATCTTCTCTGTTAGGTGCAATAAATTTCATTACAACAGTTATTACAATGCGAGTAAGAGGTCTAACATTTATACGCTTACCTTTATTCGTGTGAGCTTTATTCATTACTTCATTTTTATTGTTGTTATCGTTACCTGTATTGGCGGGTGCTATAACAATGCTGTTAACAGACAGAAATTTCAACACTTCTTTCTTTGACCCGGCTGGTGGAGGTGATCCTATCTTGTATCAGCATTTATTTTGATTTTTTGGTCACCCTGAAGTTTA
>c9cda11ef848e37390b322af606921ce
GGTACTGGTTGAACAGTTTATCCCCCTCTAAGGAGTAATATTGCGCATGCCGGAGCTTCGGTGGATTTTGCTATTTTCTCTTTACATTTAGCAGGGATTTCGTCTTTGTTAGGGGCAGTAAATTTTATTAGAACAGTAGGTAACTTGCGAGCATTAGGGATAGGGTTGGACAATGTACCCCTGTTTGCCTGATCTGTATTAATTACGGCTGTGTTGTTGTTATTATCTTTACCAGTGTTGGCTGGGGCCATCACAATATTGCTAACAGACCGAAACTTAAATACGGCTTTTTATGATGTTGCAGGGGGAGGGGATCCTGTGCTTTACCAACACTTATTTTGATTTTTTGGTCACCCTGAAGTTTA
>5e2a893b6a099c6db6839acc4981bd7a
GGTACTGGTTGAACTGTTTATCCACCTTTATCTAGTATAAGTTTTCATTCGAGTATTGCACTCGATTTTGCTATTTTAAGTTTACATATTGCAGGTATAAGTTCCATTGCTGGTTCTATTAATATGATAACTACAGTAATGCATTGTAGGTTTGCCCGTATTTCTGTAATTCCTTTATTTTGTTGATCTATTTTATTAACTGCTATTTTATTAGTATTATCTTTGCCTGTACTTGCTGCGGGTTTAACTATGTTATTAACGGATCGTAATTTTAATACTTCATTTTTTGAAATTAATGGTGGAGGTGATCCTCTATTATATCAACATATTTTTTGATTTTTTGGTCACCCTGAAGTTTA
>a7e65e83076f1e66012c5a766a1706eb
GGTACTGGTTGAACTGTTTATCCCCCTCTCAGAAGAAGCTTAGGACACAGAGGGTCGGCTGTTGATTTAGCTATTTTTAGATTACACTTAGCGGGGGTAAGCTCTATTTTAAGAAGAATCAATTTCATGTGCACAATGTGAAATATTCGAGGGAGAGATGTTACATTTGAAAAAATTCCACTTTTTGTTTGAACAATTGTTATTAGAGGGTTTTTATTAGTTTTGTCTCTCCCTGTTTTGGCCGGGGGTATTACTATGCTTCTTTTAGATCGAAATATTTCCACATCTTTTTTTGATCCTAATGGAGGGGGGGACCCTGTCCTATTTCAGCATTTATTTTGATTTTTTGGTCACCCTGAAGTTTA
>a156aa907eae31327302324a81e5338b
GGTACTGGATGAACTGTTTATCCCCCCCTTTCAAGAAATTTAGGGCATTCTTCTTTAAGAGTTGATATAGTAATTTTTTCTTTACATTTGGCGGGAGCTAGTTCAATTATAGGAGGAATTAATTTTATTAGAACTGTTTCTAACATACGAAGAAAAGGTTTATCTTTAGAACGAACTTCTTTATATGTTTGAGGATTATTATTAACTACTATTTTATTAGTTTTAAGTTTACCAGTATTAGCTGGAGGTATTACTATACTTTTAACTGATCGAAATATTAATACTTCATTTTTTGATCCTAGAGGAGGAGGAGATCCAATTTTATTTGAAACTTTATTTTGATTTTTTGGTCACCCTGAAGTTTA
>4b6bdd469cba660c7d02fd256bef23c7
GGTACTGGTTGAACTGTTTACCCTCCTTTATCTAGTATACATGCACATTCAGGAGGTTCTGTAGATTTAGCTATATTTAGTTTACATATAGCGGGTGCTTCTTCTTTATTAGGTGCTATTAATTTTATAACAACAATTTTTAATATGAGATCACCTTTATTAGAGATGCATAAAATACCTTTATTTGTTTGAGCTATTTTAATCACAGCTTTTTTACTTCTATTATCTTTACCTGTGTTAGCAGGTGCTATTACTATGTTATTAACTGATCGGAATTTTAATACAACATTTTTTGATCCTGCAGGTGGTGGTGATCCAATATTATATCAACATTTATTTTGATTTTTTGGTCACCCTGAAGTTTA
>6e9de8f1fe3830e58d115cafccce02af
GGTACTGGTTGAACTGTTTATCCTCCATTATCTGGAGTTTTAGCTCATTCTGGTGGGTCTATTGAATGTGCTATTTTTAGTTTACATTTAGCTGGTATTTCTTCAATTTTAGGATCTATTAATTTTATTGTTACTGTTATTAATATGAGAGTTCCTGGTTTAACTATGTTTAGATTACCTTTATTTGTTTGATCTGCTTTTATTACTGCATGATTATTATTATTATCTTTACCTGTATTAGGTGGTGCTATTACAATGTTATTAACAGATAGAAATTTCAATACAACATTTTTTGAAGTTAATGGTGGTGGAGATCCTGTTTTATTTCAACATTTATTTTGATTTTTTGGTCACCCTGAAGTTTA
>a5b6c70749c5af611dc97126c1369c0b
GGTACTGGTTGAACAGTTTATCCTCCTTTATCAGGTGTTGAAGCTCATTCAGGAGGATCTGTAGATTTAGCAATTTTTAGTTTACATTTAGCAGGTGCTTCTTCTATTTTAGGAGCTATCAATTTTATCACTACTGTATTAAATATGAGAATTCCTGGATTAAAAATGCATAAAATCCCGTTGTTTGTTTGAGCTGTATTTATAACAGCTATATTATTATTATTATCATTACCTGTGTTAGCAGGAGCAATAACAATGTTATTAACCGATAGAAATTTTAATACTACTTTTTTTGATCCATCAGGAGGAGGTGATCCTATTTTATATCAACATTTATTTTGATTTTTTGGTCACCCTGAAGTTTA
>d5e0eb839edcd3c2f7eabf53b9e5c1a5
GGTACTGGATGAACTGTTTATCCACCTTTATCTGGTATTGTAGCTCATTCTGGTGCTTCGGTAGATTTAGCTATTTTTAGTTTACATATTGCAGGTGCTTCTTCAATTTTAGGTGCAATTAATTTTATAACAACTGTTTTAAATATGCGTGCACCAGGTATGACTATGCATAAATTACCTTTATTTGTTTGGACAGTATTCGTTACTGCAATTTTACTTTTATTATCATTGCCAGTATTAGCTGCAGGTATTACTATGTTGTTAACTGATCGTAATTTTAATACTACTTTTTTTGATCCAGCAGGAGGTGGAGATCCCATTTTATATCAACATATTTTTTGATTTTTTGGTCACCCTGAAGTTTA
>542cbf86660b2514247144b696eba774
GGTACTGGTTGAACTGTTTATCCACCATTAGCTTCTGTTGAAAGTCATTCAGGTGGTTCAGTGGATTTAGCTATTTTTAGTTTACATTTAGCAGGTGCTTCATCTATTTTAGGTGCTATTAATTTCATAACTACTGTTTTAAATATGAGATTACCTAATTTACACATGCATCGAATTCCTTTATTTGTTTGAGCTGTATTTATTACAGCTATATTATTATTATTATCTTTACCTGTATTAGCTGGTGCTATAACAATGTTATTAACTGATCGTAATTTTAATACTACTTTTTTTGATCCTGCAGGTGGTGGTGATCCTATATTATATCAGCATTTGTTTTGATTTTTTGGTCACCCTGAAGTTTA
>09a1719183e050686c05494a9b79773a
GGTACTGGTTGAACAGTTTATCCTCCATTAGCAGGTATTACAGCGCACTCAGGAGGTTCTGTAGATTTAGCAATTTTTAGTTTACACCTTTCTGGTGCAGCTTCTATTTTAGGTGCAATTAATTTTATTTGTACTATTACAAACATGAGATCAAAAAGTTTACCATTTCATAGACTTCCATTATTTGTTTGGTCTATTTTTTTAACAGCATTTTTATTATTATTATCTTTGCCTGTTTTAGCAGGTGCAATAACAATGTTGTTAACTGATAGAAACTTTAATACTACTTTTTTTGATCCAGCTGGTGGTGGTGATCCTGTTTTATACCAACACTTATTTTGATTTTTTGGTCACCCTGAAGTTTA
>696517515109d3fe9649b473313bb361
GGTACTGGATGAACAGTTTATCCCCCTCTCAGAAGAAGCTTAGGACACAGAGGGTCGGCTGTTGATTTGGCTATTTTTAGATTACACTTAGCAGGGGTAAGCTCTATTTTAAGAAGAATTAATTTTATGTGCACAATGTGAAATATTCGAGGGAGAGATGTTACATTTGAAAAAATTCCACTTTTTGTTTGAACAATTGTTATTAGAGGGTTTTTATTAGTTTTGTCTCTCCCCGTTTTGGCAGGAGGTATTACTATGCTTCTTTTAGATCGAAATATTTCCACATCTTTTTTTGATCCTAATGGAGGGGGGGATCCTGTGCTATTTCAGCATTTATTTTGATTTTTTGGTCACCCTGAAGTTTA
>827cb641f20a4f1908ce6a3a825e5f82
GGTACTGGATGAACAGTTTATCCTCCTTTATCAAGTTTATTTTATCATTCAGGTCCTTCAGTTGATTTAGCTATATTTAGTTTACATTTAGCTGGGGCTTCCTCAATTTTAGGAGCTATTAATTTTATTACAACAATTATAAATATGAGATGTCATAATATGACATGAGATTTTTTACCATTATTTTGTTGAGCTGTTTTTGTAACTGCTTTTTTATTATTACTTTCATTACCTGTTTTAGCAGCTGCAATTACAATGTTATTAACAGATAGAAATTTTGGAACAACCTTCTTTGACCCAATGGGAGGAGGAGATCCTATTTTATATCAACATTTATTTTGATTTTTTGGTCACCCTGAAGTTTA
>624be3494ca391889ed10df318d4c136
GGTACAGGTTGAACTGTTTATCCACCATTATCTAATATTTTATCACATTTAGGTTCATCTGTAGATTTTGCAATTTTTAGTTTGCATTTAGCAGGTGCGTCATCAATATTAGGTGCGATTAATTTTATTGCGACTGTTATAAATATGCGTGTACCTGGTTTACGTATGTTTCAATTACCTTTATTTGTTTGAGCTATTTTTATTACCGCTTGGTTATTATTATTATCTTTACCAGTTTTAGCAGGAGGTATTACTATGTTATTAACCGATCGAAATTTTAATACTTCTTTTTTTGAAGTAAGTGGTGGAGGTGATCCAGTTCTTTTTCAACATTTATTTTGATTTTTTGGTCACCCTGAAGTTTA
>2512b2bc20237fc801ebcabe528e1c95
GGTACTGGATGAACTGTTTATCCTCCTTTATCAGGTGTTGAAGCTCATTCAGGAGGATCTGTAGATTTAGCAATTTTTAGTTTACATTTAGCAGGTGCTTCTTCTATTTTAGGAGCTATCAATTTTATCACTACTGTATTAAATATGAGAATTCCTGGATTAAAAATGCATAAAATCCCGTTGTTTGTTTGAGCTGTATTTATAACAGCTATATTATTATTATTATCATTACCTGTGTTAGCAGGAGCAATAACAATGTTATTAACCGATAGAAATTTTAATACTACTTTTTTTGATCCATCAGGAGGAGGTGATCCTATTTTATATCAACATTTATTTTGATTTTTTGGTCACCCTGAAGTTTA
>3ebe260ecdd0156936a2f8a51bbee3b6
GGTACTGGTTGAACTGTTTATCCTCCATTATCAGGAATACAAGCACATTCTGGAGGTTCTGTAGATTTAGCTATTTTTAGTTTACATTTAGCAGGTGCTTCTTCTTTATTAGGAGCTATAAATTTTATTACTACAGTATTTAATATGAGATCACCTCAATTAGAAATGCATAAATTACCTTTATTTGTATGGGCAATTTTAATTACAGCATTTTTATTATTATTATCTTTACCAGTATTAGCAGGTGCTATTACTATGTTATTAACTGATAGAAATTTTAATACAACTTTTTTTGATCCTGCAGGGGGAGGAGATCCTATTTTATATCAACATTTATTTTGATTTTTTGGTCACCCTGAAGTTTA
>b8f8a2d28066f4622e02b7fff7de4409
GGTACTGGATGAACTGTTTATCCACCTTTATCAGGTATTGAAAGTCATTCAGGAGGTTCAGTAGATTTAGCTATTTTCAGTTTACATTTAGCTGGTGCATCTTCTATTTTAGGAGCAATAAACTTTATTACTACTGTATTAAATATGCGTGTTCCAAACTTTAAAATGCATAAAATTCCTTTATTTGTTTGAGCTATATTTATTACTGCAATTTTATTATTATTATCATTACCTGTATTAGCTGGAGCTATTACTATGTTATTAACTGATAGAAATTTTAATACTACTTTCTTTGACCCATCGGGAGGAGGTGATCCTATTTTATATCAACATTTATTTTGATTTTTTGGTCACCCTGAAGTTTA
>88f3d3d244749073a142624758587f10
GGTACTGGATGAACAGTTTATCCTCCGTTAAGTTTAATAGTAGGTCATTCTGGGGGTGCTGTTGATTTGGCTATATTCTCTTTACATATAGCAGGTATTTCTTCTATAGCGGGTAGTATAAATTTTATAACTACTATTATAAATATGAGAATACCGGGTATGACTTATTATAGAATGCCTTTATATATTTGATCATTATTAATTACATCTTTTCTATTAATATTTACATTACCTGTATTAGCTGGAGCTATCACTATGCTATTAACAGATAGAAATTTTAATACTACATTTTTTGATCCTTCTGGAGGAGGAGATCCCGTATTATTTCAACATTTATTCTGATTTTTTGGTCACCCTGAAGTTTA
>b2a61d0a8344a096f8e1837e5c0a909b
GGTACTGGTTGAACAGTTTATCCCCCTCTAAGGAGTAATATTGCGCATGCCGGAGCTTCGGTGGATTTTGCTATTTTCTCTTTACATTTAGCAGGGATTTCGTCTTTGTTAGGGGCAGTAAATTTTATTAGAACAGTAGGTAACTTGCGAGCATTAGGGATAGGGTTGGACAATGTACCCCTGTTTGCTTGATCTGTATTAATTACGGCTGTGTTGTTGTTATTATCTTTACCAGTGTTGGCTGGGGCCATTACAATATTGCTAACAGACCGAAACTTAAATACGGCTTTTTATGATGTTGCAGGGGGAGGGGATCCTGTGCTTTACCAACATTTATTTTGATTTTTTGGTCACCCTGAAGTTTA
>1e79d920bc421fb985ad7975126f2109
GGTACTGGATGAACAGTTTATCCTCCATTAGCTTCAATTGAAAGTCATTCTGGAGGTTCAGTAGATTTAGCTATCTTTAGTTTACATTTAGCGGGTGCTTCTTCAATATTAGGTGCAATGAATTTTATAACAACTGTAATAAATATGAGAGCGCCTGGTTTAAAAATGCATAGAATTCCTTTATTTGTTTGAGCTGTTTTTATTACTGCTATATTGTTATTATTATCATTGCCTGTATTAGCTGGAGCTATTACAATGTTATTAACAGATAGAAATTTTAATACTACTTTTTTTGATCCAGCAGGTGGTGGTGATCCTATTTTATATCAACATTTATTTTGATTTTTTGGTCACCCTGAAGTTTA
>2bdfd1f8c92ed0e29bd98b3c1fe07882
GGTACTGGATGAACTGTTTATCCACCTTTATCATCTATTGAAAGTCATTCTGGTGGTTCAGTAGATTTAGCTATTTTTAGTTTACATTTAGCAGGTGCTTCTTCTATTTTAGGGGCTATTAATTTTATAACAACTGTTTTAAATATGAGATTACCTAATTTATATATGCATCGAATACCTTTATTTGTTTGAGCTATATTTATTACTGCTATATTATTATTATTGTCTTTACCAGTATTAGCTGGTGCTATTACAATGTTATTAACAGATCGTAATTTTAATACTACTTTTTTTGATCCAGCAGGTGGTGGAGATCCAATATTATATCAACATTTATTTTGATTTTTTGGTCACCCTGAAGTTTA
>5f888592b70aa2e8100279a114d66d47
GGTACAGGTTGAACTGTTTATCCCCCATTATCTACTATTGTGTATAGTCCTGGGGCTTCTGTTGATTTCCTTATAGGTTCTTTGCATTTAGCCGGTTTATCTTCCCTTTTAGGTGCAATAAATTTTATAGTAACCTTTATACATATGAGATCATTTAAACCTCTTGATATACCTTTGTTTGCATGATCCATTTTTGTCACGTCAGTTTTATTACTATTAGCTGTTCCAGTTTTAGCTGGTGGGTTAACTATGTTAATAACAGATCGGCATTTTGGTACATGTTTTTTTGACCCGTTTTCGGGTGGAGATCCGATTTTATATCAGCACATATTTTGATTTTTTGGTCACCCTGAAGTTTA
>c861257182534c7457e0a7efaf3cef43
GGTACTGGTTGAACAGTTTATCCTCCATTATCAAGTATTCAAAGTCATTCTGGAGGTGCTGTAGATTTTGCTATTTTTAGTTTACATATAGCTGGTGCATCATCATTATTGGGTGCAATAAATTTTATTACAACAATAATAAATATGAGATCACCAGGTTTAGCTATGTATAGATTACCTTTATTTGTTTGAGCTGTTTTTATTACAGCTATATTACTACTTTTATCTTTACCAGTATTAGCTGGAGCTATAACAATGCTATTAACAGATAGAAATTTTAATACAACCTTTTTTGATCCTTCAGGAGGTGGTGATCCTATACTATATCAACATTTATTTTGATTTTTTGGTCACCCTGAAGTTTA
>d5b5242256f48b097cf417b6a55163ec
GGTACAGGTTGAACTGTTTATCCTCCTTTATCAGGTGTTGAAGCTCATTCAGGAGGATCTGTAGATTTAGCAATTTTTAGTTTACATTTAGCAGGTGCTTCTTCTATTTTAGGAGCTATCAATTTTATCACTACTGTATTAAATATGAGAATTCCTGGATTAAAAATGCATAAAATCCCGTTGTTTGTTTGAGCTGTATTTATAACAGCTATATTATTATTATTATCATTACCTGTGTTAGCAGGAGCAATAACAATGTTATTAACCGATAGAAATTTTAATACTACTTTTTTTGATCCATCAGGAGGAGGTGATCCTATTTTATATCAACATTTATTTTGATTTTTTGGTCACCCTGAAGTTTA
>b849d56bad93eca9ed72cca4edf996f5
GGAACTGGATGAACTGTTTATCCACCTTTAAGTAGTGTTGAAGCTCATTCAGGAGCATCTGTTGATTTAGCTATTTTTAGTTTACATTTAGCAGGTGTTTCTTCTTTATTAGGGGCTATTAATTTTGTTACATCAGTTTTAAATATGCGAGTTGAAGGTTTAGGTATGCATCAATTACCTTTATTTGTATGAGCATTATTTATTACACCTATTTTATTAATTTTAGCTTTACCTGTATTTGCAGGAGCTATTACAATGTTATTAACAGATCGTAATTTTAATACAACATTTTTTGATGCTGCTGGAGGAGGTGATCCTATTTTATATCAGCATTTATTCTGATTTTTTGGTCACCCTGAAGTTTA
>70ac67032dbd64777e3710fcb3f1c976
GGTACTGGTTGAACTGTTTATCCTCCTTTATCTTCAATAGAGTCACATTCTGGAGGATCTGTAGATTTAGCTATTTTTAGTTTACATTTAGCAGGTGCTTCTTCAATATTAGGTGCAATGAATTTTATAACTACAGTTTTAAATATGAGAAGCCCTGGTTTAAAAATGCATAGAATTCCATTATTTGTATGAGCTGTATTTATTACAGCAATATTATTATTATTATCTTTACCTGTTTTAGCTGGTGCTATTACTATGTTATTAACAGATAGAAATTTTAATACAACATTTTTTGACCCAGCGGGGGGCGGAGATCCAATTTTATATCAACATTTATTTTGATTTTTTGGTCACCCTGAAGTTTA
>3ca23af767cf17520476d8a171d32f58
GGAACTGGTTGAACAGTATATCCCCCTCTAAGGAGTAATATTGCGCATGCCGGAGCTTCGGTGGATTTTGCTATTTTCTCTTTACATTTAGCAGGGATTTCGTCTTTGTTAGGGGCAGTAAATTTTATTAGAACAGTAGGTAACTTGCGAGCATTAGGGATAGGGTTGGACAATGTACCCCTGTTTGCTTGATCTGTATTAATTACGGCTGTGTTGTTGCTATTATCTTTACCAGTGTTGGCTGGGGCCATCACAATATTGCTAACAGACCGAAACTTAAATACGGCTTTTTATGATGTTGCAGGGGGAGGGGATCCTGTGCTTTACCAACACTTATTTTGATTTTTTGGTCACCCTGAAGTTTA
>c2b95c680b0aa4ab0e6b46941a20c92d
GGTACTGGATGAACAGTTTATCCCCCTCTCAGAAGAAGCTTAGGACACAGGGGGTCGGCTGTTGATTTAGCTATTTTTAGATTACACTTAGCGGGGGTAAGCTCTATTTTAAGAAGAATTAATTTTATGTGCACAATGTGAAATATTCGAGGGAGAGATGTTACATTTGAAAAAATTCCACTTTTTGTTTGAACAATTGTTATTAGAGGTTTTTTATTAGTTTTGTCTCTCCCCGTTTTGGCAGGAGGTATTACTATGCTTCTTTTAGATCGAAATATTTCCACATCTTTTTTTGATCCTAATGGAGGGGGGGATCCTGTGTTATTTCAGCATTTATTTTGATTTTTTGGTCACCCTGAAGTTTA
>896f4ce2e8a5791a126aba5e5f02f795
GGTACTGGTTGAACAGTTTATCCTCCACTAAGTGCTATTGTAGCTGATGGTTCAGTTGATTTTGCTATTTTTAGTTTACATATAGCTGGTATTTCTTCTTTAGCAGGTGCTATTAATTTTATTGTTACAATTAAAAATATGCGTGTTCCAGGTTTTAGAATGGATTTACTTCCTTTATTTTTATGGAGTGTTCTTGTTACAGCTTTTTTATTATTATTATCTTTACCTGTATTGGCGGCAGGTATTACAATGTTACTTACTGACCGTCATTTTAATAGTACTTTTTTTAATCCAGCAGGAGGAGGTGATCCTATTTTATATCAGCATCTTTTTTGATTTTTTGGTCACCCTGAAGTTTA
>a4cac0d08eee02a1bddb2a32cb59072d
GGTACTGGTTGAACAGTTTATCCACCATTATCTAATATTTTATCACATTTAGGTTCATCTGTAGATTTTGCAATTTTTAGTTTGCATTTAGCAGGTGCGTCATCAATATTAGGTGCGATTAATTTTATTGCGACTGTTATAAATATGCGTGTACCTGGTTTACGTATGTTTCAATTACCTTTATTTGTTTGAGCTATTTTTATTACCGCTTGGTTATTATTATTATCTTTACCAGTTTTAGCAGGAGGTATTACTATGTTATTAACCGATCGAAATTTTAATACTTCTTTTTTTGAAGTAAGTGGTGGAGGTGATCCAGTTCTTTTTCAACATTTATTTTGATTTTTTGGTCACCCTGAAGTTTA
>eddecef571e1fdef6688383100f7f779
GGTACTGGTTGAACAGTTTATCCTCCATTAGCAGGTGTGGAATTTCATTCAGGAGGTTCAGTTGATTTAGCTATTTTTAGTTTACATTTAGCTGGAACTTCTTCAATTTTAGGTTCAATTAATTTTATTACAACTGTAATAAATATGAGAACTCCTGGTTTAAAAATGCATAGAATACCATTATTTGTTTGAGCAATTTTTGTTACTGCATTTTTATTATTATTATCTTTACCAGTATTAGCTGGAGCAATAACAATGTTATTAACTGACAGAAATTTTAATACTTCTTTCTTTGATCCAGCAGGTGGTGGAGATCCAATTTTATATCAACATTTATTTTGATTTTTTGGTCACCCTGAAGTTTA
>2294721723a24ed263c7db138bb67d00
GGTACTGGTTGAACTGTTTATCCTCCCTTGTCTGGAATAAGCGCGCATGGTGGTGGTTCCGTCGATTTAGCTATATTTAGTTTACACTTAGCTGGTATTTCCTCAATTTTGGGTGCTATTAATTTTATTGTTACGATTGTAAATATGCGGGCTAATGGTATGAGTTTTCATACGGCCCCTTTATTTGTTTGGGCAGTACTAATTACCGTAATTTTATTGTTACTTTCACTACCAGTACTTGCTGGCGCTATTACAATGTTGCTAACTGATAGGAATTTTAACACTTCATTTTTTGTAGCTAGTGGAGGTGGAGATCCCGTGCTTTATCAGCATTTATTTTGATTTTTTGGTCACCCTGAAGTTTA
>c2b722e0d5bbe5a0391b84fb1b8d6961
GGTACTGGTTGAACTGTTTATCCCCCCCTTTCTAGAAATTTAGGACATTCTTCTTTAAGTGTTGATATAGTAATTTTTTCTTTACATTTAGCGGGGGCCAGTTCTATTATAGGGGGGATTAATTTTATTAGTACTGTTTCTAATATACGAAGAAAAGGTTTATCTTTAGAGCGAACTTCTCTTTATGTTTGGGGATTATTATTAACTACTATTTTATTAGTTTTAAGATTACCAGTTTTAGCGGGAGGTATTACTATGCTTTTAACTGATCGTAATATTAATACATCTTTTTTTGATCCTAGGGGTGGGGGAGATCCTATTTTATTTGAAACTTTATTTTGATTTTTTGGTCACCCTGAAGTTTA
>533f42cfa4c86d7b6a0787a7169b85ae
GGTACAGGTTGAACTGTTTATCCTCCTTTAAGTGGAGATATTGCTCATTCTGGTGGAGCTGTTGATTTAGGTATTTTTAGTTTGCATTTAGCTGGTGCGTCTTCTATAGCAGGAGCAATAAATTTTATAACTACGATAATTAATATGAGAGCTCCAGGTTTATATTTTTATAGGTTAGGTTTATATGCTTGAGCTGTATTAATAACAGCTGTTCTTTTATTATTATCTTTACCTGTTTTAGCTGGAGGTATAACTATGTTATTAACGGATAGAAATTTTAATACTGAATTTTTTGATGTTACTGGAGGAGGTGATCCAATATTATTTCAACATTTATTTTGATTTTTTGGTCACCCTGAAGTTTA
>69b19689b75558b54277399edcc62cfc
GGTACTGGATGAACAGTTTATCCCCCTCTCAGAAGAAGCTTAGGACACAGAGGGTCGGCTGTTGATTTAGCTATTTTTAGATTACACTTAGCGGGGGTAAGCTCTATTTTAAGAAGAATCAATTTCATGTGCACAATGTGAAATATTCGAGGGAGAGATGTTACATTTGAAAAAATTCCACTTTTTGTTTGAACAATTGTTATTAGAGGGTTTTTATTAGTTTTGTCTCTCCCTGTTTTGGCCGGGGGTATTACTATGCTTCTTTTAGATCGAAATATTTCCACATCTTTTTTTGATCCTAATGGAGGGGGGGACCCTGTCCTATTTCAGCATTTATTTTGATTTTTTGGTCACCCTGAAGTTTA
>440d1ec26dfcf7394e2ff7f7ec3236b3
GGTACTGGTTGAACTGTATATCCACCTTTATCAAGTATTGAAGCACATTCTGGAGGTTCTGTGGATTTAGCAATTTTCAGTTTACATTTAGCAGGTGCTTCTTCTATATTAGGAGCAATGAATTTTATTACTACTGTATTAAATATGAGAGCTCCTGGATTGCACATGCATAGAATCCCATTATTTGTTTGAGCAGTATTTATTACTGCTATTTTATTATTATTATCATTACCTGTTTTAGCAGGAGCTATTACAATGTTATTAACAGATAGAAACTTTAATACTAGTTTCTTTGATCCTGCTGGAGGTGGTGATCCAATTTTATATCAACATTTATTTTGATTTTTTGGTCACCCTGAAGTTTA
>5da866591e1ce532b74e485824313908
GGTACTGGATGAACTGTTTATCCACCTTTAGCTGGTATTGAATCTCATTCAGGTGGATCAGTTGATTTAGCTATTTTTAGTTTACATTTAGCTGGTGCTTCTTCTTTATTAGGTGCTATTAATTTTATTACTACTGTATTTAATATGAGATCACCAAATTTACATATGCATCGTATACCTTTATTTGTATGAGCTATCTTAATTACAGCATTTTTATTATTATTATCATTACCTGTATTAGCTGGTGCAATAACTATGTTATTAACTGATAGAAATTTTAATACTACATTTTTTGATCCAGCTGGTGGTGGTGATCCAATATTATATCAACATTTATTTTGATTTTTTGGTCACCCTGAAGTTTA
>8d52f477d777fc5ffb500c7308de591c
GGTACTGGTTGAACAGTTTATCCTCCACTATCAAGTATTACTGGCCATTCGGGTGGGGCTGTAGATTTAGCAATTTTTAGTCTTCACTTGTCAGGAGCGGCTTCTATTTTAGGTGCAATAAACTTTATTTGTACTATTACAAATATGAGATCAAAAAGTTTACCATTTCATAGACTGCCTCTATTTGTTTGGTCAATATTTATTACTGCATTTTTATTATTATTATCATTACCAGTGTTAGCAGGGGCAATTACTATGTTATTAACGGACAGAAATTTTAATACCACTTTCTTTGACCCTGCCGGTGGCGGAGATCCCGTTCTTTATCAGCATTTATTTTGGTTCTTTGGTCACCCTGAAGTTTA
>bb1c10de7db413bb8b73f70f4943147f
GGTACTGGTTGAACTGTTTACCCACCACTTTCTGACACATTTTCACATTCAGGAGCTTCAGTAGATATGGCAATATTAAGTTTACATGTTGCAGGTGCTTCTTCTATTTTAGGTGCTATTAATTTTATAACTACAGTTTTAAATATGAGAGCTCGTGGTTTTTATATGTATAGACTACCTTTATTTGTTTGAGCTGTATTTTTAACTGCTATATTATTATTATTATCATTACCTGTATTAGCTGCAGCTATTACTATGTTACTTACAGATAGAAATTTCAGGACAACTTTTTATGTACCTTCAGGTGGAGGTGATCCGGTATTATATCAACATTTATTTTGATTTTTTGGTCACCCTGAAGTTTA
>93a1de2ffa2245b64b1a14eab9234d4b
GGTACTGGTTGAACTGTTTATCCTCCACTTTCTGGTATAGCTTCGCATTCTGGTGGTTCTGTAGATTTAGCAATATTTAGTTTACATTTATCAGGTATTGCTTCTTTATTAGGTGCGATAAATTTTATTACAACTGTTTATAATATGCGTTTAAAAGGTTTAACTTTTTATAGATTGCCTTTGTTTGCATGAGCATTAATAATAACTGCAGTATTATTATTATTATCTTTACCAGTTTTAGCTGGTGGGATTACAATGTTACTTACTGATAGAAATTTTAATACTTCATTCTTTGATCCTGCAGGTGGTGGAGATCCTATTTTATATCAACATTTATTTTGATTTTTTGGTCACCCTGAAGTTTA
>41604425886c75641ad5cfb6b08da2a7
GGTACTGGTTGAACAGTTTATCCTCCTTTAGCTTCTATTGAAAGTCATTCAGGAGGATCTGTTGATTTAGCTATTTTTAGTTTACATTTAGCAGGTGCTTCTTCTTTACTAGGTGCAATGAATTTTATTACTACTATTTTTAATATGAGATCACCTAATTATTTTATGCATCGATTACCATTATTTGTTTGATCAATATTAATTACAGCTTTTTTATTATTATTATCTTTACCTGTTTTAGCTGGGGCAATTACTATGTTATTAACTGATAGAAATTTTAATACTACTTTTTTTGATCCAGCAGGTGGTGGTGATCCTATTTTATATCAACATTTATTTTGATTTTTTGGTCACCCTGAAGTTTA
>5d28a799738a861959841b4d1f1e1453
GGTACTGGATGAACTGTTTATCCTCCTCTAAGGGCTAATATGTCTCACTCGGGTGCTAGGGTAGACTTTGCAATTTTTTCTTTACATTTAGCAGGAGTTTCTTCAATTTTAGGGGCCATGAATTTCATTAGAACAGTGATAAATATGCGCTGTGTTGGGTTAAAATTGGACACAATACCACTATTTGTTTGATCAGTCTTAATTACAACAATTCTTCTCCTTTTGGCTTTACCTGTTTTAGCTGGAGCTATTACTATACTTTTAACAGATCGAAATTTAAATACTAGATTTTATGATGTTTCAGGAGGAGGAGATCCTATCTTATACCAACACTTATTCTGATTTTTTGGTCACCCTGAAGTTTA
>c5f7757fc0246da0a82693b43351c9e3
GGTACTGGTTGAACAGTTTATCCCCCCCTTTCAAGAATTTTAGGACACAGGGGACATTCAGTTGATTATGCAATTTTTAGTTTACATATAGCTGGAATTTCATCAATTCTAGGAGGAATTAATTTTATAGTGACTCTTTGAAATACTCGTAATATTGAATATAATTTTGAAAAAATTAGTTTGTTTGTATGAAGAATTATTATTACAGTTGTTCTTCTTGTTTTATCATTACCTGTTTTAGCAAGTGGTGTTACTATATTACTTTTAGATCGTAATATTAGAACTTCTTTTTTTGATCCCTTGGGGGGGGGTGACCCAGTTTTATTTCAACATTTATTTTGATTTTTTGGTCACCCTGAAGTTTA
>a751761134d684156cdca6b4a3045902
GGTACTGGTTGAACAGTTTATCCCCCATTATCTGGTATTGAAGCACATTCGGGACCTGCAGTGGATTTAGCTATTTTTAGTTTACATTTAGCTGGCGCTTCTTCAATAGCTGGCGCTATAAATTTTATTTGTACAATTTTAGTTCTTAATTCTCGCGGTTTAACATATCATCGTTTTTCTTTGTTTGTTTGATCCGTATTAATTACAGCTGTTTTACTATTATTATCTTTACCTGTTTTAGCGGGAGGTATTACTATGTTACTAACTGATCGAAATTTAAATACTTGTTTTTTTGACGCTTCTGGTGGTGGTGATCCTATATTATATCAACATTTATTTTGATTTTTTGGTCACCCTGAAGTTTA
>2a10e3bac1286341ed30b3115b6c9554
GGTACTGGATGAACTGTTTACCCTCCGTTGTCAAGTGGTAATTCTCATTCAGGACCCGCGGTGGATTTAGCAATTTTTAGTTTACACTTATCTGGTGCTTCTTCTATTTTAGGAGCAATAAATTTTATTACAACTATATTAAATATGAGAACTAAAGGAATGTTCATGCATAAACTTCCTCTATTCGTATGGTCAATTTTAATAACTGCAGTTTTATTACTTTTATCTTTACCTGTACTTGCCGGTGCAATTACAATGTTATTAACTGATAGAAATTTTAATACTACGTTTTTTGATCCGGCAGGTGGTGGAGATCCGGTATTATACCAACATTTATTTTGGTTTTTTGGTCACCCTGAAGTTTA
>b38d974a926591bb51af4d3abf578dc5
GGTACTGGTTGAACAGTTTATCCCCCTTTATCCAGTGCAACAGCTCATTCAGGAGGCTCGGTAGATTTGGCTATCTTTAGTTTGCACTTATCAGGCGCTTCTTCCATTTTAGGGGCTATTAATTTTATTTGCACTATTTTCAACATGCGAGTAAAAAGTTTATCTTTTCATAATTTACCTTTGTTTGTTTGATCTGTATTAATTACAGCATTTTTGTTGTTATTATCGTTACCTGTATTAGCTGGTGCAATTACAATGCTATTGACAGACAGAAATTTCAACACTACTTTTTTTGATCCTGCCGGAGGAGGCGATCCTGTTTTATTTCAGCATCTTTTTTGATTTTTTGGTCACCCTGAAGTTTA
>f502379027b69e1b4a7247429b31e147
GGTACTGGATGAACTGTTTATCCTCCTTTATCAAGTAATTTATCACATTCTGGTGGTTCAGTTGATTTAGCTATTTTTAGTTTACATTTATCAGGTGTTTCATCTATTGCAAGTTCTATTAACTTTATGACAACAATTTTGAATATGAGAGTGGAAGGTATGACTTTATTTAGAATGCCTTTATTCATTTGATCTATGTTATTAACTTCTTTTTTATTAATATTATCTTTACCTGTTTTAGCTGCTGGAATAACAATGTTATTAACTGATAGAAATTTTAATACTACTTTTTTTGATCCTATAGGAGGTGGAGATCCTATTTTATATCAACATTTATTTTGATTTTTTGGTCACCCTGAAGTTTA
>7496e0ebea33aa1e01a12e8f3914ddba
GGTACAGGTTGAACTGTTTATCCTCCATTATCAGGTATAATAGCTCACTCTGGAGGATCAATAGATTTAGCTATATTTAGTTTACATCTATCTGGTGTTTCTTCAATAGCAGGTTCAATTAATTTTATGACAACTATTATAAATATGAGAGTAAAAGGATTAACTATATATAGAATGCCTTTATTTATTTGAGCTGTTTTTTTAACAGCATTTTTATTAGTATTTTCTTTACCTGTTTTAGCAGGAGCTATTACTATGTTATTAACAGATCGTAATTTTAATACTACGTTTTTTGATCCAGCTGGTGGTGGTGATCCAATTTTATATCAACATTTATTTTGATTTTTTGGTCACCCTGAAGTTTA
>ee4fbe8f1cd58aff78eb7523c0cc9cca
GGTACAGGTTGAACTGTTTATCCTCCATTAGCATCAATTGAAAGTCATTCAGGTGGTTCTGTGGATTTAGCTATTTTTAGTTTACATCTAGCAGGTGCTTCTTCTTTATTAGGTGCTATGAATTTTATAACTACAGTTTTAAATATGAGATTGCCTAATTTATTAATGCATAGATTACCTTTATTTGTGTGAGCTATTTTTATAACAGCTTTTTTATTATTATTATCATTGCCTGTATTAGCTGGAGCTATTACAATGTTATTAACAGATAGAAATTTTAATACTACTTTCTTTGATCCAGCTGGAGGAGGTGATCCTATTTTATATCAACATTTATTTTGATTTTTTGGTCACCCTGAAGTTTA
>f2f7899079a5ddaaec36f0ff64f48009
GGTACTGGATGAACTGTTTATCCTCCTTTAAGTGTATTAGCGTCAGATGGAGCAGTTGATTTAGCTATTTTTAGTTTACATTTATCTGGTTTATCTTCTTTATTAGGTGCTATTAATTTTATAACTACTGTATTAAATATGAGAGTTCCTGGTATGAGAATGAATCTAATTCCTTTATTTGTATGAGCTGTTTTTATTACAGCTATTTTATTGTTATTATCATTACCTGTTTTAGCAGCGGGTATTACAATGTTATTAACAGATCGTAATTTTAATAGTTCTTTTTTTAATCCTTCAGGTGGTGGTGATCCTATCTTATATCAACATTTATTTTGATTTTTTGGTCACCCTGAAGTTTA
>26326c24cf74c371111147091ca6d96d
GGTACAGGTTGAACTGTATATCCCCCTCTCAGAAGAAGCTTAGGACACAGGGGGTCGGCTGTTGATTTAGCTATTTTTAGATTACACTTAGCGGGGGTAAGCTCTATTTTAAGAAGAATTAATTTTATGTGCACAATGTGAAATATTCGAGGGAGAGATGTTACATTTGAAAAAATTCCACTTTTTGTTTGAACAATTGTTATTAGAGGTTTTTTATTAGTTTTGTCTCTCCCCGTTTTGGCAGGAGGTATTACTATGCTTCTTTTAGATCGAAATATTTCCACATCTTTTTTTGATCCTAATGGAGGGGGGGATCCTGTGTTATTTCAGCATTTATTTTGATTTTTTGGTCACCCTGAAGTTTA
>836e67321f869676cc40a25ee67e7746
GGAACTGGATGAACTGTTTACCCTCCTCTTAGTTTAAATGTATCACACTCAGGGGCCTCTGTTGACTGTGCTATTTTTTCTTTGCACTTGGCAGGAGTTTCTTCAATTTTAGGTGCTATAAATTTTATTAGGACGATATTAAATATACGATGTATAGGTCTCCAATTAGACGCAATATCTTTATTTCCGTGATCAGTTTTAGTCACAACTATTCTTCTTTTATTAGCTTTACCTGTTTTAGCCGGAGCTATTACTATACTTCTTACTGATCGTAATTTAAATACTTCATTTTATGACGTAGGAGGCGGAGGGGATCCTGTGTTGTACCAACACTTATTTTGATTTTTTGGTCACCCTGAAGTTTA
>95c23f944ca78d27870c9c9913082da2
GGTACAGGTTGAACTGTTTATCCCCCCCTTTCAAGAAATTTAGGGCATTCTTCTTTAAGAGTTGATATAGTAATTTTTTCTTTACATTTGGCGGGAGCTAGTTCAATTATAGGAGGAATTAATTTTATTAGAACTGTTTCTAACATACGAAGAAAAGGTTTATCTTTAGAACGAACTTCTTTATATGTTTGAGGATTATTATTAACTACTATTTTATTAGTTTTAAGTTTACCAGTATTAGCTGGAGGTATTACTATACTTTTAACTGATCGAAATATTAATACTTCATTTTTTGATCCTAGAGGAGGAGGAGATCCAATTTTATTTGAAACTTTATTTTGATTTTTTGGTCACCCTGAAGTTTA
>7a0ff8be39a4df9fabc54f329cf64241
GGTACAGGTTGAACTGTTTATCCTCCATTATCTTCTTTAGAAAGTCATTCTGGAGGTTCTGTAGATTTAGCAATATTTAGTTTACATTTAGCAGGTGCATCTTCTATTTTAGGTGCAATGAATTTTATTACAACAGTATTAAATATGAAGACAAAGCGATTTGAAATGCATAAAATTTCTTTATTTTCTTGAGCGATTTTTATTACAGCAATTTTATTATTATTATCTTTACCTGTTTTGGCAGGAGCTATTACAATGTTATTAACAGATAGAAATTTTAATACAAGTTTTTTTGATCCAGCAGGAGGAGGTGATCCGATTTTATATCAACATTTATTTTGATTTTTTGGTCACCCTGAAGTTTA
>cc3979e7c50fcb7f639278f63d1bfd0a
GGTACTGGTTGAACTGTTTATCCTCCATTATCAAGTATTCAAAGTCATTCTGGAGGTGCTGTAGATTTTGCTATTTTTAGTTTACATATAGCTGGTGCATCATCATTATTGGGTGCAATAAATTTTATTACAACAATAATAAATATGAGATCACCAGGTTTAGCTATGTATAGATTACCTTTATTTGTTTGAGCTGTTTTTATTACAGCTATATTACTACTTTTATCTTTACCAGTATTAGCTGGAGCTATAACAATGCTATTAACAGATAGAAATTTTAATACAACCTTTTTTGATCCTTCAGGAGGTGGTGATCCTATACTATATCAACATTTATTTTGATTTTTTGGTCACCCTGAAGTTTA
>23b4cc83da5b7ae2d80d0796ac6fdee1
GGAACTGGTTGAACTGTATATCCACCATTAGCTTCTGTTGAAAGTCATTCAGGTGGTTCAGTGGATTTAGCTATTTTTAGTTTACATTTAGCAGGTGCTTCATCTATTTTAGGTGCTATTAATTTCATAACTACTGTTTTAAATATGAGATTACCTAATTTACACATGCATCGAATTCCTTTATTTGTTTGAGCTGTATTTATTACAGCTATATTATTATTATTATCTTTACCTGTATTAGCTGGTGCTATAACAATGTTATTAACTGATCGTAATTTTAATACTACTTTTTTTGATCCTGCAGGTGGTGGTGATCCTATATTATATCAGCATTTGTTTTGATTTTTTGGTCACCCTGAAGTTTA
>01acdc7a7cd1d9ffc8492d8e802fecdb
GGTACTGGATGAACTGTTTATCCTCCTTTAAGTGCAATTCAAGCACATTCTGGTGGATCTGTAGATTTAGCTATATTTAGTTTACACGTTGCAGGTGCATCATCTATTTTAGGAGCTATTAATTTTATAGTAACTATATTAAATATGAGAACTCCTGGAATGACTATGCATAAATTACCTTTATTTGTTTGAACTGTTTTTGTTACTGCGATATTATTATTATTATCATTACCAGTATTAGCTGCAGGAATTACGATGTTATTAACAGATCGTAATTTTAATACAACTTTCTTTGATCCTGCTGGTGGTGGTGATCCTATATTATATCAACATATTTTTTGATTTTTTGGTCACCCTGAAGTTTA
>606eb4efec3e817d078f5b213653ac74
GGTACTGGTTGAACTGTTTACCCACCGTTGTCTAGTATTACTGCTCATTCAGGAGGGTCTGTTGATCTGGCGATTTTCAGTCTTCATTTATCTGGAGCTGCTTCTATTCTTGGAGCAATTAACTTTATATGTACTATAACTAATATGAGAGCGAAAAGTTTACCATTTCATAGATTACCTCTATTTGCTTGGTCAATTTTTATAACAGCTTTCTTATTACTTTTATCGTTACCAGTTTTAGCAGGAGCTATTACTATGTTATTAACTGATCGTAATTTTAATACAACATTTTTTGATCCAGCTGGAGGTGGAGATCCTGTATTATTTCAGCATCTTTTCTGATTTTTTGGTCACCCTGAAGTTTA
>3a9eb3eaf16388dcc1bd0ad1d0ebc10e
GGTACTGGTTGAACAGTTTATCCACCGTTAAGTTTAATAGTAGGTCATTCTGGGGGTGCTGTTGATTTGGCTATATTCTCTTTACATATAGCAGGTATTTCTTCTATAGCGGGTAGTATAAATTTTATAACTACTATTATAAATATGAGAATACCGGGTATGACTTATTATAGAATGCCTTTATATATTTGATCATTATTAATTACATCTTTTCTATTAATATTTACATTACCTGTATTAGCTGGAGCTATCACTATGCTATTAACAGATAGAAATTTTAATACTACATTTTTTGATCCTTCTGGAGGAGGAGATCCCGTATTATTTCAACATTTATTCTGATTTTTTGGTCACCCTGAAGTTTA
>adca225088145fe34c806ed1e99c673c
GGTACTGGTTGAACTGTTTACCCTCCTTTAGCAGGTATTGAAGCACATTCAGGTGGTTCAATTGATTTAGCAATTTTTAGTTTACATTTAGCTGGAGCATCTTCTATTTTAGGAGCAATGAACTTTATTACTACAGTAATTAATATGAGAGCTCCGGGATTAAAAATGCATAGAATTCCATTATTTGTTTGAGCAATTTTTATTACTGCTTTTTTATTATTGTTATCATTACCTGTTTTAGCAGGTGCAATTACTATGTTATTAACTGATAGAAATTTTAATACTACATTCTTTGATCCAGCAGGAGGTGGTGATCCAATTTTATATCAACATTTATTTTGATTTTTTGGTCACCCTGAAGTTTA
>a110216135748328d58c88886cb30c09
GGTACTGGTTGAACTGTATATCCACCTTTATCTGGTATTCAAGCACATTCAGGAGGTTCTGTTGATTTAGCTATTTTTAGTTTACATTTAGCAGGTGCATCTTCTTTATTAGGTTCAATTAATTTTATAACAACAATATTTAATATGAGATCTCCAGGCTTATATATGCACAGATTACCTTTATTTGTATGAGCAATTCTTATTACAGCATTTTTATTATTATTATCTTTACCTGTACTTGCAGGTGCAATTACAATGTTATTAACTGATCGTAATTTTAATACAACATTCTTTGATCCTGCAGGTGGAGGAGATCCTATATTATATCAACATTTATTTTGATTTTTTGGTCACCCTGAAGTTTA
>bc61e5d35b29d0d47e0dd7c082b2b47d
GGAACTGGTTGAACTGTTTATCCACCTTTAGCTGGTATTGAATCTCATTCAGGTGGATCAGTTGATTTAGCTATTTTTAGTTTACATTTAGCTGGTGCTTCTTCTTTATTAGGTGCTATTAATTTTATTACTACTGTATTTAATATGAGATCACCAAATTTACATATGCATCGTATACCTTTATTTGTATGAGCTATCTTAATTACAGCATTTTTATTATTATTATCATTACCTGTATTAGCTGGTGCAATAACTATGTTATTAACTGATAGAAATTTTAATACTACATTTTTTGATCCAGCTGGTGGTGGTGATCCAATATTATATCAACATTTATTTTGATTTTTTGGTCACCCTGAAGTTTA
>89815471d938e315d4983d196cf283a6
GGTACTGGTTGAACAGTTTATCCTCCTTTAGCGGGTCTAACTGGACATGGGGGTGGTGCTATGGATTTAGCTATTTTTTCTCTTCACACTGCTGGTGCTGGGTCTATTTTAGGATCTGTTAATTTTTTAACTACATTACTTTGTATACGAGGGCTAGGGGTGGGAGTAGATCAATTAACTTTTTTTAATGTTTCTATTTTAGTTACTACTTTTCTTTTATTAGTATCTGTTCCTGTGCTAGCAGGTGCGATTACTATACTTTTATTGGATCGAAATTTTAATACTTCATTTTATGAGGTAGGGGGAGGAGGAGATCCTGTATTATTTCAACATATTTTTTGATTTTTTGGTCACCCTGAAGTTTA
>15f1c7912e7df3ebe1f787bd9bf820e6
GGTACAGGTTGAACAGTTTATCCCCCCCTTTCAAGAAATTTAGGGCATTCTTCTTTAAGAGTTGATATAGTAATTTTTTCTTTACATTTGGCGGGAGCTAGTTCAATTATAGGAGGAATTAATTTTATTAGAACTGTTTCTAACATACGAAGAAAAGGTTTATCTTTAGAACGAACTTCTTTATATGTTTGAGGATTATTATTAACTACTATTTTATTAGTTTTAAGTTTACCAGTATTAGCTGGAGGTATTACTATACTTTTAACTGATCGAAATATTAATACTTCATTTTTTGATCCTAGAGGAGGAGGAGATCCAATTTTATTTGAAACTTTATTTTGATTTTTTGGTCACCCTGAAGTTTA
>ad2d3052d9367456c9fbd0642e6e7317
GGTACTGGTTGAACAGTTTATCCACCTTTATCAAGTATAGTAGCTCATTCAGGTGGATCGGTAGATTTAGCTATATTTAGTTTGCATTTATCTGGTATATCCTCTATAGCAGGTAGTATAAATTTTATGACTACTATTATAAATATGAGAGTTAAAGGTTTAACATTATATAGAATGCCTTTATATATATGATCTTTATTTATAACAGCATTCTTATTAGTTTTTACATTACCTGTATTAGCTGGTGCTATAACTATGCTTTTAACAGATAGAAATTTTAACACAACTTTTTTTGATCCTGTAGGTGGTGGAGATCCTGTACTATACCAGCACTTATTTTGATTTTTTGGTCACCCTGAAGTTTA
>d91dc966d29907689216b0614acce90d
GGTACTGGTTGAACTGTTTATCCTCCGTTAGCTTCGATAGAAGCACATTCGGGGGGTTCTGTAGATTTAGCAATTTTTAGTCTTCATTTAGCAGGTGCTTCTTCTATTTTAGGTGCTATGAATTTTATTACTACAGTAATGAATATGAGATCACCAGGATTAAAAATGCATAGAATTCCTTTATTTGTTTGAGCTATATTTATTACAGCTATATTATTATTATTATCTTTACCGGTGTTAGCTGGAGCAATTACAATGTTATTAACTGATCGTAATTTTAATACTACTTTTTTTGATCCTGCGGGTGGTGGAGATCCAATATTATATCAACATTTATTCTGATTTTTTGGTCACCCTGAAGTTTA
>913c49cce0666c0cecbfac3ebc094a2c
GGTACAGGTTGAACTGTTTATCCTCCATTAGCAGGAATTACAGCACATTCAGGTGGTTCTGTAGATTTAGCAATTTTTAGTTTACACCTTTCTGGTGCAGCTTCAATTTTAGGTGCAATTAATTTTATTTGTACTATTACAAACATGAGATCAAAAAGTCTTCCATTTCATAGACTTCCTTTATTTGTTTGGTCGATTTTTATAACAGCATTTTTACTATTATTATCTTTACCTGTACTTGCAGGTGCAATAACAATGCTATTAACTGATAGAAACTTTAATACTACTTTTTTTGATCCGGCTGGTGGTGGTGACCCTGTATTATATCAACATTTATTTTGATTTTTTGGTCACCCTGAAGTTTA
>24296dc16516643ed0d2759e7f4bd54e
GGTACTGGATGAACTGTTTATCCTCCACTATCAAGTATTACCGGCCATTCAGGCGGGGCTGTAGATTTAGCAATTTTTAGTCTTCACTTATCAGGAGCAGCTTCTATTTTAGGCGCAATAAACTTTATTTGTACTATTACAAATATGAGATCAAAAAGTTTACCATTTCATAGACTGCCTCTATTTGTTTGGTCAATATTTATTACTGCATTTTTATTATTATTATCATTACCAGTGTTAGCAGGGGCAATTACTATGTTATTAACGGATAGAAATTTTAATACCACTTTTTTTGACCCTGCCGGTGGTGGGGATCCCGTTCTTTACCAGCATTTATTTTGGTTCTTTGGTCACCCTGAAGTTTA
>97a1d9cd33c0c7f59e3ca9682e6c4a45
GGTACAGGTTGAACTGTTTATCCCCCGTTAGCTAGTATTCAAAGTCATTCAGGTGGAGCTGTAGATTTTGCAATTTTTAGTTTACATATAGCAGGTGCTTCTTCTTTATTAGGTGCAATTAATTTTATAACTACAATTATAAATATGAGAGCTCCTGGTTTAGCTATGTATAGATTACCTTTATTTGTATGAGCTGTCTTTATAACAGCAATATTATTATTATTATCTTTACCTGTTTTAGCAGGTGCTATAACTATGTTATTAACTGATAGAAATTTTAATACAACATTTTTTGATCCTTCTGGTGGAGGAGATCCTATTTTATATCAACATCTTTTTTGATTTTTTGGTCACCCTGAAGTTTA
>9bf7a74c70534f060062a7a2ede61c80
GGTACTGGATGAACTGTTTACCCACCTCTTTCAAGTATAACAGCCCACTCTGGGGGATCTGTTGATTTAGCAATTTTTAGTCTTCACTTATCAGGTGCTTCTTCAATTTTAGGAGCTATCAATTTTATTTGTACAATAACAAATATGAGAACAAAAAATCTTGCTTTTCACAGACTACCATTATTTGCTTGGGCAATTTTTATTACAGCCTTTTTATTACTACTTTCTTTACCAGTACTTGCAGGAGCAATTACAATGTTATTAACAGATAGAAATTTTAATACTACCTTTTTCGACCCTGCCGGAGGAGGAGACCCAGTATTATATCAACATTTATTTTGGTTTTTTGGTCACCCTGAAGTTTA
>c527ce3896527e6ec15dc2360304300f
GGAACAGGTTGAACAGTTTATCCACCATTAGCTGGAATTGAATCACATTCAGGAGGTTCTATTGATTTAGCTATTTTTAGTTTACATTTAGCTGGTGCTTCTTCAATTTTAGGTGCTATGAATTTTATTACTACTGTAATAAATATGAGAGCTCCTGGATTAAAAATGCATAGAATTCCTTTATTTGTTTGAGCTGTATTTATTACTGCATTCTTATTATTATTATCTTTACCAGTTTTAGCAGGTGCTATTACTATGTTATTAACTGATAGAAATTTTAATACTACATTCTTTGATCCAGCAGGAGGTGGTGATCCAATTTTATATCAACATTTATTTTGATTTTTTGGTCACCCTGAAGTTTA
>81115f6f0e811059b16804f5903e9b6b
GGTACAGGTTGAACTGTTTATCCTCCATTATCTAATATTTTATCACATTTAGGTTCATCTGTAGATTTTGCAATTTTTAGTTTGCATTTAGCAGGTGCGTCATCAATATTAGGTGCGATTAATTTTATTGCGACTGTTATAAATATGCGTGTACCTGGTTTACGTATGTTTCAATTACCTTTATTTGTTTGAGCTATTTTTATTACCGCTTGGTTATTATTATTATCTTTACCAGTTTTAGCAGGAGGTATTACTATGTTATTAACCGATCGAAATTTTAATACTTCTTTTTTTGAAGTAAGTGGTGGAGGTGATCCAGTTCTTTTTCAACATTTATTTTGATTTTTTGGTCACCCTGAAGTTTA
>7fa0ff804e0234a2ee5eb678d74ef619
GGTACTGGTTGAACAGTTTATCCTCCTTTAGCTTCAATTGAAAGTCATTCTGGTGGTTCAGTAGATTTGGCTATTTTTAGTTTACATTTAGCGGGTGCTTCTTCTATTTTAGGTGCTGTTAATTTCATAACTACCACTTTAAATATGCGTTCACCTAATTTACATATGCATCGTATACCTCTTTTTGTGTGAGCTATATTTATTACTGCAATATTATTATTATTATCTTTACCTGTATTAGCAGGTGCTATTACTATGTTATTAACTGATCGTAATTTTAATACTAGCTTTTTTGATCCAGCTGGTGGAGGTGATCCAATATTATATCAACATTTATTTTGATTTTTTGGTCACCCTGAAGTTTA
>7921793f90e1a244cfe8d5765c7cb00c
GGTACTGGATGAACTGTTTATCCTCCATTAGCAGGTATCTTAGCTCATTCAGGTGGGTCTGTTGATTTAGCTATTTTTAGTTTACATTTAGCTGGTATTTCTTCATTATTAGGTGCTTTTAACTTTATTACAACTGTTTTAAATATGAGACTTAAAAATATTTCTATGATGAAAATACCTTTATATGTTTGAGCTGTATATCTTACAGCTATTTTATTGTTATTATCTTTACCGGTTTTAGCAGGTGCTATTACTATGTTATTAACAGATAGAAATTTAAATACAACTTTCTTTGATCCAGCTGGTGGTGGTGATCCTGTTTTATATCAACATTTATTTTGATTTTTTGGTCACCCTGAAGTTTA
>cf9f153a82d44e2c0abf63ea2f1aabef
GGTACTGGTTGAACTGTTTATCCTCCTTTAGCTAGTATACAATATCATTCAGGAGGTTCTGTTGATTTAGCTATTTTTAGTTTGCATATTGCAGGTGCTTCTTCTTTATTAGGAGCTATAAATTTTATAACTACTATTATAAATATGAGAGCTCCTACTTTAGGTTTTCATAGATTGCCTTTATTTGTATGAGCTGTATTTATAACAGCTATTTTATTATTATTATCATTACCTGTATTAGCAGGTGCTATTACAATGCTTTTAACTGATCGAAATTTTAATACCACATTTTTTGATCCAGCAGGAGGAGGTGATCCTATTTTATATCAACATTTATTTTGATTTTTTGGTCACCCTGAAGTTTA
>029a2c6eaabb021ed681a8502621e9ca
GGTACAGGTTGAACTGTTTATCCCCCATTATCTGGTATTGAAGCACATTCGGGACCTGCAGTGGATTTAGCTATTTTTAGTTTACATTTAGCTGGCGCTTCTTCAATAGCTGGCGCTATAAATTTTATTTGTACAATTTTAGTTCTTAATTCTCGCGGTTTAACATATCATCGTTTTTCTTTGTTTGTTTGATCCGTATTAATTACAGCTGTTTTACTATTATTATCTTTACCTGTTTTAGCGGGAGGTATTACTATGTTACTAACTGATCGAAATTTAAATACTTGTTTTTTTGACGCTTCTGGTGGTGGTGATCCTATATTATATCAACATTTATTTTGATTTTTTGGTCACCCTGAAGTTTA
>ebd623117119134656d3d8fd5a8ffb44
GGTACTGGTTGAACTGTTTATCCGCCACTTTCTAGTGGAACATCACATTCTGGCGGAGCCGTTGATTTAGCAATTTTTAGTTTACACCTTTCTGGCGCATCGTCTATTTTAGGTGCTATTAATTTTATTTGTACAATTTTTAACATGAGAGTTAAAAGCTTATCATTTCACAATCTACCGCTATTTGTTTGGGCTATTTTAATAACAGCTTTTTTATTATTGCTATCGTTACCAGTTTTAGCAGGAGCCATAACAATGTTATTAACTGACCGAAATTTTAATACTACCTTTTTTGATCCAGCGGGTGGCGGAGATCCTGTTTTATACCAGCACCTTTTTTGATTTTTTGGTCACCCTGAAGTTTA
>8d9e1cf09eef064fa4cb4bf883b510ac
GGTACTGGATGAACTGTTTACCCTCCATTATCTAGTATTACAGCACACTCAGGTGGAGCAGTAGATTTAGCAATTTTTAGTCTACACCTTTCAGGAGCTTCTTCTATTTTAGGAGCTATTAATTTTATCTGTACTATATTTAATATGCGAGCTAAAGGAATGTCATTTCACCATTTACCTCTTTTTGTATGGGCTGTGTTAATTACCGCATTTCTTCTTTTATTATCATTACCGGTGCTAGCAGGAGCGATTACTATGCTACTAACCGATAGAAATTTTAACACCACATTTTTTGACCCTGCAGGAGGAGGTGACCCTGTATTATACCAACATTTATTTTGGTTCTTTGGTCACCCTGAAGTTTA
>a3ea31413a3673016c9a714b22a545c4
GGAACTGGATGAACAGTATATCCTCCTTTATCAGGTATTCAATCACATTCGGGAGGTTCTGTAGATTTAGCTATTTTCAGTTTACATTTAGCAGGAACTTCTTCTTTATTGGGTTCTATAAATTTTATTACAACTATTTTTAATATGAGAGTTCCTGGAATGGAAATGCATAAAATACCATTATTTGTATGAGCGATTTTAATAACTGCGTTTTTATTGTTATTATCACTACCTGTTTTAGCTGGAGCTATTACCATGCTTTTAACGGATCGTAATTTTAATACTACTTTTTTTGATCCTGCAGGTGGAGGAGATCCCATTTTATATCAACATTTATTTTGATTTTTTGGTCACCCTGAAGTTTA
>d26ccf66d68b9b44c34c2df2c561ffc4
GGTACTGGATGAACTGTTTATCCTCCTTTAGCTTCTATTGAAAGTCATTCAGGAGGATCTGTTGATTTAGCTATTTTTAGTTTACATTTAGCAGGTGCTTCTTCTTTACTAGGTGCAATGAATTTTATTACTACTATTTTTAATATGAGATCACCTAATTATTTTATGCATCGATTACCATTATTTGTTTGATCAATATTAATTACAGCTTTTTTATTATTATTATCTTTACCTGTTTTAGCTGGGGCAATTACTATGTTATTAACTGATAGAAATTTTAATACTACTTTTTTTGATCCAGCAGGTGGTGGTGATCCTATTTTATATCAACATTTATTTTGATTTTTTGGTCACCCTGAAGTTTA
>684e729dd2265fec2d09b1d69c086337
GGTACAGGTTGAACTGTTTATCCCCCACTTTCATCTAAATTAGGGCATTCCGGATACGCTGTGGACATTGCTATTTTTAGTTTGCATTTGGCTGGGGCTGCTTCAATTGCCGGTTCAATAAATTTTATAACGACAATTATTAATATGCGTTCTGGTGGAATTGAGTTTCATAATATGCCGTTGTTTGTTTGGGCAATTTTTATAACATCCTTTTTATTACTTTTATCATTACCAGTTTTAGCTGCTGCTATAACAATGCTTCTAACTGATAGGAACTTTAATACTACCTTTTTTGATCCTGCGGGTGGAGGAGATCCAATTTTATTTCAACATTTATTTTGATTTTTTGGTCACCCTGAAGTTTA
>f437a57306bb52afc11be704aac96b4a
GGTACTGGTTGAACTGTTTATCCTCCATTAGCTTCAATTGAAAGTCATTCTGGAGGTTCAGTAGATTTAGCTATCTTTAGTTTACATTTAGCGGGTGCTTCTTCAATATTAGGTGCAATGAATTTTATAACAACTGTAATAAATATGAGAGCGCCTGGTTTAAAAATGCATAGAATTCCTTTATTTGTTTGAGCTGTTTTTATTACTGCTATATTGTTATTATTATCATTGCCTGTATTAGCTGGAGCTATTACAATGTTATTAACAGATAGAAATTTTAATACTACTTTTTTTGATCCAGCAGGTGGTGGTGATCCTATTTTATATCAACATTTATTTTGATTTTTTGGTCACCCTGAAGTTTA
>d20f9deda364f6e006e47c3778e61ba2
GGTACTGGTTGAACAGTTTATCCTCCGTTAAGCTTAATAGTAGGTCATTCTGGGGGTGCTGTTGATTTAGCGATATTTTCTTTACATATAGCAGGTATTTCTTCTATAGCTGGTAGTATAAATTTTATAACTACTATTATAAATATGAGAATACCAGGTATGACTTATTATAGAATGCCTTTATATATTTGATCATTATTAATTACATCTTTTCTATTAATATTCACATTACCTGTATTGGCGGGGGCTATTACTATGTTATTAACTGATAGAAATTTTAATACTACATTTTTTGATCCTTCTGGAGGAGGTGATCCCGTATTATTTCAACATTTATTTTGATTTTTTGGTCACCCTGAAGTTTA
>a7c6a0ad7cf259f787845ccf28809a38
GGTACTGGTTGAACAGTTTATCCTCCACTATCAAGTATTACCGGCCATTCAGGCGGGGCTGTAGATTTAGCAATTTTTAGTCTTCACTTATCAGGAGCAGCTTCTATTTTAGGCGCAATAAACTTTATTTGTACTATTACAAATATGAGATCAAAAAGTTTACCATTTCATAGACTGCCTCTATTTGTTTGGTCAATATTTATTACTGCATTTTTATTATTATTATCATTACCAGTGTTAGCAGGGGCAATTACTATGTTATTAACGGATAGAAATTTTAATACCACTTTTTTTGACCCTGCCGGTGGTGGGGATCCCGTTCTTTACCAGCATTTATTTTGGTTCTTTGGTCACCCTGAAGTTTA
>3d3c91b2bc5d1158b25c3c1da20daf26
GGTACTGGTTGAACAGTTTATCCCCCTTTATCAAGGATTTTAGGACACAGAGGATCTTCCGTTGATTTTGCTATTTTTAGTCTTCATTTGGCGGGAGTTTCTTCAATTTTAGGTGGTATTAATTTTATAGTAACATTATGAAATACTCGAAGAGTTGAATTTAATTTTGAAAAAGTAAGTTTATTTGTGTGAAGAGTAATTATTACTGTTTTTTTATTAGTTTTATCTTTACCAGTATTAGCAAGAGGAATTACAATACTTTTATTAGATCGAAATATTAGTACTTCTTTTTTTGATCCTATAGGAGGTGGGGATCCTATTTTATTTCAGCATTTGTTTTGGTTTTTTGGTCACCCTGAAGTTTA
>86f6bd62d68ed3162f33f71956564229
GGTACAGGTTGAACTGTTTATCCTCCTCTTAGTTTAAATGTATCACACTCAGGGGCTTCTGTTGACTGTGCTATTTTTTCTTTGCACTTGGCAGGAGTTTCTTCAATTTTAGGTGCTATAAATTTTATTAGAACCATATTGAATATACGATGTATAGGTCTCCAATTAGACGCAATATCTTTATTTCCGTGATCAGTTTTAGTCACAACTATTCTTCTTTTATTAGCTTTACCTGTTTTAGCCGGAGCTATTACTATACTTCTTACTGATCGTAATTTAAATACTTCATTTTATGACGTAGGAGGCGGAGGGGATCCTGTGTTGTACCAACACTTATTTTGATTTTTTGGTCACCCTGAAGTTTA
>a879d9fbbfa2d291574fe5e753ca7124
GGTACTGGTTGAACAGTTTATCCTCCTTTAAGTAGCACTTTAGGACATGCGGGTCCTGCAGTAGATTTTGCAATATTCAGTTTGCATATTGCAGGAGCTTCATCTATTTTAGGAGCAATTAATTTTATTACAACAATTTTAAATATGAAAGTAATGCCAATGAATAAGTTGCCATTATTTGTTTGGGCAGTATTAATAACAGCAGTGTTATTGTTATTGTCTTTGCCAGTACTTGCGGCTGGAATTACTATGCTATTAACGGATAGGAATTTTAACACAGCATTTTTTGAGCCGGCAGGTGGTGGAGACCCAATATTATACCAGCATTTATTTTGATTTTTTGGTCACCCTGAAGTTTA
>eec7f3f185ea5c21adf49f16f44f7b90
GGTACTGGATGAACTGTATATCCTCCGCTATCAAGTGCAACAGCACATTCTGGAGGTTCCGTAGATTTAGCTATTTTTAGTTTACATTTATCTGGTATGTCTTCTATTTTAGGCGCTATTAATTTTATTTGTACAATTTTTAATATGCGAGTAAAAAGTCTATCTTTTCATAATTTACCATTATTTGTATGAGCTGTTTTAATTACTGCGTTTTTGTTATTATTATCATTACCTGTGCTAGCAGGAGCAATTACAATGTTATTAACAGATAGAAATTTTAATACTACTTTTTTCGATCCTGCTGGAGGAGGTGATCCTGTTTTATTTCAACACCTTTTTTGATTTTTTGGTCACCCTGAAGTTTA
>81df2c5fc0c7a2751fd5c533ada39255
GGTACTGGTTGAACAGTTTATCCACCATTATCTGGTGTTGAAAGTCATTCAGGAGGTTCAGTTGATTTAGCAATATTTAGTTTACATTTAGCAGGTGCATCATCAATATTAGGAGCTATTAATTTCATTACTACTGTAATAAATATGCGTATTCCTAATTTAAAAATGCATAAAATACCTTTATTTGTTTGAGCGATTTTTATTACTGCTATATTATTATTATTGTCATTACCTGTATTAGCAGGAGCTATTACAATGTTATTAACTGATCGTAATTTTAATACAACTTTTTTTGATCCTTCTGGTGGTGGAGATCCAATTTTATATCAACATTTATTTTGATTTTTTGGTCACCCTGAAGTTTA
>6f8e9a0acb03e28c1a4e666247b0626d
GGTACAGGTTGAACTGTTTATCCCCCCCTTTCAAGAATTTTAGGACACAGGGGACATTCAGTTGATTATGCAATTTTTAGTTTACATATAGCTGGAATTTCATCAATTCTAGGAGGAATTAATTTTATAGTGACTCTTTGAAATACTCGTAATATTGAATATAATTTTGAAAAAATTAGTTTGTTTGTATGAAGAATTATTATTACAGTTGTTCTTCTTGTTTTATCATTACCTGTTTTAGCAAGTGGTGTTACTATATTACTTTTAGATCGTAATATTAGAACTTCTTTTTTTGATCCCTTGGGGGGGGGTGACCCAGTTTTATTTCAACATTTATTTTGATTTTTTGGTCACCCTGAAGTTTA
>9ffb5d4084db0e58148dfc645e256e24
GGTACTGGTTGAACAGTTTATCCTCCATTAGCTTCTGTTGAAAGTCATTCAGGTGGTTCAGTGGATTTAGCTATTTTTAGTTTACATTTAGCAGGTGCTTCATCTATTTTAGGTGCTATTAATTTCATAACTACTGTTTTAAATATGAGATTACCTAATTTACACATGCATCGAATTCCTTTATTTGTTTGAGCTGTATTTATTACAGCTATATTATTATTATTATCTTTACCTGTATTAGCTGGTGCTATAACAATGTTATTAACTGATCGTAATTTTAATACTACTTTTTTTGATCCTGCAGGTGGTGGTGATCCTATATTATATCAGCATTTGTTTTGATTTTTTGGTCACCCTGAAGTTTA
>62f569c6fd51301538b659ae136fcb5a
GGTACTGGTTGAACTGTTTACCCTCCATTATCTACTAAATTAGGACATCCAGGGCAAGCGGTTGATGTTGCAATTGTTTCATTACATTTAGCAGGAGTTTCGTCAATTTTAGGTGCTATTAATTTTATAAGTACTATTTTTAATATGCGCGCTCTAGGACAATATTTTCACAAAATACCTTTATTTGTATGGTCTGTATTAATTACAGCTTTTTTATTAGTTTTGTCATTACCTGTTTTGGGGTCAGCTATTACTATGTTATTAACTGATAGAAATTTTAATACTTCTTTTTTCGATCCTTTTGGTGGTGGTGATCCTGTATTATTTCAACATTTGTTTTGATTTTTTGGTCACCCTGAAGTTTA
>d91c86e6bb6d3fde89c9958191430ba0
GGTACTGGATGAACTGTTTACCCACCATTATCATCAATTGAGTTTCATGGAGGAGGATCAGTTGATTTAGCAATTTTTTCACTACACTTAGCTGGTATTTCATCAATTCTTGGAGCAATGAATTTCATTACAACAATTATTAATATGAGAACGCCAGGGATGACAATGCATAGAATGCCATTATTCGTATGAGCAGTATTCATTACAGCAATTTTATTATTGTTATCATTACCAGTATTTGCGGGAGCAATTACAATGTTATTAACAGATAGAAATTTTAATACAAGTTTCTTTGATCCAGCAGGAGGGGGAGATCCAATCTTATATCAACATTTATTTTGATTTTTTGGTCACCCTGAAGTTTA
>f79c9aefb6a881f773874ced6a1cee26
GGAACTGGTTGAACTGTTTACCCGCCATTGTCAGGTATTATAGCGCATTCTGGTGGTTCTGTAGATTTAGCTATTTTTAGTTTACATGTTGCTGGTATAGCTTCTATATTGGGAGCTATTAATTTTATTACTACTGTTTTAAATATGAGAACGTGTGGTTTAGGTATGGAAATGTTGCCTTTATTTTGTTGAGCTGTTTGAATTACTGCTTTTTTATTATTATTATCGTTACCCGTACTAGCTGGGGGTATTACTATGTTATTAACTGATCGTAATTTTAATACAAGTTTTTTTGTGAGTAGTGGTGGTGGTGATCCTTTATTATATCAACATCTTTTTTGATTTTTTGGTCACCCTGAAGTTTA
>3cd7df35269a01909e943f411fb02f59
GGTACTGGTTGAACAGTTTATCCCCCTCTTTCAAGTATTGCAAGTCATTCGGGACCTTCTGTTGATTTAGCAATTTTTAGTTTACATGCTTCTGGAGCTGCTTCTATTATGGGAGCTATCAATTTTATAGTAACTATTCAAAATATGCGGCCTCCTGGGTTATCAATGTATAATTTACCGTTATTTGTATGAGCGGTTTATATTACTGCTTGGCTTTTATTGCTTAGTTTACCTGTTTTTGCAGGTGCTTTAACAATGTTACTTACTGATAGAAACTTTAATACAAGTTTTTTTGATCCAGCGGGAGGAGGAGATCCGATATTATTTCAGCATCTTTTTTGATTTTTTGGTCACCCTGAAGTTTA
>ca13a2cf78b6df67a2cb746c4cc143e3
GGTACAGGATGAACTGTTTATCCCCCGTTAAGCTCAAACATTGCGCATGCTGGCATGTCCGTTGATTGTGCTATTTTTTCTCTTCATTTAGCCGGGATCTCTTCCTTACTAGGGGCTGTGAACTTTATTACAACGCTATCTAACTTGCGAGCCTACGGCATGGACTTAGAAAATATGCCTTTATTTGCCTGATCTGTCTTGTTAACGGCAGTGTTGTTGCTTTTATCTTTGCCCGTATTGGCCGGGGCAATCACTATACTGCTTAATTTAAACACAACTTTCTACGACCCAAGGGGGGAGGGGACCCCGTGCTTTACCAGCACTTGTTTTGATTTTTTGGTCACCCTGAAGTTTA
>c9c639c6bb739550966f4af1780cb246
GGTACTGGTTGAACAGTTTATCCTCCTTTATCTTCTATTGAAAGTCATTCTGGAGGTTCAGTTGATTTAGCAATATTTAGTTTACATTTAGCAGGTGCATCTTCAATTTTAGGGGCAATGAATTTTATTACAACAGTATTAAACATGAGATCACCTAATTTAAAAATGCATAGAATTCCTTTATTTGTTTGAGCTGTTTTTATTACTGCTATACTATTATTATTATCATTACCTGTTTTAGCCGGAGCAATTACAATGTTATTAACTGATAGAAACTTTAATACAACTTTTTTTGACCCAGCTGGTGGAGGAGATCCTATTTTATACCAACATTTATTTTGATTTTTTGGTCACCCTGAAGTTTA
>4f65eae39cccf7e12866d7f3589dd264
GGTACAGGTTGAACTGTTTATCCTCCATTAAGTGGATTAGAAAATCATTCAGGTCCAGGAGTTGATTTAGCTATATTTAGTTTACATATAGCTGGTTTATCTTCTTTAATGGGAGCAATAAATATTATAACAACTATTTTAAATATGAGAGTAAAAGGTATGCATATGCATATGATAACTTTATTTACATGAGCTGTCTTTATAACAGCAATATTACTATTATTAGTATTACCTGTACTAGCGGGTTGTATTACAATGTTATTAACAGATAGAAATTTTAATACTAGCTTTTTTGATCCTTCTGGTGGAGGTGATCCAGTATTATTTCAACATTTATTTTGATTTTTTGGTCACCCTGAAGTTTA
>581b94d592417e6297eab808b61494bf
GGTACTGGTTGAACAGTTTATCCACCATTATCAGGAATACAAGCGCATTCTGGAGGTTCTGTAGATTTAGCTATTTTTAGTTTACATTTAGCAGGTGCTTCTTCTTTATTAGGAGCTATAAATTTTATTACTACAGTATTTAATATGAGATCACCTCAATTAGAAATGCATAAATTACCTTTATTTGTATGGGCAATTTTAATTACAGCATTTTTATTATTATTATCTTTACCAGTATTAGCAGGTGCTATTACTATGTTATTAACTGATAGAAATTTTAATACAACTTTTTTTGATCCTGCAGGGGGAGGAGATCCTATTTTATATCAACATTTATTTTGATTTTTTGGTCACCCTGAAGTTTA
>b9eb4404403d3e7151037b69621b82f4
GGTACTGGTTGAACTGTTTACCCTCCATTAAGTGGATTAGAAAATCATTCAGGTCCAGGAGTTGATTTAGCTATATTTAGTTTACATATAGCTGGTTTATCTTCTTTAATGGGAGCAATAAATATTATAACAACTATTTTAAATATGAGAGTAAAAGGTATGCATATGCATATGATAACTTTATTTACATGAGCTGTCTTTATAACAGCAATATTACTATTATTAGTATTACCTGTACTAGCGGGTTGTATTACAATGTTATTAACAGATAGAAATTTTAATACTAGCTTTTTTGATCCTTCTGGTGGAGGTGATCCAGTATTATTTCAACATTTATTTTGATTTTTTGGTCACCCTGAAGTTTA
>8c8a14c1f23758fac612eb2b62248133
GGAACTGGATGAACAGTATATCCCCCGTTAAGCTCAAACATTGCGCATGCTGGTATGTCCGTTGATTGTGCTATTTTTTCTCTTCATTTGGCCGGGATTTCTTCTTTATTAGGGGCTGTGAACTTTATTACAACGTTATCTAACTTGCGAGCTTACGGCATGGATCTAGAGAATATACCTTTATTTGCCTGATCTGTCTTGTTAACGGCAGTGTTGTTGCTTTTATCTTTGCCTGTATTAGCAGGGGCAATTACTATACTTCTTACTGATCGTAACTTAAATACAACTTTTTACGACCCAAGGGGGGGAGGGGACCCCGTGCTTTATCAGCATTTGTTTTGATTTTTTGGTCACCCTGAAGTTTA
>cd68bedc2ed780c5369e5ead9af94bb0
GGTACAGGTTGAACTGTTTATCCACCTTTATCAGGAGTTGAATCACATTCTGGAGGATCTGTTGATTTAGCCATATTTAGTTTACATGTGGCAGGTGCTTCTTCTCTTTTAGGAGCAATAAATTTTATAACTACTATATTAAATATGCGTGTTCCTAATATGTATATGATGAGAATGCCTTTATTTGCATGAGCTGTATTTATAACTGCTATTTTATTATTATTATCTTTACCTGTGTTAGCGGGTGCTATTACAATGCTTTTAACTGATCGTAATTTCAATACTACTTTTTTTGATCCAGCAGGTGGAGGTGATCCTATTTTATATCAACATTTATTTTGATTTTTTGGTCACCCTGAAGTTTA
>2c76d26ea55ef92eb6b8e6aababa73bc
GGTACAGGTTGAACTGTTTATCCTCCATTGGCTGGTGTAGAGAGTCATTCAGGAGGATCAGTAGATTTAGCTATTTTTAGCTTACATTTAGCTGGGGCATCTTCATTATTAGGTGCAATTAATTTTATTACAACAGTATTTAATATGCGTTCTCCAAATTTAAAAATGCATCGCATTCCTTTATTTGTTTGAGCAATTTTAATTACAGCTGTATTATTATTGTTATCATTACCTGTATTAGCAGGTGCTATTACAATGTTATTAACTGATAGAAACTTTAACACTACTTTCTTTGATCCCGCAGGTGGTGGAGATCCTATCTTATATCAACATTTATTTTGATTTTTTGGTCACCCTGAAGTTTA
>d87213721a7d62689dd291a660bcf7eb
GGAACAGGATGAACTGTATACCCTCCTCTTAGTTTAAATGTATCACACTCAGGGGCCTCTGTTGACTGTGCTATTTTTTCTTTGCACTTGGCAGGAGTTTCTTCAATTTTAGGTGCTATAAATTTTATTAGGACGATATTAAATATACGATGTATAGGTCTCCAATTAGACGCAATATCTTTATTTCCGTGATCAGTTTTAGTCACAACTATTCTTCTTTTATTAGCTTTACCTGTTTTAGCCGGAGCTATTACTATACTTCTTACTGATCGTAATTTAAATACTTCATTTTATGACGTAGGAGGCGGAGGGGATCCTGTGTTGTACCAACACTTATTTTGATTTTTTGGTCACCCTGAAGTTTA
>e13b602410c005e6fffa8c67aa0d1afc
GGTACTGGTTGAACAGTTTATCCGCCTTTAGCTAGTATTCAAAGTCATTCTGGAGGTTCTGTAGATTTTGCTATTTTTAGTTTACATATAGCAGGTGCTTCTTCTTTATTAGGTGCTATTAATTTTATAACAACTGTTATAAATATGAGATCTCCTAATTTAAAAATGTATAGATTACCTTTATTTGTTTGAGCTGTTTTTATAACTGCTATATTATTATTATTGTCTTTACCAGTATTAGCAGGAGCTATTACTATGTTATTAACTGATAGAAATTTTAATACAACATTTTTTGATCCATCAGGAGGAGGAGATCCTATTTTATATCAACATTTATTTTGATTTTTTGGTCACCCTGAAGTTTA
>dcf9d585b1815186b65507c6941c735b
GGAACTGGTTGAACTGTTTATCCTCCGCTTGCAGGTATAACAAGTCATTCTGGTGGTGCTGTTGATTTGGGTATAGTAAGTTTACATTTATCTGGAGCTGCTTCAATCTTAGGAGCAATAAATTTCATCTGTACCATTACAAATATGAGGTCTCAAAGTTTGCCTTTTCATAGGTTACCTCTCTTTGCTTGAGCTATATTTATTACAGCATTTTTATTATTATTATCTTTACCAGTATTGGCTGGAGCTATTACTATGTTACTAACTGATAGAAACTTCAACACTACTTTTTTTGATTTTGCTGGTGGGGGTGATCCTGTTTTGTTTCAACATCTTTTTTGATTTTTTGGTCACCCTGAAGTTTA
>e1e8ca9d1f3e107db7ee7cbbe3cde8fb
GGTACTGGTTGAACAGTTTATCCTCCATTAGCATCAATTGAAAGTCATTCAGGTGGTTCTGTGGATTTAGCTATTTTTAGTTTACATCTAGCAGGTGCTTCTTCTTTATTAGGTGCTATGAATTTTATAACTACAGTTTTAAATATGAGATTGCCTAATTTATTAATGCATAGATTACCTTTATTTGTGTGAGCTATTTTTATAACAGCTTTTTTATTATTATTATCATTGCCTGTATTAGCTGGAGCTATTACAATGTTATTAACAGATAGAAATTTTAATACTACTTTCTTTGATCCAGCTGGAGGAGGTGATCCTATTTTATATCAACATTTATTTTGATTTTTTGGTCACCCTGAAGTTTA
>1a3dde3ad0502574f3617e629c6c911f
GGTACAGGTTGAACTGTTTATCCTCCTTTAGCAAGTATTCAAAGTCATTCAGGTGGAGCAGTTGATTTTGCTATTTTTAGTTTACATATTGCTGGAGCATCATCTTTATTAGGTGCTATAAATTTTATTACAACAATTATAAATATGAGATCACCTGGTTTATATTTTTATAGATTACCATTATTTGTTTGAGCAGTATTTATAACTGCAATATTATTATTATTATCTTTACCAGTATTAGCAGGTGCTATTACAATGTTATTAACTGACCGTAATTTTAATACAACTTTTTTTGATCCTGCAGGTGGTGGAGATCCAATATTATATCAACATTTATTTTGATTTTTTGGTCACCCTGAAGTTTA
>fc0c96a0cc6ba5c180d3ef90c1073083
GGTACTGGTTGAACTGTTTATCCTCCTTTAACTAGATCAAAGTTCCATTCTGGAGTATCTGTAGATTATTTAATTTTATCGTTACATGTGGGTGGGGCCTCTTCTATTATGTCTTCTATTAATTTTGCTGCTACTGGATTATGTATACGTCCTGAAATTATAATTATACCTCGAACTACTATATTTGTTTGATGTATTTGTGTTACTGGATTTTTATTATTATGTGCTATGCCAGTTTTAGCTGCTGCTTTAACTATATTAATTACAGATCGAAATTTTAATACTACTTTTTTTGATCCTTTAGGTTTAGGTGATCCTTTACTTTTTGTTCATTTATTTTGATTTTTTGGTCACCCTGAAGTTTA
>dbc83c446f5d3fbdfcb354bfcda789ca
GGTACTGGTTGAACAGTTTATCCTCCATTATCAGGTATAATAGCTCACTCTGGAGGATCAATAGATTTAGCTATATTTAGTTTACATCTATCTGGTGTTTCTTCAATAGCAGGTTCAATTAATTTTATGACAACTATTATAAATATGAGAGTAAAAGGATTAACTATATATAGAATGCCTTTATTTATTTGAGCTGTTTTTTTAACAGCATTTTTATTAGTATTTTCTTTACCTGTTTTAGCAGGAGCTATTACTATGTTATTAACAGATCGTAATTTTAATACTACGTTTTTTGATCCAGCTGGTGGTGGTGATCCAATTTTATATCAACATTTATTTTGATTTTTTGGTCACCCTGAAGTTTA
>04ef73ccffb34c21721e9d6afed38620
GGTACTGGATGAACTGTTTACCCACCGTTGTCTAGTATTACTGCTCATTCAGGAGGGTCTGTTGATCTGGCGATTTTCAGTCTTCATTTATCTGGAGCTGCTTCTATTCTTGGAGCAATTAACTTTATATGTACTATAACTAATATGAGAGCGAAAAGTTTACCATTTCATAGATTACCTCTATTTGCTTGGTCAATTTTTATAACAGCTTTCTTATTACTTTTATCGTTACCAGTTTTAGCAGGAGCTATTACTATGTTATTAACTGATCGTAATTTTAATACAACATTTTTTGATCCAGCTGGAGGTGGAGATCCTGTATTATTTCAGCATCTTTTCTGATTTTTTGGTCACCCTGAAGTTTA
>9f3666665f1f01027c0808a9226b3fdb
GGTACTGGTTGAACAGTTTATCCACCATTAGCAGGTGTGGAATTTCATTCAGGAGGTTCAGTTGATTTAGCTATTTTTAGTTTACATTTAGCTGGAACTTCTTCAATTTTAGGTTCAATTAATTTTATTACAACTGTAATAAATATGAGAACTCCTGGTTTAAAAATGCATAGAATACCATTATTTGTTTGAGCAATTTTTGTTACTGCATTTTTATTATTATTATCTTTACCAGTATTAGCTGGAGCAATAACAATGTTATTAACTGACAGAAATTTTAATACTTCTTTCTTTGATCCAGCAGGTGGTGGAGATCCAATTTTATATCAACATTTATTTTGATTTTTTGGTCACCCTGAAGTTTA
>82c57a966b930fc2357318f430531fe6
GGTACTGGTTGAACTGTTTATCCCCCCCTTTCAAGAAATTTAGGGCATTCTTCTTTAAGAGTTGATATAGTAATTTTTTCTTTACATTTGGCGGGAGCTAGTTCAATTATAGGAGGAATTAATTTTATTAGAACTGTTTCTAACATACGAAGAAAAGGTTTATCTTTAGAACGAACTTCTTTATATGTTTGAGGATTATTATTAACTACTATTTTATTAGTTTTAAGTTTACCAGTATTAGCTGGAGGTATTACTATACTTTTAACTGATCGAAATATTAATACTTCATTTTTTGATCCTAGAGGAGGAGGAGATCCAATTTTATTTGAAACTTTATTTTGATTTTTTGGTCACCCTGAAGTTTA
>5d16dd0466a3d8ac6feca5cd1f8a3a3e
GGTACAGGTTGAACTGTTTATCCTCCGCTTGCAGGTATAACAAGTCATTCTGGTGGTGCTGTTGATTTGGGTATAGTAAGTTTACATTTATCTGGAGCTGCTTCAATCTTAGGAGCAATAAATTTCATCTGTACCATTACAAATATGAGGTCTCAAAGTTTGCCTTTTCATAGGTTACCTCTCTTTGCTTGAGCTATATTTATTACAGCATTTTTATTATTATTATCTTTACCAGTATTGGCTGGAGCTATTACTATGTTACTAACTGATAGAAACTTCAACACTACTTTTTTTGATTTTGCTGGTGGGGGTGATCCTGTTTTGTTTCAACATCTTTTTTGATTTTTTGGTCACCCTGAAGTTTA
>6ed884155169bce6752504f52151840b
GGTACTGGTTGAACTGTTTATCCTCCACTATCTAGTATTACAGCACATTCTGGTGGAGCGGTAGACTTAGCAATTTTTAGCCTACATCTTTCAGGAGCTTCTTCTATTTTAGGAGCTATTAATTTTATTTGTACTATATTTAATATGCGAGCTAAAGGAATGTCATTTCACCATTTACCTCTTTTTGTATGGGCTGTGTTTATTACAGCATTTCTTCTTTTACTGTCATTACCAGTGCTAGCAGGAGCTATTACTATGTTATTAACAGATAGAAATTTTAACACCACATTTTTTGACCCTGCGGGAGGAGGTGATCCTGTTTTATACCAGCATTTATTTTGATTTTTTGGTCACCCTGAAGTTTA
>5fadb2d458e679bb86c8ff69ac7b8008
GGTACTGGTTGAACTGTTTATCCTCCATTATCAGGTATAATAGCTCACTCTGGAGGATCTGTAGATTTAGCTATATTTAGTTTACATCTATCTGGTGTTTCTTCAATAGCAGGTTCAATTAATTTTATGACAACTATTATAAATATGAGAGTAAAAGGATTAACTATATATAGAATGCCTTTATTTATTTGAGCTGTTTTTTTAACAGCATTTTTATTAGTATTTTCTTTACCTGTTCTTGCAGGAGCTATTACTATGTTATTAACAGATCGTAATTTTAATACTACGTTTTTTGATCCAGCTGGTGGTGGTGATCCAATTTTATATCAACATTTATTTTGATTTTTTGGTCACCCTGAAGTTTA
>0033cf94c93a92df364213dd934f2113
GGTACTGGTTGAACTGTTTATCCCCCACTTTCATCTAAATTAGGGCATTCCGGATACGCTGTGGACATTGCTATTTTTAGTTTGCATTTGGCTGGGGCTGCTTCAATTGCCGGTTCAATAAATTTTATAACGACAATTATTAATATGCGTTCTGGTGGAATTGAGTTTCATAATATGCCGTTGTTTGTTTGGGCAATTTTTATAACATCCTTTTTATTACTTTTATCATTACCAGTTTTAGCTGCTGCTATAACAATGCTTCTAACTGATAGGAACTTTAATACTACCTTTTTTGATCCTGCGGGTGGAGGAGATCCAATTTTATTTCAACATTTATTTTGATTTTTTGGTCACCCTGAAGTTTA
>5492629f7bd0d5eda39e810f57d1e236
GGTACTGGTTGAACTGTTTATCCTCCTTTAGCAAGTATTCAAAGTCATTCAGGTGGAGCAGTTGATTTTGCTATTTTTAGTTTACATATTGCTGGAGCATCATCTTTATTAGGTGCTATAAATTTTATTACAACAATTATAAATATGAGATCACCTGGTTTATATTTTTATAGGTTACCATTATTTGTTTGAGCAGTATTTATAACTGCGATATTATTATTATTATCTTTACCAGTATTAGCAGGTGCTATTACAATGTTATTAACTGATCGTAATTTTAATACAACTTTTTTTGATCCTGCAGGTGGTGGAGATCCAATATTATATCAACATTTATTTTGATTTTTTGGTCACCCTGAAGTTTA
>5c29c88157d31f198f0b72c2e5709f7a
GGTACTGGTTGAACAGTTTATCCTCCTTTAGCAAGTATTCAAAGTCATTCAGGTGGAGCAGTTGATTTTGCTATTTTTAGTTTACATATTGCTGGAGCATCATCTTTATTAGGTGCTATAAATTTTATTACAACAATTATAAATATGAGATCACCTGGTTTATATTTTTATAGGTTACCATTATTTGTTTGAGCAGTATTTATAACTGCAATATTATTATTATTATCTTTACCAGTATTAGCAGGTGCTATTACAATGTTATTAACTGATCGTAATTTTAATACAACTTTTTTTGATCCTGCAGGTGGTGGAGATCCAATATTATATCAACATTTATTTTGATTTTTTGGTCACCCTGAAGTTTA
>f67889f6e328eb902f7385ce630c79be
GGTACTGGTTGAACTGTTTACCCTCCTTTATCAGGTGTTGAAGCTCATTCAGGAGGATCTGTAGATTTAGCAATTTTTAGTTTACATTTAGCAGGTGCTTCTTCTATTTTAGGAGCTATCAATTTTATCACTACTGTATTAAATATGAGAATTCCTGGATTAAAAATGCATAAAATCCCGTTGTTTGTTTGAGCTGTATTTATAACAGCTATATTATTATTATTATCATTACCTGTGTTAGCAGGAGCAATAACAATGTTATTAACTGATAGAAATTTTAATACTACTTTTTTTGATCCATCAGGAGGAGGTGATCCTATTTTATATCAACATTTATTTTGATTTTTTGGTCACCCTGAAGTTTA
>7868e079449538481e3d4eb332a60a06
GGTACTGGATGAACAGTTTATCCTCCTTTAAGTGCAATTCAAGCACATTCTGGTGGTTCTGTTGATTTAGCAATTTTTAGTTTACACGTTGCTGGTGCTTCGTCAATCTTAGGTGCTATTAATTTTATTACTACTATTATTAATATGCGTATCCCTGGTATGACTATGCACAAATTACCTTTATTTGTCTGGACTGTTTTTGTTACAGCAATTTTATTATTATTATCTTTACCAGTTTTAGCTGCAGGAATTACTATGCTTTTAACTGATAGAAATTTTAATACTACTTTCTTTGATCCAGCTGGTGGTGGTGATCCTATATTATATCAACATATTTTTTGATTTTTTGGTCACCCTGAAGTTTA
>4dc88e396c1a014da57cf63365d7c8d9
GGTACAGGATGAACAGTTTACCCTCCATTATCTTCAATTGAAGCTCATTCAGGGGGGTCTGTTGATTTAGCTATTTTTAGTTTACATCTAGCAGGTGCGTCATCTATTTTAGGTGCAATGAATTTCATTACAACTGTATTAAATATGAGATCACCAGGCTTACACATGCATAGAATACCTTTATTTGTTTGAGCAGTTTTTATTACAGCGATTTTATTATTATTATCATTACCTGTATTAGCTGGTGCTATTACAATGTTATTGACTGATAGAAATTTTAATACTACATTTTTTGATCCAGCAGGTGGTGGTGATCCAATTTTATATCAACATTTATTTTGATTTTTTGGTCACCCTGAAGTTTA
>6fc05f57fb80efa61e43c8f99eea83cb
GGTACTGGTTGAACTGTTTACCCTCCTTTAAGAAGAACCTTGGGCCATAGAGGCAATTCTGTAGATTTTGCTATTTTTAGTTTGCACTTGGCTGGACTAGGGTCAATTCTTAGAAGTTTGAATTTTATAATTACTTTTTTTAATTTTCGTAGAATTAGAGAAAGTTTTTCTAGAGTAGGACTTTTTGTTTGAACAGTGGTAGTAACAGCTTTTCTTTTAATTGCTTCTCTTCCTGTCTTAGCTGGTGGTATTACAATATTATTATTCGATCGAAATATTTCTACTTCTTTCTATGACCCTTCAGGGGGAGGAGATCCTGTTCTTTTTCAACATCTTTTTTGATTTTTTGGTCACCCTGAAGTTTA
>e8cd3269487f5896041dad0187fe6ac2
GGTACTGGATGAACTGTTTACCCCCCCTTTCTAGGAATTTAGGACATTCTTCTTTAAGTGTAGATATAGTAATTTTTTCTTTACATTTAGCGGGGGCCAGTTCTATTATAGGAGGGATTAATTTTATTAGTACTGTTTCTAACATACGAAGAAAAGGTTTATCTTTAGAGCGAACTTCTCTTTATGTTTGGGGATTATTATTAACTACTATTTTATTAGTTTTAAGATTACCAGTTTTAGCGGGAGGTATTACTATGCTTTTAACTGATCGTAATATTAATACATCTTTTTTTGATCCTAGAGGTGGGGGAGATCCTATTTTATTTGAAACTTTATTTTGATTTTTTGGTCACCCTGAAGTTTA
>f05e0b03fcc38a2daaf8ba47cb4eb39b
GGTACTGGTTGAACTGTTTATCCTCCGTTGTCAAGTGGTAATTCTCATTCAGGACCCGCGGTGGATTTAGCAATTTTTAGTTTACACTTATCTGGTGCTTCTTCTATTTTAGGAGCAATAAATTTTATTACAACTATATTAAATATGAGAACTAAAGGAATGTTCATGCATAAACTTCCTCTATTCGTATGGTCAATTTTAATAACTGCAGTTTTATTACTTTTATCTTTACCTGTACTTGCCGGTGCAATTACAATGTTATTAACTGATAGAAATTTTAATACTACGTTTTTTGATCCGGCAGGTGGTGGAGATCCGGTATTATACCAACATTTATTTTGATTTTTTGGTCACCCTGAAGTTTA
>691a3ff230c3e28f58bb17b2cdabc7d6
GGAACAGGTTGAACTGTTTATCCTCCTTTATCTAGTATAAGTTTTCATTCGAGTATTGCACTCGATTTTGCTATTTTAAGTTTACATATTGCAGGTATAAGTTCCATTGCTGGTTCTATTAATATGATAACTACAGTAATGCATTGTAGGTTTGCCCGTATTTCTGTAATTCCTTTATTTTGTTGATCTATTTTATTAACTGCTATTTTATTAGTATTATCTTTGCCTGTACTTGCTGCGGGTTTAACTATGTTATTAACGGATCGTAATTTTAATACTTCATTTTTTGAAATTAATGGTGGAGGTGATCCTCTATTATATCAACATATTTTTTGATTTTTTGGTCACCCTGAAGTTTA
>fb8bbec6cb859c66f3f53e42286580b1
GGTACTGGTTGAACAGTTTATCCCCCACTTAGGGCTAATTTGGCACATGCAGGGGCTTCAGTAGACTGTGCTATTTTTTCTCTTCATTTAGCGGGGATCTCATCTCTGCTGGGGGCCGTAAATTTTATTAGAACCTTAGGTAATTTGCGAACTCTGGGAATAGGAATAGACAGAGTTCCCTTATTTGCGTGGGCAGTGTTTATTACTGCGGTACTTTTGTTACTCTCTTTACCGGTCCTAGCTGGAGCTATTACTATGTTATTAACTGACCGAAATTTAAACACATCCTTTTATGACGTAGCTGGAGGTGGAGACCCTGTTCTGTACCAACACTTATTTTGGTTTTTTGGTCACCCTGAAGTTTA
>007561207f3f1f964ce668e66f2d233f
GGTACTGGTTGAACAGTTTATCCACCTTTATCTTCAATTGAAAGTCATTCTGGTGGATCTGTTGATTTAGCAATCTTTAGTTTACATTTAGCAGGTGCATCTTCAATTTTAGGTGCTATGAACTTTATCACTACAGTATTGAATATGAGATCACCAGGTCTAAAAATGCATAGAATACCTTTATTTGTTTGAGCTGTCTTTATCACAGCTTTCTTATTATTATTATCATTACCAGTTTTAGCAGGTGCTATTACTATGTTATTAACTGATAGAAATTTTAATACTACTTTTTTTGATCCAGCAGGTGGTGGTGATCCAATTTTATATCAACATTTATTTTGATTTTTTGGTCACCCTGAAGTTTA
>da50c7ee975a606ecf8ccd0f7495481b
GGTACTGGTTGAACTGTTTACCCACCGTTAAATTCAGTTCCTTACCAAGGTGCAGCTGTAGATTTCGCAATTTTTAGTTTACATATTGCAGGGGCAGCGTCTTTAATGGGTTCAATAAATATGATTACAACGTTTTTAAATATGCGTACACCAGGTTTGAAATTAATTAGTGTACCATTTTTTGTTTGAGGTGTAGTTATTACATCAATTATGTTAGTATTATGTTTACCTGTTTTAGCAGCAGCAATTACAATGTTATTAACAGATAGAAATTTTAATACAGCTTTTTATGATATTTTAAAAGGTGGTGACCCTGTATTATTTCAACATTTATTTTGATTTTTTGGTCACCCTGAAGTTTA
>6006326ff98358ca5f03bb6e97dbf67d
GGTACTGGTTGAACAGTTTATCCTCCTTTATCAAGTATTCAAAGCCACTCTGGTGGTGCTGTAGATTTTGCAATATTTAGTTTACATATTGCAGGGGCCTCTTCTTTATTAGGTGCCATTAATTTTATAACTACTGTATTAAATATGCGAAGTCCTGGTCTTTATATGTATAGATTACCGTTATTTGTATGAGCAGTTTTTGTAACTGCAATTTTATTATTATTATCTTTACCAGTATTAGCAGGTGCTATTACAATGTTATTAACTGATCGTAATTTTAATACTACATTTTTTGATCCTGCGGGTGGTGGTGATCCTATATTATATCAACATTTATTTTGATTTTTTGGTCACCCTGAAGTTTA
>db41eb0c924479dc5ab57af75940e6ae
GGTACTGGTTGAACTGTTTACCCTCCATTGTCTAGTGTTGAGGCACACTCAGGGCCCTCTGTGGATTTGGCTATTTTTAGTTTGCACTTGGCTGGGGCTTCTTCTATTTTGGGTGCGATTAATTTTATTACTACAATTTTTAATATGCGTAGTCCTGGGGTTTCTATACATCGATTGCCTTTGTTTTGTTGGTCTGTGTTGATTACTGCTGTGCTGCTACTATTGTCATTGCCTGTTTTGGCTGGGGCAATTACTATGTTGTTGACAGATCGAAATTTTAACACTACTTTTTTTGACCCAGCAGGAGGAGGAGACCCCGTTTTGTATCAACATCTGTTTTGGTTTTTTGGTCACCCTGAAGTTTA
>d634e4c4b26e7036ceb99ad54fdc9c3f
GGTACTGGTTGAACAGTTTATCCTCCATTATCTAGTATAACAGCACATTCTGGAGGATCTGTAGATTTAGCAATTTTCAGTCTTCATTTATCAGGAGCTGCTTCTATTTTAGGAGCAATAAATTTTATATGTACTATTACAAATATGAGATCTAAAAGTGTACCATTTCATAGATTACCTTTATTTGTTTGGTCTATTTTTATTACAGCTTTTTTATTGTTATTATCTTTACCAGTTTTAGCAGGAGCAATTACAATGTTATTAACTGATCGTAATTTTAATACAACTTTCTTTGATCCAGCTGGAGGTGGAGATCCTGTATTATATCAGCATTTATTTTGGTTTTTTGGTCACCCTGAAGTTTA
>3203aea2ee9561ddae56803f48dad78b
GGTACTGGATGAACTGTTTATCCACCATTATCTAATATTTTATCACATTTAGGTTCATCTGTAGATTTTGCAATTTTTAGTTTGCATTTAGCAGGTGCGTCATCAATATTAGGTGCGATTAATTTTATTGCGACTGTTATAAATATGCGTGTACCTGGTTTACGTATGTTTCAATTACCTTTATTTGTTTGAGCTATTTTTATTACCGCTTGGTTATTATTATTATCTTTACCAGTTTTAGCAGGAGGTATTACTATGTTATTAACCGATCGAAATTTTAATACTTCTTTTTTTGAAGTAAGTGGTGGAGGTGATCCAGTTCTTTTTCAACATTTATTTTGATTTTTTGGTCACCCTGAAGTTTA
>3530c9beefa2eec79f57e84c81b9fb30
GGTACTGGTTGAACAGTTTATCCACCATTATCAGGAATACAAGCACATTCTGGAGGTTCTGTAGATTTAGCTATTTTTAGTTTACATTTAGCAGGTGCTTCTTCTTTATTAGGAGCTATAAATTTTATTACTACAGTATTTAATATGAGATCACCTCAATTAGAAATGCATAAATTACCTTTATTTGTATGGGCAATTTTAATTACAGCATTTTTATTATTATTATCTTTACCAGTATTAGCAGGTGCTATTACTATGTTATTAACTGATAGAAATTTTAATACAACTTTTTTTGATCCTGCAGGGGGAGGAGATCCTATTTTATATCAACATTTATTTTGATTTTTTGGTCACCCTGAAGTTTA
>0a15fd06a3b9b99c951c9884d5feedc7
GGTACTGGATGAACTGTTTATCCACCCTTAAGTGGTAAGTTAGCTCATTCAGGTAACGCAGTAGACTTGGGTATTTTTAGTTTACATTTAGCTGGTGTTTCATCAATAGCTGGAGCTATAAATTTTATAGTTACTATCTATTATTTTAGAATTAAAGGTTTAACTATTTTTAGAATTAGTTTATACGGTTGAGCTGTTTTATTAACAGCACTACTGTTATTATTATCTTTACCTGTTTTAGCTGGGGCTATAACAATGCTTTTAACAGATAGAAATTTTAATACTGTATTTTTTGAGGCTGAGAGAGGTGGAGATCCAATACTATTTCAACACTTATTTTGATTTTTTGGTCACCCTGAAGTTTA
>8001b3489603143d92f58308bc913f74
GGTACTGGTTGAACAGTTTATCCTCCATTATCAAGTATTTTAGGGCATAGAGGGCATTCTGTTGATTATGCAATTTTTAGCTTGCACATGGCTGGAATTTCTTCTATTTTAGGAGGAATTAACTTTATAGTAACATTATGGAATACTCGAAACATTGAGTATAATTTTGAGAAAATTAGTCTTTTTGTTTGAAGTATTATTATTACTGTTGTGCTTCTTGTTCTTTCTTTACCTGTTTTAGCAAGTGGTATTACAATACTTCTTTTAGATCGAAATATTAGAACTTCTTTTTTTGATCCTTTGGGGGGAGGAGATCCTGTACTTTTTCAACATTTGTTTTGATTTTTTGGTCACCCTGAAGTTTA
>7eab70487a223b738265b5d84249686f
GGTACTGGTTGAACTGTTTATCCACCTTTAGCAGGTATTGAAGCACATTCAGGTGGTTCAATTGATTTAGCAATTTTTAGTTTACATTTAGCTGGAGCATCTTCTATTTTAGGAGCAATGAACTTTATTACTACAGTAATTAATATGAGAGCTCCGGGATTAAAAATGCATAGAATTCCATTATTTGTTTGAGCAATTTTTATTACTGCTTTTTTATTATTGTTATCATTACCTGTTTTAGCAGGTGCAATTACTATGTTATTAACTGATAGAAATTTTAATACTACATTCTTTGATCCAGCAGGAGGTGGTGATCCAATTTTATATCAACATTTATTTTGATTTTTTGGTCACCCTGAAGTTTA
>73d7351520487ba25431ae33205c2733
GGTACTGGATGAACAGTATATCCTCCACTATCAAGTATTACTGGCCATTCGGGTGGGGCTGTAGATTTAGCAATTTTTAGTCTTCACTTGTCAGGAGCGGCTTCTATTTTAGGTGCAATAAACTTTATTTGTACTATTACAAATATGAGATCAAAAAGTTTACCATTTCATAGACTGCCTCTATTTGTTTGGTCAATATTTATTACTGCATTTTTATTATTATTATCATTACCAGTGTTAGCAGGGGCAATTACTATGTTATTAACGGACAGAAATTTTAATACCACTTTCTTTGACCCTGCCGGTGGCGGAGATCCCGTTCTTTATCAGCATTTATTTTGGTTCTTTGGTCACCCTGAAGTTTA
>25e3f4fa51a4619d647bfb72f7b46aac
GGTACTGGTTGAACTGTTTACCCACCATTATCAGGTATTACCGCTCATTCAGGTGGTTCTGTAGATTTAGCTATTTTTAGTTTACATCTTTCAGGAGCGTCTTCTATTTTAGGAGCAATCAATTTTATATGTACTATTACAAATATGAGATCAAAAAGTCTTGCATTTCATAAATTACCTTTATTCGCTTGGGCTATTTTTATTACAGCATTTTTATTACTGCTTTCTTTGCCAGTATTAGCTGGAGCAATTACGATGTTATTAACAGATCGTAATTTTAATACTAGTTTTTTTGATCCAGCTGGAGGAGGAGATCCAGTACTTTATCAGCACTTGTTTTGGTTTTTTGGTCACCCTGAAGTTTA
>a7c4ec54ab535e17dc1a238a2e76f125
GGTACTGGTTGAACTGTATATCCACCTTTAGCTATTATAGAAAATAAAGGTGTTGATTTTGCAATATTTAGTTTACATTTGGCTGGTGTTTCTTCTTTATTAGGTGCTATAAATTTTATTACAACTGTAATAAATATGCGTCATATGGGTTTACATATGCATATAGTTCCTTTGTTTGTATGAGCAGTTTTTGTAACAGCTATTTTATTAGTTTTGTCTTTACCTGTTTTAGCTGGTGCTATTACAATGTTATTGACAGATAGAAATTTTAATACTTCATTTTATAATCCAGCAGGTGGTGGTGATCCAGTATTTTATCAACATTTGTTTTGATTTTTTGGTCACCCTGAAGTTTA
>f8f41caaa46972bff1b9be27e3dc4cf6
GGAACTGGTTGAACTGTTTATCCACCATTATCAGGAATACAAGCACATTCTGGAGGTTCTGTAGATTTAGCTATTTTTAGTTTACATTTAGCAGGTGCTTCTTCTTTATTAGGAGCTATAAATTTTATTACTACAGTATTTAATATGAGATCACCTCAATTAGAAATGCATAAATTACCTTTATTTGTATGGGCAATTTTAATTACAGCATTTTTATTATTATTATCTTTACCAGTATTAGCAGGTGCTATTACTATGTTATTAACTGATAGAAATTTTAATACAACTTTTTTTGATCCTGCAGGGGGAGGAGATCCTATTTTATATCAACATTTATTTTGATTTTTTGGTCACCCTGAAGTTTA
>330f26526e0bd9c43099a2076bfda9d2
GGTACAGGTTGAACTGTTTATCCCCCTTTATCTAGTATACATGCACATTCAGGAGGTTCTGTAGATTTAGCTATATTTAGTTTACATATAGCGGGTGCTTCTTCTTTATTAGGTGCTATTAATTTTATAACAACAATTTTTAATATGAGATCACCTTTATTAGAAATGCATAAAATACCTTTATTTGTTTGAGCTATTTTAATTACAGCTTTTTTACTTCTACTATCTTTGCCAGTGTTAGCAGGCGCTATTACTATGTTATTAACTGATCGTAATTTTAATACAACATTTTTTGATCCTGCAGGAGGTGGTGATCCAATATTATATCAACATTTATTTTGATTTTTTGGTCACCCTGAAGTTTA
>e674789f66ff30fe137a074cf88366a6
GGTACTGGATGAACTGTTTATCCTCCATTAGCTGGTGTTGAATCACATTCAGGAGGTTCTGTTGATTTAGCTATCTTTAGCTTACATCTAGCAGGGGCGTCTTCTATTTTAGGAGCAATGAATTTTATTACTACTGTATTAAATATGAGAACTCCTGGATTAAAAATGCATAGAATTCCTTTATTCGTATGAGCAGTTTTTATTACTGCTATCTTGTTATTATTATCATTACCAGTTTTAGCCGGAGCTATTACTATGTTATTAACAGATCGTAATTTTAATACAACTTTCTTTGATCCAGCAGGAGGTGGAGATCCAATTTTATATCAACATTTATTCTGATTTTTTGGTCACCCTGAAGTTTA
>81b6b14fa082698e73dd3ddb32db011f
GGTACTGGTTGAACAGTTTATCCTCCATTATCAGGAATACAAGCGCATTCTGGAGGTTCTGTAGATTTAGCTATTTTTAGTTTACATTTAGCAGGTGCTTCTTCTTTATTAGGAGCTATAAATTTTATTACTACAGTATTTAATATGAGATCACCTCAATTAGAAATGCATAAATTACCTTTATTTGTATGGGCAATTTTAATTACAGCATTTTTATTATTATTATCTTTACCAGTATTAGCAGGTGCTATTACTATGTTATTAACTGATAGAAATTTTAATACAACTTTTTTTGATCCTGCAGGGGGAGGAGATCCTATTTTATATCAACATTTATTTTGATTTTTTGGTCACCCTGAAGTTTA
>a1437341fd6a25a1497bfa594bfc543c
GGTACTGGTTGAACTGTTTACCCTCCTTTAAGTGGATTAGAAAATCATTCAGGTCCAGGTGTAGATTTAGCTATTTTTAGTTTACACGTAGCAGGTATGTCATCATTATTAGGTGCTATTAATTTTATAACTACAGTTTTAAATATGAGAGTTAAAGGTATGCACATGCATATGATTACTTTATTCTCATGAGCAGTTTTTATTACAGCTATATTATTATTATTAACATTACCTGTACTAGCAGGTGCTATCACAATGTTATTAACCGATAGAAATTTTAATACAAGTTTCTATGATCCTTCAGGTGGTGGTGATCCAGTGTTATATCAACATTTATTTTGATTTTTTGGTCACCCTGAAGTTTA
>85123163b6c8773d08c811a9202ee7cb
GGTACTGGTTGAACTGTTTATCCCCCACTAAGAGGTGAAGGCCACAGAGGAATAAGAGTTGACATAGCCATCCTCTCTCTCCATCTTGCGGGCGGAAGCTCTCTAATGGGAGCCATAAATTTCACTACCACCCTCCACTCCCGAACGGGAGGACTTCAAGTACTAACTCTAAGGATTTTTTCCTGGTGCATCGGCACAATAAGCCTCCTTCTTATTCTTTCACTTCCGGTCTTAGCTGGAGGGGTTACTCTTCTCCTTTTTGACCGAAACATTAGCTCTAGTTTCTATATTTTTAGGGGAGGGGGGGACCCCGTTCTTTTCCAACACCTTTTTTGATTTTTTGGTCACCCTGAAGTTTA
>972e8f2ee7e89201fb191aa755ed47fc
GGTACTGGATGAACTGTTTATCCTCCTTTAAGAGGTAACATTTCACATTCAGGGGCTTCGGTTGATTTTGCTATTTTTTCTTTACATCTCGCAGGAGTATCTTCAATTTTAGGAGCTGTTAATTTTATTTCTACCTTAGGGAATCTTCGAAGATTTGGCATATTACTTGATCGGATACCTCTATTCCCTTGAGCTGTGTTAATTACAGCGATTTTATTACTTCTTTCTTTACCAGTTTTAGCAGGAGCTATTACAATACTTTTAACAGACCGAAACTTAAATACTTCTTTCTATGACCCTAGAGGGGGAGGAGACCCTGTTCTCTACCAGCACTTATTTTGATTTTTTGGTCACCCTGAAGTTTA
>001545d143c0b853651549219422e273
GGTACTGGTTGAACTGTTTATCCACCTTTAAGTGATTGATTTGGACATCCAACTCCATCAGTTGATTTTGCTATATTTAGTTTACATTTAGCTGGTGTTTCTTCTTTATTAGGTGCTATTAATTTTATTGTTACTATTTATAATATGAGAGCTGCTGGTATGACAATGGTTCGTTTACCTTTATTTTGTTGAGCTGTTTTTATTACGGCTTTTTTATTATTATTATCTTTACCAGTTTTAGCAGGTGCTATTACAATGTTATTAACTGATCGTCAATTTAATACTAGTTTTTATGATCCAGTTATGGGAGGAGATCCGGTATTATATCAACATTTATTTTGATTTTTTGGTCACCCTGAAGTTTA
>c7b6c4e398b3db4e18f2ee68912d7e7e
GGTACTGGTTGAACAGTTTATCCTCCACTTTCTGGTATAGCTTCGCATTCTGGTGGTTCTGTAGATTTAGCAATATTTAGTTTACATTTATCAGGTATTGCTTCTTTATTAGGTGCGATAAATTTTATTACAACTGTTTATAATATGCGTTTAAAAGGTTTAACTTTTTATAGATTGCCTTTGTTTGCATGAGCATTAATAATAACTGCAGTATTATTATTATTATCTTTACCAGTTTTAGCTGGTGGGATTACAATGTTACTTACTGATAGAAATTTTAATACTTCATTCTTTGATCCTGCAGGTGGTGGAGATCCTATTTTATATCAACATTTATTTTGATTTTTTGGTCACCCTGAAGTTTA
>67d37cd57142676e5ad5fe47c99bb94e
GGTACAGGTTGAACTGTATATCCCCCACTAAGAGGTGAAGGCCACAGAGGAATAAGAGTTGACATAGCCATCCTCTCTCTCCATCTTGCGGGCGGAAGCTCTCTAATGGGAGCCATAAATTTCACTACCACCCTCCACTCCCGAACGGGAGGACTTCAAGTACTAACTCTAAGGATTTTTTCCTGGTGCATCGGCACAATAAGCCTCCTTCTTATTCTTTCACTTCCGGTCTTAGCTGGAGGGGTTACTCTTCTCCTTTTTGACCGAAACATTAGCTCTAGTTTCTATATTTTTAGGGGAGGGGGGGACCCCGTTCTTTTCCAACACCTTTTTTGATTTTTTGGTCACCCTGAAGTTTA
>e8ce7aa04d508296a850d5eceb07aa3c
GGAACTGGATGAACTGTTTATCCTCCCTTGTCTGGAATAAGCGCGCATGGTGGTGGTTCCGTCGATTTAGCTATATTTAGTTTACACTTAGCTGGTATTTCCTCAATTTTGGGTGCTATTAATTTTATTGTTACGATTGTAAATATGCGGGCTAATGGTATGAGTTTTCATACGGCCCCTTTATTTGTTTGGGCAGTACTAATTACCGTAATTTTATTGTTACTTTCACTACCAGTACTTGCTGGCGCTATTACAATGTTGCTAACTGATAGGAATTTTAACACTTCATTTTTTGTAGCTAGTGGAGGTGGAGATCCCGTGCTTTATCAGCATTTATTTTGATTTTTTGGTCACCCTGAAGTTTA
>f0f19ebb1d94e0e7fc71cde3bea99abf
GGTACTGGTTGAACTGTTTATCCTCCTTTATCAAGTAATTTATCACATTCTGGTGGTTCAGTTGATTTAGCTATTTTTAGTTTACATTTATCAGGTGTTTCATCTATTGCAAGTTCTATTAATTTTATGACAACAATTTTGAATATGAGAGTGGAAGGTATGACTTTATTTAGAATGCCTTTATTCATTTGATCTATGTTATTAACTTCTTTTTTATTAATATTATCTTTACCTGTTTTAGCTGCTGGAATAACAATGTTATTAACTGATAGAAATTTTAATACTACTTTTTTTGATCCTATAGGAGGTGGAGATCCTATTTTATATCAACATTTATTTTGATTTTTTGGTCACCCTGAAGTTTA
>6120d332540a44b94987cb2da3a23cc8
GGAACTGGTTGAACAGTATATCCCCCATTAAGTTCTATAACAGCCCATTCAGGAGCATCTGTAGATTTAGCTATATTTAGTCTTCATTTAGCAGGTATTTCATCAATTCTTGGAGCCATTAATTTTATAACAACAATTGTAAATATGCGTGCACCTGGATTACATATGCATCAAATCCCTCTTTTTGTATGATCTGTTCTTATTACAGCAATTTTATTATTATTATCTTTACCTGTATTAGCTGGTGGAATCACTATGTTATTAACAGATAGAAATTTTAATACTACATTCTTTGATCCTGCAGGAGGAGGAGATCCAATATTATATCAACATTTATTCTGATTTTTTGGTCACCCTGAAGTTTA
>ed9b3a979adf72a85844612ba0baf414
GGTACAGGTTGAACAGTTTATCCTCCTTTATCAAGTATTGAAGCACATTCTGGAGGTTCTGTGGATTTAGCAATTTTCAGTTTACATTTAGCAGGTGCTTCTTCTATATTAGGAGCAATGAATTTTATTACTACTGTATTAAATATGAGAGCTCCTGGATTGCACATGCATAGAATCCCATTATTTGTTTGAGCAGTATTTATTACTGCTATTTTATTATTATTATCATTACCTGTTTTAGCAGGAGCTATTACAATGTTATTAACAGATAGAAACTTTAATACTAGTTTCTTTGATCCTGCTGGAGGTGGTGATCCAATTTTATATCAACATTTATTTTGATTTTTTGGTCACCCTGAAGTTTA
>cab6e21446bc6a02e7fd3d806e92b48e
GGTACTGGTTGAACTGTTTATCCACCTTTATCAGGTATTGAAAGTCATTCAGGAGGTTCAGTAGATTTAGCTATTTTCAGTTTACATTTAGCTGGTGCATCTTCTATTTTAGGAGCAATAAACTTTATTACTACTGTATTAAATATGCGTGTTCCAAACTTTAAAATGCATAAAATTCCTTTATTTGTTTGAGCTATATTTATTACTGCAATTTTATTATTATTATCATTACCTGTATTAGCTGGAGCTATTACTATGTTATTAACTGATAGAAATTTTAATACTACTTTCTTTGACCCATCGGGAGGAGGTGATCCTATTTTATATCAACATTTATTTTGATTTTTTGGTCACCCTGAAGTTTA
>7d651e54ae5781cc9924360f3eee02f4
GGTACTGGATGAACTGTTTATCCTCCATTAGCTTCAGCTGAATTCCATTCAGGTGGTTCAGTAGATTTAGCTATCTTTAGTTTACATTTAGCAGGTGCTTCATCTATTTTAGGTGCAATTAATTTTATAACTACTGTTATAAATATGCGTTCACCTAATTTAACATTTAGTAGATTACCATTATTTGTATGAGCTGTATTTATTACAGCTATCTTATTATTATTATCTTTACCAGTGTTAGCAGGTGCTATAACTATGTTATTAACTGATAGAAATTTTAATACTACATTTTTTGATCCAGCAGGTGGAGGTGATCCAATATTATATCAACATTTATTTTGATTTTTTGGTCACCCTGAAGTTTA
>8082513897158283af0187700706a546
GGAACTGGTTGAACTGTATATCCTCCTTTAGCTTCAATTGAAAGTCATTCTGGTGGTTCAGTAGATTTGGCTATTTTTAGTTTACATTTAGCGGGTGCTTCTTCTATTTTAGGTGCTATTAATTTCATAACTACCACTTTAAATATGCGTTCACCTAATTTACATATGCATCGTATACCTCTTTTTGTGTGAGCTATATTTATTACTGCAATATTATTATTATTATCTTTACCTGTATTAGCAGGTGCTATTACTATGTTATTAACTGATCGTAATTTTAATACTAGCTTTTTTGATCCAGCTGGTGGAGGTGATCCAATATTATATCAACATTTATTTTGATTTTTTGGTCACCCTGAAGTTTA
>d94bccaf6e77050441e8c0fe95f2daf3
GGAACTGGTTGAACTGTTTATCCTCCTTTATCTAGTGTTGAATTTCATTCAGGTGGTTCTGTAGATTTAGCTATTTTTAGTTTACATTTAGCAGGAACTTCTTCTATTTTAGGTTCAATTAACTTTATTACTACAGTAGTAAATATGAGAACTCCAGGATTAAAAATGCATAGAATTCCTTTATTTGTTTGAGCAATTTTTGTAACTGCTTTCTTATTATTATTATCATTACCTGTATTAGCTGGTGCTATTACTATGTTATTAACTGATAGAAACTTTAATACATCTTTTTTTGATCCAGCAGGAGGTGGTGATCCAATTTTATATCAACATTTATTTTGATTTTTTGGTCACCCTGAAGTTTA
>8768b270e2fa5abcf7a70f4725d6bdee
GGTACTGGATGAACTGTTTATCCCCCGTTAAGCTCAAACATTGCGCATGCTGGTATGTCCGTTGATTGTGCTATTTTTTCTCTTCATTTGGCCGGGATTTCTTCTTTATTAGGGGCTGTGAACTTTATTACAACGTTATCTAACTTGCGAGCTTACGGCATGGATCTAGAGAATATGCCTTTATTTGCCTGATCTGTCTTGTTAACGGCAGTGTTGTTGCTTTTATCTTTGCCTGTATTAGCAGGGGCAATTACTATACTTCTTACTGATCGTAACTTAAATACAACTTTTTACGACCCAAGGGGGGGAGGGGACCCCGTGCTTTATCAGCATTTGTTTTGATTTTTTGGTCACCCTGAAGTTTA
>d25921f6120ed4aba81b1ca7d05a0494
GGAACAGGTTGAACTGTTTATCCTCCATTATCTAGTATAGAAGCGCATTCAGGTGGTTCTGTTGATTTAGCTATTTTTAGTTTACATTTAGCTGGTGTAGCTTCTTTATTAGGTTCTATTAATTTTATTACAACAATATTTAATATGAGATGTGGTAATTTAAGTATATATAAAATGCCTTTATTTCCTTGAGCAATATTAATTACAGCATTTTTATTATTATTATCTTTACCAGTATTAGCAGGTGCTATTACAATGTTATTAACAGATCGTAATTTTAATACAACATTCTTTGATCCAGCAGGAGGAGGTGATCCTATATTATATCAACATTTATTTTGATTTTTTGGTCACCCTGAAGTTTA
>3bac8ffb34d61c397a7370771cc5612e
GGTACTGGATGAACTGTTTACCCACCACTTAGTAGTGTACAGGCTCACTCAGGACCTTCTATTGATTTAGCAATTTTTAGTTTACACTTAGCCGGAGCCTCTTCAATTTTAGGTGCTATTAACTTTATAACCACTATTTTAAATATGCGGGCGCCCGGATTATCTATGCATAGATTGCCGTTAATGGTGTGGGCTGTGTTAATAACAGCAGTTCTTTTATTATTGTCTTTACCCGTTTTAGCGGGAGCAATTACTATGCTTTTAACAGATAGAAATTTTAATACAACATTTTTTGATCCAGCAGGAGGAGGAGATCCTTTACTGTACCAGCATTTATTTTGATTTTTTGGTCACCCTGAAGTTTA
>2817347efddabec1ecf52c844feb4ede
GGTACTGGATGAACAGTTTATCCCCCCCTTTCAAGAATTTTAGGACACAGGGGACATTCAGTTGATTATGCAATTTTTAGTTTACATATAGCTGGAATTTCATCAATTCTAGGAGGAATTAATTTTATAGTGACTCTTTGAAATACTCGTAATATTGAATATAATTTTGAAAAAATTAGTTTGTTTGTATGAAGAATTATTATTACAGTTGTTCTTCTTGTTTTATCATTACCTGTTTTAGCAAGTGGTGTTACTATATTACTTTTAGATCGTAATATTAGAACTTCTTTTTTTGATCCCTTGGGGGGGGGTGACCCAGTTTTATTTCAACATTTATTTTGATTTTTTGGTCACCCTGAAGTTTA
>e6449e8d97e107353ddb0ad8044702e8
GGTACAGGTTGAACAGTTTATCCTCCATTAGCTTCAGCTGAATTCCATTCAGGTGGTTCAGTAGATTTAGCTATCTTTAGTTTACATTTAGCAGGTGCTTCATCTATTTTAGGTGCAATTAATTTTATAACTACTGTTATAAATATGCGTTCACCTAATTTAACATTTAGTAGATTACCATTATTTGTATGAGCTGTATTTATTACAGCTATCTTATTATTATTATCTTTACCAGTGTTAGCAGGTGCTATAACTATGTTATTAACTGATAGAAATTTTAATACTACATTTTTTGATCCAGCAGGTGGAGGTGATCCAATATTATATCAACATTTATTTTGATTTTTTGGTCACCCTGAAGTTTA
>38ace6362daa83b9a275307ea786fbfd
GGTACTGGATGAACTGTTTATCCTCCATTATCTAATATTTTATCACATTTAGGTTCATCTGTAGATTTTGCAATTTTTAGTTTGCATTTAGCAGGTGCGTCATCAATATTAGGTGCGATTAATTTTATTGCGACTGTTATAAATATGCGTGTACCTGGTTTACGTATGTTTCAATTACCTTTATTTGTTTGAGCTATTTTTATTACCGCTTGGTTATTATTATTATCTTTACCAGTTTTAGCAGGAGGTATTACTATGTTATTAACCGATCGAAATTTTAATACTTCTTTTTTTGAAGTAAGTGGTGGAGGTGATCCAGTTCTTTTTCAACATTTATTTTGATTTTTTGGTCACCCTGAAGTTTA
>06f6601b52eb9cdcaf59dfc0a98e0690
GGTACTGGTTGAACAGTTTATCCTCCATTAAGTGATATAACAGCCCATTCAGGAGGATCGGTTGATTGTGCTATTTTTAGTTTACATTTAGCAGGTGTTTCATCTTTATTAGGTGCAATTAATTTTATTAGTACTACTATTAATATGCAAGTTGAGGGTTTAAAATGATTATTAACTCCATTATTTATTTGAACTGTATTTATAACAGCTATTTTATTACTTTTATCTTTACCAGTATTAGCAGGAGGTATTACAATGTTACTTACTGATCGTAATTTTAATACAAGTTTTTTTGATCCAAGTGGAGGAGGGGATCCTATTTTATATCAACATTTATTTTGATTTTTTGGTCACCCTGAAGTTTA
>232d1e8cc860188a51ea31a0e338bb05
GGTACAGGTTGAACTGTTTATCCTCCTTTATCTTCTATTGAAAGTCATTCTGGAGGTTCAGTTGATTTAGCAATATTTAGTTTACATTTAGCAGGTGCATCTTCAATTTTAGGGGCAATGAATTTTATTACAACAGTATTAAACATGAGATCACCTAATTTAAAAATGCATAGAATTCCTTTATTTGTTTGAGCTGTTTTTATTACTGCTATACTATTATTATTATCATTACCTGTTTTAGCCGGAGCAATTACAATGTTATTAACTGATAGAAACTTTAATACAACTTTTTTTGACCCAGCTGGTGGAGGAGATCCTATTTTATACCAACATTTATTTTGATTTTTTGGTCACCCTGAAGTTTA
>4fb2c02a98ed5adb9c3fc00450f1bd97
GGTACTGGTTGAACTGTTTATCCTCCTTTAGCTTCTATTGAAAGTCATTCAGGAGGATCTGTTGATTTAGCTATTTTTAGTTTACATTTAGCAGGTGCTTCTTCTTTACTAGGTGCAATGAATTTTATTACTACTATTTTTAATATGAGATCACCTAATTATTTTATGCATCGATTACCATTATTTGTTTGATCAATATTAATTACAGCTTTTTTATTATTATTATCTTTACCTGTTTTAGCTGGGGCAATTACTATGTTATTAACTGATAGAAATTTTAATACTACTTTTTTTGATCCAGCAGGTGGTGGTGATCCTATTTTATATCAACATTTATTTTGATTTTTTGGTCACCCTGAAGTTTA
>c4cba01f7e663c43c50397e9fd6729ea
GGTACTGGTTGAACAGTTTATCCTCCATTAGCATCTGTTGAAAGTCATTCTGGAGGTTCAGTTGATTTAGCTATTTTTAGTTTACATTTAGCTGGTGCTTCTTCAATATTAGGTGCTATTAATTTTATAACAACTATTTTTAATATGAGATCACCAGGTTTACATATACATTATATACCTTTATTTGTATGATCTATTTTAATTACTGCATTTTTATTATTATTATCTTTACCTGTATTAGCAGGTGCTATAACAATGTTATTAACTGATAGAAATTTTAATACAACTTTTTTTGATCCAGCAGGTGGTGGTGATCCAATTTTATATCAACATTTATTTTGATTTTTTGGTCACCCTGAAGTTTA
>73ab2c37043b2f122f44f8e030cc4aa2
GGTACAGGTTGAACTGTATATCCTCCATTATCAGGAATACAAGCGCATTCTGGAGGTTCTGTAGATTTAGCTATTTTTAGTTTACATTTAGCAGGTGCTTCTTCTTTATTAGGAGCTATAAATTTTATTACTACAGTATTTAATATGAGATCACCTCAATTAGAAATGCATAAATTACCTTTATTTGTATGGGCAATTTTAATTACAGCATTTTTATTATTATTATCTTTACCAGTATTAGCAGGTGCTATTACTATGTTATTAACTGATAGAAATTTTAATACAACTTTTTTTGATCCTGCAGGGGGAGGAGATCCTATTTTATATCAACATTTATTTTGATTTTTTGGTCACCCTGAAGTTTA
>373e5bfdcb5162733c8779eaae684a03
GGTACAGGATGAACTGTTTACCCTCCGTTATCAAGTGCAACAGCACATTCTGGAGGTTCTGTAGATTTAGCTATTTTTAGTTTACATTTATCTGGTATGTCTTCTATTTTAGGCGCTATTAATTTTATTTGTACAATTTTTAATATGCGAGTAAAAAGTCTATCTTTTCATAACTTACCATTATTTGTATGAGCTGTTTTAATTACTGCGTTTTTGTTATTATTATCATTACCTGTGCTAGCAGGAGCAATTACAATGTTATTAACAGATAGAAATTTTAATACTACTTTTTTCGATCCTGCTGGAGGAGGTGATCCTGTTTTATTTCAACACCTTTTTTGATTTTTTGGTCACCCTGAAGTTTA
>0d3d0060e1101989e4c26c6297059f3a
GGAACTGGTTGAACAGTATATCCTCCTTTATCTTCAATAGAGTCACATTCTGGAGGATCTGTAGATTTAGCTATTTTTAGTTTACATTTAGCAGGTGCTTCTTCAATATTAGGTGCAATGAATTTTATAACTACAGTTTTAAATATGAGAAGCCCTGGTTTAAAAATGCATAGAATTCCATTATTTGTATGAGCTGTATTTATTACAGCAATATTATTATTATTATCTTTACCTGTTTTAGCTGGTGCTATTACTATGTTATTAACAGATAGAAATTTTAATACAACATTTTTTGACCCAGCGGGGGGCGGAGATCCAATTTTATATCAACATTTATTTTGATTTTTTGGTCACCCTGAAGTTTA
>117c888a681355ba78a5736266d2fe17
GGTACAGGTTGAACTGTTTATCCTCCTTTATCAAGTAATTTATCACATTCTGGTGGTTCAGTTGATTTAGCTATTTTTAGTTTACATTTATCAGGTGTTTCATCTATTGCAAGTTCTATTAATTTTATGACAACAATTTTGAATATGAGAGTGGAAGGTATGACTTTATTTAGAATGCCTTTATTCATTTGATCTATGTTATTAACTTCTTTTTTATTAATATTATCTTTACCTGTTTTAGCTGCTGGAATAACAATGTTATTAACTGATAGAAATTTTAATACTACTTTTTTTGATCCTATAGGAGGTGGAGATCCTATTTTATATCAACATTTATTTTGATTTTTTGGTCACCCTGAAGTTTA
>e790a8b5ec93e6b59c051515cc61e2d4
GGTACAGGTTGAACTGTTTATCCTCCACTTTCTGGTATAGCTTCGCATTCTGGTGGTTCTGTAGATTTAGCAATATTTAGTTTACATTTATCAGGTATTGCTTCTTTATTAGGTGCGATAAATTTTATTACAACTGTTTATAATATGCGTTTAAAAGGTTTAACTTTTTATAGATTGCCTTTGTTTGCATGAGCATTAATAATAACTGCAGTATTATTATTATTATCTTTACCAGTTTTAGCTGGTGGAATTACAATGTTACTTACTGATAGAAATTTTAATACTTCATTCTTTGATCCTGCAGGTGGTGGAGATCCTATTTTATATCAACATTTATTTTGATTTTTTGGTCACCCTGAAGTTTA
>2c7229f5c99359ca31c6df4165f06d4b
GGTACTGGTTGAACAGTTTATCCTCCATTATCAGGTATAATAGCTCACTCTGGAGGATCTGTAGATTTAGCTATATTTAGTTTACATCTATCTGGTGTTTCTTCAATAGCAGGTTCAATTAATTTTATGACAACTATTATAAATATGAGAGTAAAAGGATTAACTATATATAGAATGCCTTTATTTATTTGAGCTGTTTTTTTAACAGCATTTTTATTAGTATTTTCTTTACCTGTTCTTGCAGGAGCTATTACTATGTTATTAACAGATCGTAATTTTAATACTACGTTTTTTGATCCAGCTGGTGGTGGTGATCCAATTTTATATCAACATTTATTTTGATTTTTTGGTCACCCTGAAGTTTA
>d1e519bd753d370ccbec7139d6866475
GGTACTGGTTGAACTGTTTACCCTCCTTTAGCTTCAATTGAAAGTCATTCTGGTGGTTCAGTAGATTTGGCTATTTTTAGTTTACATTTAGCGGGTGCTTCTTCTATTTTAGGTGCTATTAATTTCATAACTACCACTTTAAATATGCGTTCACCTAATTTACATATGCATCGTATACCTCTTTTTGTGTGAGCTATATTTATTACTGCAATATTATTATTATTATCTTTACCTGTATTAGCAGGTGCTATTACTATGTTATTAACTGATCGTAATTTTAATACTAGCTTTTTTGATCCAGCTGGTGGAGGTGATCCAATATTATATCAACATTTATTTTGATTTTTTGGTCACCCTGAAGTTTA
>9f5c1366d2e249fffbbd67dcdadb1a21
GGTACTGGTTGAACTGTTTACCCTCCTTTATCTAGTATAGAGAGTCATTCGGGTGGTTCTGTAGATTTTGCTATTTTTAGTTTACATATTGCAGGTGTTTCTTCTTTATTGGGTGCTATTAATTTTATAACTACAGTCATAAATATGAGATCTCCTGGTTTATATTTTTATAGATTACCTTTATTTGTTTGAGCTGTATTTATAACAGCTTTTTTATTATTATTATCATTACCTGTTTTAGCCGGAGGTATAACAATGTTATTAACTGATCGTAATTTTAATACAACTTTTTTTGATCCAGCAGGAGGTGGTGATCCTATTTTATATCAACATCTTTTTTGATTTTTTGGTCACCCTGAAGTTTA
>f971aa1d9b404d449720434f7651b90a
GGAACAGGATGAACAGTATATCCTCCTTTATCAGGTGTTGAAGCTCATTCAGGAGGATCTGTAGATTTAGCAATTTTTAGTTTACATTTAGCAGGTGCTTCTTCTATTTTAGGAGCTATCAATTTTATCACTACTGTATTAAATATGAGAATTCCTGGATTAAAAATGCATAAAATCCCGTTGTTTGTTTGAGCTGTATTTATAACAGCTATATTATTATTATTATCATTACCTGTGTTAGCAGGAGCAATAACAATGTTATTAACTGATAGAAATTTTAATACTACTTTTTTTGATCCATCAGGAGGAGGTGATCCTATTTTATATCAACATTTATTTTGATTTTTTGGTCACCCTGAAGTTTA
>a436bdb82fd4e079e52689f1f1c21286
GGTACAGGTTGAACTGTTTATCCTCCTTTATCAAATATACAATATCATTCAGGAGGTTCTGTAGATTTAGCTATATTTAGTTTACATATAGCAGGTGCTTCTTCATTATTAGGTGCTATTAATTTTATAACTACTATAGTTAATATGAGAGCTCCTACATTAGGTTTTCACAGATTACCTTTATTTGTTTGAGCTGTTTTTATCACAGCTATATTATTATTATTATCTTTACCTGTATTAGCTGGAGCTATTACTATGCTTTTAACTGATAGAAATTTTAATACTACTTTTTTTGATCCAGCCGGAGGAGGTGATCCTATATTATATCAACATTTATTTTGATTTTTTGGTCACCCTGAAGTTTA
>60ac4ff1ade23fc44d5e75c23169eace
GGTACTGGTTGAACAGTTTATCCACCATTAAGTGCTGATGCGTCTAATGGGGCAGTAGATTTTGCTATTTTTAGTTTACATTTAGCAGGATTATCGTCTATTTTTGGAGCTATTAATTTTATAGCTACTGTTTTAAATATGAGAGTTCCAGGTATGAAAATGCATTTGATTCCATTATTTGTTTGAGCCGTATTTATTACTGCGATATTATTATTATTATCGTTGCCAGTTTTAGCAGCTGGAATTACTATGTTGTTAACGGATAGAAATTTTAATAGTTCTTTTTTTAATCCAGCTGGGGGTGGAGATCCAATTTTATATCAACATCTTTTTTGATTTTTTGGTCACCCTGAAGTTTA
>ebaddc7fe50f4e264be9fd92394bc5a2
GGAACAGGTTGAACAGTTTATCCTCCATTATCGTCAATTGAAGCGCATTCAGGAGGATCTGTAGATTTAGCTATTTTTAGTTTACATTTAGCAGGTGCATCATCTATTTTAGGAGCAATGAATTTCATTACAACTGTAATGAATATGAGATCACCAGGTTTACATATGCATAGAATACCTTTATTCGTTTGAGCAGTCTTTATTACAGCGATTTTATTATTATTATCATTACCTGTATTAGCTGGTGCTATTACAATGTTATTAACTGATAGAAACTTTAATACTACATTTTTTGATCCAGCGGGTGGTGGAGATCCAATTTTATATCAACATTTATTTTGATTTTTTGGTCACCCTGAAGTTTA
>cdb7c3c6beb8728a5ddd6fd8bd8afa8a
GGTACAGGTTGAACAGTTTATCCTCCATTATCAGGAATACAAGCACATTCTGGAGGTTCTGTAGATTTAGCTATTTTTAGTTTACATTTAGCAGGTGCTTCTTCTTTATTAGGAGCTATAAATTTTATTACTACAGTATTTAATATGAGATCACCTCAATTAGAAATGCATAAATTACCTTTATTTGTATGGGCAATTTTAATTACAGCATTTTTATTATTATTATCTTTACCAGTATTAGCAGGTGCTATTACTATGTTATTAACTGATAGAAATTTTAATACAACTTTTTTTGATCCTGCAGGGGGAGGAGATCCTATTTTATATCAACATTTATTTTGATTTTTTGGTCACCCTGAAGTTTA
>fa883e280a3cd1a6bc65e34f00ce8b03
GGTACTGGTTGAACAGTTTATCCACCATTAGCATCTGTTGAAAGTCATTCTGGAGGTTCAGTTGATTTAGCTATTTTTAGTTTACATTTAGCTGGTGCTTCTTCAATATTAGGTGCTATTAATTTTATAACAACTATTTTTAATATGAGATCACCAGGTTTACATATACATTATATACCTTTATTTGTATGATCTATTTTAATTACTGCATTTTTATTATTATTATCTTTACCTGTATTAGCAGGTGCTATAACAATGTTATTAACTGATAGAAATTTTAATACAACTTTTTTTGATCCAGCAGGTGGTGGTGATCCAATTTTATATCAACATTTATTTTGATTTTTTGGTCACCCTGAAGTTTA
>7ffb5ce2d864ccf9408c2979c7e2e4f9
GGTACTGGTTGAACTGTTTACCCGCCATTGTCAGGTATTATAGCGCATTCTGGTGGTTCTGTAGATTTAGCTATTTTTAGTTTACATGTTGCTGGTATAGCTTCTATATTGGGAGCTATTAATTTTATTACTACTGTTTTAAATATGAGAACGTGTGGTTTAGGTATGGAAATGTTGCCTTTATTTTGTTGAGCTGTTTGAATTACTGCTTTTTTATTATTATTATCGTTACCCGTACTAGCTGGGGGTATTACTATGTTATTAACTGATCGTAATTTTAATACAAGTTTTTTTGTGAGTAGTGGTGGTGGTGATCCTTTATTATATCAACATCTTTTTTGATTTTTTGGTCACCCTGAAGTTTA
>f4b165dc78ccb0be8e8414876b143313
GGTACTGGATGAACTGTTTATCCTCCATTATCTAGTATAGAAGCGCATTCAGGTGGTTCTGTTGATTTAGCTATTTTTAGTTTACATTTAGCTGGTGTAGCTTCTTTATTAGGTTCTATTAATTTTATTACAACAATATTTAATATGAGATGTGGTAATTTAAGTATATATAAAATGCCTTTATTTCCTTGAGCAATATTAATTACAGCATTTTTATTATTATTATCTTTACCAGTATTAGCAGGTGCTATTACAATGTTATTAACAGATCGTAATTTTAATACAACATTCTTTGATCCAGCAGGAGGAGGTGATCCTATATTATATCAACATTTATTTTGATTTTTTGGTCACCCTGAAGTTTA
>3ebf031c1fe6f6c9b1a853457ca88080
GGTACTGGATGAACAGTTTATCCTCCATTAGCAGGTGTGGAATTTCATTCAGGAGGTTCAGTTGATTTAGCTATTTTTAGTTTACATTTAGCTGGAACTTCTTCAATTTTAGGTTCAATTAATTTTATTACAACTGTAATAAATATGAGAACTCCTGGTTTAAAAATGCATAGAATACCATTATTTGTTTGAGCAATTTTTGTTACTGCATTTTTATTATTATTATCTTTACCAGTATTAGCTGGAGCAATAACAATGTTATTAACTGACAGAAATTTTAATACTTCTTTCTTTGATCCAGCAGGTGGTGGAGATCCAATTTTATATCAACATTTATTTTGATTTTTTGGTCACCCTGAAGTTTA
>9751717a387aba3d616024157ded0477
GGTACTGGATGAACTGTTTACCCACCTTTAAGTAGTGTCCAAGCACATTCAGGCCCTTCGGTTGATCTTGCGATTTTTAGCCTTCACCTAGCGGGAGCTTCTTCTCTTTTAGGGGCCATTAATTTTATCACTACCATTTTAAATATGCGAGCACCCGGCTTATCTATGCATAGATTGCCCCTAATGGTATGAGCTGTTCTTATTACGGCCATTCTTTTATTGCTTTCATTGCCTGTATTGGCGGGAGCGATTACAATGCTTTTAACAGATAGAAATTTCAACACTACATTTTTTGATCCCGCAGGCGGAGGTGACCCTCTTTTATACCAGCATTTATTTTGGTTTTTTGGTCACCCTGAAGTTTA
>f9959fd5a1b62df0fbdf3781d3432822
GGTACTGGATGAACTGTTTACCCACCTTTATCAACTTCAAAATATCACAGAGGGGTATCTGTTGATTTAGCTATTTTTAGTCTTCATTTGTCTGGAATTTCTTCTATTTTAGGTAGAATTAATTTTTTAACAACAATTATTTCTAATCGAATTAATCGTTCATTTACTTTAGAGCGTATTCCATTAATGTTATGGGCTATTTCAATTACAGCTGTTTTATTAATTACTAGTTTACCTGTTTTGGCTGGTGCTATTACTATGCTCTTAACTGATCGTAATTTTAATACTTCTTTTTTTGATCCTGCTGGGGGAGGTAATCCTATTCTTTATCAGCATTTATTTTGATTTTTTGGTCACCCTGAAGTTTA
>ce7a9b5add94dedaf1586249517173bd
GGTACAGGATGAACAGTATATCCTCCATTAAGTGGATTAGAAAATCATTCAGGTCCAGGAGTTGATTTAGCTATATTTAGTTTACATATAGCTGGTTTATCTTCTTTAATGGGAGCAATAAATATTATAACAACTATTTTAAATATGAGAGTAAAAGGTATGCATATGCATATGATAACTTTATTTACATGAGCTGTCTTTATAACAGCAATATTACTATTATTAGTATTACCTGTACTAGCGGGTTGTATTACAATGTTATTAACAGATAGAAATTTTAATACTAGCTTTTTTGATCCTTCTGGTGGAGGTGATCCAGTATTATTTCAACATTTATTTTGATTTTTTGGTCACCCTGAAGTTTA
>f4e07d5edbeb50c1e2baa79def0b6a20
GGTACTGGTTGAACAGTTTATCCACCTTTATCATCTATTGAAAGTCATTCTGGTGGTTCAGTAGATTTAGCTATTTTTAGTTTACATTTAGCAGGTGCTTCTTCTATTTTAGGGGCTATTAATTTTATAACAACTGTTTTAAATATGAGATTACCTAATTTATATATGCATCGAATACCTTTATTTGTTTGAGCTATATTTATTACTGCTATATTATTATTATTGTCTTTACCAGTATTAGCTGGTGCTATTACAATGTTATTAACAGATCGTAATTTTAATACTACTTTTTTTGATCCAGCAGGTGGTGGAGATCCAATATTATATCAACATTTATTTTGATTTTTTGGTCACCCTGAAGTTTA
>b5e3a41e569a58c73f845b03abe3204b
GGTACTGGTTGAACTGTTTACCCACCTCTTTCATCAATAGAAAGTCATTCTGGTGGTTCTGTTGATTTGGCTATTTTTAGTTTACATCTTGCAGGTGCTTCTTCATTATTAGGAGCAATAAATTTTATTACTACTATTTTTAATATGAGAACACCTCATTTAAAAATGCATAGAATACCTTTATTTGTTTGAGCTGTTTTAATTACTGCTTTCTTATTACTTCTTTCTTTACCAGTATTAGCAGGTGCTATAACTATGCTATTAACTGATAGAAACTTTAATACAACTTTTTTTGACCCAGCAGGTGGGGGTGATCCAATATTGTATCAACATTTATTTTGATTTTTTGGTCACCCTGAAGTTTA
>e36477754443621efaf911ced62bd965
GGTACTGGATGAACTGTTTACCCTCCTTTAGCTGGATTGGAAGGACATCCAGGTCCTTCGGTTGATTTTGCTATATTTAGTTTACATATAGCAGGAGCTTCTTCTATTGCAGGAGCTATAAATTTTATAACTACAGTATTTAATATGCGTAGTTGTGGTTTTGATATGCATCGTTTACCTTTATATATTTGAGCATTAAATATTACTGCATTTTTGTTATTATTATCTTTACCTGTTTTTGCTGGAGCAATAACAATGTTATTAACTGATCGTAATTTCAATACGGCTTTTTATGATCCTGCTGGTGGAGGTGATCCTATTTTATACCAACATTTATTTTGATTTTTTGGTCACCCTGAAGTTTA
>0f1a0498ab59cf2549504c5bf9df8a86
GGTACTGGATGAACTGTTTATCCTCCATTGGCTGGTATTGAAGCACACTCTGGTGGGGCTGTAGATTTAGCTATTTTTAGTTTACACTTAGCTGGTGTTTCTTCATTACTTGGTGCAATAAATTTTATAACAACTATTATAAATATGAGAGTTGAGGGTATGTCAATGTTAAAAAAACCATTGTTTTCTTGAGCTATATTTGTAACTGCAATTTTACTTTTATTAGCATTACCTGTATTAGCAGGAGCTATAACAATGCTTTTAACAGATAGAAATTTTAATACTTCTTTTTTTGATCCTTCAGGAGGAGGAGATCCAATTTTATATCAACACCTATTTTGATTTTTTGGTCACCCTGAAGTTTA
>b0eab34f7e2816f862409e1c95e1c396
GGAACAGGTTGAACTGTTTATCCTCCACTATCTAGTATTACAGCACATTCTGGTGGAGCGGTAGACTTAGCAATTTTTAGCCTACATCTTTCAGGAGCTTCTTCTATTTTAGGAGCTATTAATTTTATTTGTACTATATTTAATATGCGAGCTAAAGGAATGTCATTTCACCATTTACCTCTTTTTGTATGGGCTGTGTTTATTACAGCATTTCTTCTTTTACTGTCATTACCAGTGCTAGCAGGAGCTATTACTATGTTATTAACAGATAGAAATTTTAACACCACATTTTTTGACCCTGCGGGAGGAGGTGATCCTGTTTTATACCAGCATTTATTTTGATTTTTTGGTCACCCTGAAGTTTA
>33de5df1d105fb159f3c56a0624ab731
GGTACTGGTTGAACTGTTTACCCTCCTTTATCAGGTGTTGAAGCTCATTCAGGAGGATCTGTAGATTTAGCAATTTTTAGTTTACATTTAGCAGGTGCTTCTTCTATTTTAGGAGCTATCAATTTTATCACTACTGTATTAAATATGAGAATTCCTGGATTAAAAATGCATAAAATCCCGTTGTTTGTTTGAGCTGTATTTATAACAGCTATATTATTATTATTATCATTACCTGTGTTAGCAGGAGCAATAACAATGTTATTAACCGATAGAAATTTTAATACTACTTTTTTTGATCCATCAGGAGGAGGTGATCCTATTTTATATCAACATTTATTTTGATTTTTTGGTCACCCTGAAGTTTA
>81f4458e4fdb274c90832ba2707a1278
GGAACTGGTTGAACTGTTTATCCTCCATTATCAGGTGGTTTATCACATTCAGGACCTTCAGTAGATTTAGCAATATATTCATTACACATTGCGGGTGTATCTTCTATAGCGGGTGCTGTAAATTTTATAGTAACTATTTTAAATATGCGTTGTCGTGGTATGAGTTTAGAATTAATGCCTTTATTTTGTTGATCAGTTTTATATACTGCTTTTTTATTGTTATTATCATTACCAGTTTTAGCTGGGTGTATTACAATGTTATTAACAGATAGAAATGTAAGTACTACTTTTTTTGAACCAGAAGGTGGAGGAGATCCTGTTCTTTATCAACATCTTTTTTGATTTTTTGGTCACCCTGAAGTTTA
>eb9c1d9c0a0152dda9180bf14bc2d03e
GGTACTGGTTGAACAGTTTACCCACCATTGGCTGGTGTAGAGAGTCATTCAGGAGGATCAGTAGATTTAGCTATTTTTAGCTTACATTTAGCTGGGGCATCTTCATTATTAGGTGCAATTAATTTTATTACAACAGTATTTAATATGCGTTCTCCAAATTTAAAAATGCATCGCATTCCTTTATTTGTTTGAGCAATTTTAATTACAGCTGTATTATTATTGTTATCATTACCTGTATTAGCAGGTGCTATTACAATGTTATTAACTGATAGAAACTTTAACACTACTTTCTTTGATCCCGCAGGTGGTGGAGATCCTATCTTATATCAACATTTATTTTGATTTTTTGGTCACCCTGAAGTTTA
>33dc6f2a1eae65fadc546377ce7468df
GGTACTGGTTGAACTGTTTATCCTCCTTTATCAGGTGTTGAAGCTCATTCAGGAGGATCTGTAGATTTAGCAATTTTTAGTTTACATTTAGCAGGTGCTTCTTCTATTTTAGGAGCTATCAATTTTATCACTACTGTATTAAATATGAGAATTCCTGGATTAAAAATGCATAAAATCCCGTTGTTTGTTTGAGCTGTATTTATAACAGCTATATTATTATTATTATCATTACCTGTGTTAGCAGGAGCAATAACAATGTTATTAACTGATAGAAATTTTAATACTACTTTTTTTGATCCATCAGGAGGAGGTGATCCTATTTTATATCAACATTTATTTTGATTTTTTGGTCACCCTGAAGTTTA
>8b4cdfd50a0c6caaf812a3f299c7daa7
GGTACTGGTTGAACTGTTTATCCTCCATTATCAGGAATAGAAAGTCATTCAGGTGGTTCTGTAGATTTAGCAATTTTTAGTTTACATTTGGCAGGTTTATCGTCTTTATTAGGAGCTATTAATTTTATAGTTACTGTTTCTAATATGAGAGTTTCTCATTTATATACTGATAGGGTACCTTTATTTGTATATTCTGTTTTAATAACAGCTTATTTATTATTATTATCTTTACCAGTTTTAGCAGGAGCTATTACTATGTTATTAACAGATAGAAACTTTAATACTACTTTTTTTGATCCTGCAGGTGGAGGGGATCCTATTTTATATCAACATTTATTTTGATTTTTTGGTCACCCTGAAGTTTA
>d3ca165756cd128cabb6ca986a92a7b1
GGTACTGGTTGAACAGTATATCCTCCGTTGTCTGGAATAATAGCGCATTCAGGGGGTTCTGTAGATTTGGCTATTTTTAGTTTACATGTTGCTGGTATAGCCTCAATACTTGGTGCTATCAATTTTATAACTACAGTTTTGAATATGAAAACGTGTGGTTTTGGTATGGAGATATTACCACTGTTTGGTTGATCTGTCTGAATTACGGCTTTTTTGTTATTGTTGTCATTACCTGTACTGGCTGGTGGTATTACAATGTTGCTGACGGATCGTAATTTTAATACCAGTTTTTTTGTTACTGAAGGTGGTGGAGATCCTTTGTTGTATCAACACCTTTTTTGATTTTTTGGTCACCCTGAAGTTTA
>0b686fa97aff8c299aaabc9942f9ef1a
GGTACTGGTTGAACTGTATATCCTCCTTTAGCAAGTATTCAAAGTCATTCAGGTGGAGCAGTTGATTTTGCTATTTTTAGTTTACATATTGCTGGGGCATCATCTTTATTAGGTGCTATAAATTTTATTACAACAATTATAAATATGAGATCACCTGGTTTATATTTTTATAGATTACCATTATTTGTTTGAGCAGTATTTATAACTGCAATATTATTATTATTATCTTTACCAGTATTAGCAGGTGCTATTACAATGTTATTAACTGATCGTAATTTTAATACAACTTTTTTTGATCCTGCAGGTGGTGGAGATCCAATATTATATCAACATTTATTTTGATTTTTTGGTCACCCTGAAGTTTA
>9cc358ba82c91a603bb812e163789262
GGTACTGGTTGAACTGTTTACCCACCATTATCTAGTATTACAGCACATTCGGGAGGAGCGGTAGATTTAGCAATTTTTAGTTTACACCTTTCAGGAGCTTCTTCAATTTTAGGAGCTATTAATTTCATTTGTACAATTTTTAATATGAGAGCTAAAGGAATCTCATTTCACCATTTACCTCTTTTTGTATGGGCGGTTTTAATTACAGCAGTTCTTCTTTTACTATCATTACCAGTATTAGCCGGAGCTATTACAATGTTATTAACAGACAGAAATTTTAATACAACATTTTTTGATCCTGCAGGAGGAGGTGATCCTGTTTTATATCAGCATTTATTTTGGTTTTTTGGTCACCCTGAAGTTTA
>b88370b742a41f49a2723e129a2fec09
GGTACTGGTTGAACAGTTTATCCTCCATTATCTTCTTTAGAAAGTCATTCTGGAGGTTCTGTAGATTTAGCAATATTTAGTTTACATTTAGCAGGTGCATCTTCTATTTTAGGTGCAATGAATTTTATTACAACAGTATTAAATATGAAGACAAAGCGATTTGAAATGCATAAAATTTCTTTATTTTCTTGAGCGATTTTTATTACAGCAATTTTATTATTATTATCTTTACCTGTTTTGGCAGGAGCTATTACAATGTTATTAACAGATAGAAATTTTAATACAAGTTTTTTTGATCCAGCAGGAGGAGGTGATCCGATTTTATATCAACATTTATTTTGATTTTTTGGTCACCCTGAAGTTTA
>217d977b99bf79db6b0cb20ddf7bda6a
GGTACTGGTTGAACTGTTTATCCACCTTTATCTTCAATTGAAAGTCATTCTGGTGGATCTGTTGATTTAGCAATCTTTAGTTTACATTTAGCAGGTGCATCTTCAATTTTAGGTGCTATGAACTTTATCACTACAGTATTGAATATGAGATCACCAGGTCTAAAAATGCATAGAATACCTTTATTTGTTTGAGCTGTCTTTATCACAGCTTTCTTATTATTATTATCATTACCAGTTTTAGCAGGTGCTATTACTATGTTATTAACTGATAGAAATTTTAATACTACTTTTTTTGATCCAGCAGGTGGTGGTGATCCAATTTTATATCAACATTTATTTTGATTTTTTGGTCACCCTGAAGTTTA
>3c27b1b5afee0eaca1acf64a8f69445f
GGTACAGGTTGAACTGTTTATCCCCCCTTGTCGGGAATAACTGCACATTCAGGAGCATCCGTAGATTTAGCTATTTTTAGTTTACACATAGCGGGTGCTTCTTCTATATTAGGTGCTATAAATTTTATAACTACTATATTAAATATGCGGGCTAGGGGGTTGTATATGTTTAGATTACCCTTGTTTGTGTGGTCTATCTTTGTAACAGCAATACTTCTATTGTTGTCTCTTCCTGTATTGGCTGGTGCTATTACAATGCTATTAACAGATCGAAATTTCAATACAACTTTTTATGTTCCTTCGGGTGGTGGCGATCCTATTTTGTATCAACATTTATTTTGATTTTTTGGTCACCCTGAAGTTTA
>dae62057f2450f8f3be1d3327f5773c0
GGTACTGGTTGAACAGTTTATCCCCCGTTAAGCTCAAACATTGCGCATGCTGGTATGTCCGTTGATTGTGCTATTTTTTCTCTTCATTTGGCCGGGATTTCTTCTTTATTAGGGGCTGTGAACTTTATTACAACGTTATCTAACTTGCGAGCTTACGGCATGGATCTAGAGAATATGCCTTTATTTGCCTGATCTGTCTTGTTAACGGCAGTGTTGTTGCTTTTATCTTTGCCTGTATTAGCAGGGGCAATTACTATACTTCTTACTGATCGTAACTTAAATACAACTTTTTACGACCCAAGGGGGGGAGGGGACCCCGTGCTTTATCAGCATTTGTTTTGATTTTTTGGTCACCCTGAAGTTTA
>b7bf8a1ff064f51fe574c1c016dd85e7
GGTACAGGTTGAACTGTTTATCCTCCACTTTCTAGTATAGCTTCGCATTCTGGTGGTTCTGTAGATTTAGCAATATTTAGTTTACATTTATCAGGTATTGCTTCTTTATTAGGTGCGATAAATTTTATTACAACTGTTTATAATATGCGTTTAAAAGGTTTAACTTTTTATAGATTGCCTTTGTTTGCATGAGCATTAATAATAACTGCAGTATTATTATTATTATCTTTACCAGTTTTAGCTGGTGGAATTACAATGTTACTTACTGATAGAAATTTTAATACTTCATTCTTTGATCCTGCAGGTGGTGGAGATCCTATTTTATATCAACATTTATTTTGATTTTTTGGTCACCCTGAAGTTTA
>cf4b424035fb13b7963000e854ed6a32
GGTACTGGTTGAACTGTATATCCTCCGCTTGCAGGTATAACAAGTCATTCTGGTGGTGCTGTTGATTTGGGTATAGTAAGTTTACATTTATCTGGAGCTGCTTCAATCTTAGGAGCAATAAATTTCATCTGTACCATTACAAATATGAGGTCTCAAAGTTTGCCTTTTCATAGGTTACCTCTCTTTGCTTGAGCTATATTTATTACAGCATTTTTATTATTATTATCTTTACCAGTATTGGCTGGAGCTATTACTATGTTACTAACTGATAGAAACTTCAACACTACTTTTTTTGATTTTGCTGGTGGGGGTGATCCTGTTTTGTTTCAACATCTTTTTTGATTTTTTGGTCACCCTGAAGTTTA
>79415a71a3de9b248841dd29cbc5aaa8
GGAACTGGTTGAACAGTATATCCTCCCCTATCTAGTATAGAATTCCACTCGGGTGGATCGGTAGATTTAGCTATATTTAGTTTACATTTAGCCGGTATTTCATCTATTTTAGGATCGATGAATTTTATTACAACCATCTTAAATATGAGAGCCCCTGGTATGACTATGCATAAAATGCCACTCTTTGTTTGAGCTGTCTTTATTACTACAATATTACTTTTATTATCTTTACCTGTCTTAGCTGGTGGTATCACTATGCTTTTAACAGATCGAAATTTTAATACATCATTCTTTGACCCAGCCGGTGGTGGTGATCCTATCTTATACCAACATCTTTTCTGATTTTTTGGTCACCCTGAAGTTTA
>9688f88c8a75938b663b2759c107e138
GGTACTGGTTGAACTGTTTACCCTCCTTTAGCAGGTATAACCGCTCACTCAGGAGGAGCAGTAGATTTAGCAATTTTCAGTTTGCACCTCTCTGGAGCAGCTTCAATTTTAGGAGCAATTAATTTTATTTGTACTATAACTAATATGAGATCTAACAGTTTACCATTTCATAGAATGCCTTTATTTGCTTGGGCAATATTTATTACTGCTTTTTTATTACTTTTATCTTTACCAGTATTAGCAGGTGCAATAACTATGTTACTGACTGATAGAAATTTTAACACTTCATTTTTTGATCCTGCTGGAGGAGGAGATCCTGTACTATATCAACATCTATTTTGATTTTTTGGTCACCCTGAAGTTTA
>9f4314cce9bb7b7b226443130437e05b
GGAACTGGTTGAACTGTATATCCTCCTTTAAGTGCAATTCAAGCACATTCTGGTGGATCTGTAGATTTAGCTATATTTAGTTTACACGTTGCAGGTGCATCATCTATTTTAGGAGCTATTAATTTTATAGTAACTATATTAAATATGAGAACTCCTGGAATGACTATGCATAAATTACCTTTATTTGTTTGAACTGTTTTTGTTACTGCGATATTATTATTATTATCATTACCAGTATTAGCTGCAGGAATTACGATGTTATTAACAGATCGTAATTTTAATACAACTTTCTTTGATCCTGCTGGTGGTGGTGATCCTATATTATATCAACATATTTTTTGATTTTTTGGTCACCCTGAAGTTTA
>f7b2afb74dcf847a5fcbfd1dd70e46c7
GGTACTGGTTGAACTGTTTATCCTCCTTTAGCAGGTATTGAAGCACATTCAGGTGGTTCAATTGATTTAGCAATTTTTAGTTTACATTTAGCTGGAGCATCTTCTATTTTAGGAGCAATGAACTTTATTACTACAGTAATTAATATGAGAGCTCCGGGATTAAAAATGCATAGAATTCCATTATTTGTTTGAGCAATTTTTATTACTGCTTTTTTATTATTGTTATCATTACCTGTTTTAGCAGGTGCAATTACTATGTTATTAACTGATAGAAATTTTAATACTACATTCTTTGATCCAGCAGGAGGTGGTGATCCAATTTTATATCAACATTTATTTTGATTTTTTGGTCACCCTGAAGTTTA
>4f6186c8b2f7717b5d0829ca8b91ef89
GGAACTGGTTGAACTGTTTATCCTCCATTAGCATCTGTTGAAAGTCATTCTGGAGGTTCAGTTGATTTAGCTATTTTTAGTTTACATTTAGCTGGTGCTTCTTCAATATTAGGTGCTATTAATTTTATAACAACTATTTTTAATATGAGATCACCAGGTTTACATATACATTATATACCTTTATTTGTATGATCTATTTTAATTACTGCATTTTTATTATTATTATCTTTACCTGTATTAGCAGGTGCTATAACAATGTTATTAACTGATAGAAATTTTAATACAACTTTTTTTGATCCAGCAGGTGGTGGTGATCCAATTTTATATCAACATTTATTTTGATTTTTTGGTCACCCTGAAGTTTA
>51a729bbc883e1c699d0b303dd6bbc5d
GGTACTGGTTGAACAGTTTATCCACCGCTATCAAGTGCAACAGCACATTCTGGAGGTTCCGTAGATTTAGCTATTTTTAGTTTACATTTATCTGGTATGTCTTCTATTTTAGGCGCTATTAATTTTATTTGTACAATTTTTAATATGCGAGTAAAAAGTCTATCTTTTCATAATTTACCATTATTTGTATGAGCTGTTTTAATTACTGCGTTTTTGTTATTATTATCATTACCTGTGCTAGCAGGAGCAATTACAATGTTATTAACAGATAGAAATTTTAATACTACTTTTTTCGATCCTGCTGGAGGAGGTGATCCTGTTTTATTTCAACACCTTTTTTGATTTTTTGGTCACCCTGAAGTTTA
>4eb5e57c08316fd76bacb5d0ea9ae082
GGTACTGGATGAACTGTTTACCCTCCTTTATCAAGTAATTTATCACATTCTGGTGGTTCAGTTGATTTAGCTATTTTTAGTTTACATTTATCAGGTGTTTCATCTATTGCAAGTTCTATTAACTTTATGACAACAATTTTGAATATGAGAGTGGAAGGTATGACTTTATTTAGAATGCCTTTATTCATTTGATCTATGTTATTAACTTCTTTTTTATTAATATTATCTTTACCTGTTTTAGCTGCTGGAATAACAATGTTATTAACTGATAGAAATTTTAATACTACTTTTTTTGATCCTATAGGAGGTGGAGATCCTATTTTATATCAACATTTATTTTGATTTTTTGGTCACCCTGAAGTTTA
>a600d9028684ef70382dd27d3fae96f9
GGTACTGGTTGAACTGTTTACCCACCTTTATCGGCTATTGAAAGTCATTCAGGGGGTGCTGTTGATTTAGCTATTTTTAGTTTACATTTAGCTGGTGCATCTTCATTATTAGGTGCAATTAATTTTATAACAACTATTTTTAATATGAGATCTTCTAATCATGCAATGCATCGTGTTCCATTATTTATTTGAGCTTTATTAATTACAGCTTTTTTATTATTATTATCATTACCTGTTTTAGCTGGTGCAATTACTATGTTATTAACTGATCGTAATTTTAATACTACCTTTTTTGATCCAGCAGGTGGAGGTGATCCTATTTTATATCAACATTTATTTTGATTTTTTGGTCACCCTGAAGTTTA
>8a345b3d624966a6aeb1376c585fb8a2
GGAACTGGTTGAACTGTATATCCACCATTATCTAATATTTTATCACATTTAGGTTCATCTGTAGATTTTGCAATTTTTAGTTTGCATTTAGCAGGTGCGTCATCAATATTAGGTGCGATTAATTTTATTGCGACTGTTATAAATATGCGTGTACCTGGTTTACGTATGTTTCAATTACCTTTATTTGTTTGAGCTATTTTTATTACCGCTTGGTTATTATTATTATCTTTACCAGTTTTAGCAGGAGGTATTACTATGTTATTAACCGATCGAAATTTTAATACTTCTTTTTTTGAAGTAAGTGGTGGAGGTGATCCAGTTCTTTTTCAACATTTATTTTGATTTTTTGGTCACCCTGAAGTTTA
>e9d1273676d8ce648b240f2df4f33109
GGTACTGGTTGAACAGTTTATCCTCCACTATCAGGCATTGAAGCACATGCCGGAGGTGCTGTAGATGCTGCTATATTTAGTTTACATTTAGCAGGGGCTTCTTCTATATTAGGAGCTATAAATTTTATAACAACAATAATAAATATGCGAGGCAATGGTATGGAAATGCACAAGCTTCCTTTATTTGTATGATCTGTTTTAGTAACAGCTTTTTTATTGCTACTATCATTACCTGTATTAGCGGGTGCTATTACAATGTTACTTACAGATAGAAATTTTAATACTTCTTTTTTTGATCCTGCTGGTGGAGGTGATCCTGTTTTATACCAACATTTGTTTTGATTTTTTGGTCACCCTGAAGTTTA
>1fcad19498d4b83d6c6493f9f98ca5bc
GGTACTGGTTGAACAGTTTATCCTCCATTATCTTTGTTAACATATAATCCTAGTATTTCCGTTGATTTTTTAATAGGATCATTGCATTTAGCTGGATTTTCTTCTTTATTTGGTGCAATAAATTTTATTGTAACTTTTTTTCATATGAGATCTTTTAAAATAATGGATATTTCCTTATTTGCTTGATCTATTTTAATAACTTCTTTTTTATTAGTTTTAGCTGTTCCTGTTTTAGCAGGAGGTTTGACAATGTTAATTACAGATAGACATTTTGGAACATGTTTTTTTGATCCTTTGTCAGGAGGTGATCCAATATTATATCAACATATTTTTTGATTTTTTGGTCACCCTGAAGTTTA
>dc5dbd015c6563638d0035e165b58420
GGTACTGGATGAACAGTTTATCCACCATTAGCTGGTGTTGAATTTCATTCAGGTGGTTCAGTAGATTTAGCTATTTTTAGTTTACATTTAGCTGGGACATCATCAATTTTAGGTTCTATTAATTTTATTACAACTGTAATAAATATGAGAACTCCTGGATTAAAAATGCATAGAATTCCTTTATTTGTTTGAGCAATTTTTGTTACTGCTTTCTTATTATTATTATCTTTACCAGTTTTAGCAGGTGCAATAACTATGTTATTAACTGATAGAAATTTTAATACTTCATTTTTTGATCCAGCAGGTGGTGGTGATCCAATTTTATATCAACATTTATTTTGATTTTTTGGTCACCCTGAAGTTTA
>326b752a857d1f6b086b9161d17fac2b
GGAACTGGTTGAACTGTTTACCCCCCCTTTCTAGGAATTTAGGACATTCTTCTTTAAGTGTAGATATAGTAATTTTTTCTTTACATTTAGCGGGGGCCAGTTCTATTATAGGAGGGATTAATTTTATTAGTACTGTTTCTAACATACGAAGAAAAGGTTTATCTTTAGAGCGAACTTCTCTTTATGTTTGGGGATTATTATTAACTACTATTTTATTAGTTTTAAGATTACCAGTTTTAGCGGGAGGTATTACTATGCTTTTAACTGATCGTAATATTAATACATCTTTTTTTGATCCTAGAGGTGGGGGAGATCCTATTTTATTTGAAACTTTATTTTGATTTTTTGGTCACCCTGAAGTTTA
>795d897b39a96d0bae67ee7e93476261
GGTACAGGTTGAACTGTTTATCCTCCTTTAGCAGGTATTGAAGCACATTCAGGTGGTTCAATTGATTTAGCAATTTTTAGTTTACATTTAGCTGGAGCATCTTCTATTTTAGGAGCAATGAACTTTATTACTACAGTAATTAATATGAGAGCTCCGGGATTAAAAATGCATAGAATTCCATTATTTGTTTGAGCAATTTTTATTACTGCTTTTTTATTATTGTTATCATTACCTGTTTTAGCAGGTGCAATTACTATGTTATTAACTGATAGAAATTTTAATACTACATTCTTTGATCCAGCAGGAGGTGGTGATCCAATTTTATATCAACATTTATTTTGATTTTTTGGTCACCCTGAAGTTTA
>262dfa836813fd5f893bd342eac48424
GGTACTGGTTGAACAGTTTATCCTCCTCTTTCTTCGAATTTAGCTATGGAAGGAGCTAGAATGGATTTAGCTATTTTTTCTCTTCATGTGGCTGGTGTTAGATCAATTTTAGGAGCTTTAAATTTTATTACTACAATTACTAATTTAAAGGGTAACATAGGTTGAGGGCGTTTATCTTTATTTATTTGAGCTGTATTTGTAACAGCCTATTTATTACTGCTATCTTTACCGGTATTAGCAGGTGGTTTAACAATGTTATTAACTGATCGTAAATTTAAAACTTGTTTTTTTGATCCTTCGGGTGGAGGGGACCCTATTTTATTTCAGCATGTGTTTTGATTTTTTGGTCACCCTGAAGTTTA
>cc60f27068739fba1602eb1395b94e64
GGTACAGGTTGAACTGTTTATCCTCCAATTTCGGGGTTATTTGCTCATTCTGGTGCATCTATAGATGTTGCAATTTTTAGTTTACATTTAGCAGGAATATCATCTATAGCTGGAGCTATAAATTTTATTGTAACAATAGTAAATATGCGTTGTAGAGGTATGACTTTTAGTAGATTACCTTTATTTGTATGAGCTGTTTTAGTGACAGCAATATTATTATTGTTATCTTTACCAGTATTAGCTGGTGCAATTACTATGCTTTTAACTGATAGAAATTTAAATACCACTTTTTTTGATCCATCTGGTGCAGGTGATCCATTGTTATTTCAACATCTTTTTTGATTTTTTGGTCACCCTGAAGTTTA
>918e1711b9285a070a66f13b0087315e
GGAACTGGTTGAACAGTATATCCTCCACTATCAAGTATTACCGGCCATTCAGGCGGGGCTGTAGATTTAGCAATTTTTAGTCTTCACTTATCAGGAGCAGCTTCTATTTTAGGCGCAATAAACTTTATTTGTACTATTACAAATATGAGATCAAAAAGTTTACCATTTCATAGACTGCCTCTATTTGTTTGGTCAATATTTATTACTGCATTTTTATTATTATTATCATTACCAGTGTTAGCAGGGGCAATTACTATGTTATTAACGGATAGAAATTTTAATACCACTTTTTTTGACCCTGCCGGTGGTGGGGATCCCGTTCTTTACCAGCATTTATTTTGGTTCTTTGGTCACCCTGAAGTTTA
>11c52f7d08664143b1b678b6f391e850
GGTACTGGTTGAACAGTTTATCCTCCTTTATCAAGTATTCAAAGTCACTCTGGTGGTGCTGTAGATTTTGCAATATTTAGTTTACATATTGCAGGGGCTTCTTCTTTATTAGGTGCCATTAATTTTATAACTACTGTATTAAATATGCGAAGTCCAGGTCTTTATATGTATAGATTACCGTTATTTGTATGAGCAGTTTTTGTAACTGCAATTTTATTATTATTATCTTTACCAGTATTAGCAGGTGCTATTACAATGTTATTAACTGATCGTAATTTTAATACTACATTTTTTGATCCTGCGGGTGGTGGTGATCCTATATTATATCAACATTTATTTTGATTTTTTGGTCACCCTGAAGTTTA
>558049ede53044a0e5affaba7f934569
GGTACTGGATGAACAGTTTATCCTCCTTTAGCAAGTATTCAAAGTCATTCAGGTGGAGCAGTTGATTTTGCTATTTTTAGTTTACATATTGCTGGAGCATCATCTTTATTAGGTGCTATAAATTTTATTACAACAATTATAAATATGAGATCACCTGGTTTATATTTTTATAGGTTACCATTATTTGTTTGAGCAGTATTTATAACTGCGATATTATTATTATTATCTTTACCAGTATTAGCAGGTGCTATTACAATGTTATTAACTGATCGTAATTTTAATACAACTTTTTTTGATCCTGCAGGTGGTGGAGATCCAATATTATATCAACATTTATTTTGATTTTTTGGTCACCCTGAAGTTTA
>86f3709686080cac29e3a3cad5f007ce
GGTACTGGATGAACAGTTTATCCTCCTTTAGCAAGTATTCAAAGTCATTCAGGTGGAGCAGTTGATTTTGCTATTTTTAGTTTACATATTGCTGGAGCATCATCTTTATTAGGTGCTATAAATTTTATTACAACAATTATAAATATGAGATCACCTGGTTTATATTTTTATAGGTTACCATTATTTGTTTGAGCAGTATTTATAACTGCAATATTATTATTATTATCTTTACCAGTATTAGCAGGTGCTATTACAATGTTATTAACTGATCGTAATTTTAATACAACTTTTTTTGATCCTGCAGGTGGTGGAGATCCAATATTATATCAACATTTATTTTGATTTTTTGGTCACCCTGAAGTTTA
>7aaed1a6a8f3bd0e927273a8311b05b9
GGTACTGGATGAACTGTTTATCCTCCATTAGCATCTGTTGAAAGTCATTCTGGAGGTTCAGTTGATTTAGCTATTTTTAGTTTACATTTAGCTGGTGCTTCTTCAATATTAGGTGCTATTAATTTTATAACAACTATTTTTAATATGAGATCACCAGGTTTACATATACATTATATACCTTTATTTGTATGATCTATTTTAATTACTGCATTTTTATTATTATTATCTTTACCTGTATTAGCAGGTGCTATAACAATGTTATTAACTGATAGAAATTTTAATACAACTTTTTTTGATCCAGCAGGTGGTGGTGATCCAATTTTATATCAACATTTATTTTGATTTTTTGGTCACCCTGAAGTTTA
>7676d53b12b70ae43c43e9f103e12297
GGTACTGGTTGAACAGTTTATCCTCCATTATCAGGAATAGAAAGTCATTCAGGTGGTTCTGTAGATTTAGCAATTTTTAGTTTACATTTGGCAGGTTTATCGTCTTTATTAGGAGCTATTAATTTTATAGTTACTGTTTCTAATATGAGAGTTTCTCATTTATATACTGATAGGGTACCTTTATTTGTATATTCTGTTTTAATAACAGCTTATTTATTATTATTATCTTTACCAGTTTTAGCAGGAGCTATTACTATGTTATTAACAGATAGAAACTTTAATACTACTTTTTTTGATCCTGCAGGTGGAGGGGATCCTATTTTATATCAACATTTATTTTGATTTTTTGGTCACCCTGAAGTTTA
>f50789d8136a7ed9c4e527896672b433
GGAACAGGATGAACAGTATATCCTCCGCTATCTGGTGTAGTATCACATTCAAGTCCTGCTGTCGATTTAGGTATTTTTAGTTTACACATAGCAGGACTATCTTCTCTGTTAGGTGCAATAAATTTCATTACAACAGTTATTACAATGCGAGTAAGAGGTCTAACATTTATACGCTTACCTTTATTCGTGTGAGCTTTATTCATTACTTCATTTTTATTGTTGTTATCGTTACCTGTATTGGCGGGTGCTATAACAATGCTGTTAACAGACAGAAATTTCAACACTTCTTTCTTTGACCCGGCTGGTGGAGGTGATCCTATCTTGTATCAGCATTTATTTTGATTTTTTGGTCACCCTGAAGTTTA
>15487ee8d50dfeacc439e2c581e2e75e
GGTACTGGATGAACTGTTTACCCTCCTCTAAGGGCTAATATGTCTCACTCGGGTGCTAGGGTAGACTTTGCAATTTTTTCTTTACATTTAGCAGGAGTTTCTTCAATTTTAGGGGCCATGAATTTCATTAGAACAGTGATAAATATGCGCTGTGTTGGGTTAAAATTGGACACAATACCACTATTTGTTTGATCAGTCTTAATTACAACAATTCTTCTCCTTTTGGCTTTACCTGTTTTAGCTGGAGCTATTACTATACTTTTAACAGATCGAAATTTAAATACTAGATTTTATGATGTTTCAGGAGGAGGAGATCCTATCTTATACCAACACTTATTCTGATTTTTTGGTCACCCTGAAGTTTA
>c64a51ef17e03892b3b4c8407f6df271
GGTACAGGTTGAACAGTTTATCCTCCATTAGCATCGATAGAATTTCATTCTGGTGGTGCTGTAGATTTAGCTATATTTAGTTTACATTTAGCAGGTGCTTCTTCTATTTTAGGTGCAATTAATTTTATTACAACTGTAATTAATATGCGTACACCTAATTTAACTTTTAGTAGATTACCTTTATTTGTTTGAGCGGTATTTATTACTGCAATTTTATTATTATTATCTTTACCTGTATTAGCTGGAGCTATTACAATGTTATTAACTGATAGAAATTTAAATACCAGTTTTTTTGATCCAGCAGGTGGAGGAGATCCTATTTTATATCAACATTTATTCTGATTTTTTGGTCACCCTGAAGTTTA
>8af6ab3f151bf38f7cfcc3a6a4098245
GGTACTGGTTGAACAGTTTATCCTATGTTAAGTTCTTCTGTTGCTCATAGTGGTCCTTCTGTCGATATGGCTATTTTTAGTTTACATTTAGCAGGTGTAAGTAGTTTATTGGGAGCCATCAATTTTATCACTACTATTTTAAATATGAGAGCTCCAGGTATTTCTATGTTTAAATGTCGATTATTTGTTTGAAGTGTCTTAATTACTGCTGTCTTATTATTGTTAAGTCTTCCAGTTTTAGCAGGTGCTATTACTATGTTGTTAACAGATAGACAGTTTAATACTTCATTTTATAATCCTTCAGGAGGAGGTGATCCAGTCCTTTATCAGCATTTATTCTGATTTTTTGGTCACCCTGAAGTTTA
>948f6168a982f498a3de29de5a58da8c
GGTACTGGATGAACTGTTTATCCCCCTCTAAGGAGTAATATTGCGCATGCCGGAGCTTCGGTGGATTTTGCTATTTTCTCTTTACATTTAGCAGGGATTTCGTCTTTGTTAGGGGCAGTAAATTTTATTAGAACAGTAGGTAACTTGCGAGCATTAGGGATAGGGTTGGACAATGTACCCCTGTTTGCTTGATCTGTATTAATTACGGCTGTGTTGTTGTTATTATCTTTACCAGTGTTGGCTGGGGCCATTACAATATTGCTAACAGACCGAAACTTAAATACGGCTTTTTATGATGTTGCAGGGGGAGGGGATCCTGTGCTTTACCAACATTTATTTTGATTTTTTGGTCACCCTGAAGTTTA
>c7fd54bb740c98ddc9f1dfb1c736f7bd
GGTACTGGTTGAACTGTTTACCCTCCTTTATCTGGTTTAGAGGGACATCCTGGACCTTCCGTTGATTTTGCTATATTTAGTTTACATATTGCGGGTGCTTCTTCTATAGCTGGCGCGATTAATTTTATAACAACTGTATTTAATATGCGAAGTGGTGGTTTTGATATGCACAGGTTACCTTTGTATATTTGAGCTTTAAATATTACTGCGTTTTTATTATTATTATCTTTACCTGTTTTTGCGGGTGCGATTACTATGTTACTAACTGATCGTAATTTTAATACGTCTTTTTATGATCCTGCAGGTGGTGGTGATCCGGTCTTATATCAGCATTTATTTTGATTTTTTGGTCACCCTGAAGTTTA
>0e50ef924cc10e2020239da8de9b26be
GGTACTGGATGAACTGTTTACCCACCTTTATCGGCTATTGAAAGTCATTCAGGGGGTGCTGTTGATTTAGCTATTTTTAGTTTACATTTAGCTGGTGCATCTTCATTATTAGGTGCAATTAATTTTATAACAACTATTTTTAATATGAGATCTTCTAATCATGCAATGCATCGTGTTCCATTATTTATTTGAGCTTTATTAATTACAGCTTTTTTATTATTATTATCATTACCTGTTTTAGCTGGTGCAATTACTATGTTATTAACTGATCGTAATTTTAATACTACCTTTTTTGATCCAGCAGGTGGAGGTGATCCTATTTTATATCAACATTTATTTTGATTTTTTGGTCACCCTGAAGTTTA
>daba225f17ff237ab0f9b4a24b7d6cd2
GGTACTGGTTGAACAGTATATCCCCCCCTTTCAAGAAATTTAGGGCATTCTTCTTTAAGAGTTGATATAGTAATTTTTTCTTTACATTTGGCGGGAGCTAGTTCAATTATAGGAGGAATTAATTTTATTAGAACTGTTTCTAACATACGAAGAAAAGGTTTATCTTTAGAACGAACTTCTTTATATGTTTGAGGATTATTATTAACTACTATTTTATTAGTTTTAAGTTTACCAGTATTAGCTGGAGGTATTACTATACTTTTAACTGATCGAAATATTAATACTTCATTTTTTGATCCTAGAGGAGGAGGAGATCCAATTTTATTTGAAACTTTATTTTGATTTTTTGGTCACCCTGAAGTTTA
>79f38524cd96c5346388de3b42fbcda4
GGTACTGGATGAACTGTTTATCCGCCTTTGTCTTCAGCGGTTGCTCATTCAGGGGCTTCAGTGGATTTGGCTATTTTTAGTTTGCATGTAGCAGGTATTTCATCAATTGCAGGGTCTTTAAATTTTATAACTTCTATAATTAATATGAGATTACCAGGGTTAACAACCCATTTAATACCATTATTTATATGATCTTTAATTTTAACTGCAATTCTTTTATTACTAACTCTTCCTGTTTTAGCTGGTGGTATAACTATGCTTTTAACTGATAGAAATTTTAATACTACTTTTTTTAATGCTTCTGGAGGAGGAGATCCTATATTATATCAGCATTTATTTTGATTTTTTGGTCACCCTGAAGTTTA
>c31bd8dedc2760b3ae7ae90b98c944ba
GGTACTGGTTGAACAGTTTATCCTCCATTATCTTCTTTAGAAAGTCATTCTGGAGGTTCTGTAGATTTAGCAATATTTAGTTTACATTTAGCAGGTGCATCTTCTATTTTAGGTGCAATGAATTTTATTACAACAGTATTAAATATGAAGACAAAACGATTTGAAATGCATAAAATTTCTTTATTTTCTTGAGCGATTTTTATTACAGCAATTTTATTATTATTATCTTTACCTGTTTTGGCCGGAGCTATTACAATGTTATTAACAGATAGAAATTTTAATACAAGTTTTTTTGATCCAGCAGGAGGAGGTGATCCGATTTTATATCAACATTTATTTTGATTTTTTGGTCACCCTGAAGTTTA
>5767fe7799d3787f79b986953825d2c1
GGTACAGGATGAACAGTATATCCCCCCTTTCTAGAAATTTAGGTCATTCTTCTTTAAGTGTAGATATAGTAATTTTTTCTTTACATTTAGCGGGGGCCAGTTCTATTATAGGAGGAATTAATTTTATTAGTACTGTTTCTAACATACGAAGAAAAGGTTTATCTTTAGAGCGAACTTCTCTTTATGTTTGGGGATTATTATTAACTACTATTTTATTAGTTTTAAGATTACCAGTTTTAGCGGGAGGTATTACTATGCTTTTAACTGATCGTAATATTAATACATCTTTTTTTGATCCTAGAGGTGGGGGAGATCCTATTTTATTTGAAACTTTATTTTGATTTTTTGGTCACCCTGAAGTTTA
>88f4254b32069297b93cc1252197dd78
GGTACTGGATGAACAGTTTATCCTCCTTTAGCTAGTATACAATATCATTCAGGAGGTTCTGTTGATTTAGCTATTTTTAGTTTGCATATTGCAGGTGCTTCTTCTTTATTAGGAGCTATAAATTTTATAACTACTATTATAAATATGAGAGCTCCTACTTTAGGTTTTCATAGATTGCCTTTATTTGTATGAGCTGTATTTATAACAGCTATTTTATTATTATTATCATTACCTGTATTAGCAGGTGCTATTACAATGCTTTTAACTGATCGAAATTTTAATACCACATTTTTTGATCCAGCAGGAGGAGGTGATCCTATTTTATATCAACATTTATTTTGATTTTTTGGTCACCCTGAAGTTTA
>6ca2005d830aaf1ed6e504b1eb0d1c85
GGAACTGGTTGAACTGTTTATCCACCATTATCTAGTATAGAAGCGCATTCAGGTGGTTCTGTTGATTTAGCTATTTTTAGTTTACATTTAGCTGGTGTAGCTTCTTTATTAGGTTCTATTAATTTTATTACAACAATATTTAATATGAGATGTGGTAATTTAAGTATATATAAAATGCCTTTATTTCCTTGAGCAATATTAATTACAGCATTTTTATTATTATTATCTTTACCAGTATTAGCAGGTGCTATTACAATGTTATTAACAGATCGTAATTTTAATACAACATTCTTTGATCCAGCAGGAGGAGGTGATCCTATATTATATCAACATTTATTTTGATTTTTTGGTCACCCTGAAGTTTA
>45566adb885fbd8ee5c51028d2a19ba9
GGTACTGGATGAACTGTTTATCCTCCTTTATCAAGTATTGAAGCACATTCTGGAGGTTCTGTGGATTTAGCAATTTTCAGTTTACATTTAGCAGGTGCTTCTTCTATATTAGGAGCAATGAATTTTATTACTACTGTATTAAATATGAGAGCTCCTGGATTGCACATGCATAGAATCCCATTATTTGTTTGAGCAGTATTTATTACTGCTATTTTATTATTATTATCATTACCTGTTTTAGCAGGAGCTATTACAATGTTATTAACAGATAGAAACTTTAATACTAGTTTCTTTGATCCTGCTGGAGGTGGTGATCCAATTTTATATCAACATTTATTTTGATTTTTTGGTCACCCTGAAGTTTA
>20489f8acd3bd070a8fe7e25387f7264
GGTACAGGTTGAACTGTTTATCCTCCATTATCAGGAATACAAGCGCATTCTGGAGGTTCTGTAGATTTAGCTATTTTTAGTTTACATTTAGCAGGTGCTTCTTCTTTATTAGGAGCTATAAATTTTATTACTACAGTATTTAATATGAGATCACCTCAATTAGAAATGCATAAATTACCTTTATTTGTATGGGCAATTTTAATTACAGCATTTTTATTATTATTATCTTTACCAGTATTAGCAGGTGCTATTACTATGTTATTAACTGATAGAAATTTTAATACAACTTTTTTTGATCCTGCAGGGGGAGGAGATCCTATTTTATATCAACATTTATTTTGATTTTTTGGTCACCCTGAAGTTTA
>4775c578da8bc9f7c3aee38d8d685f86
GGAACTGGATGAACTGTTTACCCACCATTATCTTCGATAGAAGCACATTCGGGGGGTTCTGTAGATTTAGCAATTTTTAGTCTTCATTTAGCGGGTGCTTCTTCTATTTTAGGTGCTATGAATTTTATTACTACCGTAATGAATATGAGATCACCAGGATTAAAAATGCATAGAATTCCTTTATTTGTTTGAGCTATATTTATTACAGCTATATTATTATTATTATCTTTACCAGTGTTAGCTGGAGCAATTACAATGTTATTAACTGATCGTAATTTTAATACTACTTTTTTTGATCCTGCGGGTGGTGGAGATCCAATATTATATCAACATTTATTTTGATTTTTTGGTCACCCTGAAGTTTA
>b316bb3cbf7105e49bdbb12dc1548384
GGAACTGGTTGAACAGTATACCCTCCTTTAAGTGGATTAGAAAATCATTCAGGTCCAGGTGTAGATTTAGCTATTTTTAGTTTACACGTAGCAGGTATGTCATCATTATTAGGTGCTATTAATTTTATAACTACAGTTTTAAATATGAGAGTTAAAGGTATGCACATGCATATGATTACTTTATTCTCATGAGCAGTTTTTATTACAGCTATATTATTATTATTAACATTACCTGTACTAGCAGGTGCTATCACAATGTTATTAACCGATAGAAATTTTAATACAAGTTTCTATGATCCTTCAGGTGGTGGTGATCCAGTGTTATATCAACATTTATTTTGATTTTTTGGTCACCCTGAAGTTTA
>019a91885ad8292688c24c892422e246
GGTACTGGATGAACTGTTTATCCTCCATTAGCTGGAATACAAGCTCACCCCGGACCATCTGTTGATTTAGCTATTTTTAGTTTACATTTAGCTGGTGTATCTTCAATTGCTGGTTCAATTAATTTTATTACAACAGTATTAAATATGAGAGCTATAGGTTTATTTATGCATAGATTACCTTTATTTGTATGATCTGTATTTATTACTGCTTTTTTATTATTATTATCATTACCTGTATTAGCTGGTGGTATTACTATGTTATTAACTGATCGTAATTTTAATACTACATTTTATGATCCAGCAGGTGGTGGTGATCCTGTATTATATCAACATTTATTTTGATTTTTTGGTCACCCTGAAGTTTA
>8b24b420bd7455be09d2e36ba48ae559
GGAACTGGTTGAACAGTATATCCTCCATTATCAGGAGTAGAATCACATTCTGGTGGTTCAGTAGATTTAGCTATATTTAGTTTACATGTAGCAGGTGCTTCTTCTCTATTAGGTGCTATTAATTTTATTACTACTATTTTAAATATGAGAGTACCTAATATGCATATGATGCGTATGCCTTTATTTTCTTGAGCAGTTTTTATAACTGCTATATTATTATTACTATCATTACCAGTATTAGCAGGAGCAATAACAATGTTATTAACAGATCGTAATTTTAACACTACATTTTTTGATCCAGCAGGTGGTGGAGATCCTATTTTATATCAACATTTATTCTGATTTTTTGGTCACCCTGAAGTTTA
>cf2d071ce5c13c1850c75a0c716ca123
GGAACAGGTTGAACTGTTTATCCTCCATTAGCAGGTATCTTAGCTCATTCAGGTGGGTCTGTTGATTTAGCTATTTTTAGTTTACATTTAGCTGGTATTTCTTCATTATTAGGTGCTTTTAACTTTATTACAACTGTTTTAAATATGAGACTTAAAAATATTTCTATGATGAAAATACCTTTATATGTTTGAGCTGTATATCTTACAGCTATTTTATTGTTATTATCTTTACCGGTTTTAGCAGGTGCTATTACTATGTTATTAACAGATAGAAATTTAAATACAACTTTCTTTGATCCAGCTGGTGGTGGTGATCCTGTTTTATATCAACATTTATTTTGATTTTTTGGTCACCCTGAAGTTTA
>c8949ebf89093ac723c1205abafe7180
GGTACAGGTTGAACTGTTTATCCCCCGTTAAGCTCAAACATTGCGCATGCTGGTATGTCCGTTGATTGTGCTATTTTTTCTCTTCATTTGGCCGGGATTTCTTCTTTATTAGGGGCTGTGAACTTTATTACAACGTTATCTAACTTGCGAGCTTACGGCATGGATCTAGAGAATATACCTTTATTTGCCTGATCTGTCTTGTTAACGGCAGTGTTGTTGCTTTTATCTTTGCCTGTATTGGCAGGGGCAATTACTATACTTCTTACTGACCACAATTTAAATACAACTTTTTACGACCCAAGGGGGGGAGGGGACCCCGTGCTTTATCAGCATTTGTTTTGATTTTTTGGTCACCCTGAAGTTTA
>20475d7d4543ed3f54fa3be572ecc503
GGTACTGGATGAACTGTTTATCCTCCATTGGCTGGTATTGAAGCACACTCTGGTGGGGCTGTAGATTTAGCTATTTTTAGTTTACACTTAGCTGGTGTTTCTTCATTACTTGGTGCAATAAATTTTATAACAACTATTATAAATATGAGAGTTGAGGGTATGTCAATGTTAAAAAAACCATTGTTTTCTTGAGCTATATTTGTAACTGCAATTTTACTTTTATTAGCATTACCTGTATTAGCAGGAGCTATAACAATGCTTTTAACAGATAGAAATTTTAACACTTCTTTTTTTGATCCTTCAGGAGGAGGAGATCCAATTTTATATCAACACCTATTTTGATTTTTTGGTCACCCTGAAGTTTA
>98f7b8699308b13ef908822999bf8d40
GGTACTGGTTGAACTGTATACCCTCCATTAAGTGATTGATTAGGTCATTCAAACCCATCTGTAGATTTAGCTATTTTTAGTTTACATATTGCAGGTATTTCATCATTATTAGGAGCTATTAATTTTATAGTTACAATTTTAAATATGCGTGCAAAAGGATTAAAAATGAATAGATTACCTTTATTTTGTTGATCAGTTTTAATAACAGCTGTTTTACTTTTATTATCTTTACCTGTATTAGCTGGAGCTATAACAATGTTATTAACTGATAGACAATTTAATACAAATTTTTTTGATCCCTTTGGTGGAGGAGATCCTGTTTTATATCAACATTTATTTTGATTTTTTGGTCACCCTGAAGTTTA
>569e991f9e679d022d3c037f378812af
GGAACTGGATGAACTGTTTATCCCCCACTAAGAGGGGAAGGCCACAGAGGAATAAGAGTTGACATAGCCATCCTCTCTCTCCATCTTGCGGGCGGAAGCTCTCTAATGGGAGCCATAAATTTCACTACCACCCTCCACTCCCGAACGGGAGGACTTCAAGTACTAACTCTAAGGATTTTTTCCTGGTGCATCGGCACAATAAGCCTCCTTCTTATTCTTTCACTTCCGGTCTTAGCTGGAGGGGTTACTCTTCTCCTTTTTGACCGAAACATTAGCTCTAGTTTCTATATTTTTAGGGGAGGGGGGGACCCCGTTCTTTTCCAACACCTTTTTTGATTTTTTGGTCACCCTGAAGTTTA
>2f372548d3b0c0a3b93b51ed1f655b4d
GGAACAGGATGAACAGTATATCCCCCATTATCAGGAATACAAGCACATTCTGGAGGTTCTGTAGATTTAGCTATTTTTAGTTTACATTTAGCAGGTGCTTCTTCTTTATTAGGAGCTATAAATTTTATTACTACAGTATTTAATATGAGATCACCTCAATTAGAAATGCATAAATTACCTTTATTTGTATGGGCAATTTTAATTACAGCATTTTTATTATTATTATCTTTACCAGTATTAGCAGGTGCTATTACTATGTTATTAACTGATAGAAATTTTAATACAACTTTTTTTGATCCTGCAGGGGGAGGAGATCCTATTTTATATCAACATTTATTTTGATTTTTTGGTCACCCTGAAGTTTA
>b0e4279ca6d7a34139f44a36ba74cf81
GGAACTGGATGAACAGTATATCCACCGTTAAGTTTAATAGTAGGTCATTCTGGGGGTGCTGTTGATTTGGCTATATTCTCTTTACATATAGCAGGTATTTCTTCTATAGCGGGTAGTATAAATTTTATAACTACTATTATAAATATGAGAATACCGGGTATGACTTATTATAGAATGCCTTTATATATTTGATCATTATTAATTACATCTTTTCTATTAATATTTACATTACCTGTATTAGCTGGAGCTATCACTATGCTATTAACAGATAGAAATTTTAATACTACATTTTTTGATCCTTCTGGAGGAGGAGATCCCGTATTATTTCAACATTTATTCTGATTTTTTGGTCACCCTGAAGTTTA
>5f9b5b55afa24932d7e3b4dedf1e74d2
GGTACTGGTTGAACAGTTTATCCACCATTATCTCAGATTGAAGAAGGTAGTGCAATGGATATGTCTATATTTAGCCTGCATTTAGCAGGAATAGCTTCTTTATTAGGTGCTATAAATATGATTTGTACCGTTATGAATCAAAAATATCCAGGATTAAATTATTTTAATTTATCTTTATTTGTTTGATCGGTAATAATAACATCTTATTTATTAGTATTTGCATTACCTGTTTTAGGTGCAGGAATTACAATGTTATTAACAGATAGAAATTTTAATACATGTTTTTTTGATCCAGCAGGAGGAGGAGATCCTATATTATTTCAACATATTTTTTGATTTTTTGGTCACCCTGAAGTTTA
>3150bc9d9597feab849418901aa23430
GGTACTGGTTGAACAGTTTATCCTCCATTGGCTGGTGTAGAGAGTCATTCAGGAGGATCAGTAGATTTAGCTATTTTTAGCTTACATTTAGCTGGGGCATCTTCATTATTAGGTGCAATTAATTTTATTACAACAGTATTTAATATGCGTTCTCCAAATTTAAAAATGCATCGCATTCCTTTATTTGTTTGAGCAATTTTAATTACAGCTGTATTATTATTGTTATCATTACCTGTATTAGCAGGTGCTATTACAATGTTATTAACTGATAGAAACTTTAACACTACTTTCTTTGATCCCGCAGGTGGTGGAGATCCTATCTTATATCAACATTTATTTTGATTTTTTGGTCACCCTGAAGTTTA
>95e390a759f7ff9ddd50d7717b09e968
GGAACTGGTTGAACAGTATACCCCCCCTTTCTAGAAATTTAGGTCATTCTTCTTTAAGTGTAGATATAGTAATTTTTTCTTTACATTTAGCGGGGGCCAGTTCTATTATAGGAGGAATTAATTTTATTAGTACTGTTTCTAACATACGAAGAAAAGGTTTATCTTTAGAGCGAACTTCTCTTTATGTTTGGGGATTATTATTAACTACTATTTTATTAGTTTTAAGATTACCAGTTTTAGCGGGAGGTATTACTATGCTTTTAACTGATCGTAATATTAATACATCTTTTTTTGATCCTAGAGGTGGGGGAGATCCTATTTTATTTGAAACTTTATTTTGATTTTTTGGTCACCCTGAAGTTTA
>13a402b5628f43ab40b940ee0a511b60
GGTACTGGATGAACAGTTTATCCACCATTAGCAGGTGTGGAATTTCATTCAGGAGGTTCAGTTGATTTAGCTATTTTTAGTTTACATTTAGCTGGAACTTCTTCAATTTTAGGTTCAATTAATTTTATTACAACTGTAATAAATATGAGAACTCCTGGTTTAAAAATGCATAGAATACCATTATTTGTTTGAGCAATTTTTGTTACTGCATTTTTATTATTATTATCTTTACCAGTATTAGCTGGAGCAATAACAATGTTATTAACTGACAGAAATTTTAATACTTCTTTCTTTGATCCAGCAGGTGGTGGAGATCCAATTTTATATCAACATTTATTTTGATTTTTTGGTCACCCTGAAGTTTA
>42cc7066f1cd138144bf01eeaa9db6aa
GGAACTGGATGAACTGTTTATCCTCCTTTAGCGGGTCTAACTGGACATGGGGGTGGTGCTATGGATTTAGCTATTTTTTCTCTTCACACTGCTGGTGCTGGGTCTATTTTAGGATCTGTTAATTTTTTAACTACATTACTTTGTATACGAGGGCTAGGGGTGGGAGTAGATCAATTAACTTTTTTTAATGTTTCTATTTTAGTTACTACTTTTCTTTTATTAGTATCTGTTCCTGTGCTAGCAGGTGCGATTACTATACTTTTATTGGATCGAAATTTTAATACTTCATTTTATGAGGTAGGGGGAGGAGGAGATCCTGTATTATTTCAACATATTTTTTGATTTTTTGGTCACCCTGAAGTTTA
>4388d10ac756cc23a1b0647db8c7dec7
GGTACTGGTTGAACAGTATATCCTCCATTAGCAGGTATCTTAGCTCATTCAGGTGGGTCTGTTGATTTAGCTATTTTTAGTTTACATTTAGCTGGTATTTCTTCATTATTAGGTGCTTTTAACTTTATTACAACTGTTTTAAATATGAGACTTAAAAATATTTCTATGATGAAAATACCTTTATATGTTTGAGCTGTATATCTTACAGCTATTTTATTGTTATTATCTTTACCGGTTTTAGCAGGTGCTATTACTATGTTATTAACAGATAGAAATTTAAATACAACTTTCTTTGATCCAGCTGGTGGTGGTGATCCTGTTTTATATCAACATTTATTTTGATTTTTTGGTCACCCTGAAGTTTA
>da78ead5c0758525821aef4354416515
GGTACAGGATGAACAGTATATCCCCCCCTTTCTAGAAATTTAGGACATTCTTCTTTAAGTGTTGATATAGTAATTTTTTCTTTACATTTAGCGGGGGCCAGTTCTATTATAGGGGGGATTAATTTTATTAGTACTGTTTCTAATATACGAAGAAAAGGTTTATCTTTAGAGCGAACTTCTCTTTATGTTTGGGGATTATTATTAACTACTATTTTATTAGTTTTAAGATTACCAGTTTTAGCGGGAGGTATTACTATGCTTTTAACTGATCGTAATATTAATACATCTTTTTTTGATCCTAGGGGTGGGGGAGATCCTATTTTATTTGAAACTTTATTTTGATTTTTTGGTCACCCTGAAGTTTA
>456b9e7a9f167c72788ce8c8f4e84e86
GGTACTGGTTGAACTGTTTATCCTCCCCTTTCAAGAAATTTGGGCCATTCCTCTTTATCTGTTGATATAGTAATTTTTTCTTTACATTTGGCTGGAGCTAGGTCTATTATGGGTGGAATTAATTTTATTAGAACAGTTTCTAATATGCGAACTAAAGGTTTATCTTTAGAACGAACTTCTTTATATGTTTGGGGATTATTATTAACCACTTTGTTATTAGTTTTAAGATTACCTGTTTTAGCAGGTGGTATTACTATACTTTTAACAGACCGTAATATTAATACTTCTTTTTTTGATCCGTCAGGTGGTGGTGACCCTATTTTGTTTGAAACATTATTTTGATTTTTTGGTCACCCTGAAGTTTA
>3d182366793a1a9f85a388e05c5eea64
GGTACAGGTTGAACAGTTTATCCTCCTCTTTCAAGGAATTTGGGTCATTCTTCTCTTAGAGTAGATATGGTTATTTTTTCTTTACATTTGGCAGGAGCTAGTTCAATTCTAGGAAGTATTAATTTTATTAGAACAGTTTCTAACATACGAAGAAAAGGGCTTTCATTAGAACGAGTTTCTCTTTATGTATGAGCTTTATTATTAACTACTATTTTATTAATTTTAAGTCTTCCTGTTCTTGCTGGGGGAATTACTATATTATTAACTGACCGGAATATTAACACTTCTTTTTTTGACCCTTCAGGAGGAGGAGACCCTATTTTATTTGAAACGTTATTTTGATTTTTTGGTCACCCTGAAGTTTA
>efd17ef04cd63d54d5995d65593ef3f3
GGAACTGGTTGAACAGTATATCCTCCTTTATCAAGTATTGAAGCACATTCTGGAGGTTCTGTGGATTTAGCAATTTTCAGTTTACATTTAGCAGGTGCTTCTTCTATATTAGGAGCAATGAATTTTATTACTACTGTATTAAATATGAGAGCTCCTGGATTGCACATGCATAGAATCCCATTATTTGTTTGAGCAGTATTTATTACTGCTATTTTATTATTATTATCATTACCTGTTTTAGCAGGAGCTATTACAATGTTATTAACAGATAGAAACTTTAATACTAGTTTCTTTGATCCTGCTGGAGGTGGTGATCCAATTTTATATCAACATTTATTTTGATTTTTTGGTCACCCTGAAGTTTA
>26511f60a49f5cbebcc6d99c16e51f73
GGTACTGGATGAACTGTTTACCCACCTTTAGCTAGTATACAGGCACATTCAGGTGGTTCTGTAGATTTAGCAATTTTTAGTTTACATTTAGCAGGTGCATCCTCATTATTAGGTGCAATTAACTTTATTACAACCATTTTTAATATGAGAGCACCACATTTAGAAATGCATAAAATTCCTTTATTTGTATGAGCAATTTTGATTACTGCATTTTTATTATTATTATCATTACCTGTATTAGCGGGAGCTATTACTATGTTATTAACAGATAGAAACTTTAATACTACCTTTTTTGATCCAGCAGGTGGTGGAGATCCAATTTTATATCAACATTTATTTTGATTTTTTGGTCACCCTGAAGTTTA
>39da9e942969c261ae313a9bd1796cae
GGAACAGGTTGAACTGTATATCCTCCACTATCTGGTGTAGTATCACATTCAAGTCCTGCTGTCGATTTAGGTATTTTTAGTTTACACATAGCAGGACTATCTTCTCTGTTAGGTGCAATAAATTTCATTACAACAGTTATTACAATGCGAGTAAGAGGTCTAACATTTATACGCTTACCTTTATTCGTGTGAGCTTTATTCATTACTTCATTTTTATTGTTGTTATCGTTACCTGTATTGGCGGGTGCTATAACAATGCTGTTAACAGACAGAAATTTCAACACTTCTTTCTTTGACCCGGCTGGTGGAGGTGATCCTATCTTGTATCAGCATTTATTTTGATTTTTTGGTCACCCTGAAGTTTA
>b42b3f80925f8c04e6d75cdff9f04cee
GGTACTGGTTGAACTGTATATCCTCCTTTATCTAGTGTTGAATTTCATTCAGGTGGTTCTGTAGATTTAGCTATTTTTAGTTTACATTTAGCAGGAACTTCTTCTATTTTAGGTTCAATTAACTTTATTACTACAGTAGTAAATATGAGAACTCCAGGATTAAAAATGCATAGAATTCCTTTATTTGTTTGAGCAATTTTTGTAACTGCTTTCTTATTATTATTATCATTACCTGTATTAGCTGGTGCTATTACTATGTTATTAACTGATAGAAACTTTAATACATCTTTTTTTGATCCAGCAGGAGGTGGTGATCCAATTTTATATCAACATTTATTTTGATTTTTTGGTCACCCTGAAGTTTA
>1f0aeeccffb7f27cfe8cfde726dc50bb
GGTACTGGATGAACTGTATATCCTCCATTATCAGGAATACAAGCACATTCTGGAGGTTCTGTAGATTTAGCTATTTTTAGTTTACATTTAGCAGGTGCTTCTTCTTTATTAGGAGCTATAAATTTTATTACTACAGTATTTAATATGAGATCACCTCAATTAGAAATGCATAAATTACCTTTATTTGTATGGGCAATTTTAATTACAGCATTTTTATTATTATTATCTTTACCAGTATTAGCAGGTGCTATTACTATGTTATTAACTGATAGAAATTTTAATACAACTTTTTTTGATCCTGCAGGGGGAGGAGATCCTATTTTATATCAACATTTATTTTGATTTTTTGGTCACCCTGAAGTTTA
>863a55f5d026faecc4f676d40eae2e04
GGTACTGGTTGAACAGTTTATCCGCCATTATCTAGTATTATGTTTCATTCAGGACCTTCTGTAGATTTAGCTATTTTTAGTTTACATTTAGCAGGTATTTCTTCTTTATTAGGTGCTATAAATTTTATTACTACTATTATTAATATGAGAGTAAAAGGTTTATATTTTTCTAGATTACCTTTATTTGCGTGAGCTGTTTTTATTACAGCAATTTTATTATTGTTATCATTACCAGTATTAGCCGGTGGTATTACAATGTTATTAACAGATCGTAATTTTAATACTAGTTTTTTTGATCCAGCTGGTGGGGGTGATCCTATTTTATATCAACATTTATTTTGATTTTTTGGTCACCCTGAAGTTTA
>0e95dfd44f630b4e237ad2f1544204f8
GGTACTGGTTGAACTGTTTACCCACCTTTAAGTAGTGTCCAAGCACATTCAGGCCCTTCGGTTGATCTTGCGATTTTTAGCCTTCACCTAGCGGGAGCTTCTTCTCTTTTAGGGGCCATTAATTTTATCACTACCATTTTAAATATGCGAGCACCCGGCTTATCTATGCATAGATTGCCCCTAATGGTATGAGCTGTTCTTATTACGGCCATTCTTTTATTGCTTTCATTGCCTGTATTGGCGGGAGCGATTACAATGCTTTTAACAGATAGAAATTTCAACACTACATTTTTTGATCCCGCAGGCGGAGGTGACCCTCTTTTATACCAGCATTTATTTTGGTTTTTTGGTCACCCTGAAGTTTA
>9d388f3f35dc0d07d7efca0296445cbb
GGTACTGGTTGAACAGTTTATCCTCCATTAAGTGCTTTGGCTTCTGATGGTTCTGTAGATTTTGCTATTTTTAGTTTACATTTGGCTGGTATTTCTTCATTAATGGGTGCTATTAATTTTATTACTACTGTTTTAAATATGAGAGCACCTGGTATGAAAATGAATGTATTGCCTTTATTTGTTTGAGCTGTTTTTATTACAGCTATTTTATTATTATTATCTTTACCTGTTTTAGCTGCAGGTATTACTATGTTATTGACAGATCGTAATTTTAATAGTTCATTTTTTAATCCTTCTGGTGGTGGTGATCCTGTTTTATATCAACATTTATTTTGATTTTTTGGTCACCCTGAAGTTTA
>596122b2c1065260cf4d8bc698a93d1f
GGTACTGGTTGAACAGTTTACCCACCCTTGGCTGGTATTGAAGCACATTCAGGTGGGGCTGTAGACTTAGCTATCTTTAGTTTACATTTAGCAGGTGTTTCTTCATTACTTGGAGCAATAAATTTTATAACAACAATTATAAATATGAGAGTTGAAGGAATGTCAATGTTAAAAAAACCATTGTTTTCTTGAGCTATATTTGTAACTGCAATTTTACTTTTATTAGCATTACCTGTATTAGCAGGAGCTATCACAATGCTTTTAACAGATAGAAATTTTAATACTTCTTTTTTTGATCCTTCAGGAGGTGGAGATCCAATTTTATATCAACATTTATTTTGATTTTTTGGTCACCCTGAAGTTTA
>69575b5a1348f54798edd7b95c8f6313
GGTACTGGTTGAACAGTTTATCCTCCATTATCATCTATTGAAAGTCATTCAGGTGGTTCAGTAGATTTAGCTATTTTTAGTTTACATTTAGCAGGTGCTTCTTCTATTTTAGGTGCTATTAATTTCATAACAACTGTTTTAAATATGAGATTACCTAATTTATATATGCATCGAATACCTTTATTTGTTTGAGCTATATTTATTACTGCTATATTATTATTGTTATCTTTACCTGTTTTAGCTGGTGCTATAACAATGTTATTAACAGATCGTAATTTTAATACTACTTTTTTTGATCCAGCAGGTGGTGGAGATCCTATATTATATCAACATTTATTTTGATTTTTTGGTCACCCTGAAGTTTA
>dcf9c5ea64b95c92693f05997ed04524
GGAACTGGTTGAACAGTATATCCTCCTTTATCTAGTGTTGAATTTCATTCAGGTGGTTCTGTAGATTTAGCTATTTTTAGTTTACATTTAGCAGGAACTTCTTCTATTTTAGGTTCAATTAACTTTATTACTACAGTAGTAAATATGAGAACTCCAGGATTAAAAATGCATAGAATTCCTTTATTTGTTTGAGCAATTTTTGTAACTGCTTTCTTATTATTATTATCATTACCTGTATTAGCTGGTGCTATTACTATGTTATTAACTGATAGAAACTTTAATACATCTTTTTTTGATCCAGCAGGAGGTGGTGATCCAATTTTATATCAACATTTATTTTGATTTTTTGGTCACCCTGAAGTTTA
>c91c36cd923624b1c5e8982105e1f8e4
GGTACTGGTTGAACAGTTTATCCCCCTTTAGCTGGGGTAGAATCTCATCCTGGAGGTGCTGTAGATTATGCTATTTTTAGTTTACATCTTGCAGGTGCTTCCTCACTTTTGGGCGCTATTAATTTTATTACAACTGTAATAAATATGAGAGCTCCTAATTTATTTATGTATAGACTACCTTTATTTGTTTGAGCTATTTTTATAACAGCTATATTATTATTACTTTCTTTACCTGTTTTAGCTGGTGCAATTACTATGTTATTAACGGATAGAAATTTTAATACAACTTTTTTTGATCCTGCAGGTGGTGGAGATCCTATATTATATCAACATTTATTTTGATTTTTTGGTCACCCTGAAGTTTA
>59dd5b78c098e2079e833533ebba3d4b
GGTACTGGTTGAACTGTTTACCCTCCCTTGGCTGGTATTGAAGCACATTCAGGTGGGGCTGTAGACTTAGCTATCTTTAGTTTACATTTAGCAGGTGTTTCTTCATTACTTGGAGCAATAAATTTTATAACAACAATTATAAATATGAGAGTTGAAGGAATGTCAATGTTAAAAAAACCATTGTTTTCTTGAGCTATATTTGTAACTGCAATTTTACTTTTATTAGCATTACCTGTATTAGCAGGAGCTATCACAATGCTTTTAACAGATAGAAATTTTAATACTTCTTTTTTTGATCCTTCAGGAGGTGGAGATCCAATTTTATATCAACATTTATTTTGATTTTTTGGTCACCCTGAAGTTTA
>2408b3c553214fdb8e710117da3570c4
GGTACTGGTTGAACTGTTTATCCTCCATTAGCAGGTGTGGAATTTCATTCAGGAGGTTCAGTTGATTTAGCTATTTTTAGTTTACATTTAGCTGGAACTTCTTCAATTTTAGGTTCAATTAATTTTATTACAACTGTAATAAATATGAGAACTCCTGGTTTAAAAATGCATAGAATACCATTATTTGTTTGAGCAATTTTTGTTACTGCATTTTTATTATTATTATCTTTACCAGTATTAGCTGGAGCAATAACAATGTTATTAACTGACAGAAATTTTAATACTTCTTTCTTTGATCCAGCAGGTGGTGGAGATCCAATTTTATATCAACATTTATTTTGATTTTTTGGTCACCCTGAAGTTTA
>9352e36094b90e1a526e89749a3dc799
GGAACTGGATGAACTGTATATCCCCCCCTTTCAAGAAATTTAGGGCATTCTTCTTTAAGAGTTGATATAGTAATTTTTTCTTTACATTTGGCAGGAGCTAGTTCAATTATAGGAGGAATTAATTTTATTAGAACTGTTTCTAATATACGAAGAAAAGGTTTATCTTTAGAACGAACTTCTTTATATGTTTGAGGATTATTATTAACTACTATTTTATTAGTTTTAAGTTTACCAGTATTAGCTGGAGGTATTACTATACTTTTAACTGATCGAAATATTAACACTTCATTTTTTGATCCTAGAGGAGGAGGAGATCCAATTCTATTTGAAACTTTATTTTGATTTTTTGGTCACCCTGAAGTTTA
>18bdfc66dd982b363704cd7ec1ccf486
GGTACTGGTTGAACTGTTTACCCACCCTTGGCTGGTATTGAAGCACATTCAGGTGGGGCTGTAGACTTAGCTATCTTTAGTTTACATTTAGCAGGTGTTTCTTCATTACTTGGAGCAATAAATTTTATAACAACAATTATAAATATGAGAGTTGAAGGAATGTCAATGTTAAAAAAACCATTGTTTTCTTGAGCTATATTTGTAACTGCAATTTTACTTTTATTAGCATTACCTGTATTAGCAGGAGCTATCACAATGCTTTTAACAGATAGAAATTTTAATACTTCTTTTTTTGATCCTTCAGGAGGTGGAGATCCAATTTTATATCAACATTTATTTTGATTTTTTGGTCACCCTGAAGTTTA
>0892e5355d73638387d9ca5c9df1aa14
GGTACTGGATGAACTGTTTATCCGCCTTTAGCTAGTATTCAAAGTCATTCTGGAGGTTCTGTAGATTTTGCTATTTTTAGTTTACATATAGCAGGTGCTTCTTCTTTATTAGGTGCTATTAATTTTATAACAACTGTTATAAATATGAGATCTCCTAATTTAAAAATGTATAGATTACCTTTATTTGTTTGAGCTGTTTTTATAACTGCTATATTATTATTATTGTCTTTACCAGTATTAGCAGGAGCTATTACTATGTTATTAACTGATAGAAATTTTAATACAACATTTTTTGATCCATCAGGAGGAGGAGATCCTATTTTATATCAACATTTATTTTGATTTTTTGGTCACCCTGAAGTTTA
>562c06469ae6a2b238bde6eeb7e86edf
GGTACAGGATGAACTGTTTATCCTCCTTTATCAAGTAATTTATCACATTCTGGTGGTTCAGTTGATTTAGCTATTTTTAGTTTACATTTATCAGGTGTTTCATCTATTGCAAGTTCTATTAATTTTATGACAACAATTTTGAATATGAGAGTGGAAGGTATGACTTTATTTAGAATGCCTTTATTCATTTGATCTATGTTATTAACTTCTTTTTTATTAATATTATCTTTACCTGTTTTAGCTGCTGGAATAACAATGTTATTAACTGATAGAAATTTTAATACTACTTTTTTTGATCCTATAGGAGGTGGAGATCCTATTTTATATCAACATTTATTTTGATTTTTTGGTCACCCTGAAGTTTA
>d66598e1e76913035cbf2907e4bd83ba
GGTACTGGATGAACTGTTTATCCTCCTTTATCAAGTATAGTAGCTCATTCAGGTGGATCGGTAGATTTAGCTATATTTAGTTTGCATTTATCTGGTATATCCTCTATAGCAGGTAGTATAAATTTTATGACTACTATTATAAATATGAGAGTTAAAGGTTTAACATTATATAGAATGCCTTTATATATATGATCTTTATTTATAACAGCATTCTTATTAGTTTTTACATTACCTGTATTAGCTGGTGCTATAACTATGCTTTTAACAGATAGAAATTTTAACACAACTTTTTTTGATCCTGTAGGTGGTGGAGATCCTGTACTATACCAGCACTTATTTTGATTTTTTGGTCACCCTGAAGTTTA
>ed7644379b1b36e9ddff4bcdcd944b50
GGTACAGGTTGAACTGTTTATCCTCCATTAGCTTCAGCTGAATTCCATTCAGGTGGTTCAGTAGATTTAGCTATCTTTAGTTTACATTTAGCAGGTGCTTCATCTATTTTAGGTGCAATTAATTTTATAACTACTGTTATAAATATGCGTTCACCTAATTTAACATTTAGTAGATTACCATTATTTGTATGAGCTGTATTTATTACAGCTATCTTATTATTATTATCTTTACCAGTGTTAGCAGGTGCTATAACTATGTTATTAACTGATAGAAATTTTAATACTACATTTTTTGATCCAGCAGGTGGAGGTGATCCAATATTATATCAACATTTATTTTGATTTTTTGGTCACCCTGAAGTTTA
>4d1cce0b5c04c6e1f65eb2757d0499b7
GGTACTGGTTGAACAGTTTATCCACCTTTATCTGGTATTCAAGCACATTCAGGAGGTTCTGTTGATTTAGCTATTTTTAGTTTACATTTAGCAGGTGCATCTTCTTTATTAGGTTCAATTAATTTTATAACAACAATATTTAATATGAGATCTCCAGGCTTATATATGCACAGATTACCTTTATTTGTATGAGCAATTCTTATTACAGCATTTTTATTATTATTATCTTTACCTGTACTTGCAGGTGCAATTACAATGTTATTAACTGATCGTAATTTTAATACAACATTCTTTGATCCTGCAGGTGGAGGAGATCCTATATTATATCAACATTTATTTTGATTTTTTGGTCACCCTGAAGTTTA
>1daeeb2fa0c28a11e4140ba68500ce44
GGTACTGGATGAACTGTTTATCCTCCATTAGCTAACAATTTATATCATGAGGGACTTTCTGTTGATTTTGCAATATTTAGTTTACATCTTGCGGGTATTTCTTCTTTATTAGGAGCAATAAATTTTATAACTACTATTTGAAATATGCGGATTTCTGGAGTAACGATGTATCGTTTACCTTTATTTTGTTGAGCTGTTTTTATTACAGCTATATTATTATTATTATCTTTACCTGTTTTAGCCGCAGGAATTACAATGTTATTAACCGATCGTAATTTTAATACAAGTTTTTTTGAAGTTATTGGGGGAGGTGATCCGGTTTTATATCAACATTTATTTTGATTTTTTGGTCACCCTGAAGTTTA
>ca3732212d565561cc094068f51f0bbd
GGAACAGGTTGAACTGTTTATCCTCCATTATCAGGTGGTTTATCACATTCAGGACCTTCAGTAGATTTAGCAATATATTCATTACACATTGCGGGTGTATCTTCTATAGCGGGTGCTGTAAATTTTATAGTAACTATTTTAAATATGCGTTGTCGTGGTATGAGTTTAGAATTAATGCCTTTATTTTGTTGATCAGTTTTATATACTGCTTTTTTATTGTTATTATCATTACCAGTTTTAGCTGGGTGTATTACAATGTTATTAACAGATAGAAATGTAAGTACTACTTTTTTTGAACCAGAAGGTGGAGGAGATCCTGTTCTTTATCAACATCTTTTTTGATTTTTTGGTCACCCTGAAGTTTA
>ee8d73960cfc82ba6144f5317b6a6f1e
GGTACTGGATGAACTGTTTATCCGCCACTAAGAAATTTTATTTTCCAAAGAGGTTCTTCAGTTGATTTGACTATTTTTAGGCTTCACTTAGCTGGTATCAGATCAATTTTGGGAGGTATTAATTTTTTAACTACAATTTTTAATATGCGAATTCCCTTCATAAGATTAGAAAAAATCCCATTATTTGTTTGAAGAATTCTTATTACTGTTTTTTTATTAGTTTTATCTCTTCCAGTATTTGCGGGAGCTATTACTATGCTTTTAACAGATCGAAATTTAAACACTTCTTTTTATGATCCTAGAGGAGGTGGTGATCCAGTATTATTTGAACACTTATTTTGATTTTTTGGTCACCCTGAAGTTTA
>331ef1a8455a373ff9c3178d7b6b4bb7
GGTACTGGATGAACAGTTTATCCTCCATTATCATCTATTGAAAGTCATTCAGGTGGTTCAGTAGATTTAGCTATTTTTAGTTTACATTTAGCAGGTGCTTCTTCTATTTTAGGTGCTATTAATTTCATAACAACTGTTTTAAATATGAGATTACCTAATTTATATATGCATCGAATACCTTTATTTGTTTGAGCTATATTTATTACTGCTATATTATTATTGTTATCTTTACCTGTTTTAGCTGGTGCTATAACAATGTTATTAACAGATCGTAATTTTAATACTACTTTTTTTGATCCAGCAGGTGGTGGAGATCCTATATTATATCAACATTTATTTTGATTTTTTGGTCACCCTGAAGTTTA
>15a5c8e144bc88c4e27b5e232c7f616f
GGTACTGGATGAACAGTTTATCCCCCCCTTTCTAGAAATTTAGGACATTCTTCTTTAAGTGTTGATATAGTAATTTTTTCTTTACATTTAGCGGGGGCCAGTTCTATTATAGGGGGGATTAATTTTATTAGTACTGTTTCTAATATACGAAGAAAAGGTTTATCTTTAGAGCGAACTTCTCTTTATGTTTGGGGATTATTATTAACTACTATTTTATTAGTTTTAAGATTACCAGTTTTAGCGGGAGGTATTACTATGCTTTTAACTGATCGTAATATTAATACATCTTTTTTTGATCCTAGGGGTGGGGGAGATCCTATTTTATTTGAAACTTTATTTTGATTTTTTGGTCACCCTGAAGTTTA
>3445770a7ca43e87be4e7e3212eb4b7e
GGAACAGGATGAACTGTATATCCTCCATTAAGTGCTGATGCGTCTAATGGGGCAGTAGATTTTGCTATTTTTAGTTTACATTTAGCAGGATTATCGTCTATTTTTGGAGCTATTAATTTTATAGCTACTGTTTTAAATATGAGAGTTCCAGGTATGAAAATGCATTTGATTCCATTATTTGTTTGAGCCGTATTTATTACTGCGATATTATTATTATTATCGTTGCCAGTTTTAGCAGCTGGAATTACTATGTTGTTAACGGATAGAAATTTTAATAGTTCTTTTTTTAATCCAGCTGGGGGTGGAGATCCAATTTTATATCAACATCTTTTTTGATTTTTTGGTCACCCTGAAGTTTA
>44b093519f7970d5756b4b95c7f19bfd
GGTACTGGATGAACTGTTTATCCTCCATTATCAGGAGTAGAATCACATTCTGGTGGTTCAGTAGATTTAGCTATATTTAGTTTACATGTAGCAGGTGCTTCTTCTCTATTAGGTGCTATTAATTTTATTACTACTATTTTAAATATGAGAGTACCTAATATGCATATGATGCGTATGCCTTTATTTTCTTGAGCAGTATTTATAACTGCTATATTATTATTACTATCATTACCAGTATTAGCAGGAGCAATAACAATGTTATTAACAGATCGTAATTTTAACACTACATTTTTTGATCCAGCAGGTGGTGGAGATCCTATTTTATATCAACATTTATTCTGATTTTTTGGTCACCCTGAAGTTTA
>0b87c448cb7f00874a59442a15d3eea3
GGTACTGGTTGAACAGTTTATCCACCATTATCTAGTATAGAAGCGCATTCAGGTGGTTCTGTTGATTTAGCTATTTTTAGTTTACATTTAGCTGGTGTAGCTTCTTTATTAGGTTCTATTAATTTTATTACAACAATATTTAATATGAGATGTGGTAATTTAAGTATATATAAAATGCCTTTATTTCCTTGAGCAATATTAATTACAGCATTTTTATTATTATTATCTTTACCAGTATTAGCAGGTGCTATTACAATGTTATTAACAGATCGTAATTTTAATACAACATTCTTTGATCCAGCAGGAGGAGGTGATCCTATATTATATCAACATTTATTTTGATTTTTTGGTCACCCTGAAGTTTA
>1bd88618554aa61e712d5e5f3591ad52
GGTACTGGTTGAACAGTTTATCCTCCTCTGTCAAACAATGTAGCCCATGCAGGCCCTGCAGTTGATTTAACTATCCTGTCTCTTCACTTAGCTGGTGTTTCTTCATTAATAGGAGCTATTAATTTTACAACTACTATTGCGAATGCTCGATTAGGAGGCATACCAACAGAAAAAATACCTTTGTTTATCTGATCCGTTCTCATTACAGTTATTCTATTAATTCTTGCTCTGCCTGTCCTGGCTGGAGCCTTAACAATATTAATTATAGACCGAAACTGTAATACTTCCTTCTTCGAACCAACTGGAGGAGGGGACCCAATTTTATTTCAGCACTTGTTCTGATTTTTTGGTCACCCTGAAGTTTA
>ac2265e8f9f90302b67ffd26dc676252
GGTACTGGTTGAACTGTTTATCCGCCATTAAGTTCTATAACAGCTGATGGATCTGTTGACTTTGCTATCTTTAGTTTACATCTTGCTGGTGTATCTTCATTATTAGGTGCTATAAATTTTATTATTACTATAAAGAATATGCGTGTACCTGGTTTACGTATGCATATGCTTCCTTTATTTATTTGAAGTGTTCTTGTAACAGCTTTTTTATTATTATTATCTTTGCCTGTATTAGCAGCAGGTATTACAATGTTATTAACTGATAGACATTTTAATACTTCTTTTTTTAATCCTGGTGGAGGTGGTGATCCAATTTTATATCAACACTTGTTTTGATTTTTTGGTCACCCTGAAGTTTA
>277e03984fc1c50b5e84214d37a3fa21
GGTACTGGATGAACTGTTTACCCACCACTTTCTGGTATTGTAGCTCACTCTGGAGGTTCAGTCGACTTGGCTATTTTTAGCCTTCACTTATCAGGTGCTGCTTCTATTTTAGGGGCAATTAATTTTATATGTACAGTTGTTAATATGCGTACTGAAAGTTTACCATTTCACAAATTACCTCTTTTTGTATGGGCTATTTTTATTACTGCTATTCTTTTATTACTATCGTTACCGGTACTAGCTGGAGCTATTACAATGTTATTAACTGATAGGAATTTTAACACCACTTTCTTTGATCCCGCAGGTGGTGGTGACCCTGTCCTTTATCAACATTTGTTTTGGTTTTTTGGTCACCCTGAAGTTTA
>c27d42e92ea3aadcb809ef04bb5838ef
GGTACTGGTTGAACAGTTTATCCCCCATTAAGTTCTATAACAGCCCATTCAGGAGCATCTGTAGATTTAGCTATATTTAGTCTTCATTTAGCAGGTATTTCATCAATTCTTGGAGCCATTAATTTTATAACAACAATTGTAAATATGCGTGCACCTGGATTACATATGCATCAAATCCCTCTTTTTGTATGATCTGTTCTTATTACAGCAATTTTATTATTATTATCTTTACCTGTATTAGCTGGTGGAATCACTATGTTATTAACAGATAGAAATTTTAATACTACATTCTTTGATCCTGCAGGAGGAGGAGATCCAATATTATATCAACATTTATTCTGATTTTTTGGTCACCCTGAAGTTTA
>0896e97e506f35b5cead2c25dd8dc184
GGTACTGGTTGAACTGTTTACCCTCCGTTAGCGCATGTACAAGCACATTCTGGAGCTTCTGTTGATTTAGCTATTTTTAGTTTACATTTAGCTGGTATATCTTCAATATTGGGAGCTATAAATTTTATTTGTACTATATTTAATATGCGTGCTCGTGGTATGTTTATGCATAGGTTACCTTTGTTTGTTTGGGCTGTATTAATTACAGCTTTTTTATTAGTATTATCTTTACCAGTTTTAGCAGGATCTATTACTATGTTGTTAACTGATCGTAATTTTAATACTTCTTTTTTTGTACCTAATGGAGGTGGTGATCCTGTTTTATATCAACATTTATTTTGATTTTTTGGTCACCCTGAAGTTTA
>0a9c3cd11cd893b86ec681d1ba75a7d6
GGTACTGGATGAACAGTATATCCTCCATTAGCTTCAGCTGAATTCCATTCAGGTGGTTCAGTAGATTTAGCTATCTTTAGTTTACATTTAGCAGGTGCTTCATCTATTTTAGGTGCAATTAATTTTATAACTACTGTTATAAATATGCGTTCACCTAATTTAACATTTAGTAGATTACCATTATTTGTATGAGCTGTATTTATTACAGCTATCTTATTATTATTATCTTTACCAGTGTTAGCAGGTGCTATAACTATGTTATTAACTGATAGAAATTTTAATACTACATTTTTTGATCCAGCAGGTGGAGGTGATCCAATATTATATCAACATTTATTTTGATTTTTTGGTCACCCTGAAGTTTA
>e41837ad84300ebc527d934a218f9ef9
GGTACTGGTTGAACAGTTTATCCTCCATTAGCTAGTATTGAATCACATTCAGGTGCTTCTGTAGATTTAGCTATTTTCAGTTTGCATTTAGCAGGTATTTCTTCTATATTAGGTTCAATTAATTTTATTACTACTATTTTTAATATGAGAGCACCGGGTTTAGGTTTTCATAGAATTCCTTTATTTGTTTGATCTGTATTAATTACAGCATTTTTATTACTATTAACTTTACCGGTATTAGCAGGAGCTATTACTATGTTATTAACAGATAGAAATTTAAATACTACTTTTTTTGATCCAGCTGGTGGAGGTGATCCTATATTATATCAACATTTATTTTGATTTTTTGGTCACCCTGAAGTTTA
>ba00e8ff21849c97d80bb05146565c1d
GGTACTGGTTGAACTGTTTACCCACCTTTAGCTTCAATTGAATATCATTCTGGGGGATCTGTAGATTTAGCTATTTTTAGTTTACATTTAGCAGGAGCTTCTTCTGTTTTAGGAGCTATTAATTTTATAACTACAGTACTGAATATGCGCTCTCCAAATTTATATATGCATAGAATTCCATTATTTGTTTGAGCAATTTTTATAACTGCTATATTATTATTACTATCATTACCTGTATTAGCTGGAGCAATAACAATGTTATTAACAGATAGAAATTTTAATACTACATTTTTTGATCCCGCAGGTGGAGGAGATCCAATATTATATCAACATTTATTTTGATTTTTTGGTCACCCTGAAGTTTA
>f4cce4ec661cea564c22706a330dea60
GGTACTGGTTGAACTGTTTATCCTCCGTTGTCTGGAATAATAGCGCATTCAGGGGGTTCTGTAGATTTGGCTATTTTTAGTTTACATGTTGCTGGTATAGCCTCAATACTTGGTGCTATCAATTTTATAACTACAGTTTTGAATATGAAAACGTGTGGTTTTGGTATGGAGATATTACCACTGTTTGGTTGATCTGTCTGAATTACGGCTTTTTTGTTATTGTTGTCATTACCTGTACTGGCTGGTGGTATTACAATGTTGCTGACGGATCGTAATTTTAATACCAGTTTTTTTGTTACTGAAGGTGGTGGAGATCCTTTGTTGTATCAACACCTTTTTTGATTTTTTGGTCACCCTGAAGTTTA
>8438c9994a9fe75c1a031c01542a5ffb
GGTACTGGTTGAACTGTTTATCCTCCATTAGCAGGTATCTTAGCTCATTCAGGTGGGTCTGTTGATTTAGCTATTTTTAGTTTACATTTAGCTGGTATTTCTTCATTATTAGGTGCTTTTAACTTTATTACAACTGTTTTAAATATGAGACTTAAAAATATTTCTATGATGAAAATACCTTTATATGTTTGAGCTGTATATCTTACAGCTATTTTATTGTTATTATCTTTACCGGTTTTAGCAGGTGCTATTACTATGTTATTAACAGATAGAAATTTAAATACAACTTTCTTTGATCCAGCTGGTGGTGGTGATCCTGTTTTATATCAACATTTATTTTGATTTTTTGGTCACCCTGAAGTTTA
>c8e502d73edb958a15a1cc8734fac8ed
GGTACAGGTTGAACTGTTTATCCCCCTCTAAGGAGTAATATTGCGCATGCCGGGGCTTCGGTGGATTTTGCTATTTTCTCTTTACATTTAGCAGGGATTTCGTCTTTATTAGGGGCAGTAAATTTTATTAGAACAGTAGGTAACTTGCGAGCATTAGGGATAGGGTTGGACAATGTGCCCCTGTTTGCTTGATCTGTGTTAATTACGGCTGTGTTGTTATTATTGTCTTTACCAGTGTTGGCTGGGGCCATTACAATATTGCTAACAGACCGAAACTTAAATACGGCTTTTTATGATGTTGCCGGAGGAGGAGACCCTGTGCTTTACCAACATTTATTTTGATTTTTTGGTCACCCTGAAGTTTA
>3f4630e7e22968f8adf8b1353dc82a80
GGTACTGGTTGAACTGTTTATCCCCCTCTAAGGAGTAATATTGCGCATGCCGGGGCTTCGGTGGATTTTGCTATTTTCTCTTTACATTTAGCAGGGATTTCGTCTTTATTAGGGGCAGTAAATTTTATTAGAACAGTAGGTAACTTGCGAGCATTAGGGATAGGGTTGGACAATGTGCCCCTGTTTGCTTGATCTGTGTTAATTACGGCTGTGTTGTTATTATTATCTTTACCAGTGTTGGCTGGGGCTATTACAATATTGCTAACAGACCGAAACTTAAATACGGCTTTTTATGATGTTGCAGGAGGAGGGGACCCTGTGCTTTACCAACATTTATTTTGATTTTTTGGTCACCCTGAAGTTTA
>b5962f67f37092c8455f7b66dd450bce
GGAACAGGATGAACAGTTTACCCACCATTAGCTTCTGTTGAAAGTCATTCAGGTGGTTCAGTGGATTTAGCTATTTTTAGTTTACATTTAGCAGGTGCTTCATCTATTTTAGGTGCTATTAATTTCATAACTACTGTTTTAAATATGAGATTACCTAATTTACACATGCATCGAATTCCTTTATTTGTTTGAGCTGTATTTATTACAGCTATATTATTATTATTATCTTTACCTGTATTAGCTGGTGCTATAACAATGTTATTAACTGATCGTAATTTTAATACTACTTTTTTTGATCCTGCAGGTGGTGGTGATCCTATATTATATCAGCATTTGTTTTGATTTTTTGGTCACCCTGAAGTTTA
>8d15d4ce49931672579c62328f1df013
GGTACTGGTTGAACTGTTTACCCACCCTTAGCTGGGATTGGTGGACACGGTGGTGCTTCTGTTGATTTAGCTATTTTTAGTTTACATTTAGCAGGTATATCTTCAATTCTCGGAGCTATAAATTTTATAACTACTATTTTAAATATGATGGATAAATTCACAGGTATGCATAACGCTCCATTATTTGTTTGAGCTGTCCTTATTACAGCTGTTTTATTATTACTTTCATTGCCTGTTTTGGCTGGGGGTATTACAATGTTATTAACAGACAGAAACTTTAATACTTCTTTTTTTGTTGCAGCGGGTGGTGGTGATCCAGTTTTATACCAACATTTGTTTTGATTTTTTGGTCACCCTGAAGTTTA
>1442c6af396bb350c7c2a4746ac0caa6
GGAACTGGTTGAACAGTTTATCCTCCACTATCAGGCATTGAAGCACATGCCGGAGGTGCTGTAGATGCTGCTATATTTAGTTTACATTTAGCAGGGGCTTCTTCTATATTAGGAGCTATAAATTTTATAACAACAATAATAAATATGCGAGGCAATGGTATGGAAATGCACAAGCTTCCTTTATTTGTATGATCTGTTTTAGTAACAGCTTTTTTATTGCTACTATCATTACCTGTATTAGCGGGTGCTATTACAATGTTACTTACAGATAGAAATTTTAATACTTCTTTTTTTGATCCTGCTGGTGGAGGTGATCCTGTTTTATACCAACATTTGTTTTGATTTTTTGGTCACCCTGAAGTTTA
>3368e0f62a3acbad527918fabf97282c
GGTACAGGTTGAACTGTTTATCCTCCATTATCGTCAATTGAAGCGCATTCAGGAGGATCTGTAGATTTAGCTATTTTTAGTTTACATTTAGCAGGTGCATCATCTATTTTAGGAGCAATGAATTTCATTACAACTGTAATGAATATGAGATCACCAGGTTTACATATGCATAGAATACCTTTATTCGTTTGAGCAGTCTTTATTACAGCGATTTTATTATTATTATCATTACCTGTATTAGCTGGTGCTATTACAATGTTATTAACTGATAGAAACTTTAATACTACATTTTTTGATCCAGCGGGTGGTGGAGATCCAATTTTATATCAACATTTATTTTGATTTTTTGGTCACCCTGAAGTTTA
>bc0b7456919632e381d6b766f1ec2f1e
GGTACTGGTTGAACAGTTTACCCTCCTTTATCTTCTATTGAAAGTCATTCTGGAGGTTCAGTTGATTTAGCAATATTTAGTTTACATTTAGCAGGTGCATCTTCAATTTTAGGGGCAATGAATTTTATTACAACAGTATTAAACATGAGATCACCTAATTTAAAAATGCATAGAATTCCTTTATTTGTTTGAGCTGTTTTTATTACTGCTATACTATTATTATTATCATTACCTGTTTTAGCCGGAGCAATTACAATGTTATTAACTGATAGAAACTTTAATACAACTTTTTTTGACCCAGCTGGTGGAGGAGATCCTATTTTATACCAACATTTATTTTGATTTTTTGGTCACCCTGAAGTTTA
>1d8259ad85bab8bf5b3c566660b3e788
GGTACTGGATGAACTGTTTACCCTCCTTTATCAGGTATTGAATTCCACTCTGGTGGTTCTGTGGATTTAGCTATCTTTAGTCTTCACTTAGCGGGAGCTTCTTCTATTTTAGGTGCGATGAACTTCATCACTACTATTTTAAATATGAGAGCGCCTGGTATGACTATGCACAAACTTCCACTTTTCGTTTGAGCTGTTTTTTTAACTGCTATCCTATTAATTTTATCTTTACCTGTTTTCGCTGGTGCCATCACTATGCTATTAACAGATAGAAACTTTAATACTTCTTTCTTTGATCCAGCCGGTGGTGGAGATCCTATTTTATACCAACACTTGTTCTGATTTTTTGGTCACCCTGAAGTTTA
>77b0e9d647885eb85aeae70b1f46aa80
GGAACTGGATGAACTGTTTACCCTCCGTTGTCTGGAATAATAGCGCATTCAGGGGGTTCTGTAGATTTGGCTATTTTTAGTTTACATGTTGCTGGTATAGCCTCAATACTTGGTGCTATCAATTTTATAACTACAGTTTTGAATATGAAAACGTGTGGTTTTGGTATGGAGATATTACCACTGTTTGGTTGATCTGTCTGAATTACGGCTTTTTTGTTATTGTTGTCATTACCTGTACTGGCTGGTGGTATTACAATGTTGCTGACGGATCGTAATTTTAATACCAGTTTTTTTGTTACTGAAGGTGGTGGAGATCCTTTGTTGTATCAACACCTTTTTTGATTTTTTGGTCACCCTGAAGTTTA
>174d1cd471aff8d82edc2a0c076f0f70
GGTACAGGTTGAACTGTTTATCCCCCATTATCAGGAATAATTGCTCACTCCGGTGGTAGTGTAGATTTAGCAATTTTTAGTTTACATTTAGCAGGTATTTCATCTATAGCTGGTTCAATAAATTTTATGACTACAATTATAAATATGCGAGTTGAAGGATTAACATTTTATAGATTACCATTATTTATATGATCTCTTTTTTTAGCTGCTTTTTTATTAGTTTTAACATTACCAGTATTAGCTGGTGCTATAACGATGTTATTAACAGATAGAAATTTTAATACAACATTTTTTGATCCAATTGGTGGTGGTGATCCTGTTTTATACCAACATTTATTTTGATTTTTTGGTCACCCTGAAGTTTA
>d7af52d7062e7ddcd4b9bfb68a26b503
GGTACTGGTTGAACTGTTTATCCTCCATTATCTAGTATAGAAGCGCATTCAGGTGGTTCTGTTGATTTAGCTATTTTTAGTTTACATTTAGCTGGTGTAGCTTCTTTATTAGGTTCTATTAATTTTATTACAACAATATTTAATATGAGATGTGGTAATTTAAGTATATATAAAATGCCTTTATTTCCTTGAGCAATATTAATTACAGCATTTTTATTATTATTATCTTTACCAGTATTAGCAGGTGCTATTACAATGTTATTAACAGATCGTAATTTTAATACAACATTCTTTGATCCAGCAGGAGGAGGTGATCCTATATTATATCAACATTTATTTTGATTTTTTGGTCACCCTGAAGTTTA
>4806d0a2acd3bf2b98c1a0c694cb0a42
GGTACTGGATGAACTGTTTATCCACCTTTATCTGGTTTGGATGGTATGCCAGGAGGTTCTGTTGATTTAGCTATATTTAGTTTACATATTGCAGGAGTATCTTCTATAGCAGGTGCTATCAATTTTATTTCTACTATAATGAATATGAAGGGTAATGGTGTTTTTATGCATAGAATAAATTTATTTGGTTGAGGTGTTATTATTACAGCATTTTTGTTATTATTATCTTTACCTGTTTTTGCCGGTGCTATTACTATGTTATTAACTGATAGAAATTTTAATACAACCTTTTTTGTTGCTAGTGGGGGAGGAGACCCTGTTTTATATCAACATTTATTTTGATTTTTTGGTCACCCTGAAGTTTA
>24965be34743cff65f5ab8e609782f6b
GGTACTGGTTGAACAGTTTATCCACCTTTAAGAAGAACTCTAGGACACAGAGGAAATTCTGTAGATTTTGCAATTTTTAGATTACATTTAGCTGGTTTAGGTTCTATTCTTAGAAGTCTTAATTTTATAATTACTTTTTTTAATTTTCGTAGAATTAGGGAAAGTTTTTCTAGAGTAGGTCTTTTTGTATGAACAGTAGTAGTAACTGCTTTTCTTTTAATTGCTTCCTTGCCTGTTTTAGCTGGTGGTATTACAATATTATTATTTGATCGAAATATCTCCACTTCTTTTTATGATCCTTCAGGAGGAGGAGATCCTGTCCTTTTTCAACATCTTTTTTGATTTTTTGGTCACCCTGAAGTTTA
>ab590e834ff5cd951d2f5c563c853ba0
GGTACTGGTTGAACTGTATACCCACCGCTTTCCGACATACAAGCTCACTCGGGGGCAGCAATTGATTTAGCTATTTTTGCACTACATTTGGCGGGTTTAGCGTCACTATTAGGTTCTATTAATTTTATTTGTACTTTGTTAAATATGCGCGCTCGCGGGCTTTATTTACATCGTGTGCCCTTATTTTGTTGGGGTATTGGTATAGCTTCAATTCTTTTAGTTCTAACACTGCCGGTGTTAGCGGGCGCAATAACGATGTTATTAACAGACCGTAATTTTAATACAGCGTTTTTTAGCCCATCGGGTGGAGGTGACCCCGTACTTTATCAGCATTTATTTTGATTTTTTGGTCACCCTGAAGTTTA
>2a6ea12a7d695603f2c4c6736ace9073
GGTACTGGATGAACTGTTTATCCTCCATTATCATCTATTGAAAGTCATTCAGGTGGTTCAGTAGATTTAGCTATTTTTAGTTTACATTTAGCAGGTGCTTCTTCTATTTTAGGTGCTATTAATTTCATAACAACTGTTTTAAATATGAGATTACCTAATTTATATATGCATCGAATACCTTTATTTGTTTGAGCTATATTTATTACTGCTATATTATTATTGTTATCTTTACCTGTTTTAGCTGGTGCTATAACAATGTTATTAACAGATCGTAATTTTAATACTACTTTTTTTGATCCAGCAGGTGGTGGAGATCCTATATTATATCAACATTTATTTTGATTTTTTGGTCACCCTGAAGTTTA
>112fb38c08ea95e269bb69014e64b9a8
GGTACAGGTTGAACTGTTTATCCTCCTTTATCTTCAATTGAAAGTCATTCTGGTGGTTCTGTTGATTTAGCTATTTTTAGTTTACATTTAGCTGGTGCTTCTTCTATATTAGGTGCAATGAATTTTATTACTACTGTAATAAATATGAGAACTCCTGGATTAAAAATGCATAGAATACCTTTATTTGTTTGAGCTGTATTTATTACTGCATTTTTATTACTATTATCATTACCAGTTTTAGCTGGTGCTATAACAATGTTATTAACTGATAGAAATTTTAACACTACATTTTTTGATCCTGCAGGTGGTGGTGATCCAATATTATATCAACATTTATTTTGATTTTTTGGTCACCCTGAAGTTTA
>ea7db61bcc835060b47019131b2c6462
GGTACAGGTTGAACAGTTTATCCTCCTTTAGCTAGTATACAATATCATTCAGGAGGTTCTGTTGATTTAGCTATTTTTAGTTTGCATATTGCAGGTGCTTCTTCTTTATTAGGAGCTATAAATTTTATAACTACTATTATAAATATGAGAGCTCCTACTTTAGGTTTTCATAGATTGCCTTTATTTGTATGAGCTGTATTTATAACAGCTATTTTATTATTATTATCATTACCTGTATTAGCAGGTGCTATTACAATGCTTTTAACTGATCGAAATTTTAATACCACATTTTTTGATCCAGCAGGAGGAGGTGATCCTATTTTATATCAACATTTATTTTGATTTTTTGGTCACCCTGAAGTTTA
>ce190a5d6cdf4f309e24767598276d03
GGTACAGGTTGAACTGTATATCCTCCATTATCTAGTATAGAAGCGCATTCAGGTGGTTCTGTTGATTTAGCTATTTTTAGTTTACATTTAGCTGGTGTAGCTTCTTTATTAGGTTCTATTAATTTTATTACAACAATATTTAATATGAGATGTGGTAATTTAAGTATATATAAAATGCCTTTATTTCCTTGAGCAATATTAATTACAGCATTTTTATTATTATTATCTTTACCAGTATTAGCAGGTGCTATTACAATGTTATTAACAGATCGTAATTTTAATACAACATTCTTTGATCCAGCAGGAGGAGGTGATCCTATATTATATCAACATTTATTTTGATTTTTTGGTCACCCTGAAGTTTA
>2d37b74aabac4652c85e62d34a298cb2
GGTACAGGTTGAACTGTTTATCCACCCCTTTCAAGAAATTTGGGCCATTCCTCTTTATCTGTTGATATAGTAATTTTTTCTTTACATTTGGCTGGAGCTAGGTCTATTATGGGTGGAATTAATTTTATTAGAACAGTTTCTAATATGCGAACTAAAGGTTTATCTTTAGAACGAACTTCTTTATATGTTTGGGGATTATTATTAACCACTTTGTTATTAGTTTTAAGATTACCTGTTTTAGCAGGTGGTATTACTATACTTTTAACAGACCGTAATATTAATACTTCTTTTTTTGATCCGTCAGGTGGTGGTGACCCTATTTTGTTTGAAACATTATTTTGATTTTTTGGTCACCCTGAAGTTTA
>f70996761a976a5b51669bd88519ea81
GGTACTGGTTGAACAGTTTATCCTCCATTATCAGGAATACAAGCACATTCTGGAGGTTCTGTAGATTTAGCTATTTTTAGTTTACATTTAGCAGGTGCTTCTTCTTTATTAGGAGCTATAAATTTTATTACTACAGTATTTAATATGAGATCACCTCAATTAGAAATGCATAAATTACCTTTATTTGTATGGGCAATTTTAATTACAGCATTTTTATTATTATTATCTTTACCAGTATTAGCAGGTGCTATTACTATGTTATTAACTGATAGAAATTTTAATACAACTTTTTTTGATCCTGCAGGGGGAGGAGATCCTATTTTATATCAACATTTATTTTGATTTTTTGGTCACCCTGAAGTTTA
>5abf4eb148c9cf7a2616895808e4f1dd
GGTACAGGTTGAACTGTTTATCCTCCATTATCAAGTGGAACTTCTCATTCAGGAGGAGCTGTTGATTTAGCAATTTTCAGTCTACATCTTTCTGGAGCATCGTCAATTTTAGGTGCTATTAATTTTATTTGTACAATTTTTAACATGAGAGTTAAAAGTTTATCATTTCATAATCTACCATTATTTGTTTGGTCTATTCTGATTACAGCTTTCTTATTGTTGTTATCATTACCTGTTTTAGCAGGAGCAATAACAATGTTACTAACTGATCGAAATTTTAATACTACTTTTTTTGATCCAGCAGGAGGAGGAGATCCAGTATTATATCAACACCTTTTTTGATTTTTTGGTCACCCTGAAGTTTA
>9bd59971a586c7c3090000888ebf5c2f
GGAACAGGATGAACTGTTTATCCTCCATTGGCTGGTGTAGAGAGTCATTCAGGAGGATCAGTAGATTTAGCTATTTTTAGCTTACATTTAGCTGGGGCATCTTCATTATTAGGTGCAATTAATTTTATTACAACAGTATTTAATATGCGTTCTCCAAATTTAAAAATGCATCGCATTCCTTTATTTGTTTGAGCAATTTTAATTACAGCTGTATTATTATTGTTATCATTACCTGTATTAGCAGGTGCTATTACAATGTTATTAACTGATAGAAACTTTAACACTACTTTCTTTGATCCCGCAGGTGGTGGAGATCCTATCTTATATCAACATTTATTTTGATTTTTTGGTCACCCTGAAGTTTA
>5aab407b80f5348f9d62d6f0c5bdcc37
GGTACTGGATGAACTGTTTACCCTCCTTTAGCAGGTATAACCGCTCACTCAGGAGGAGCAGTAGATTTAGCAATTTTCAGTTTGCACCTCTCTGGAGCAGCTTCAATTTTAGGAGCAATTAATTTTATTTGTACTATAACTAATATGAGATCTAACAGTTTACCATTTCATAGAATGCCTTTATTTGCTTGGGCAATATTTATTACTGCTTTTTTATTACTTTTATCTTTACCAGTATTAGCAGGTGCAATAACTATGTTACTGACTGATAGAAATTTTAACACTTCATTTTTTGATCCTGCTGGAGGAGGAGATCCTGTACTATATCAACATCTATTTTGATTTTTTGGTCACCCTGAAGTTTA
>2cb228897096df2c5d21020178c3c3b3
GGTACAGGTTGAACTGTATATCCCCCTTTATCTAGTATACATGCACATTCAGGAGGTTCTGTAGATTTAGCTATATTTAGTTTACATATAGCGGGTGCTTCTTCTTTATTAGGTGCTATTAATTTTATAACAACAATTTTTAATATGAGATCACCTTTATTAGAAATGCATAAAATACCTTTATTTGTTTGAGCTATTTTAATTACAGCTTTTTTACTTCTACTATCTTTGCCAGTGTTAGCAGGCGCTATTACTATGTTATTAACTGATCGTAATTTTAATACAACATTTTTTGATCCTGCAGGAGGTGGTGATCCAATATTATATCAACATTTATTTTGATTTTTTGGTCACCCTGAAGTTTA
>2fa2cc3a86c828f8c3684ba065baa55e
GGTACTGGTTGAACAGTTTATCCTCCTTTAACTAGATCAAAGTTCCATTCTGGAGTATCTGTAGATTATTTAATTTTATCGTTACATGTGGGTGGGGCCTCTTCTATTATGTCTTCTATTAATTTTGCTGCTACTGGATTATGTATACGTCCTGAAATTATAATTATACCTCGAACTACTATATTTGTTTGATGTATTTGTGTTACTGGATTTTTATTATTATGTGCTATGCCAGTTTTAGCTGCTGCTTTAACTATATTAATTACAGATCGAAATTTTAATACTACTTTTTTTGATCCTTTAGGTTTAGGTGATCCTTTACTTTTTGTTCATTTATTTTGGTTTTTTGGTCACCCTGAAGTTTA
>5a41fd4c9f327f7fe8413ad06cd2d782
GGTACAGGTTGAACTGTATATCCTCCATTATCAGGAATACAAGCACATTCTGGAGGTTCTGTAGATTTAGCTATTTTTAGTTTACATTTAGCAGGTGCTTCTTCTTTATTAGGAGCTATAAATTTTATTACTACAGTATTTAATATGAGATCACCTCAATTAGAAATGCATAAATTACCTTTATTTGTATGGGCAATTTTAATTACAGCATTTTTATTATTATTATCTTTACCAGTATTAGCAGGTGCTATTACTATGTTATTAACTGATAGAAATTTTAATACAACTTTTTTTGATCCTGCAGGGGGAGGAGATCCTATTTTATATCAACATTTATTTTGATTTTTTGGTCACCCTGAAGTTTA
>5233cb946fc597b82174f7bc159c6fc6
GGTACAGGTTGAACAGTTTATCCTCCGTTAAGTTTAATAGTAGGTCATTCTGGGGGTGCTGTTGATTTGGCTATATTCTCTTTACATATAGCAGGTATTTCTTCTATAGCGGGTAGTATAAATTTTATAACTACTATTATAAATATGAGAATACCGGGTATGACTTATTATAGAATGCCTTTATATATTTGATCATTATTAATTACATCTTTTCTATTAATATTTACATTACCTGTATTAGCTGGAGCTATCACTATGCTATTAACAGATAGAAATTTTAATACTACATTTTTTGATCCTTCTGGAGGAGGAGATCCCGTATTATTTCAACATTTATTCTGATTTTTTGGTCACCCTGAAGTTTA
>93f7643a44a075aba95e88f0ea7afe82
GGTACTGGATGAACAGTTTATCCTCCATTATCTTCTTTAGAAAGTCATTCTGGAGGTTCTGTAGATTTAGCAATATTTAGTTTACATTTAGCAGGTGCATCTTCTATTTTAGGTGCAATGAATTTTATTACAACAGTATTAAATATGAAGACAAAGCGATTTGAAATGCATAAAATTTCTTTATTTTCTTGAGCGATTTTTATTACAGCAATTTTATTATTATTATCTTTACCTGTTTTGGCAGGAGCTATTACAATGTTATTAACAGATAGAAATTTTAATACAAGTTTTTTTGATCCAGCAGGAGGAGGTGATCCGATTTTATATCAACATTTATTTTGATTTTTTGGTCACCCTGAAGTTTA
>f035a2c526329d208381d15a667e0ddf
GGTACTGGTTGAACTGTTTATCCCCCTCTTTCAAGTATTGCAAGTCATTCGGGACCTTCTGTTGATTTAGCAATTTTTAGTTTACATGCTTCTGGAGCTGCTTCTATTATGGGAGCTATCAATTTTATAGTAACTATTCAAAATATGCGGCCTCCTGGGTTATCAATGTATAATTTACCGTTATTTGTATGAGCGGTTTATATTACTGCTTGGCTTTTATTGCTTAGTTTACCTGTTTTTGCAGGTGCTTTAACAATGTTACTTACTGATAGAAACTTTAATACAAGTTTTTTTGATCCAGCGGGAGGAGGAGATCCGATATTATTTCAGCATCTTTTTTGATTTTTTGGTCACCCTGAAGTTTA
>d3f19439ed3291821bb5b084e5f966b9
GGAACAGGTTGAACAGTTTATCCTCCTCTTTCTGGGATAAAAGGTCATCCTGCACCATCTATAGACCTTGCAATTTTTAGTTTGCATATGGCGGGTATCTCTTCTATCTTAGGCGCTGTTAACTTTATAACAACAATATTATGTTTACGTGTAGGTGGTATTACTTTTGAACGTTTAACTTTATTTGTTTGATCTGTGTTATTGACAGCTATATTATTATTATTATCTTTACCTGTTTTAGCTGGGGGAATAACAATGTTATTGTTTGACCGAAATTTTAAAACCGTATTTTTTGATCATATCGGTGGAGGTGATCCTCTTCTTTATCAACATTTATTTTGATTTTTTGGTCACCCTGAAGTTTA
>ea92179daaf837e19b0c17198d662d4e
GGTACTGGATGAACTGTTTATCCTCCCTTGGCTGGTATTGAAGCACATTCAGGTGGGGCTGTAGACTTAGCTATCTTTAGTTTACATTTAGCAGGTGTTTCTTCATTACTTGGAGCAATAAATTTTATAACAACAATTATAAATATGAGAGTTGAAGGAATGTCAATGTTAAAAAAACCATTGTTTTCTTGAGCTATATTTGTAACTGCAATTTTACTTTTATTAGCATTACCTGTATTAGCAGGAGCTATCACAATGCTTTTAACAGATAGAAATTTTAATACTTCTTTTTTTGATCCTTCAGGAGGTGGAGATCCAATTTTATATCAACATTTATTTTGATTTTTTGGTCACCCTGAAGTTTA
>ac7b3f8c3ff4147e6fd1be6f328ef0a5
GGTACTGGTTGAACAGTTTATCCCCCTTTATCTTCAATTTTAGGCCACCCAGGAAATAGGGTTGATTTAGCAATTTTTAGTTTACATTTAGGGGGGGCATCCTCAATTTTAGGAGGAATTAATTTTATGGTAACCCTTTGAAATGCTCGAGGGGAAGAAAATTCTTTTGAAAAAGTTACACTATTTGTTTGAAGAATTATTGTGACTGTTATTTTATTGGTTTTAAGATTACCTGTTTTAGCTGGAGGAATTACTATGCTTCTTTTAGATCGAAACTTAAATACTTCTTTCTTTGATCCAAATGGAGGAGGAGATCCAGTTTTATATCAACACTTATTTTGATTTTTTGGTCACCCTGAAGTTTA
>53e949077e2faea8697c0c67b7727b65
GGTACTGGTTGAACTGTTTACCCACCTTTATCAAGTATAACAGCTCATTCAGGAGGTTCTGTAGATTTAGCAATTTTTAGTCTTCATTTATCAGGAGCTTCTTCTATTTTAGGAGCTATTAACTTTATTTGCACTATAACAAATATGAGAACAAAAAATCTTGCTTTTCACAGATTACCTCTATTTGCTTGGGCAATTTTTATTACAGCATTCTTATTATTACTTTCTTTACCAGTATTAGCAGGAGCAATTACTATGTTATTAACTGATCGTAATTTTAACACTACTTTTTTTGATCCTGCTGGTGGAGGAGATCCTGTACTGTACCAACATTTATTTTGGTTTTTTGGTCACCCTGAAGTTTA
>5ebe8d1c33bdf352793c95cec1957a03
GGTACTGGATGAACTGTATACCCTCCACTATCTGGTGTAGTATCACATTCAAGTCCTGCTGTCGATTTAGGTATTTTTAGTTTACACATAGCAGGACTATCTTCTCTGTTAGGTGCAATAAATTTCATTACAACAGTTATTACAATGCGAGTAAGAGGTCTAACATTTATACGCTTACCTTTATTCGTGTGAGCTTTATTCATTACTTCATTTTTATTGTTGTTATCGTTACCTGTATTGGCGGGTGCTATAACAATGCTGTTAACAGACAGAAATTTCAACACTTCTTTCTTTGACCCGGCTGGTGGAGGTGATCCTATCTTGTATCAGCATTTATTTTGATTTTTTGGTCACCCTGAAGTTTA
>2a19697ecf60969b4f2a08912fbc3479
GGTACTGGTTGAACTGTTTATCCTCCATTAGCTGGTGTTGAATCACATTCAGGAGGTTCTGTTGATTTAGCTATCTTTAGCTTACATCTAGCAGGGGCGTCTTCTATTTTAGGAGCAATGAATTTTATTACTACTGTATTAAATATGAGAACTCCTGGATTAAAAATGCATAGAATTCCTTTATTCGTATGAGCAGTTTTTATTACTGCTATCTTGTTATTATTATCATTACCAGTTTTAGCCGGAGCTATTACTATGTTATTAACAGATCGTAATTTTAATACAACTTTCTTTGATCCAGCAGGAGGTGGAGATCCAATTTTATATCAACATTTATTCTGATTTTTTGGTCACCCTGAAGTTTA
>d4e0aca161e7ddc0801ad66a7e778850
GGTACTGGTTGAACAGTTTATCCTCCATTATCTTCAATAGAAGCACATTCTGGTGGTTCAGTAGATTTAGCTATTTTTAGTTTACATTTAGCTGGTGCTTCGTCTATTTTAGGTGCAATGAATTTTATTACTACAGTACTAAATATGCGAACTCCTGGATTGCCTATGCATAAAATTCCATTATTTGTTTGAGCTGTTTTCATAACTGCGATATTATTGTTATTATCATTACCTGTTTTAGCTGGCGCTATAACAATGCTTTTAACAGATCGAAATTTTAATACAACTTTTTTTGATCCTGCAGGTGGTGGTGATCCAATTTTATATCAACATTTATTTTGATTTTTTGGTCACCCTGAAGTTTA
>dda0f7983b69900ca43a16cdb75808bb
GGTACTGGTTGAACTGTATATCCTCCGTTGTCTAGTATTACTGCTCATTCAGGAGGGTCTGTTGATCTGGCGATTTTCAGTCTTCATTTATCTGGAGCTGCTTCTATTCTTGGAGCAATTAACTTTATATGTACTATAACTAATATGAGAGCGAAAAGTTTACCATTTCATAGATTACCTCTATTTGCTTGGTCAATTTTTATAACAGCTTTCTTATTACTTTTATCGTTACCAGTTTTAGCAGGAGCTATTACTATGTTATTAACTGATCGTAATTTTAATACAACATTTTTTGATCCAGCTGGAGGTGGAGATCCTGTATTATTTCAGCATCTTTTCTGATTTTTTGGTCACCCTGAAGTTTA
>c828e911cf99860a37f25ce0c4dd69e0
GGAACTGGTTGAACTGTTTATCCACCTTTATCTTCTATTGAAAGTCATTCTGGTGGTTCTGTTGACTTAGCAATTTTTAGTTTACATTTAGCAGGTGCTTCTTCAATTTTAGGTGCTATGAATTTTATTACAACTGTTTTAAATATGAGAGCTCCTAATTACCATATGCATAGAATTCCATTATTTGTATGAGCTGTTTTTATTACAGCAATTTTATTATTGTTATCATTGCCTGTGTTAGCAGGTGCTATTACAATGTTATTAACAGATAGAAATTTTAACACCACATTTTTTGATCCTGCAGGAGGAGGTGATCCAATTTTATATCAACATTTATTTTGATTTTTTGGTCACCCTGAAGTTTA
>2ed992cc8f4e62b52b8c4387664fd828
GGTACTGGTTGAACTGTTTACCCGCCATTATCTAGTATTGAATTTCATTCAGGTGGTTCTGTTGATTTAGCTATTTTTAGTTTACATTTAGCAGGTACTTCATCTATTTTAGGTTCTATTAATTTCATTACAACTGTTATTAATATGAGAACACCTGGATTAAAAATGCATAGAATTCCATTATTTGTATGAGCAATTTTCATCACAGCATTTTTATTATTATTATCATTACCTGTATTAGCAGGTGCAATCACCATGTTATTAACAGATAGAAATTTCAATACTTCTTTCTTTGATCCTGCAGGTGGTGGCGATCCAATTTTATATCAACATTTATTTTGATTTTTTGGTCACCCTGAAGTTTA
>bec84f6921d5cfb7b88e5f0d79fd6599
GGTACTGGATGAACTGTTTATCCTCCTTTAGCAGGTATTGAAGCACATTCAGGTGGTTCAATTGATTTAGCAATTTTTAGTTTACATTTAGCTGGAGCATCTTCTATTTTAGGAGCAATGAACTTTATTACTACAGTAATTAATATGAGAGCTCCGGGATTAAAAATGCATAGAATTCCATTATTTGTTTGAGCAATTTTTATTACTGCTTTTTTATTATTGTTATCATTACCTGTTTTAGCAGGTGCAATTACTATGTTATTAACTGATAGAAATTTTAATACTACATTCTTTGATCCAGCAGGAGGTGGTGATCCAATTTTATATCAACATTTATTTTGATTTTTTGGTCACCCTGAAGTTTA
>ec013e5a4786e38f08d0413daf2b59dc
GGAACTGGTTGAACTGTTTACCCACCTCTTTCATCAATAGAAAGTCATTCTGGTGGTTCTGTTGATTTGGCTATTTTTAGTTTACATCTTGCAGGTGCTTCTTCATTATTAGGAGCAATAAATTTTATTACTACTATTTTTAATATGAGAACACCTCATTTAAAAATGCATAGAATACCTTTATTTGTTTGAGCTGTTTTAATTACTGCTTTCTTATTACTTCTTTCTTTACCAGTATTAGCAGGTGCTATAACTATGCTATTAACTGATAGAAACTTTAATACAACTTTTTTTGACCCAGCAGGTGGGGGTGATCCAATATTGTATCAACATTTATTTTGATTTTTTGGTCACCCTGAAGTTTA
>ec67b2912329245285bfbd3ba3343373
GGTACAGGTTGAACTGTTTATCCCCCATTGGCTGGTGTAGAGAGTCATTCAGGAGGATCAGTAGATTTAGCTATTTTTAGCTTACATTTAGCTGGGGCATCTTCATTATTAGGTGCAATTAATTTTATTACAACAGTATTTAATATGCGTTCTCCAAATTTAAAAATGCATCGCATTCCTTTATTTGTTTGAGCAATTTTAATTACAGCTGTATTATTATTGTTATCATTACCTGTATTAGCAGGTGCTATTACAATGTTATTAACTGATAGAAACTTTAACACTACTTTCTTTGATCCCGCAGGTGGTGGAGATCCTATCTTATATCAACATTTATTTTGATTTTTTGGTCACCCTGAAGTTTA
>5d9f22d125b9e718eb2bfbb57aa7b85f
GGTACTGGATGAACAGTTTACCCTCCTCTTTCAAGAATTTTAGGTCATAGAGGTAATTCTGTTGATTTTGCAATTTTTAGTTTACATTTAGCTGGTGTTTCTTCAATTTTAGGAGGAATTAATTTTATAGTAACTCTTTGAAATACGCGAAGATTGGAGTATAATTTTGAAAAAGTTTCATTATTTGTATGAAGAATTATTATTACTGTAGTTTTGTTAGTATTATCTTTACCTGTTTTAGCCAGGGGTATTACAATACTTTTACTAGATCGTAATATTAGAACTTCATTTTTTGATCCTATGGGGGGAGGAGATCCTGTTTTATTTCAACATTTATTTTGATTTTTTGGTCACCCTGAAGTTTA
>d09ccdfa87b4cb499204978216708b44
GGTACTGGTTGAACAGTATATCCCCCGTTAAGCTCAAACATTGCGCATGCTGGTATGTCCGTTGATTGTGCTATTTTTTCTCTTCATTTGGCCGGGATTTCTTCTTTATTAGGGGCTGTGAACTTTATTACAACGTTATCTAACTTGCGAGCTTACGGCATGGATCTAGAGAATATACCTTTATTTGCCTGATCTGTCTTGTTAACGGCAGTGTTGTTGCTTTTATCTTTGCCTGTATTGGCAGGGGCAATTACTATACTTCTTACTGACCACAATTTAAATACAACTTTTTACGACCCAAGGGGGGGAGGGGACCCCGTGCTTTATCAGCATTTGTTTTGATTTTTTGGTCACCCTGAAGTTTA
>1a179d8da6a4ecaeb3400d5c9da13bcb
GGTACTGGTTGAACTGTTTACCCACCATTGGCTGGTGTAGAGAGTCATTCAGGAGGATCAGTAGATTTAGCTATTTTTAGCTTACATTTAGCTGGGGCATCTTCATTATTAGGTGCAATTAATTTTATTACAACAGTATTTAATATGCGTTCTCCAAATTTAAAAATGCATCGCATTCCTTTATTTGTTTGAGCAATTTTAATTACAGCTGTATTATTATTGTTATCATTACCTGTATTAGCAGGTGCTATTACAATGTTATTAACTGATAGAAACTTTAACACTACTTTCTTTGATCCCGCAGGTGGTGGAGATCCTATCTTATATCAACATTTATTTTGATTTTTTGGTCACCCTGAAGTTTA
>daca2556f5a5039d5bff66b931bb07de
GGAACAGGTTGAACAGTTTATCCTCCATTATCTAATATGGATTTTCATAATGGTGCTAGTGTAGATTTAGCTATTTTTAGTTTACATTTAGCTGGTGTAGCATCATTATTAGGTGCTATAAATTTTATAGTTACTATTTATAATATGAGATTAAAAAATATGACAATGATGGATCTTCCTTTATTTGTTTGGTCTGTTTTTGTTACTGCTTTTTTATTATTATTATCTTTACCTGTTTTAGCTGGAGGAATTACAATGCTATTAACAGATCGTAATTTTGGTACTTCTTTTTTTGATCCTAGTCAAGGAGGAGATCCAATTTTATTTCAACATTTATTTTGATTTTTTGGTCACCCTGAAGTTTA
>8dcbd8535a0427c980dc678861ce26fb
GGAACAGGTTGAACAGTTTATCCTCCACTAAGTAGTGTACAAGCACACTCAGGAGCTTCTGTAGATTTAGCTATATTTAGTCTACATTTAGCGGGTGCTTCTTCTATAATGGGTGCTATAAACTTTATTTGTACTATTATAAATATGAGAGCACGTGGAATGTATATGCACAGATTACCTTTATTTGTTTGATCTGTTTTAATAACTGCTATATTATTATTATTATCATTACCTGTATTAGCAGGTGCTATTACTATGTTATTAACTGATAGAAATTTTAATACTACATTTTTTAACCCTGCAGGTGGTGGTGATCCGGTATTATATCAACACCTTTTTTGATTTTTTGGTCACCCTGAAGTTTA
>be1cf24f4b9b5eb30ce31a321811da62
GGTACAGGATGAACTGTTTATCCTCCATTAGCAGGTGTGGAATTTCATTCAGGAGGTTCAGTTGATTTAGCTATTTTTAGTTTACATTTAGCTGGAACTTCTTCAATTTTAGGTTCAATTAATTTTATTACAACTGTAATAAATATGAGAACTCCTGGTTTAAAAATGCATAGAATACCATTATTTGTTTGAGCAATTTTTGTTACTGCATTTTTATTATTATTATCTTTACCAGTATTAGCTGGAGCAATAACAATGTTATTAACTGACAGAAATTTTAATACTTCTTTCTTTGATCCAGCAGGTGGTGGAGATCCAATTTTATATCAACATTTATTTTGATTTTTTGGTCACCCTGAAGTTTA
>59e487e2ceab0c7130d0df81c3296fa0
GGTACTGGTTGAACTGTATATCCCCCACTTTCATCTAAATTAGGGCATTCCGGATACGCTGTGGACATTGCTATTTTTAGTTTGCATTTGGCTGGGGCTGCTTCAATTGCCGGTTCAATAAATTTTATAACGACAATTATTAATATGCGTTCTGGTGGAATTGAGTTTCATAATATGCCGTTGTTTGTTTGGGCAATTTTTATAACATCCTTTTTATTACTTTTATCATTACCAGTTTTAGCTGCTGCTATAACAATGCTTCTAACTGATAGGAACTTTAATACTACCTTTTTTGATCCTGCGGGTGGAGGAGATCCAATTTTATTTCAACATTTATTTTGATTTTTTGGTCACCCTGAAGTTTA
>856d909b06fd787f079b6e7a643ce548
GGTACTGGATGAACAGTTTACCCTCCTTTAAGTAGTGTGCAAGCACACTCAGGGCCTTCTGTTGATTTAGCGATATTTAGTTTACACTTAGCGGGAGCATCTTCTCTTTTAGGGGCTATCAATTTTATTACCACAATATTAAATATGCGTGCACCTGGTTTATCAATGCACCGTTTACCTTTAATGGTTTGAGCTGTGTTTATTACAGCAATTCTGTTATTATTGTCTTTACCAGTTTTAGCAGGGGCAATTACAATGTTGTTAACAGATCGAAACTTTAACACAACTTTTTTTGATCCTGCTGGAGGGGGGGACCCTCTATTATATCAGCATTTATTCTGATTTTTTGGTCACCCTGAAGTTTA
>04899f8a20b56126e91bd05aa75a31ea
GGTACTGGTTGAACTGTTTATCCCCCTCTCAGAAGAAGCTTAGGACACAGGGGGTCGGCTGTTGATTTAGCTATTTTTAGATTACACTTAGCGGGGGTAAGCTCTATTTTAAGAAGAATTAATTTTATGTGCACAATGTGAAATATTCGAGGGAGAGATGTTACATTTGAAAAAATTCCACTTTTTGTTTGAACAATTGTTATTAGAGGTTTTTTATTAGTTTTGTCTCTCCCCGTTTTGGCAGGAGGTATTACTATGCTTCTTTTAGATCGAAATATTTCCACATCTTTTTTTGATCCTAATGGAGGGGGGGATCCTGTGTTATTTCAGCATTTATTTTGATTTTTTGGTCACCCTGAAGTTTA
>22a44d22bf172100c865819198957739
GGTACTGGATGAACTGTTTATCCTCCTTTAGCTTCAATTGAAAGTCATTCTGGTGGTTCAGTAGATTTGGCTATTTTTAGTTTACATTTAGCGGGTGCTTCTTCTATTTTAGGTGCTGTTAATTTCATAACTACCACTTTAAATATGCGTTCACCTAATTTACATATGCATCGTATACCTCTTTTTGTGTGGGCTATATTTATTACTGCAATATTATTATTATTATCTTTACCTGTATTAGCAGGTGCTATTACTATGTTATTAACTGATCGTAATTTTAATACTAGCTTTTTTGATCCAGCTGGTGGAGGTGATCCAATATTATATCAACATTTATTTTGATTTTTTGGTCACCCTGAAGTTTA
>146d489f949e1cfd85b5c633d90e6b91
GGTACTGGATGAACTGTATATCCTCCCCTATCTTCTAGTTTAGGACATTCTGGTAATTGTGTAGATTTAGCAATTTTTGCTTTACATTTAGGTGGAGCTTCTTCAATTTTAGGAGGTATTAATTTTATAGTTACTTTATGAAATTTGCGTGGTAGTGAAGTGAGTTTTGAAAAAGTTTCATTGTTTGTTTGAGCCATTATTATTTCTGTTTTATTATTGGTTTTAAGTTTACCTGTTTTAGCTGGGGGCATTACAATGTTATTATTAGATCGTAATATCAGAACTTCTTTTTTTGATCCTAATGGAGGGGGAGATCCAGTTTTATATCAACACTTATTTTGATTTTTTGGTCACCCTGAAGTTTA
>e89b7cf3e2805a48e50a50830535b158
GGAACTGGATGAACTGTTTATCCTCCATTAGCTTCAATTCAAGCACATTCAGGGGCATCTGTAGATTTAGCTATTTTTAGTTTACATTTAGCTGGTGCATCTTCAATTGCAGGAGCTATAAATTTTATTTGTACTATTTTAAATATGAGATCTAGGGGTATGAGTATGCATAGAGTTTCATTATTTTCATGAGCTGTTTTAATTACAGCAGTACTTTTATTATTATCTTTACCAGTACTTGCTGGTGCTATTACTATGTTATTAACAGATAGAAATTTAAATACTAGTTTTTTTAGTTCAGAAGGAGGAGGAGATCCCGTACTATATCAACATTTGTTTTGATTTTTTGGTCACCCTGAAGTTTA
>fc58f742c9238a7b4bee93567c2ad972
GGTACTGGTTGAACTGTTTATCCTCCGTTAAGCTTAATAGTAGGTCATTCTGGGGGTGCTGTTGATTTAGCGATATTTTCTTTACATATAGCAGGTATTTCTTCTATAGCTGGTAGTATAAATTTTATAACTACTATTATAAATATGAGAATACCAGGTATGACTTATTATAGAATGCCTTTATATATTTGATCATTATTAATTACATCTTTTCTATTAATATTCACATTACCTGTATTGGCGGGGGCTATTACTATGTTATTAACTGATAGAAATTTTAATACTACATTTTTTGATCCTTCTGGAGGAGGTGATCCCGTATTATTTCAACATTTATTTTGATTTTTTGGTCACCCTGAAGTTTA
>9cb84f09479bb51b905b600cc0240c4f
GGTACTGGTTGAACAGTTTATCCTCCATTATCTAGTATAGAAGCGCATTCAGGTGGTTCTGTTGATTTAGCTATTTTTAGTTTACATTTAGCTGGTGTAGCTTCTTTATTAGGTTCTATTAATTTTATTACAACAATATTTAATATGAGATGTGGTAATTTAAGTATATATAAAATGCCTTTATTTCCTTGAGCAATATTAATTACAGCATTTTTATTATTATTATCTTTACCAGTATTAGCAGGTGCTATTACAATGTTATTAACAGATCGTAATTTTAATACAACATTCTTTGATCCAGCAGGAGGAGGTGATCCTATATTATATCAACATTTATTTTGATTTTTTGGTCACCCTGAAGTTTA
>3d4590d53ddf6012e66e691054b31efd
GGTACTGGTTGAACTGTTTACCCTCCTTTAAGTAGTGTGCAAGCACACTCAGGGCCTTCTGTTGATTTAGCGATATTTAGTTTACACTTAGCGGGAGCATCTTCTCTTTTAGGGGCTATCAATTTTATTACCACAATATTAAATATGCGTGCACCTGGTTTATCAATGCACCGTTTACCTTTAATGGTTTGAGCTGTGTTTATTACAGCAATTCTGTTATTATTGTCTTTACCAGTTTTAGCAGGGGCAATTACAATGTTGTTAACAGATCGAAACTTTAACACAACTTTTTTTGATCCTGCTGGAGGGGGGGACCCTCTATTATATCAGCATTTATTCTGATTTTTTGGTCACCCTGAAGTTTA
>22b52fc226575ac77504e4c3d5b5ab16
GGTACTGGTTGAACAGTTTATCCCCCACTATCTGGTATAGATTCTCATTCAGGGGCTGCAGTAGATACAGCTATTTTAAGTTTACATATAGCAGGTATTTCTTCTATTGCTGGGGCAATTAATTTTATTGTAACAATTTTAAATATGCGTATGCGTGGTATGACTTTATTACATATGCCTTTATTTGTATGGTCTATTTTAATTACAGCTTTTTTATTATTATTATCTTTACCTGTTTTAGCTGGAGCTATAACCATGCTTTTATCTGACCGTAATTTAGGTACTTCTTTTTTTGAATATACAGGAGGAGGTGATCCTATTTTATATCAACATCTTTTTTGATTTTTTGGTCACCCTGAAGTTTA
>51624f5a19b7f8dc023c036c919cc51a
GGTACTGGTTGAACTGTATATCCTCCTTTATCTGGTATTCAAGCACATTCAGGAGGTTCTGTTGATTTAGCTATTTTTAGTTTACATTTAGCAGGTGCATCTTCTTTATTAGGTTCAATTAATTTTATAACAACAATATTTAATATGAGATCTCCAGGCTTATATATGCACAGATTACCTTTATTTGTATGAGCAATTCTTATTACAGCATTTTTATTATTATTATCTTTACCTGTACTTGCAGGTGCAATTACAATGTTATTAACTGATCGTAATTTTAATACAACATTCTTTGATCCTGCAGGTGGAGGAGATCCTATATTATATCAACATTTATTTTGATTTTTTGGTCACCCTGAAGTTTA
>f07c05dd03896d9c41c9b39f620f6607
GGTACAGGTTGAACTGTTTATCCTCCTTTATCAGCTTTAGAAAGTCATTCAGGTGCTTCTGTAGATTTAGCTATTTTTAGTTTACATTTAGCTGGTGTATCTTCTCTTTTAGGTGCAGTTAATTTTATATCTACTATTATGAATATGAGAACCCCAGGTTTGCATATGTCTAGATTACCTTTATTTGTTTGAGCTGTATTTATTACTGCTATATTATTATTATTATCTTTACCTGTATTAGCTGGTGCTATTACTATGTTATTAACCGATAGAAATTTTAACACTACATTTTTTGACCCTGCTGGAGGTGGAGATCCTATATTATATCAACATTTATTTTGATTTTTTGGTCACCCTGAAGTTTA
>eba5f8a4068673b0df5f0c45914891d1
GGAACTGGTTGAACAGTATATCCTCCTTTAGCTTCTATTGAAAGTCATTCAGGAGGATCTGTTGATTTAGCTATTTTTAGTTTACATTTAGCAGGTGCTTCTTCTTTACTAGGTGCAATGAATTTTATTACTACTATTTTTAATATGAGATCACCTAATTATTTTATGCATCGATTACCATTATTTGTTTGATCAATATTAATTACAGCTTTTTTATTATTATTATCTTTACCTGTTTTAGCTGGGGCAATTACTATGTTATTAACTGATAGAAATTTTAATACTACTTTTTTTGATCCAGCAGGTGGTGGTGATCCTATTTTATATCAACATTTATTTTGATTTTTTGGTCACCCTGAAGTTTA
>0f4658dcca3447e6a9945d20cedad6c8
GGAACTGGATGAACTGTTTATCCTCCTTTATCAAGTATTGAAGCACATTCTGGAGGTTCTGTGGATTTAGCAATTTTCAGTTTACATTTAGCAGGTGCTTCTTCTATATTAGGAGCAATGAATTTTATTACTACTGTATTAAATATGAGAGCTCCTGGATTGCACATGCATAGAATCCCATTATTTGTTTGAGCAGTATTTATTACTGCTATTTTATTATTATTATCATTACCTGTTTTAGCAGGAGCTATTACAATGTTATTAACAGATAGAAACTTTAATACTAGTTTCTTTGATCCTGCTGGAGGTGGTGATCCAATTTTATATCAACATTTATTTTGATTTTTTGGTCACCCTGAAGTTTA
>2b031caf2715dd778112f7c31987e05b
GGAACAGGATGAACTGTTTATCCTCCTTTAGCTGGTATTGAATCTCATTCAGGTGGATCAGTTGATTTAGCTATTTTTAGTTTACATTTAGCTGGTGCTTCTTCTTTATTAGGTGCTATTAATTTTATTACTACTGTATTTAATATGAGATCACCAAATTTACATATGCATCGTATACCTTTATTTGTATGAGCTATCTTAATTACAGCATTTTTATTATTATTATCATTACCTGTATTAGCTGGTGCAATAACTATGTTATTAACTGATAGAAATTTTAATACTACATTTTTTGATCCAGCTGGTGGTGGTGATCCAATATTATATCAACATTTATTTTGATTTTTTGGTCACCCTGAAGTTTA
>ac9f8f4d77b9e9f37e7604fe1ca4badc
GGTACTGGTTGAACTGTTTATCCTCCTTTAGCGGGTCTAACTGGACATGGGGGTGGTGCTATGGATTTAGCTATTTTTTCTCTTCACACTGCTGGTGCTGGGTCTATTTTAGGATCTGTTAATTTTTTAACTACATTACTTTGTATACGAGGGCTAGGGGTGGGAGTAGATCAATTAACTTTTTTTAATGTTTCTATTTTAGTTACTACTTTTCTTTTATTAGTATCTGTTCCTGTGCTAGCAGGTGCGATTACTATACTTTTATTGGATCGAAATTTTAATACTTCATTTTATGAGGTAGGGGGAGGAGGAGATCCTGTATTATTTCAACATATTTTTTGATTTTTTGGTCACCCTGAAGTTTA
>6842e53af088204d89ae8ed5d19a6972
GGTACAGGTTGAACTGTATATCCTCCTTTATCTGGTATTCAAGCACATTCAGGAGGTTCTGTTGATTTAGCTATTTTTAGTTTACATTTAGCAGGTGCATCTTCTTTATTAGGTTCAATTAATTTTATAACAACAATATTTAATATGAGATCTCCAGGCTTATATATGCACAGATTACCTTTATTTGTATGAGCAATTCTTATTACAGCATTTTTATTATTATTATCTTTACCTGTACTTGCAGGTGCAATTACAATGTTATTAACTGATCGTAATTTTAATACAACATTCTTTGATCCTGCAGGTGGAGGAGATCCTATATTATATCAACATTTATTTTGATTTTTTGGTCACCCTGAAGTTTA
>f7d5376f614aa48049687719a4e1d979
GGTACTGGATGAACTGTTTATCCTCCATTATCAGGTATAATAGCTCACTCTGGAGGATCTGTAGATTTAGCTATATTTAGTTTACATCTATCTGGTGTTTCTTCAATAGCAGGTTCAATTAATTTTATGACAACTATTATAAATATGAGAGTAAAAGGATTAACTATATATAGAATGCCTTTATTTATTTGAGCTGTTTTTTTAACAGCATTTTTATTAGTATTTTCTTTACCTGTTCTTGCAGGAGCTATTACTATGTTATTAACAGATCGTAATTTTAATACTACGTTTTTTGATCCAGCTGGTGGTGGTGATCCAATTTTATATCAACATTTATTTTGATTTTTTGGTCACCCTGAAGTTTA
>b0425e3c8986f2435e92e5f1d4dc16a6
GGTACTGGATGAACTGTATATCCTCCTTTATCAGGTATTGAAAGTCATTCAGGAGGTTCAGTAGATTTAGCTATTTTTAGTTTACATTTAGCTGGTGCATCTTCTATTTTAGGAGCAATAAACTTTATTACTACTGTATTAAATATGCGTGTTCCAAACTTTAAAATGCATAAAATTCCTTTATTTGTTTGAGCTATATTTATTACTGCAATTTTATTATTATTATCATTACCTGTATTAGCTGGAGCTATTACTATGTTATTAACTGATAGAAATTTTAATACTACTTTCTTTGACCCATCGGGAGGAGGTGATCCTATTTTATATCAACATTTATTTTGATTTTTTGGTCACCCTGAAGTTTA
>199024c32235795a69a7692e6deaac8c
GGTACTGGTTGAACTGTTTATCCTATGTTAAGTTCTTATATAGCACATAGTGGTCCCTCTGTTGATATGGCTATTTTTAGTTTGCATTTAGCAGGAGTTAGTAGTTTGTTAGGTGCTATAAATTTTATAACTACAATATTAAATATGAGAGCTCCAGGAATTTTTATGCTAAAATGTCCTTTATTTGTTTGGAGTGTGTTAATTACTGCAGTTTTATTGTTATTAAGTTTGCGAGTGTTTGCTGGTGCTATTACTATGCTTTTAACTGATAGAAATTTTAACACTGCTTTTTATAATCGTGCTGGTGGTGGAGACCGTATATTTTATCAACATTTATTTTGATTTTTTGGTCACCCTGAAGTTTA
>fe028561490dce38397e393817b70711
GGTACAGGATGAACTGTTTATCCTCCCTTGGCTGGTATTGAAGCACATTCAGGTGGGGCTGTAGACTTAGCTATCTTTAGTTTACATTTAGCAGGTGTTTCTTCATTACTTGGAGCAATAAATTTTATAACAACAATTATAAATATGAGAGTTGAAGGAATGTCAATGTTAAAAAAACCATTGTTTTCTTGAGCTATATTTGTAACTGCAATTTTACTTTTATTAGCATTACCTGTATTAGCAGGAGCTATCACAATGCTTTTAACAGATAGAAATTTTAATACTTCTTTTTTTGATCCTTCAGGAGGTGGAGATCCAATTTTATATCAACATTTATTTTGATTTTTTGGTCACCCTGAAGTTTA
>b812158aa21a74b2c58361829c96eb52
GGTACTGGTTGAACTGTATACCCTCCTTTAGCAGGTATAACCGCTCACTCCGGTGGGGCAATCGACCTAGTAATTTTCAGTTTACACCTTTCTGGAGCCGCTTCAATTTTAGGAGCAATCAATTTTATTTGTACTATAACAAATATGCGATCTAACAGTTTACCATTTCATAGAATGCCTTTATTTGCTTGGGCAATTTTTATCACTGCTTTTTTACTACTTCTATCTTTACCAGTTTTAGCTGGTGCAATAACTATGTTACTAACTGATAGAAATTTTAACACTACATTTTTTGATCCTGCTGGAGGAGGAGATCCTGTATTATATCAGCATTTATTTTGGTTTTTTGGTCACCCTGAAGTTTA
>9d42449388b60f6b99c44bad2f172e53
GGAACTGGTTGAACAGTTTATCCTCCTTTAAGTAGTGTTGAAGCTCATTCAGGAGCATCTGTTGATTTAGCTATTTTTAGTTTACATTTAGCAGGTGTTTCTTCTTTATTAGGGGCTATTAATTTTGTTACATCAGTTTTAAATATGCGAGTTGAAGGTTTAGGTATGCATCAATTACCTTTATTTGTATGAGCATTATTTATTACACCTATTTTATTAATTTTAGCTTTACCTGTATTTGCAGGAGCTATTACAATGTTATTAACAGATCGTAATTTTAATACAACATTTTTTGATGCTGCTGGAGGAGGTGATCCTATTTTATATCAGCATTTATTCTGATTTTTTGGTCACCCTGAAGTTTA
>2833ffb6cea5132fe018eb4d6b96a438
GGTACTGGATGAACTGTATACCCACCATTATCAGGAATACAAGCACATTCTGGAGGTTCTGTAGATTTAGCTATTTTTAGTTTACATTTAGCAGGTGCTTCTTCTTTATTAGGAGCTATAAATTTTATTACTACAGTATTTAATATGAGATCACCTCAATTAGAAATGCATAAATTACCTTTATTTGTATGGGCAATTTTAATTACAGCATTTTTATTATTATTATCTTTACCAGTATTAGCAGGTGCTATTACTATGTTATTAACTGATAGAAATTTTAATACAACTTTTTTTGATCCTGCAGGGGGAGGAGATCCTATTTTATATCAACATTTATTTTGATTTTTTGGTCACCCTGAAGTTTA
>6985e8a12036c754f835f86a45f4ba0f
GGTACTGGATGAACTGTATATCCTCCTTTAAGTGGAGATATTGCTCATTCTGGTGGAGCTGTTGATTTAGGTATTTTTAGTTTGCATTTAGCTGGTGCGTCTTCTATAGCAGGAGCAATAAATTTTATAACTACGATAATTAATATGAGAGCTCCAGGTTTATATTTTTATAGGTTAGGTTTATATGCTTGAGCTGTATTAATAACAGCTGTTCTTTTATTATTATCTTTACCTGTTTTAGCTGGAGGTATAACTATGTTATTAACGGATAGAAATTTTAATACTGAATTTTTTGATGTTACTGGAGGAGGTGATCCAATATTATTTCAACATTTATTTTGATTTTTTGGTCACCCTGAAGTTTA
>507faa8c78538d4eaa273a33b5569a74
GGTACTGGTTGAACTGTATACCCACCATTATCATCAATTGAGTTTCATGGAGGAGGATCAGTTGATTTAGCAATTTTTTCACTACACTTAGCTGGTATTTCATCAATTCTTGGAGCAATGAATTTCATTACAACAATTATTAATATGAGAACGCCAGGGATGACAATGCATAGAATGCCATTATTCGTATGAGCAGTATTCATTACAGCAATTTTATTATTGTTATCATTACCAGTATTTGCGGGAGCAATTACAATGTTATTAACAGATAGAAATTTTAATACAAGTTTCTTTGATCCAGCAGGAGGGGGAGATCCAATCTTATATCAACATTTATTTTGATTTTTTGGTCACCCTGAAGTTTA
>be4d32cb950a295406018a678975558b
GGTACAGGTTGAACTGTTTATCCTCCATTAGCTTCAATTCAAGCACATTCAGGGGCATCTGTAGATTTAGCTATTTTTAGTTTACATTTAGCTGGTGCATCTTCAATTGCAGGAGCTATAAATTTTATTTGTACTATTTTAAATATGAGATCTAGGGGTATGAGTATGCATAGAGTTTCATTATTTTCATGAGCTGTTTTAATTACAGCAGTACTTTTATTATTATCTTTACCAGTACTTGCTGGTGCTATTACTATGTTATTAACAGATAGAAATTTAAATACTAGTTTTTTTAGTTCAGAAGGAGGAGGAGATCCCGTACTATATCAACATTTGTTTTGATTTTTTGGTCACCCTGAAGTTTA
>da6c34137e92f0fe6967e161e6fb0413
GGAACAGGATGAACTGTTTATCCTCCATTAGCTAACAATTTATATCATGAGGGACTTTCTGTTGATTTTGCAATATTTAGTTTACATCTTGCGGGTATTTCTTCTTTATTAGGAGCAATAAATTTTATAACTACTATTTGAAATATGCGGATTTCTGGAGTAACGATGTATCGTTTACCTTTATTTTGTTGAGCTGTTTTTATTACAGCTATATTATTATTATTATCTTTACCTGTTTTAGCCGCAGGAATTACAATGTTATTAACCGATCGTAATTTTAATACAAGTTTTTTTGAAGTTATTGGGGGAGGTGATCCGGTTTTATATCAACATTTATTTTGATTTTTTGGTCACCCTGAAGTTTA
>9c0042fca2ca533fd6bb8ccaf3c55e06
GGTACTGGTTGAACTGTATATCCTCCATTATCTGGTGTTGAAAGTCATTCAGGAGGTTCAGTTGATTTAGCAATATTTAGTTTACATTTAGCAGGTGCATCATCAATATTAGGAGCTATTAATTTCATTACTACTGTAATAAATATGCGTATTCCTAATTTAAAAATGCATAAAATACCTTTATTTGTTTGAGCGATTTTTATTACTGCTATATTATTATTATTGTCATTACCTGTATTAGCAGGAGCTATTACAATGTTATTAACTGATCGTAATTTTAATACAACTTTTTTTGATCCTTCTGGTGGTGGAGATCCAATTTTATATCAACATTTATTTTGATTTTTTGGTCACCCTGAAGTTTA
>a3a7a2b5cb3088b2d27cfb748e220067
GGAACAGGTTGAACTGTATATCCTCCTTTATCAGGTATTGAAAGTCATTCAGGAGGTTCAGTAGATTTAGCTATTTTCAGTTTACATTTAGCTGGTGCATCTTCTATTTTAGGAGCAATAAACTTTATTACTACTGTATTAAATATGCGTGTTCCAAACTTTAAAATGCATAAAATTCCTTTATTTGTTTGAGCTATATTTATTACTGCAATTTTATTATTATTATCATTACCTGTATTAGCTGGAGCTATTACTATGTTATTAACTGATAGAAATTTTAATACTACTTTCTTTGACCCATCGGGAGGAGGTGATCCTATTTTATATCAACATTTATTTTGATTTTTTGGTCACCCTGAAGTTTA
>f5bb6026adb7cad272f78b595a28edb8
GGAACAGGTTGAACAGTTTATCCTCCATTATCAGGAATACAAGCGCATTCTGGAGGTTCTGTAGATTTAGCTATTTTTAGTTTACATTTAGCAGGTGCTTCTTCTTTATTAGGAGCTATAAATTTTATTACTACAGTATTTAATATGAGATCACCTCAATTAGAAATGCATAAATTACCTTTATTTGTATGGGCAATTTTAATTACAGCATTTTTATTATTATTATCTTTACCAGTATTAGCAGGTGCTATTACTATGTTATTAACTGATAGAAATTTTAATACAACTTTTTTTGATCCTGCAGGGGGAGGAGATCCTATTTTATATCAACATTTATTTTGATTTTTTGGTCACCCTGAAGTTTA
>cd14594fc128ff68a1bd298acca0c9fe
GGAACAGGTTGAACTGTATATCCTCCTTTAAGAAGAACCTTGGGCCATAGAGGCAATTCTGTAGATTTTGCTATTTTTAGTTTGCACTTGGCTGGACTAGGGTCAATTCTTAGAAGTTTGAATTTTATAATTACTTTTTTTAATTTTCGTAGAATTAGAGAAAGTTTTTCTAGAGTAGGACTTTTTGTTTGAACAGTGGTAGTAACAGCTTTTCTTTTAATTGCTTCTCTTCCTGTCTTAGCTGGTGGTATTACAATATTATTATTCGATCGAAATATTTCTACTTCTTTCTATGACCCTTCAGGGGGAGGAGATCCTGTTCTTTTTCAACATCTTTTTTGATTTTTTGGTCACCCTGAAGTTTA
>9b1ad6e68afe615328237f5202d84f09
GGAACTGGTTGAACTGTTTATCCTCCTTTAGCGTCTATAGCTGCACATTCGGGCCCTAGTGTTGATATGGCTATTTTTAGTTTGCATATTGCAGGTATATCATCATTGATGGGGGCAATAAATTTTATTACAACTATTATGAATATGAGAGTGCCTGGTATGTTTTGGGATAGAATTCCTTTATTTGTTTGGTCAGTTTTAATAACTGCTTTTTTATTATTATTATCTTTACCAGTTTTAGCTGCAGCTATTACTATGCTATTAACAGATAGAAATTTTAATACTTCTTTTTTTGATCCGGCTGGTGGTGGTGATCCTATTTTATATCAACATTTATTTTGATTTTTTGGTCACCCTGAAGTTTA
>69581e89c31b5a3ff1b6d15fab39cda4
GGTACTGGATGAACTGTTTATCCTCCATTATCAGGAATACAAGCGCATTCTGGAGGTTCTGTAGATTTAGCTATTTTTAGTTTACATTTAGCAGGTGCTTCTTCTTTATTAGGAGCTATAAATTTTATTACTACAGTATTTAATATGAGATCACCTCAATTAGAAATGCATAAATTACCTTTATTTGTATGGGCAATTTTAATTACAGCATTTTTATTATTATTATCTTTACCAGTATTAGCAGGTGCTATTACTATGTTATTAACTGATAGAAATTTTAATACAACTTTTTTTGATCCTGCAGGGGGAGGAGATCCTATTTTATATCAACATTTATTTTGATTTTTTGGTCACCCTGAAGTTTA
>8fe92a49d34ed30e7dfa72e47316c027
GGTACTGGTTGAACAGTTTATCCCCCTTTATCCGGTATCCAAGCTCATTCAGGAGGTTCGGTTGATTTAGCAATCTTCAGTTTACATTTAGCTGGTGCTTCTTCAATTTTAGGTGCAATTAATTTTATTACTACAGTTTTTAATATGAGATCTCCTCATTTAGAAATGCATAAAATACCTCTATTTGTTTGAGCTGTTTTAATAACAGCTTTCTTGTTATTATTATCATTACCAGTTTTAGCGGGTGCAATAACTATGTTATTGACTGATAGAAATTTTAATACTACTTTTTTTGATCCTGCAGGAGGTGGTGATCCTATTTTATATCAACATTTATTTTGATTTTTTGGTCACCCTGAAGTTTA
>80bdb352d495a9a02e7b11d9dabe029e
GGTACTGGTTGAACTGTATATCCTCCTTTAAGTGCAATTCAAGCACATTCTGGTGGTTCTGTTGATTTAGCAATTTTTAGTTTACACGTTGCTGGTGCTTCGTCAATCTTAGGTGCTATTAATTTTATTACTACTATTATTAATATGCGTATCCCTGGTATGACTATGCACAAATTACCTTTATTTGTCTGGACTGTTTTTGTTACAGCAATTTTATTATTATTATCTTTACCAGTTTTAGCTGCAGGAATTACTATGCTTTTAACTGATAGAAATTTTAATACTACTTTCTTTGATCCAGCTGGTGGTGGTGATCCTATATTATATCAACATATTTTTTGATTTTTTGGTCACCCTGAAGTTTA
>c3b8698ccee40607ad7096cce8db4e6d
GGTACTGGTTGAACTGTTTACCCACCTTTATCAACTTCAAAATATCACAGAGGGGTATCTGTTGATTTAGCTATTTTTAGTCTTCATTTGTCTGGAATTTCTTCTATTTTAGGTAGAATTAATTTTTTAACAACAATTATTTCTAATCGAATTAATCGTTCATTTACTTTAGAGCGTATTCCATTAATGTTATGGGCTATTTCAATTACAGCTGTTTTATTAATTACTAGTTTACCTGTTTTGGCTGGTGCTATTACTATGCTCTTAACTGATCGTAATTTTAATACTTCTTTTTTTGATCCTGCTGGGGGAGGTAATCCTATTCTTTATCAGCATTTATTTTGATTTTTTGGTCACCCTGAAGTTTA
>45485ccd5e20e944d1136ec7fce6db38
GGTACTGGATGAACTGTTTATCCACCATTATCAGGTATAGCTTGTCATTCAGGAGGTTCCGTAGATTTAGCTATATTTAGTTTACACTTATCAGGAATTGCATCATTACTAGGTGCAATAAATTTTATCACGACTGTAATGAATATGAGAGTAAAAGGCTTGACATTTTCAAGGTTACCTTTATTTGTATGAGCAATATTAATAACAGCAGTATTATTACTACTATCGTTGCCAGTATTGGCAGGAGGTATTACAATGTTGCTTACAGATCGTAATTTTAATACATCATTTTTTGATCCAGCAGCAGGTGGAGATCCTGTATTGTACCAACACTTATTTTGGTTTTTTGGTCACCCTGAAGTTTA
>e7f1791003c817691a18180939ba7d3e
GGTACTGGATGAACTGTTTATCCCCCACTTTCTGGTATAATTGCTCACTCTGGTGGTGCTGTTGATTTAGCTATTTTCAGTCTACATCTGTCAGGTGCTGCTTCTATTCTAGGTGCAATTAATTTTATTTGTACTATTGTGAATATGAGAACTGAAAGTTTACCATTCCATAAACTTCCTTTATTTGTATGGGCAGTATTTTTAACAGCTATTTTATTATTGTTATCTTTACCTGTATTAGCAGGTGCTATTACAATGTTATTAACTGATAGAAATTTCAATACTACTTTTTTTGATCCTGCAGGTGGTGGTGATCCTGTTCTTTACCAACATTTATTTTGGTTTTTTGGTCACCCTGAAGTTTA
>76776fe7117669d42e599f4729714579
GGTACAGGTTGAACAGTTTATCCTCCTTTATCAGGTATTGAAAGTCATTCAGGAGGTTCAGTAGATTTAGCTATTTTCAGTTTACATTTAGCTGGTGCATCTTCTATTTTAGGAGCAATAAACTTTATTACTACTGTATTAAATATGCGTGTTCCAAACTTTAAAATGCATAAAATTCCTTTATTTGTTTGAGCTATATTTATTACTGCAATTTTATTATTATTATCATTACCTGTATTAGCTGGAGCTATTACTATGTTATTAACTGATAGAAATTTTAATACTACTTTCTTTGACCCATCGGGAGGAGGTGATCCTATTTTATATCAACATTTATTTTGATTTTTTGGTCACCCTGAAGTTTA
>f6949957231afd4cf47824e50ca32b95
GGTACAGGTTGAACTGTTTATCCCCCATTATCGTCTATTTTTGCACATTCTGGTGGATCTATAGAGTTTGTTATTTTTAGTTTACACTTAGCTGGTATGTCTTCTATTTTAGGTGCTATAAATTTTATAGTAACCATTTTAAATATGCGTGTACCTGGTATGACCATGTTTCGTATGCCTTTATTTGTATGATCTGTTTTTATAACCGCATGATTATTATTATTATCATTACCTGTATTTGGTGGTGCTATTACTATGTTATTAACTGATCGTAATTTTAATACTTCTTTTTTTGAAGTGAGTGGTGGTGGTGATCCTATCTTATTTCAACATTTATTTTGATTTTTTGGTCACCCTGAAGTTTA
>a4a2b9f3b596b385cfbc6466b3a642e6
GGAACTGGTTGAACTGTTTATCCTCCATTGTCAGGTATTATAGCGCATTCTGGTGGTTCTGTAGATTTAGCTATTTTTAGTTTACATGTTGCTGGTATAGCTTCTATATTGGGAGCTATTAATTTTATTACTACTGTTTTAAATATGAGAACGTGTGGTTTAGGTATGGAAATGTTGCCTTTATTTTGTTGAGCTGTTTGAATTACTGCTTTTTTATTATTATTATCGTTACCCGTACTAGCTGGGGGTATTACTATGTTATTAACTGATCGTAATTTTAATACAAGTTTTTTTGTGAGTAGTGGTGGTGGTGATCCTTTATTATATCAACATCTTTTTTGATTTTTTGGTCACCCTGAAGTTTA
>330b8fc7af2f33e57fb4025010795d44
GGAACAGGTTGAACAGTTTATCCTCCTTTAAGTGGAGATATTGCTCATTCTGGTGGAGCTGTTGATTTAGGTATTTTTAGTTTGCATTTAGCTGGTGCGTCTTCTATAGCAGGAGCAATAAATTTTATAACTACGATAATTAATATGAGAGCTCCAGGTTTATATTTTTATAGGTTAGGTTTATATGCTTGAGCTGTATTAATAACAGCTGTTCTTTTATTATTATCTTTACCTGTTTTAGCTGGAGGTATAACTATGTTATTAACGGATAGAAATTTTAATACTGAATTTTTTGATGTTACTGGAGGAGGTGATCCAATATTATTTCAACATTTATTTTGATTTTTTGGTCACCCTGAAGTTTA
>0389f3d93ecfb2dfcb0afa95ce0a775d
GGTACTGGTTGAACAGTTTATCCACCTTTATCAAGTGCAACAGCTCATTCTGGTGGCTCTGTAGATTTAGCAATATTCAGTTTACACTTATCTGGTGCATCTTCTATTCTAGGTGCTATTAATTTCATTTGTACTATTTTCAATATGCGAGTAAAAAGTTTATCTTTTCATAATCTTCCTTTATTCGTATGGTCTGTTTTAATAACAGCATTTCTATTATTGTTATCTTTGCCTGTTTTAGCTGGAGCTATTACAATGTTATTAACAGATAGAAATTTTAATACTACTTTTTTTGACCCTGCTGGTGGAGGTGATCCTGTTTTATTTCAGCATCTTTTTTGATTTTTTGGTCACCCTGAAGTTTA
>816a8482c82cd279b9f7640144fe9ee7
GGAACTGGTTGAACTGTTTATCCTCCATTGGCTTCAATTGAAAGTCATTCAGGTGGTGCTGTTGATTTAGCTATTTTTAGTCTACATTTAGCAGGTGCATCATCTATTTTAGGTGCTATTAATTTTATTACTACTGTTTTTAACATGCGTTCACCTAATTTACATATGCACAGATTACCATTATTTGTGTGAGCTATTTTTATTACTGCTTGATTATTATTATTATCTTTGCCAGTATTAGCAGGTGCAATAACTATGTTATTAACTGATAGAAATTTTAATACTACTTTTTTTGATCCAGCTGGTGGTGGTGATCCTATTTTATATCAACATTTATTTTGATTTTTTGGTCACCCTGAAGTTTA
>bec491b76897ab9b10849e3d81a841c3
GGTACAGGTTGAACAGTTTATCCCCCATTATCTACTATTGTATATAGTCCTGGGGCTTCTGTTGATTTCCTTATAGGTTCTTTGCATTTAGCCGGTTTATCTTCCCTTTTAGGTGCAATAAATTTTATAGTAACCTTTATACATATGAGATCATTTAAACCTCTTGATATACCTTTGTTTGCATGATCCATTTTTGTCACGTCAGTTTTATTACTATTAGCTGTTCCAGTTTTAGCTGGTGGGTTAACTATGTTAATAACAGATCGGCATTTTGGTACATGTTTTTTTGACCCGTTTTCGGGTGGAGATCCGATTTTATATCAGCACATATTTTGATTTTTTGGTCACCCTGAAGTTTA
>c51a049c358c3678b5bcf4bc9bd7855e
GGAACAGGATGAACTGTATATCCTCCATTATCAGGTATAATAGCTCACTCTGGAGGATCGATAGATTTAGCTATATTTAGTTTACATCTATCTGGTGTTTCTTCAATAGCAGGTTCAATTAATTTTATGACAACTATTATAAATATGAGAGTAAAAGGATTAACTATATATAGAATGCCTTTATTTATTTGAGCTGTTTTTTTAACAGCATTTTTATTAGTATTTTCTTTACCTGTTTTAGCAGGAGCTATTACTATGTTATTAACAGATCGTAATTTTAATACTACGTTTTTTGATCCAGCTGGTGGTGGTGATCCAATTTTATATCAACATTTATTTTGATTTTTTGGTCACCCTGAAGTTTA
>9774722c63d475c9ea254cf8738dab93
GGAACTGGTTGAACTGTATATCCCCCCTTTCAAGAAATTTAGGGCATTCTTCTTTAAGAGTTGATATAGTAATTTTTTCTTTACATTTGGCGGGAGCTAGTTCAATTATAGGAGGAATTAATTTTATTAGAACTGTTTCTAACATACGAAGAAAAGGTTTATCTTTAGAACGAACTTCTTTATATGTTTGAGGATTATTATTAACTACTATTTTATTAGTTTTAAGTTTACCAGTATTAGCTGGAGGTATTACTATACTTTTAACTGATCGAAATATTAATACTTCATTTTTTGATCCTAGAGGAGGAGGAGATCCAATTTTATTTGAAACTTTATTTTGATTTTTTGGTCACCCTGAAGTTTA
>f79d6ad52404ae681ec3038ac4958f7e
GGTACTGGATGAACAGTTTACCCTCCTTTATCGGCTATTGAAAGTCATTCAGGGGGTGCTGTTGATTTAGCTATTTTTAGTTTACATTTAGCTGGTGCATCTTCATTATTAGGTGCAATTAATTTTATAACAACTATTTTTAATATGAGATCTTCTAATCATGCAATGCATCGTGTTCCATTATTTATTTGAGCTTTATTAATTACAGCTTTTTTATTATTATTATCATTACCTGTTTTAGCTGGTGCAATTACTATGTTATTAACTGATCGTAATTTTAATACTACCTTTTTTGATCCAGCAGGTGGAGGTGATCCTATTTTATATCAACATTTATTTTGATTTTTTGGTCACCCTGAAGTTTA
>ae1ba83f71e04acc53d96b1fbafa8c10
GGTACTGGTTGAACAGTTTATCCTCCATTATCTAGTGTAGGAGCACATTCAGGTTCATCTGTGGATATAGCTATATTTAGTTTACATATTGCAGGTGCTTCATCTATATTAGGGGCTATAAATTTTATAGTAACTATATTAAATATGCGTACTATTAAAATGTATATGCATCGTTTACCTTTATTTGTGTGAGCTGTTTTTATCACAGCAATTTTACTTTTATTATCATTACCTGTTTTAGCTGGAGCTATTACAATGTTATTAACTGATAGGAATTTAAATACTACTTTTTTTGAACCTATAGGAGGTGGTGATCCTGTATTATATCAACATTTATTTTGATTTTTTGGTCACCCTGAAGTTTA
>bd579518901730dbbc78efb7791027e9
GGTACTGGATGAACTGTTTACCCTCCATTATCAGGAATACAAGCGCATTCTGGAGGTTCTGTAGATTTAGCTATTTTTAGTTTACATTTAGCAGGTGCTTCTTCTTTATTAGGAGCTATAAATTTTATTACTACAGTATTTAATATGAGATCACCTCAATTAGAAATGCATAAATTACCTTTATTTGTATGGGCAATTTTAATTACAGCATTTTTATTATTATTATCTTTACCAGTATTAGCAGGTGCTATTACTATGTTATTAACTGATAGAAATTTTAATACAACTTTTTTTGATCCTGCAGGGGGAGGAGATCCTATTTTATATCAACATTTATTTTGATTTTTTGGTCACCCTGAAGTTTA
>9da488cdfde2a2f8f80c2f973ae9cbe6
GGTACAGGATGAACTGTTTATCCTCCGTTAGCTTCGATAGAAGCACATTCGGGGGGTTCTGTAGATTTAGCAATTTTTAGTCTTCATTTAGCAGGTGCTTCTTCTATTTTAGGTGCTATGAATTTTATTACTACAGTAATGAATATGAGATCACCAGGATTAAAAATGCATAGAATTCCTTTATTTGTTTGAGCTATATTTATTACAGCTATATTATTATTATTATCTTTACCGGTGTTAGCTGGAGCAATTACAATGTTATTAACTGATCGTAATTTTAATACTACTTTTTTTGATCCTGCGGGTGGTGGAGATCCAATATTATATCAACATTTATTCTGATTTTTTGGTCACCCTGAAGTTTA
>d7dfef6d00f6d7a87d1ff0f3dc14fefb
GGTACTGGTTGAACAGTTTATCCTCCCTTGGCTGGTATTGAAGCACATTCAGGTGGGGCTGTAGACTTAGCTATCTTTAGTTTACATTTAGCAGGTGTTTCTTCATTACTTGGAGCAATAAATTTTATAACAACAATTATAAATATGAGAGTTGAAGGAATGTCAATGTTAAAAAAACCATTGTTTTCTTGAGCTATATTTGTAACTGCAATTTTACTTTTATTAGCATTACCTGTATTAGCAGGAGCTATCACAATGCTTTTAACAGATAGAAATTTTAATACTTCTTTTTTTGATCCTTCAGGAGGTGGAGATCCAATTTTATATCAACATTTATTTTGATTTTTTGGTCACCCTGAAGTTTA
>90be1062e5a8298875b100da6143d4f9
GGTACAGGTTGAACAGTTTATCCTCCTTTAGCAAGTATTCAAAGTCATTCAGGTGGAGCAGTTGATTTTGCTATTTTTAGTTTACATATTGCTGGGGCATCATCTTTATTAGGTGCTATAAATTTTATTACAACAATTATAAATATGAGATCACCTGGTTTATATTTTTATAGATTACCATTATTTGTTTGAGCAGTATTTATAACTGCAATATTATTATTATTATCTTTACCAGTATTAGCAGGTGCTATTACAATGTTATTAACTGATCGTAATTTTAATACAACTTTTTTTGATCCTGCAGGTGGTGGAGATCCAATATTATATCAACATTTATTTTGATTTTTTGGTCACCCTGAAGTTTA
>dcc4647bacda9f46ee5efb0dc3c2cea8
GGTACTGGATGAACTGTTTATCCTCCTTTATCAGGTATTGAAAGTCATTCAGGAGGTTCAGTAGATTTAGCTATTTTCAGTTTACATTTAGCTGGTGCATCTTCTATTTTAGGAGCAATAAACTTTATTACTACTGTATTAAATATGCGTGTTCCAAACTTTAAAATGCATAAAATTCCTTTATTTGTTTGAGCTATATTTATTACTGCAATTTTATTATTATTATCATTACCTGTATTAGCTGGAGCTATTACTATGTTATTAACTGATAGAAATTTTAATACTACTTTCTTTGACCCATCGGGAGGAGGTGATCCTATTTTATATCAACATTTATTTTGATTTTTTGGTCACCCTGAAGTTTA
>a6e976feb4514dd7d22538dd6d36aa8f
GGTACTGGTTGAACTGTTTACCCTCCTTTATCAGGTATTGAATTCCACTCTGGTGGTTCTGTGGATTTAGCTATCTTTAGTCTTCACTTAGCGGGAGCTTCTTCTATTTTAGGTGCGATGAACTTCATCACTACTATTTTAAATATGAGAGCGCCTGGTATGACTATGCACAAACTTCCACTTTTCGTTTGAGCTGTTTTTTTAACTGCTATCCTATTAATTTTATCTTTACCTGTTTTCGCTGGTGCCATCACTATGCTATTAACAGATAGAAACTTTAATACTTCTTTCTTTGATCCAGCCGGTGGTGGAGATCCTATTTTATACCAACACTTGTTCTGATTTTTTGGTCACCCTGAAGTTTA
>497f4320912c8a80641cbca75cd9e97b
GGTACTGGTTGAACAGTTTATCCTCCATTATCTAGTATTACAGCACATTCGGGAGGAGCGGTAGATTTAGCAATTTTTAGTTTACACCTTTCAGGAGCTTCTTCAATTTTAGGAGCTATTAATTTCATTTGTACAATTTTTAATATGAGAGCTAAAGGAATCTCATTTCACCATTTACCTCTTTTTGTATGGGCGGTTTTAATTACAGCAGTTCTTCTTTTACTATCATTACCAGTATTAGCCGGAGCTATTACAATGTTATTAACAGACAGAAATTTTAATACAACATTTTTTGATCCTGCAGGAGGAGGTGATCCTGTTTTATATCAGCATTTATTTTGATTTTTTGGTCACCCTGAAGTTTA
>0b6039630a18424d230070c85bdf4978
GGAACAGGTTGAACTGTTTACCCGCCTTTAAGTAGTGTTCAATCACATTCGGGCCCTTCTGTCGATTTAGCTATTTTTAGCCTTCACTTAGCGGGTGCTTCGTCAATTTTAGGAGCAATTAATTTTATTACAACTATCTTAAACATGCGAGCACCTGGTCTATCAATGCACCGGTTGCCCTTAATGGTTTGATCTGTTTTTATTACGGCTTTTCTTTTAATTTTATCTTTGCCCGTTTTTGCAGGAGCAATAACAATGTTATTAACAGACCGAAATTTTAATACAACTTTTTTCGATCCTGCTGGGGGGGGGGACCCTTTATTGTATCAACATTTATTTTGATTTTTTGGTCACCCTGAAGTTTA
>0bd75053e11f4fed9eb0cb8bd10959c0
GGTACTGGATGAACTGTTTATCCTCCATTAGCTTCAATTCAAGCACATTCAGGGGCATCTGTAGATTTAGCTATTTTTAGTTTACATTTAGCTGGTGCATCTTCAATTGCAGGAGCTATAAATTTTATTTGTACTATTTTAAATATGAGATCTAGGGGTATGAGTATGCATAGAGTTTCATTATTTTCATGAGCTGTTTTAATTACAGCAGTACTTTTATTATTATCTTTACCAGTACTTGCTGGTGCTATTACTATGTTATTAACAGATAGAAATTTAAATACTAGTTTTTTTAGTTCAGAAGGAGGAGGAGATCCCGTACTATATCAACATTTGTTTTGATTTTTTGGTCACCCTGAAGTTTA
>2f66b0fd3de8448e08d49b25110638fb
GGAACTGGTTGAACAGTATACCCGCCTTTAAGTAGTGTTCAATCACATTCGGGCCCTTCTGTCGATTTAGCTATTTTTAGCCTTCACTTAGCGGGTGCTTCGTCAATTTTAGGAGCAATTAATTTTATTACAACTATCTTAAACATGCGAGCACCTGGTCTATCAATGCACCGGTTGCCCTTAATGGTTTGATCTGTTTTTATTACGGCTTTTCTTTTAATTTTATCTTTGCCCGTTTTTGCAGGAGCAATAACAATGTTATTAACAGACCGAAATTTTAATACAACTTTTTTCGATCCTGCTGGGGGGGGGGACCCTTTATTGTATCAACATTTATTTTGATTTTTTGGTCACCCTGAAGTTTA
>cad1a6bfb4909eb522ba3e2fcd4933b8
GGTACAGGTTGAACAGTTTATCCTCCCCTTTCAAGAAATTTGGGCCATTCCTCTTTATCTGTTGATATAGTAATTTTTTCTTTACATTTGGCTGGAGCTAGGTCTATTATGGGTGGAATTAATTTTATTAGAACAGTTTCTAATATGCGAACTAAAGGTTTATCTTTAGAACGAACTTCTTTATATGTTTGGGGATTATTATTAACCACTTTGTTATTAGTTTTAAGATTACCTGTTTTAGCAGGTGGTATTACTATACTTTTAACAGACCGTAATATTAATACTTCTTTTTTTGATCCGTCAGGTGGTGGTGACCCTATTTTGTTTGAAACATTATTTTGATTTTTTGGTCACCCTGAAGTTTA
>290ec8a068be9f0c5139dea54ac7012b
GGTACAGGTTGAACTGTTTATCCCCCTTTAAGTGATATTGTTGCTCATTCTGGAGGGGCAGTAGATTGTGCTATCTTTAGCTTACATTTAGCTGGTGTTTCGTCGTTATTAGGGGCAATAAATTTTATTACAACAGTTGGTAATATGCAGGTAAAAGGTATTCAATGGTTACGTACCCCTTTATTTATTTGAACAGTTCTCGTTACAGCTGTATTGCTGTTACTTTCTTTACCTGTTTTAGCTGGTGGTATAACTATGCTATTAACAGATCGTAATTTTAATACAAGTTTTTTTGATCCAAGTGGAGGAGGAGATCCTATTTTGTACCAACATTTGTTTTGATTTTTTGGTCACCCTGAAGTTTA
>a04a2bafced707b79ce70c3c0c269ce6
GGAACTGGTTGAACAGTATATCCACCCTTAAGTGATATTTATTTTCATTCTGGTGGTTCTGTAGATTTAGCAATTTTTAGTTTACATTTAGCTGGTATCTCTTCATTATTAGGTGCTATTAATTTTATAACTACTATTTCAAATATGCAAGTAGTTGGTACAAAATGAGTTTTAATGACTTTATTTTCTTGGACTGTTTTTATTACTGCTATTTTATTATTATTATCCCTTCCTGTTTTAGCTAGTGGTATTACTATGTTATTAACAGACCGTAACTTTAATACTAGTTTTTTTGATCCTAGTGGAGGTGGTGATCCTTTATTATATCAACATTTATTTTGATTTTTTGGTCACCCTGAAGTTTA
>2609efd03de7227cb877ff502df5aae2
GGTACAGGTTGAACAGTTTATCCCCCGTTAAGTAGTATAGAGGCACATCCCACAGCTGCTGTTGATTTTGCCATATTTAGTTTACATTTAGCAGGTGTCGCTTCTTTATTGGGCGCGATAAATTTTATTGTTACAATTATTAATATGAGAGTTCCTGGTTTACATATGAGCTTAATACCCTTATTTGTATGGTCTGTTCTAATTACTGCAGTATTGTTACTTTTATCTTTACCGGTTCTTGCTGCTGCAATTACTATGTTGCTAACAGATAGAAATTTCAATACTTCTTTTTTTGATCCAACAGGGGGTGGTGATCCGATTCTTTATCAACACCTTTTTTGATTTTTTGGTCACCCTGAAGTTTA
>34b8717560d73f5082b5eb5421536acd
GGTACTGGTTGAACTGTTTATCCCCCTCTTAGTTTAAATGTATCACACTCAGGGGCTTCTGTTGACTGTGCTATTTTTTCTTTGCACTTGGCAGGAGTTTCTTCAATTTTAGGTGCTATAAATTTTATTAGAACCATATTGAATATACGATGTATAGGTCTCCAATTAGACGCAATATCTTTATTTCCGTGATCAGTTTTAGTCACAACTATTCTTCTTTTATTAGCTTTACCTGTTTTAGCCGGAGCTATTACTATACTTCTTACTGATCGTAATTTAAATACTTCATTTTATGACGTAGGAGGCGGAGGGGATCCTGTGTTGTACCAACACTTATTTTGATTTTTTGGTCACCCTGAAGTTTA
>d584282929eb0552d98a86b95de99569
GGAACAGGTTGAACTGTTTATCCTCCTTTAGCTGGTATTGAATCTCATTCAGGTGGATCAGTTGATTTAGCTATTTTTAGTTTACATTTAGCTGGTGCTTCTTCTTTATTAGGTGCTATTAATTTTATTACTACTGTATTTAATATGAGATCACCAAATTTACATATGCATCGTATACCTTTATTTGTATGAGCTATCTTAATTACAGCATTTTTATTATTATTATCATTACCTGTATTAGCTGGTGCAATAACTATGTTATTAACTGATAGAAATTTTAATACTACATTTTTTGATCCAGCTGGTGGTGGTGATCCAATATTATATCAACATTTATTTTGATTTTTTGGTCACCCTGAAGTTTA
>5a4a9f9827d012d61a63bfcdfb471a7f
GGAACTGGTTGAACTGTTTATCCTCCATTATCGTCAATTGAAGCGCATTCAGGAGGATCTGTAGATTTAGCTATTTTTAGTTTACATTTAGCAGGTGCATCATCTATTTTAGGAGCAATGAATTTCATTACAACTGTAATGAATATGAGATCACCAGGTTTACATATGCATAGAATACCTTTATTCGTTTGAGCAGTCTTTATTACAGCGATTTTATTATTATTATCATTACCTGTATTAGCTGGTGCTATTACAATGTTATTAACTGATAGAAACTTTAATACTACATTTTTTGATCCAGCGGGTGGTGGAGATCCAATTTTATATCAACATTTATTTTGATTTTTTGGTCACCCTGAAGTTTA
>c6d08fc606f031be997cd656afc32dc0
GGTACTGGATGAACAGTTTATCCTCCTTTATCTAATAGCGAATTTCATTCCGGCTCATCGGTTGATCTTGCTATTTTTAGTTTACATATAGCAGGTGCTTCATCAATTGCAGGTGCTATAAATTTTATATCAACAATTTTTAATTGTCGAGCTCGAGGTATGACTTTTATGAGAATGCCTTTGTTTGTTTGAGCTGTTTTAATAACAGCTTTTTTATTATTACTATCTTTGCCTGTTTTGGCCGGCGGTATTACCATGTTATTAACTGATCGTAATATTTCAACTTCATTTTTTGATCCTGCAGGTGGTGGTGATCCAATACTTTACCAACATCTTTTTTGATTTTTTGGTCACCCTGAAGTTTA
>ca2db7481adebb3675ae24f720f621dd
GGTACTGGTTGAACTGTTTATCCTCCTTTATCAAGTATTCAAAGTCACTCTGGTGGTGCTGTAGATTTTGCAATATTTAGTTTACATATTGCAGGGGCTTCTTCTTTATTAGGTGCCATTAATTTTATAACTACTGTATTAAATATGCGAAGTCCAGGTCTTTATATGTATAGATTACCGTTATTTGTATGAGCAGTTTTTGTAACTGCAATTTTATTATTATTATCTTTACCAGTATTAGCAGGTGCTATTACAATGTTATTAACTGATCGTAATTTTAATACTACATTTTTTGATCCTGCGGGTGGTGGTGATCCTATATTATATCAACATTTATTTTGATTTTTTGGTCACCCTGAAGTTTA
>fbf66d4015d17cd1a58373fba83fd3b8
GGTACAGGTTGAACTGTTTATCCTCCGTTAAGCTCAAACATTGCGCATGCTGGTATGTCCGTTGATTGTGCTATTTTTTCTCTTCATTTGGCCGGGATTTCTTCTTTATTAGGGGCTGTGAACTTTATTACAACGTTATCTAACTTGCGAGCTTACGGCATGGATCTAGAGAATATGCCTTTATTTGCCTGATCTGTCTTGTTAACGGCAGTGTTGTTGCTTTTATCTTTGCCCGTATTGGCCGGGGCAATTACTATACTTCTTACTGACCGTAATTTAAATACAACTTTTTACGACCCAAGGGGGGGAGGGGACCCTGTGCTTTATCAGCATTTGTTTTGATTTTTTGGTCACCCTGAAGTTTA
>33ea633c7216a8f2c6d9c3e9ab837e91
GGTACTGGATGAACAGTTTATCCACCCTTAAGTGGTAAGTTAGCTCATTCAGGTAACGCAGTAGACTTGGGTATTTTTAGTTTACATTTAGCTGGTGTTTCATCAATAGCTGGAGCTATAAATTTTATAGTTACTATCTATTATTTTAGAATTAAAGGTTTAACTATTTTTAGAATTAGTTTATACGGTTGAGCTGTTTTATTAACAGCACTACTGTTATTATTATCTTTACCTGTTTTAGCTGGGGCTATAACAATGCTTTTAACAGATAGAAATTTTAATACTGTATTTTTTGAGGCTGAGAGAGGTGGAGATCCAATACTATTTCAACACTTATTTTGATTTTTTGGTCACCCTGAAGTTTA
>2ab4979bf8a2ec49bea1754b97212c50
GGTACTGGTTGAACTGTTTATCCCCCGTTAAGCTCAAACATTGCGCATGCTGGCATGTCCGTTGATTGTGCTATTTTTTCTCTTCATTTAGCCGGGATCTCTTCCTTACTAGGGGCTGTGAACTTTATTACAACGCTATCTAACTTGCGAGCCTACGGCATGGACTTAGAAAATATGCCTTTATTTGCCTGATCTGTCTTGTTAACGGCAGTGTTGTTGCTTTTATCTTTGCCCGTATTGGCCGGGGCAATCACTATACTGCTTAATTTAAACACAACTTTCTACGACCCAAGGGGGGAGGGGACCCCGTGCTTTACCAGCACTTGTTTTGATTTTTTGGTCACCCTGAAGTTTA
>42b0104feea7753e629a97a6fc7c2656
GGTACTGGTTGAACAGTTTATCCTCCCTTGTCTGGAATAAGCGCGCATGGTGGTGGTTCCGTCGATTTAGCTATATTTAGTTTACACTTAGCTGGTATTTCCTCAATTTTGGGTGCTATTAATTTTATTGTTACGATTGTAAATATGCGGGCTAATGGTATGAGTTTTCATACGGCCCCTTTATTTGTTTGGGCAGTACTAATTACCGTAATTTTATTGTTACTTTCACTACCAGTACTTGCTGGCGCTATTACAATGTTGCTAACTGATAGGAATTTTAACACTTCATTTTTTGTAGCTAGTGGAGGTGGAGATCCCGTGCTTTATCAGCATTTATTTTGATTTTTTGGTCACCCTGAAGTTTA
>e192fd5c23bd4d75137b148656ca4655
GGTACTGGTTGAACTGTTTACCCACCTTTATCTGGTATCGTAGCCCATTCAGGTGCTTCGGTAGACTTAGCTATTTTTAGTTTACATATTGCAGGTGCTTCTTCAATTTTAGGTGCAATTAATTTTATAACAACTGTTTTAAATATGCGTGCACCAGGTATGACTATGCATAAATTACCTTTATTTGTTTGGACAGTATTTGTTACTGCAATTTTACTTTTATTATCATTACCAGTATTAGCTGCTGGTATTACTATGCTATTAACTGATCGTAATTTTAATACTACTTTTTTTGATCCAGCAGGAGGTGGCGATCCTATCCTATACCAACATATTTTTTGATTTTTTGGTCACCCTGAAGTTTA
>b39d36706512b2c359bcf48f02a47559
GGTACTGGTTGAACTGTTTATCCCCCATTATCTGGTATTGAAGCACATTCGGGACCTGCAGTGGATTTAGCTATTTTTAGTTTACATTTAGCTGGCGCTTCTTCAATAGCTGGCGCTATAAATTTTATTTGTACAATTTTAGTTCTTAATTCTCGCGGTTTAACATATCATCGTTTTTCTTTGTTTGTTTGATCCGTATTAATTACAGCTGTTTTACTATTATTATCTTTACCTGTTTTAGCGGGAGGTATTACTATGTTACTAACTGATCGAAATTTAAATACTTGTTTTTTTGACGCTTCTGGTGGTGGTGATCCTATATTATATCAACATTTATTTTGATTTTTTGGTCACCCTGAAGTTTA
>f7940e66af605033fdb50103b8212b02
GGTACTGGTTGAACAGTTTATCCCCCACTTTCTGGTATAATTGCTCACTCTGGTGGTGCTGTTGATTTAGCTATTTTCAGTCTACATCTGTCAGGTGCTGCTTCTATTCTAGGTGCAATTAATTTTATTTGTACTATTGTGAATATGAGAACTGAAAGTTTACCATTCCATAAACTTCCTTTATTTGTATGGGCAGTATTTTTAACAGCTATTTTATTATTGTTATCTTTACCTGTATTAGCAGGTGCTATTACAATGTTATTAACTGATAGAAATTTCAATACTACTTTTTTTGATCCTGCAGGTGGTGGTGATCCTGTTCTTTACCAACATTTATTTTGGTTTTTTGGTCACCCTGAAGTTTA
>df07429bcb489e813449c01406ed2ff2
GGAACAGGTTGAACTGTTTACCCTCCTTTATCTGGTTTAGAGGGACATCCTGGACCTTCCGTTGATTTTGCTATATTTAGTTTACATATTGCGGGTGCTTCTTCTATAGCTGGCGCGATTAATTTTATAACAACTGTATTTAATATGCGAAGTGGTGGTTTTGATATGCACAGGTTACCTTTGTATATTTGAGCTTTAAATATTACTGCGTTTTTATTATTATTATCTTTACCTGTTTTTGCGGGTGCGATTACTATGTTACTAACTGATCGTAATTTTAATACGTCTTTTTATGATCCTGCAGGTGGTGGTGATCCGGTCTTATATCAGCATTTATTTTGATTTTTTGGTCACCCTGAAGTTTA
>731fe4e6efe28ce3ff3d7ee9826cb6f0
GGTACTGGATGAACTGTTTACCCTCCTTTAGCTTCAATTGAAAGTCATTCTGGTGGTTCAGTAGATTTGGCTATTTTTAGTTTACATTTAGCGGGTGCTTCTTCTATTTTAGGTGCTATTAATTTCATAACTACCACTTTAAATATGCGTTCACCTAATTTACATATGCATCGTATACCTCTTTTTGTGTGAGCTATATTTATTACTGCAATATTATTATTATTATCTTTACCTGTATTAGCAGGTGCTATTACTATGTTATTAACTGATCGTAATTTTAATACTAGCTTTTTTGATCCAGCTGGTGGAGGTGATCCAATATTATATCAACATTTATTTTGATTTTTTGGTCACCCTGAAGTTTA
>66dec8477221808f55b05130a901c5c0
GGTACTGGTTGAACAGTTTATCCTCCGTTGTCTAGTATTACTGCTCATTCAGGAGGGTCTGTTGATCTGGCGATTTTCAGTCTTCATTTATCTGGAGCTGCTTCTATTCTTGGAGCAATTAACTTTATATGTACTATAACTAATATGAGAGCGAAAAGTTTACCATTTCATAGATTACCTCTATTTGCTTGGTCAATTTTTATAACAGCTTTCTTATTACTTTTATCGTTACCAGTTTTAGCAGGAGCTATTACTATGTTATTAACTGATCGTAATTTTAATACAACATTTTTTGATCCAGCTGGAGGTGGAGATCCTGTATTATTTCAGCATCTTTTCTGATTTTTTGGTCACCCTGAAGTTTA
>799f57e42487aed54587943f522de175
GGTACTGGATGAACTGTATATCCACCTTTATCTTCTATTGAAAGTCATTCAGGTGGATCAGTTGATTTAGCAATATTTAGTTTACATTTAGCAGGTGCATCTTCAATTTTAGGTGCTATGAATTTTATTACTACAGTAATTAATATGCGTGCACCTGGTTTAAAAATGCATAGAATACCTTTATTTGTTTGAGCTGTGTTTATTACTGCATTTTTACTATTATTATCATTACCTGTTTTAGCAGGTGCTATTACTATGTTATTAACTGATAGAAACTTTAATACTACTTTTTTTGATCCAGCAGGTGGAGGTGATCCTATTTTATATCAACATTTATTTTGATTTTTTGGTCACCCTGAAGTTTA
>b217b4a427d082d97a1a8eeda6939258
GGTACTGGATGAACAGTATATCCTCCATTATCAGGTGGTTTATCACATTCAGGACCTTCAGTAGATTTAGCAATATATTCATTACACATTGCGGGTGTATCTTCTATAGCGGGTGCTGTAAATTTTATAGTAACTATTTTAAATATGCGTTGTCGTGGTATGAGTTTAGAATTAATGCCTTTATTTTGTTGATCAGTTTTATATACTGCTTTTTTATTGTTATTATCATTACCAGTTTTAGCTGGGTGTATTACAATGTTATTAACAGATAGAAATGTAAGTACTACTTTTTTTGAACCAGAAGGTGGAGGAGATCCTGTTCTTTATCAACATCTTTTTTGATTTTTTGGTCACCCTGAAGTTTA
>c1c5fca49a9a54e39b7bedcd65a6c820
GGTACAGGTTGAACAGTTTATCCCCCATTAAGTAGTTATGGTCATAATTCTTCAGGAGTAGACTTAGCTATTTTTAGTCTGCATATTGCAGGAGTTTCTTCAATTGCGGGGTCTATAAATTTTATTACTACTATTATTAATATGAGATCTGACGGAAGTTATTTTTTAAGTTTACCGCTATTTTGTTGGGCAGTATTCATAACGGCTTGATTATTAGTACTTTCTTTACCGGTACTTGCGGGGGCTATTACTATGCTTTTAACGGACAGACAATTCCACACTCAATTTTATATTCCAGCAGGGGGAGGAGATCCTGTATTATTTCAACATTTATTTTGATTTTTTGGTCACCCTGAAGTTTA
>c4ab3e34401a480373df7b6e26245e80
GGAACTGGTTGAACTGTTTATCCCCCGTTAGCTAGTATTCAAAGTCATTCAGGTGGAGCTGTAGATTTTGCAATTTTTAGTTTACATATAGCAGGTGCTTCTTCTTTATTAGGTGCAATTAATTTTATAACTACAATTATAAATATGAGAGCTCCTGGTTTAGCTATGTATAGATTACCTTTATTTGTATGAGCTGTCTTTATAACAGCAATATTATTATTATTATCTTTACCTGTTTTAGCAGGTGCTATAACTATGTTATTAACTGATAGAAATTTTAATACAACATTTTTTGATCCTTCTGGTGGAGGAGATCCTATTTTATATCAACATCTTTTTTGATTTTTTGGTCACCCTGAAGTTTA
>3f13b5c1696afe3c7a7da950cfd71b54
GGTACTGGTTGAACTGTTTATCCTCCATTATCTAGTATTACAGCACATTCGGGAGGAGCGGTAGATTTAGCAATTTTTAGTTTACACCTTTCAGGAGCTTCTTCAATTTTAGGAGCTATTAATTTCATTTGTACAATTTTTAATATGAGAGCTAAAGGAATCTCATTTCACCATTTACCTCTTTTTGTATGGGCGGTTTTAATTACAGCAGTTCTTCTTTTACTATCATTACCAGTATTAGCCGGAGCTATTACAATGTTATTAACAGACAGAAATTTTAATACAACATTTTTTGATCCTGCAGGAGGAGGTGATCCTGTTTTATATCAGCATTTATTTTGATTTTTTGGTCACCCTGAAGTTTA
>5af79502703fef27f1513580850c6847
GGAACAGGATGAACTGTTTATCCTCCTTTAAGTAGTGTTGAAGCTCATTCAGGAGCATCTGTTGATTTAGCTATTTTTAGTTTACATTTAGCAGGTGTTTCTTCTTTATTAGGGGCTATTAATTTTGTTACATCAGTTTTAAATATGCGAGTTGAAGGTTTAGGTATGCATCAATTACCTTTATTTGTATGAGCATTATTTATTACACCTATTTTATTAATTTTAGCTTTACCTGTATTTGCAGGAGCTATTACAATGTTATTAACAGATCGTAATTTTAATACAACATTTTTTGATGCTGCTGGAGGAGGTGATCCTATTTTATATCAGCATTTATTCTGATTTTTTGGTCACCCTGAAGTTTA
>b6c9567e00000a9c1c22d82ed365f8e0
GGAACTGGATGAACAGTTTATCCACCGTTGTCTGGAATAATAGCGCATTCAGGGGGTTCTGTAGATTTGGCTATTTTTAGTTTACATGTTGCTGGTATAGCCTCAATACTTGGTGCTATCAATTTTATAACTACAGTTTTGAATATGAAAACGTGTGGTTTTGGTATGGAGATATTACCACTGTTTGGTTGATCTGTCTGAATTACGGCTTTTTTGTTATTGTTGTCATTACCTGTACTGGCTGGTGGTATTACAATGTTGCTGACGGATCGTAATTTTAATACCAGTTTTTTTGTTACTGAAGGTGGTGGAGATCCTTTGTTGTATCAACACCTTTTTTGATTTTTTGGTCACCCTGAAGTTTA
>da6d3cc3693fef336557312d167da4db
GGTACAGGTTGAACTGTTTATCCTCCTTTAAGAAGAACCTTGGGCCATAGAGGCAATTCTGTAGATTTTGCTATTTTTAGTTTGCACTTGGCTGGACTAGGGTCAATTCTTAGAAGTTTGAATTTTATAATTACTTTTTTTAATTTTCGTAGAATTAGAGAAAGTTTTTCTAGAGTAGGACTTTTTGTTTGAACAGTGGTAGTAACAGCTTTTCTTTTAATTGCTTCTCTTCCTGTCTTAGCTGGTGGTATTACAATATTATTATTCGATCGAAATATTTCTACTTCTTTCTATGACCCTTCAGGGGGAGGAGATCCTGTTCTTTTTCAACATCTTTTTTGATTTTTTGGTCACCCTGAAGTTTA
>4bb4aa2a15c28333f40f235e6aed1034
GGTACTGGTTGAACAGTTTATCCACCCCTTTCAAGAAATTTGGGCCATTCCTCTTTATCTGTTGATATAGTAATTTTTTCTTTACATTTGGCTGGAGCTAGGTCTATTATGGGTGGAATTAATTTTATTAGAACAGTTTCTAATATGCGAACTAAAGGTTTATCTTTAGAACGAACTTCTTTATATGTTTGGGGATTATTATTAACCACTTTGTTATTAGTTTTAAGATTACCTGTTTTAGCAGGTGGTATTACTATACTTTTAACAGACCGTAATATTAATACTTCTTTTTTTGATCCGTCAGGTGGTGGTGACCCTATTTTGTTTGAAACATTATTTTGATTTTTTGGTCACCCTGAAGTTTA
>ec2e43d9d4b5d05f2b166c95b3c27828
GGAACTGGATGAACAGTTTATCCCCCGTTAGCGCATGTACAAGCACATTCTGGAGCTTCTGTTGATTTAGCTATTTTTAGTTTACATTTAGCTGGTATATCTTCAATATTGGGAGCTATAAATTTTATTTGTACTATATTTAATATGCGTGCTCGTGGTATGTTTATGCATAGGTTACCTTTGTTTGTTTGGGCTGTATTAATTACAGCTTTTTTATTAGTATTATCTTTACCAGTTTTAGCAGGATCTATTACTATGTTGTTAACTGATCGTAATTTTAATACTTCTTTTTTTGTACCTAATGGAGGTGGTGATCCTGTTTTATATCAACATTTATTTTGATTTTTTGGTCACCCTGAAGTTTA
>b4b7bd2b40a6868cb90edef87f6faaa5
GGTACAGGATGAACTGTTTACCCTCCATTATCTAGTTATATTTCACATTCAAATGCTAGTGTAGATATAGCAATATTTAGTTTACATATAGCAGGTGCATCATCTATAGCAAGTTCAATTAATTTTATGACAACAATTATAAATATGAGAGTAAAAGGATTAAGTTGATATAGAATGCCTTTATTTATATGATCATTATTTTTAGCATCATTTTTATTAGTTTTTACATTACCAGTTTTAGCAGGTGCAATTACAATGTTATTAACAGATAGAAATTTTAATACAACATTTTTTGATCCAATAGGTGGAGGAGATCCAGTATTATATCAACATTTATTTTGATTTTTTGGTCACCCTGAAGTTTA
>4f2783a3da9138b5501c1a090de8e0dd
GGAACTGGATGAACTGTTTATCCTCCATTGGCTTCAATTGAAAGTCATTCAGGTGGTGCTGTTGATTTAGCTATTTTTAGTCTACATTTAGCAGGTGCATCATCTATTTTAGGTGCTATTAATTTTATTACTACTGTTTTTAACATGCGTTCACCTAATTTACATATGCACAGATTACCATTATTTGTGTGAGCTATTTTTATTACTGCTTGATTATTATTATTATCTTTGCCAGTATTAGCAGGTGCAATAACTATGTTATTAACTGATAGAAATTTTAATACTACTTTTTTTGATCCAGCTGGTGGTGGTGATCCTATTTTATATCAACATTTATTTTGATTTTTTGGTCACCCTGAAGTTTA
>5231b57a7f4c97de245b8c7c353231db
GGTACTGGATGAACTGTTTATCCACCGCTATCTGGTGTAGTATCACATTCAAGTCCTGCTGTCGATTTAGGTATTTTTAGTTTACACATAGCAGGACTATCTTCTCTGTTAGGTGCAATAAATTTCATTACAACAGTTATTACAATGCGAGTAAGAGGTCTAACATTTATACGCTTACCTTTATTCGTGTGAGCTTTATTCATTACTTCATTTTTATTGTTGTTATCGTTACCTGTATTGGCGGGTGCTATAACAATGCTGTTAACAGACAGAAATTTCAACACTTCTTTCTTTGACCCGGCTGGTGGAGGTGATCCTATCTTGTATCAGCATTTATTTTGATTTTTTGGTCACCCTGAAGTTTA
>93061a32920e032578f6866b2b4b92b3
GGTACAGGTTGAACTGTTTATCCCCCATTATCTACTATTGTGTATAGTCCTGGGGCTTCTGTTGATTTCCTTATAGGTTCTTTGCATTTAGCCGGTTTATCTTCCCTTTTAGGTGCAATAAATTTTATAGTAACCTTTATACATATGAGATCATTTAAACCTCTTGATATACCTTTGTTTGCATGATCCATTTTTGTCACGTCAGTTTTATTACTATTAGCTGTTCCAGTTTTAGCTGGTGGGTTAACTATGTTAATAACAGATCGGCATTTTGGTACATGTTTTTTTGACCCGTTTTCAGGTGGAGATCCGATTTTATATCAGCACATATTTTGATTTTTTGGTCACCCTGAAGTTTA
>3af20326e0dfbbc1de269321a47f935e
GGTACTGGTTGAACTGTTTATCCCCCATTGTCTGGTATAGAAGGCCATGCAGGGGCTTCTGTTGATTTAGCTATTTTTAGTCTACATTTAGCGGGAGCTTCATCAATTCTAGGAGCAATAAATTTTATTGTTACCATAATAAATATGAGAGCTCGAGGATTATCAATGCATAGATTACCTTTATTCTGTTGGTCTATTCTTATAACAGCCATATTACTTTTATTATCATTACCCGTATTAGCTGGAGCTATAACTATGTTACTGACAGATAGAAACTTTAATACTTCATTTTTTAATCCTGCAGCAGGGGGTGATCCTGTATTATATCAACACCTTTTTTGATTTTTTGGTCACCCTGAAGTTTA
>4c7368894bb3a7bbad6c4112ca77f8c6
GGAACAGGTTGAACTGTATATCCCCCTCTAAGGAGTAATATTGCGCATGCCGGGGCTTCGGTGGATTTTGCTATTTTCTCTTTACATTTAGCAGGGATTTCGTCTTTATTAGGGGCAGTAAATTTTATTAGAACAGTAGGTAACTTGCGAGCATTAGGGATAGGGTTGGACAATGTGCCCCTGTTTGCTTGATCTGTGTTAATTACGGCTGTGTTGTTATTATTATCTTTACCAGTGTTGGCTGGGGCTATTACAATATTGCTAACAGACCGAAACTTAAATACGGCTTTTTATGATGTTGCAGGAGGAGGGGACCCTGTGCTTTACCAACATTTATTTTGATTTTTTGGTCACCCTGAAGTTTA
>bde4e004fa11343274c5363b0628dc63
GGTACTGGTTGAACAGTTTATCCTCCATTATCAGGTATAATAGCTCACTCCGGAGGATCAATAGATTTAGCTATATTTAGTTTACATCTATCTGGTGTTTCTTCAATAGCAGGTTCAATTAATTTTATGACAACTATTATAAATATGAGAGTAAAAGGATTAACTATATATAGAATGCCTTTATTTATTTGAGCTGTTTTTTTAACAGCATTTTTATTAGTATTTTCTTTACCCGTTTTAGCAGGAGCTATTACTATGTTATTAACAGATCGTAATTTTAATACTACGTTTTTTGATCCAGCTGGTGGTGGTGATCCAATTTTATATCAACATTTATTTTGATTTTTTGGTCACCCTGAAGTTTA
>65ea467edfa7e220f9261ab6246140b2
GGAACTGGTTGAACAGTATATCCTCCATTATCTAATAGTGAATTTCATTCTGGTTCGTCAGTAGATCTTGCTATTTTTAGTTTACACATTGCTGGTGCTTCATCTATTGCTGGTGCTATAAATTTTATATCAACAATTTTTAATTGTCGAGCTAGAGGTATGACATTTATGAGAATGCCTTTATTTGTTTGAGCTGTTTTAATAACAGCTTTTTTATTATTATTGTCTTTACCTGTTTTGGCTGGTGGTATTACTATGTTATTAACTGATCGTAATATTTCAACTTCGTTTTTTGATCCTGCGGGTGGTGGTGATCCTATTCTTTATCAACATCTTTTTTGATTTTTTGGTCACCCTGAAGTTTA
>769dfaaf455110a3965701a07ca0171a
GGTACAGGTTGAACTGTTTATCCACCTCTTTCAAGAAATTTGGGCCATTCCTCTTTATCTGTTGATATAGTAATTTTTTCTTTACATTTGGCTGGAGCTAGGTCTATTATGGGTGGAATTAATTTTATTAGAACAGTTTCTAATATGCGAACTAAAGGTTTATCTTTAGAACGAACTTCTTTATATGTTTGGGGATTATTATTAACCACTTTGTTATTAGTTTTAAGATTACCTGTTTTAGCAGGTGGTATTACTATACTTTTAACAGACCGTAATATTAATACTTCTTTTTTTGATCCGTCAGGTGGTGGTGACCCTATTTTGTTTGAAACATTATTTTGATTTTTTGGTCACCCTGAAGTTTA
>813a6ebcbede0699280cb95fc641a6b5
GGTACTGGATGAACAGTATATCCCCCTTTATCCGGTATCCAAGCTCATTCAGGAGGTTCGGTTGATTTAGCAATCTTCAGTTTACATTTAGCTGGTGCTTCTTCAATTTTAGGTGCAATTAATTTTATTACTACAGTTTTTAATATGAGATCTCCTCATTTAGAAATGCATAAAATACCTCTATTTGTTTGAGCTGTTTTAATAACAGCTTTCTTGTTATTATTATCATTACCAGTTTTAGCGGGTGCAATAACTATGTTATTGACTGATAGAAATTTTAATACTACTTTTTTTGATCCTGCAGGAGGTGGTGATCCTATTTTATATCAACATTTATTTTGATTTTTTGGTCACCCTGAAGTTTA
>df1fcb90e645034705224b9c4898d89d
GGTACTGGTTGAACAGTATATCCTCCCTTGTCTGGAATAAGCGCGCATGGTGGTGGTTCCGTCGATTTAGCTATATTTAGTTTACACTTAGCTGGTATTTCCTCAATTTTGGGTGCTATTAATTTTATTGTTACGATTGTAAATATGCGGGCTAATGGTATGAGTTTTCATACGGCCCCTTTATTTGTTTGGGCAGTACTAATTACCGTAATTTTATTGTTACTTTCACTACCAGTACTTGCTGGCGCTATTACAATGTTGCTAACTGATAGGAATTTTAACACTTCATTTTTTGTAGCTAGTGGAGGTGGAGATCCCGTGCTTTATCAGCATTTATTTTGATTTTTTGGTCACCCTGAAGTTTA
>93ff3b517adae61cf25838e9694e0c13
GGAACAGGTTGAACAGTTTACCCTCCTTTAGCAGGTATTGAAGCACATTCAGGTGGTTCAATTGATTTAGCAATTTTTAGTTTACATTTAGCTGGAGCATCTTCTATTTTAGGAGCAATGAACTTTATTACTACAGTAATTAATATGAGAGCTCCGGGATTAAAAATGCATAGAATTCCATTATTTGTTTGAGCAATTTTTATTACTGCTTTTTTATTATTGTTATCATTACCTGTTTTAGCAGGTGCAATTACTATGTTATTAACTGATAGAAATTTTAATACTACATTCTTTGATCCAGCAGGAGGTGGTGATCCAATTTTATATCAACATTTATTTTGATTTTTTGGTCACCCTGAAGTTTA
>6119809fad922faead33cc2f3a3da141
GGTACTGGTTGAACAGTTTACCCGCCATTAAGTGGTGTTTTTGCACATTCTGGAGCAGCGGTCGATTTAGCATGTTTTAGTTTACATGTTGCTGGAGTGTCTTCAATAGCGGGGGCTATTAATTTTATTGCAACTATTTGTAATATGCGTTGTCGTGGAATGTTTTTTAGTAGACTGCCGTTATTTATTTGAACTGTACTGATTACAGCAATTTTATTATTATTATCACTACCTGTACTTGCAGGTGCGCTGACAATGTTAATTGCAGACAGGAATTTAAATACGTCATTTTTTGATTCAGCCGGAGGTGGTGATGAGCTTTTGTATCAACACTTATTTTGATTTTTTGGTCACCCTGAAGTTTA
>5486ed2330de26cf25da5a383da5add9
GGAACAGGTTGAACAGTTTATCCTCCGTTAGCAGGAAAAGCATCTCATTCTGGTGCATCTGTTGACATTGCTATTTTTAGTTTACATTTAGCTGGTGCTTCATCGCTTTTAGGAGCTGTTAATTTTATCACGACTATTATCAATATGCGAGCACCTGGTATGTACATGCATATGTTACCTTTATTTGTTTGAGCAGTTTTTATTACTGCTTTTTTATTATTGTTATCATTACCTGTTTTAGCTGGTGCTATCACAATGTTATTAACTGATCGAAATTTTGGTACTAGTTTTTTTGTTCCAAATGGTGGTGGTGACCCGCTTCTATATCAACATTTATTTTGATTTTTTGGTCACCCTGAAGTTTA
>f2f5bea9bfecb27b8c73fa479d3f6158
GGAACTGGTTGAACTGTTTATCCTCCATTATCAGGAATACAAGCGCATTCTGGAGGTTCTGTAGATTTAGCTATTTTTAGTTTACATTTAGCAGGTGCTTCTTCTTTATTAGGAGCTATAAATTTTATTACTACAGTATTTAATATGAGATCACCTCAATTAGAAATGCATAAATTACCTTTATTTGTATGGGCAATTTTAATTACAGCATTTTTATTATTATTATCTTTACCAGTATTAGCAGGTGCTATTACTATGTTATTAACTGATAGAAATTTTAATACAACTTTTTTTGATCCTGCAGGGGGAGGAGATCCTATTTTATATCAACATTTATTTTGATTTTTTGGTCACCCTGAAGTTTA
>634e5297ee0c796af943f90a720694dd
GGTACAGGTTGAACAGTATATCCTCCTTTAGCAAGTATTCAAAGTCATTCAGGTGGAGCAGTTGATTTTGCTATTTTTAGTTTACATATTGCTGGAGCATCATCTTTATTAGGTGCTATAAATTTTATTACAACAATTATAAATATGAGATCACCTGGTTTATATTTTTATAGGTTACCATTATTTGTTTGAGCAGTATTTATAACTGCGATATTATTATTATTATCTTTACCAGTATTAGCAGGTGCTATTACAATGTTATTAACTGATCGTAATTTTAATACAACTTTTTTTGATCCTGCAGGTGGTGGAGATCCAATATTATATCAACATTTATTTTGATTTTTTGGTCACCCTGAAGTTTA
>8663d1fe3f153935a93e2448f4dd8a45
GGTACTGGTTGAACTGTTTACCCACCTTTAAGTAGTATATTTGTACATTCAGGTGGGTCTGTAGATTGTGCAATTTTATCATTACATTTAGCTGGTGCATCTTCAATTTTAGGAGCAATAAATTTTATATGTACAATTTTTAATATGCGAAGTTGTGGTTTATATATTGATAGGTTACCTTTATTTTGTTGATCAATGGTAATTACAGCATTTTTATTAGTATTATCATTACCTGTATTAGCAGGAGCTATAACCATGTTATTAACAGATAGGAATTTTAATACTAGTTTTTTTAATAGCGAATCGGGTGGGGATCCTATACTGTTTCAGCATTTATTTTGGTTTTTTGGTCACCCTGAAGTTTA
>82441f38323cf7483c8c0f78cec73498
GGTACTGGTTGAACTGTTTACCCTCCATTAGCAGGAATTACAGCACATTCAGGTGGTTCTGTAGATTTAGCAATTTTTAGTTTACACCTTTCTGGTGCAGCTTCAATTTTAGGTGCAATTAATTTTATTTGTACTATTACAAACATGAGATCAAAAAGTCTTCCATTTCATAGACTTCCTTTATTTGTTTGGTCGATTTTTATAACAGCATTTTTACTATTATTATCTTTACCTGTACTTGCAGGTGCAATAACAATGCTATTAACTGATAGAAACTTTAATACTACTTTTTTTGATCCGGCTGGTGGTGGTGACCCTGTATTATATCAACATTTATTTTGGTTTTTTGGTCACCCTGAAGTTTA
>36d690bb7fdd9084ff99655ca1217734
GGTACTGGTTGAACTGTATATCCTCCTTTAGCTAGTGTAGAAAGTCATTCAGGTGGAGCAGTAGATTTTGCAATATTTAGTTTACATTTAGCAGGCGCATCTTCTCTTTTAGGTGCAATGAACTTTATATCAACTATTTTAAATATGAAATCATCTGAAATACTAATGTATTTAATTCCATTATTTGTATGGGCTATATTTTTTACAGCTATTTTATTATTATTATCTTTACCTGTATTAGCAGGTGCGATAACAATGTTATTAACTGATAGAAATTTTAATACAACTTTCTTCGATCCAGCAGGAGGTGGTGATCCTATTTTATATCAACATTTATTTTGATTTTTTGGTCACCCTGAAGTTTA
>8eb5fcc1425f790fb1082f864189b826
GGTACTGGATGAACTGTTTATCCTCCGTTGTCTAGTATTACTGCTCATTCAGGAGGGTCTGTTGATCTGGCGATTTTCAGTCTTCATTTATCTGGAGCTGCTTCTATTCTTGGAGCAATTAACTTTATATGTACTATAACTAATATGAGAGCGAAAAGTTTACCATTTCATAGATTACCTCTATTTGCTTGGTCAATTTTTATAACAGCTTTCTTATTACTTTTATCGTTACCAGTTTTAGCAGGAGCTATTACTATGTTATTAACTGATCGTAATTTTAATACAACATTTTTTGATCCAGCTGGAGGTGGAGATCCTGTATTATTTCAGCATCTTTTCTGATTTTTTGGTCACCCTGAAGTTTA
>c381f0a511369ea0af4e793373090d9e
GGAACTGGATGAACTGTTTATCCTCCATTAGCAGGTATTACAGCGCACTCAGGAGGTTCTGTAGATTTAGCAATTTTTAGTTTACACCTTTCTGGTGCAGCTTCTATTTTAGGTGCAATTAATTTTATTTGTACTATTACAAACATGAGATCAAAAAGTTTACCATTTCATAGACTTCCATTATTTGTTTGGTCTATTTTTTTAACAGCATTTTTATTATTATTATCTTTGCCTGTTTTAGCAGGTGCAATAACAATGTTGTTAACTGATAGAAACTTTAATACTACTTTTTTTGATCCAGCTGGTGGTGGTGATCCTGTTTTATACCAACACTTATTTTGGTTTTTTGGTCACCCTGAAGTTTA
>662ddb6910793385ceabc89fbbd4792e
GGAACTGGTTGAACTGTATATCCACCTTTATCAGGTATTGAAAGTCATTCAGGAGGTTCAGTAGATTTAGCTATTTTTAGTTTACATTTAGCTGGTGCATCTTCTATTTTAGGAGCAATAAACTTTATTACTACTGTATTAAATATGCGTGTTCCAAACTTTAAAATGCATAAAATTCCTTTATTTGTTTGAGCTATATTTATTACTGCAATTTTATTATTATTATCATTACCTGTATTAGCTGGAGCTATTACTATGTTATTAACTGATAGAAATTTTAATACTACTTTCTTTGACCCATCGGGAGGAGGTGATCCTATTTTATATCAACATTTATTTTGATTTTTTGGTCACCCTGAAGTTTA
>574511e22a7d1cdd736e716bf02df29c
GGTACTGGTTGAACTGTATATCCTCCTTTAAGTGCAATTCAAGCACATTCTGGTGGATCTGTAGATTTAGCTATATTTAGTTTACACGTTGCAGGTGCATCATCTATTTTAGGAGCTATTAATTTTATAGTAACTATATTAAATATGAGAACTCCTGGAATGACTATGCATAAATTACCTTTATTTGTTTGAACTGTTTTTGTTACTGCGATATTATTATTATTATCATTACCAGTATTAGCTGCAGGAATTACGATGTTATTAACAGATCGTAATTTTAATACAACTTTCTTTGATCCTGCTGGTGGTGGTGATCCTATATTATATCAACATATTTTTTGATTTTTTGGTCACCCTGAAGTTTA
>7c2fae658d336e17278a232c36111051
GGTACTGGTTGAACTGTATATCCTCCATTAGCAGGTATTGAATCACATATAGGTGCATCTGTAGATTTAGCAATTTTTAGTTTACATATTGCAGGTGCTTCTTCAATTTTAGGTTCTATAAATTTTATTACAACAGTATTAAATATGCGTATTGCTAATTTATATTTTCATAAGCTTCCTCTTTTTGTATGATCTGTATTTATTACTACAATTTTATTATTATTATCATTACCAGTATTAGCTGGTGCTATTACAATGTTATTAACAGATCGAAATCTTAATACATCATTTTATATACCAAGTGGTGGTGGTGATCCGATATTATATCAACATTTATTTTGATTTTTTGGTCACCCTGAAGTTTA
>1a496068f4005e5d9e789ac6e861704c
GGAACTGGTTGAACTGTTTATCCTCCGTTAGCAGGAAAAGCATCTCATTCTGGTGCATCTGTTGACATTGCTATTTTTAGTTTACATTTAGCTGGTGCTTCATCGCTTTTAGGAGCTGTTAATTTTATCACGACTATTATCAATATGCGAGCACCTGGTATGTACATGCATATGTTACCTTTATTTGTTTGAGCAGTTTTTATTACTGCTTTTTTATTATTGTTATCATTACCTGTTTTAGCTGGTGCTATCACAATGTTATTAACTGATCGAAATTTTGGTACTAGTTTTTTTGTTCCAAATGGTGGTGGTGACCCGCTTCTATATCAACATTTATTTTGATTTTTTGGTCACCCTGAAGTTTA
>7a6454b33b412a29abc5760d7b876ef1
GGAACTGGTTGAACTGTTTATCCACCATTAAGTGATTGAGCTTATCATCCTACAGCTTCTGTTGATTTTGCTATTTTTAGTTTACATTTAGCAGGTGTTTCTTCATTATTAGGAGCTATTAATTTTATTGTTACTATTTTTAATATGAGAGCTCCAGGTATGGGTATGAATAAATTACCTTTATTTTGTTGGGCAGTTTTAATTACAGCTTTTTTATTATTATTATCATTACCTGTTTTAGCAGGTGCTATTACAATGTTATTAACTGATAGACAATTTAATACTAGTTTTTATGATCCTTTAATGGGTGGTGATCCAGTTTTATATCAACATCTATTTTGATTTTTTGGTCACCCTGAAGTTTA
>cffe79e2ebb0abcb2940b7a891c56df0
GGTACTGGTTGAACAGTTTATCCTCCTCTTTCAACTTTACTTTATCATCCTGGAGTTAGTGTTGATTTTTTAGTGGGATCTTTACATTTAGCAGGTCTATCATCTTTATTTGGATCAATCAATTTTATTGTAACATTTGTACATATGCGTACATTTAAACCATTAGATGTAGCTTTATTTGCTTGATCAATACTAGTAACATCTTTTTTATTATTATTAGCTGTTCCTGTTTTAGCTGGAGGTTTAACAATGTTAATTACAGATAGACATTTTGGTACATGTTTTTTTGATCCATTTTCCGGAGGAGATCCTATTTTATTTCAACATATTTTTTGATTTTTTGGTCACCCTGAAGTTTA
>ae2a077bd23fa3ec8e490ebac7095e9d
GGTACTGGATGAACTGTTTACCCTCCTTTATCAGGTATTGAAAGTCATTCAGGAGGTTCAGTAGATTTAGCTATTTTCAGTTTACATTTAGCTGGTGCATCTTCTATTTTAGGAGCAATAAACTTTATTACTACTGTATTAAATATGCGTGTTCCAAACTTTAAAATGCATAAAATTCCTTTATTTGTTTGAGCTATATTTATTACTGCAATTTTATTATTATTATCATTACCTGTATTAGCTGGAGCTATTACTATGTTATTAACTGATAGAAATTTTAATACTACTTTCTTTGACCCATCGGGAGGAGGTGATCCTATTTTATATCAACATTTATTTTGATTTTTTGGTCACCCTGAAGTTTA
>c948be4a1fb21f33b3d1389a4815b500
GGAACAGGATGAACTGTTTATCCTCCTCTTTCTGGGATAAAAGGTCATCCTGCACCATCTATAGACCTTGCAATTTTTAGTTTGCATATGGCGGGTATCTCTTCTATCTTAGGCGCTGTTAACTTTATAACAACAATATTATGTTTACGTGTAGGTGGTATTACTTTTGAACGTTTAACTTTATTTGTTTGATCTGTGTTATTGACAGCTATATTATTATTATTATCTTTACCTGTTTTAGCTGGGGGAATAACAATGTTATTGTTTGACCGAAATTTTAAAACCGTATTTTTTGATCATATCGGTGGAGGTGATCCTCTTCTTTATCAACATTTATTTTGATTTTTTGGTCACCCTGAAGTTTA
>631afeeb6a9378bc8b0b2dcf6907cc8b
GGAACTGGATGAACAGTTTATCCCCCATTATCTGGTATTGAAGCACATTCGGGACCTGCAGTGGATTTAGCTATTTTTAGTTTACATTTAGCTGGCGCTTCTTCAATAGCTGGCGCTATAAATTTTATTTGTACAATTTTAGTTCTTAATTCTCGCGGTTTAACATATCATCGTTTTTCTTTGTTTGTTTGATCCGTATTAATTACAGCTGTTTTACTATTATTATCTTTACCTGTTTTAGCGGGAGGTATTACTATGTTACTAACTGATCGAAATTTAAATACTTGTTTTTTTGACGCTTCTGGTGGTGGTGATCCTATATTATATCAACATTTATTTTGATTTTTTGGTCACCCTGAAGTTTA
>3dd4d66cbe6ced728524dfdac5813976
GGAACAGGTTGAACTGTTTACCCTCCATTGTCAGGTATTATAGCGCATTCTGGTGGTTCTGTAGATTTAGCTATTTTTAGTTTACATGTTGCTGGTATAGCTTCTATATTGGGAGCTATTAATTTTATTACTACTGTTTTAAATATGAGAACGTGTGGTTTAGGTATGGAAATGTTGCCTTTATTTTGTTGAGCTGTTTGAATTACTGCTTTTTTATTATTATTATCGTTACCCGTACTAGCTGGGGGTATTACTATGTTATTAACTGATCGTAATTTTAATACAAGTTTTTTTGTGAGTAGTGGTGGTGGTGATCCTTTATTATATCAACATCTTTTTTGATTTTTTGGTCACCCTGAAGTTTA
>d497b74d0538b704b6ccb93ea8ed92b6
GGAACTGGATGAACTGTTTATCCTCCACTTTCAAGTGGTACGTCTCACTCTGGTGGAGCTGTTGATCTAGCTATCTTTAGTTTACATCTTTCAGGAGCTTCATCAATTTTAGGAGCAATTAACTTTATATGTACCATTTTTAATATGCGAGTGAAAAGTTTGTCATTTCACAACTTACCTCTTTTTGTTTGGGCTGTTTTAATTACAGCTTTTTTATTATTGTTGTCTTTACCTGTATTAGCTGGAGCGATAACAATGTTACTGACTGATAGAAACTTTAACACTACTTTTTTTGATCCAGCTGGGGGAGGAGATCCTGTACTGTATCAACATCTGTTTTGATTTTTTGGTCACCCTGAAGTTTA
>7b09b4715b040f03ed443fb51012cbf9
GGTACAGGTTGAACTGTATATCCTCCATTGTCAGGTATTATAGCGCATTCTGGTGGTTCTGTAGATTTAGCTATTTTTAGTTTACATGTTGCTGGTATAGCTTCTATATTGGGAGCTATTAATTTTATTACTACTGTTTTAAATATGAGAACGTGTGGTTTAGGTATGGAAATGTTGCCTTTATTTTGTTGAGCTGTTTGAATTACTGCTTTTTTATTATTATTATCGTTACCCGTACTAGCTGGGGGTATTACTATGTTATTAACTGATCGTAATTTTAATACAAGTTTTTTTGTGAGTAGTGGTGGTGGTGATCCTTTATTATATCAACATCTTTTTTGATTTTTTGGTCACCCTGAAGTTTA
>b2c6d1b7450c5a4c7ba94edf973167ba
GGTACAGGTTGAACTGTTTATCCTCCACTTGCATCAGTCGAAGGTCATTCAGGGCCAGCTGTTGATATTGCAATTTTTAGTCTTCATTTAGCAGGAGCTTCTTCAATTATGGGAGCAATTAACTTTATTACTACCATTATTAATATGAGGCCTTTAGGAGTTGGTTTCCATATGTTACCTTTATTTGTTTGAGCAGTATTTATTACTGCTTTCCTATTATTATTATCATTACCAGTTTTAGCAGGAGGTATTACTATGCTTTTAACAGATAGGAACTTTAATACATCTTTTTTCGTACCTTCTGGAGGAGGAGATCCTTTATTATATCAACATTTATTTTGATTTTTTGGTCACCCTGAAGTTTA
>3b66da03f0cd9dbf4763e1c07a530c8f
GGTACTGGTTGAACTGTATACCCACCTTTAAGTAGTGTCCAAGCACATTCAGGCCCTTCGGTTGATCTTGCGATTTTTAGCCTTCACCTAGCGGGAGCTTCTTCTCTTTTAGGGGCCATTAATTTTATCACTACCATTTTAAATATGCGAGCACCCGGCTTATCTATGCATAGATTGCCCCTAATGGTATGAGCTGTTCTTATTACGGCCATTCTTTTATTGCTTTCATTGCCTGTATTGGCGGGAGCGATTACAATGCTTTTAACAGATAGAAATTTCAACACTACATTTTTTGATCCCGCAGGCGGAGGTGACCCTCTTTTATACCAGCATTTATTTTGGTTTTTTGGTCACCCTGAAGTTTA
>3143ac9a132bd9f07d5874bfdf3c3e0f
GGTACTGGATGAACTGTTTATCCGCCATTGTCAAGTGTAACAGGTCATAGCGGTGGGGCTGTTGATCTTGCTATCTTTAGCTTACACCTATCTGGAGCAGCTTCTATTTTAGGTGCTATAAATTTTATCTGCACTATCACCAACATGAGATCAAAAAGTCTGCCTTTTCACAGATTACCTTTATTTGTTTGGGCAATTTTTATTACAGCATTTTTGCTGCTTTTATCTTTACCAGTATTAGCAGGAGGTATTACAATGCTATTAACTGATAGAAACTTCAACACTACTTTTTTTGACCCGGCAGGCGGAGGCGATCCAGTGCTTTACCAGCATTTGTTCTGATTTTTTGGTCACCCTGAAGTTTA
>42e1bb7ababf5e010c9e3cba0850c735
GGAACTGGTTGAACAGTATATCCTCCTTTATCAAGTATTCAAAGCCACTCTGGTGGTGCTGTAGATTTTGCAATATTTAGTTTACATATTGCAGGGGCCTCTTCTTTATTAGGTGCCATTAATTTTATAACTACTGTATTAAATATGCGAAGTCCTGGTCTTTATATGTATAGATTACCGTTATTTGTATGAGCAGTTTTTGTAACTGCAATTTTATTATTATTATCTTTACCAGTATTAGCAGGTGCTATTACAATGTTATTAACTGATCGTAATTTTAATACTACATTTTTTGATCCTGCGGGTGGTGGTGATCCTATATTATATCAACATTTATTTTGATTTTTTGGTCACCCTGAAGTTTA
>15d69d986f95a88a92c86d594c9e7693
GGTACTGGATGAACTGTTTATCCCCCGTTAGCTAGTATTCAAAGTCATTCAGGTGGAGCTGTAGATTTTGCAATTTTTAGTTTACATATAGCAGGTGCTTCTTCTTTATTAGGTGCAATTAATTTTATAACTACAATTATAAATATGAGAGCTCCTGGTTTAGCTATGTATAGATTACCTTTATTTGTATGAGCTGTCTTTATAACAGCAATATTATTATTATTATCTTTACCTGTTTTAGCAGGTGCTATAACTATGTTATTAACTGATAGAAATTTTAATACAACATTTTTTGATCCTTCTGGTGGAGGAGATCCTATTTTATATCAACATCTTTTTTGATTTTTTGGTCACCCTGAAGTTTA
>a41df0118cc1d58637491d4ab751dd63
GGAACAGGTTGAACAGTTTATCCCCCACTATCTGGTATAGATTCTCATTCAGGGGCTGCAGTAGATACAGCTATTTTAAGTTTACATATAGCAGGTATTTCTTCTATTGCTGGGGCAATTAATTTTATTGTAACAATTTTAAATATGCGTATGCGTGGTATGACTTTATTACATATGCCTTTATTTGTATGGTCTATTTTAATTACAGCTTTTTTATTATTATTATCTTTACCTGTTTTAGCTGGAGCTATAACCATGCTTTTATCTGACCGTAATTTAGGTACTTCTTTTTTTGAATATACAGGAGGAGGTGATCCTATTTTATATCAACATCTTTTTTGATTTTTTGGTCACCCTGAAGTTTA
>4359a9a3f0ebe3c8043fd6019ed85c3b
GGTACTGGTTGAACTGTTTATCCTCCTTTGAGATCTTTTCAAGCTCATTCAAGACAATCAGTTGATATAGTAATTTTTTCTCTTCATCTAGCTGGTGTTAGTTCTATTTTAGGTAGAATTAATTTTATTTCTACTATTATAATAATACGAATTATAGGTTTAACTATAGAACGAACTTCACTTTTTATTTGAGCTACGTTACTAACTACTTTTCTTTTAGTTTTATCTTTACCAGTTTTAGCAAGAGCTATTACTATATTATTAAGAGATCGAAATATTAATACTTCTTTTTTTGATCCTTCAGGTGGAGGGGATCCTATTTTATTTGAAACATTATTTTGATTTTTTGGTCACCCTGAAGTTTA
>dcac91f6eafcde2a11cb725c8622e4c5
GGTACTGGTTGAACTGTTTATCCACCTTTATCAGGTATTGAAAGTCATTCAGGAGGTTCAGTAGATTTAGCTATTTTTAGTTTACATTTAGCTGGTGCATCTTCTATTTTAGGAGCAATAAACTTTATTACTACTGTATTAAATATGCGTGTTCCAAACTTTAAAATGCATAAAATTCCTTTATTTGTTTGAGCTATATTTATTACTGCAATTTTATTATTATTATCATTACCTGTATTAGCTGGAGCTATTACTATGTTATTAACTGATAGAAATTTTAATACTACTTTCTTTGACCCATCGGGAGGAGGTGATCCTATTTTATATCAACATTTATTTTGATTTTTTGGTCACCCTGAAGTTTA
>13e786bd08f65fde0d56c3e77a8c84f7
GGTACTGGATGAACTGTTTATCCACCGTTAAGTGGAAAATTAGCTCATTCAGGTAATGCTGTTGATTTAGGAATTTTTAGTCTACATATAGCAGGAATATCTTCTATTGCAGGAGCAATTAATTTTATAGTTACAATTTTTTTTTTAAAGATTAAAGGTTTGACTGTATTTAGAAAAAGTTTATATGCTTGAGCTGTTTTATTAACAGCAATTTTATTGTTATTATCTTTGCCAGTTTTAGCGGGAGCAATTACAATGTTGTTAACCGATCGAAATTTTAATAGTGTATTTTTTGAACCTGAATGTGGTGGAGATCCTATTCTTTTTCAACATCTTTTTTGATTTTTTGGTCACCCTGAAGTTTA
>8a2a6273c81ed4905124eb3a7353994a
GGTACTGGATGAACTGTTTATCCTCCTTTATCAGGTATTGAAAGTCATTCAGGAGGTTCAGTAGATTTAGCTATTTTTAGTTTACATTTAGCTGGTGCATCTTCTATTTTAGGAGCAATAAACTTTATTACTACTGTATTAAATATGCGTGTTCCAAACTTTAAAATGCATAAAATTCCTTTATTTGTTTGAGCTATATTTATTACTGCAATTTTATTATTATTATCATTACCTGTATTAGCTGGAGCTATTACTATGTTATTAACTGATAGAAATTTTAATACTACTTTCTTTGACCCATCGGGAGGAGGTGATCCTATTTTATATCAACATTTATTTTGATTTTTTGGTCACCCTGAAGTTTA
>6e89a5fcb0cf9f099a925a377c969e50
GGTACTGGATGAACTGTTTATCCTCCATTATCTAGAAATTTAGGTCATTCTTCTTTAGGAGTAGACATAGTTATTTTTTCTTTACATTTGGCAGGAGCTAGATCAATTCTAGGAAGTATTAATTTTATTAGAACTATTTCTAATATACGAAGAAAGGGAATTTCCTTGGAACGAACTTCTTTATATGTTTGATCTTTATTTTTAACAACTATTTTACTAATTTTAAGACTTCCTGTTTTAGCGGGAGGTATTACAATATTACTAACAGATCGTAATATTAATACTTCTTTTTTTGATCCTTCGGGGGGAGGAGACCCAATTTTATTTGAAACTTTATTTTGATTTTTTGGTCACCCTGAAGTTTA
>6fae76fdce8fcc023343f58660bc57ff
GGAACTGGTTGAACTGTTTATCCCCCGTTAAGTAGTATAGAGGCACATCCCACAGCTGCTGTTGATTTTGCCATATTTAGTTTACATTTAGCAGGTGTCGCTTCTTTATTGGGTGCGATAAATTTTATTGTTACAATTATTAATATGAGAGTTCCCGGTTTACATATGAGCTTAATACCCTTATTTGTATGGTCTGTTCTAATTACTGCAGTATTGTTACTTTTATCTTTACCGGTTCTTGCTGCTGCAATTACTATGTTGCTAACAGATAGAAATTTCAATACTTCTTTTTTTGATCCAACAGGGGGTGGTGATCCGATTCTTTATCAACACCTTTTTTGATTTTTTGGTCACCCTGAAGTTTA
>feb0da66f1f92d4656e09b4bb22c9a8c
GGAACTGGTTGAACTGTATATCCCCCTTTATCTAGTATACATGCACATTCAGGAGGTTCTGTAGATTTAGCTATATTTAGTTTACATATAGCGGGTGCTTCTTCTTTATTAGGTGCTATTAATTTTATAACAACAATTTTTAATATGAGATCACCTTTATTAGAAATGCATAAAATACCTTTATTTGTTTGAGCTATTTTAATTACAGCTTTTTTACTTCTACTATCTTTGCCAGTGTTAGCAGGCGCTATTACTATGTTATTAACTGATCGTAATTTTAATACAACATTTTTTGATCCTGCAGGAGGTGGTGATCCAATATTATATCAACATTTATTTTGATTTTTTGGTCACCCTGAAGTTTA
>572a182624e95ba3c7d34b792ea94ce1
GGAACAGGATGAACTGTTTATCCTCCGTTAGCAGGAAAAGCATCTCATTCTGGTGCATCTGTTGACATTGCTATTTTTAGTTTACATTTAGCTGGTGCTTCATCGCTTTTAGGAGCTGTTAATTTTATCACGACTATTATCAATATGCGAGCACCTGGTATGTACATGCATATGTTACCTTTATTTGTTTGAGCAGTTTTTATTACTGCTTTTTTATTATTGTTATCATTACCTGTTTTAGCTGGTGCTATCACAATGTTATTAACTGATCGAAATTTTGGTACTAGTTTTTTTGTTCCAAATGGTGGTGGTGACCCGCTTCTATATCAACATTTATTTTGATTTTTTGGTCACCCTGAAGTTTA
>8006f9170e185799dad01a323a158e81
GGTACTGGATGAACTGTTTATCCCCCATTATCTGGTATTGAAGCACATTCGGGACCTGCAGTGGATTTAGCTATTTTTAGTTTACATTTAGCTGGCGCTTCTTCAATAGCTGGCGCTATAAATTTTATTTGTACAATTTTAGTTCTTAATTCTCGCGGTTTAACATATCATCGTTTTTCTTTGTTTGTTTGATCCGTATTAATTACAGCTGTTTTACTATTATTATCTTTACCTGTTTTAGCGGGAGGTATTACTATGTTACTAACTGATCGAAATTTAAATACTTGTTTTTTTGACGCTTCTGGTGGTGGTGATCCTATATTATATCAACATTTATTTTGATTTTTTGGTCACCCTGAAGTTTA
>76375f622ea5c4e089fd49eb60a11ebe
GGAACTGGATGAACTGTATACCCACCACTTAGTAGTGTACAGGCTCACTCAGGACCTTCTATTGATTTAGCAATTTTTAGTTTACACTTAGCCGGAGCCTCTTCAATTTTAGGTGCTATTAACTTTATAACCACTATTTTAAATATGCGGGCGCCCGGATTATCTATGCATAGATTGCCGTTAATGGTGTGGGCTGTGTTAATAACAGCAGTTCTTTTATTATTGTCTTTACCCGTTTTAGCGGGAGCAATTACTATGCTTTTAACAGATAGAAATTTTAATACAACATTTTTTGATCCAGCAGGAGGAGGAGATCCTTTACTGTACCAGCATTTATTTTGATTTTTTGGTCACCCTGAAGTTTA
>24ddce05284ed8500dedd6b2d968f7c3
GGAACTGGTTGAACAGTTTATCCTCCCCTTTCAAGAAATTTGGGCCATTCCTCTTTATCTGTTGATATAGTAATTTTTTCTTTACATTTGGCTGGAGCTAGGTCTATTATGGGTGGAATTAATTTTATTAGAACAGTTTCTAATATGCGAACTAAAGGTTTATCTTTAGAACGAACTTCTTTATATGTTTGGGGATTATTATTAACCACTTTGTTATTAGTTTTAAGATTACCTGTTTTAGCAGGTGGTATTACTATACTTTTAACAGACCGTAATATTAATACTTCTTTTTTTGATCCGTCAGGTGGTGGTGACCCTATTTTGTTTGAAACATTATTTTGATTTTTTGGTCACCCTGAAGTTTA
>6f2c860384db29aa845af59b0c512b43
GGTACTGGATGAACTGTTTATCCCCCACTAAGAGGTGAAGGCCACAGAGGAATAAGAGTTGACATAGCCATCCTCTCTCTCCATCTTGCGGGCGGAAGCTCTCTAATGGGAGCCATAAATTTCACTACCACCCTCCACTCCCGAACGGGAGGACTTCAAGTACTAACTCTAAGGATTTTTTCCTGGTGCATCGGCACAATAAGCCTCCTTCTTATTCTTTCACTTCCGGTCTTAGCTGGAGGGGTTACTCTTCTCCTTTTTGACCGAAACATTAGCTCTAGTTTCTATATTTTTAGGGGAGGGGGGGACCCCGTTCTTTTCCAACACCTTTTTTGATTTTTTGGTCACCCTGAAGTTTA
>dce19276083617529ff3ebc220326ec8
GGAACTGGATGAACTGTATATCCTCCTTTATCAAGTATTGAAGCACATTCTGGAGGTTCTGTGGATTTAGCAATTTTCAGTTTACATTTAGCAGGTGCTTCTTCTATATTAGGAGCAATGAATTTTATTACTACTGTATTAAATATGAGAGCTCCTGGATTGCACATGCATAGAATCCCATTATTTGTTTGAGCAGTATTTATTACTGCTATTTTATTATTATTATCATTACCTGTTTTAGCAGGAGCTATTACAATGTTATTAACAGATAGAAACTTTAATACTAGTTTCTTTGATCCTGCTGGAGGTGGTGATCCAATTTTATATCAACATTTATTTTGATTTTTTGGTCACCCTGAAGTTTA
>b949d39dcb43e851655dfcbc461e541f
GGAACAGGATGAACAGTTTATCCTCCATTATCTAATATTTTATCACATTTAGGTTCATCTGTAGATTTTGCAATTTTTAGTTTGCATTTAGCAGGTGCGTCATCAATATTAGGTGCGATTAATTTTATTGCGACTGTTATAAATATGCGTGTACCTGGTTTACGTATGTTTCAATTACCTTTATTTGTTTGAGCTATTTTTATTACCGCTTGGTTATTATTATTATCTTTACCAGTTTTAGCAGGAGGTATTACTATGTTATTAACCGATCGAAATTTTAATACTTCTTTTTTTGAAGTAAGTGGTGGAGGTGATCCAGTTCTTTTTCAACATTTATTTTGATTTTTTGGTCACCCTGAAGTTTA
>49795649a8fffc59c4d1843ec616c07a
GGAACTGGTTGAACAGTATATCCTCCATTATCTGGTGTTGAAAGTCATTCAGGAGGTTCAGTTGATTTAGCAATATTTAGTTTACATTTAGCAGGTGCATCATCAATATTAGGAGCTATTAATTTCATTACTACTGTAATAAATATGCGTATTCCTAATTTAAAAATGCATAAAATACCTTTATTTGTTTGAGCGATTTTTATTACTGCTATATTATTATTATTGTCATTACCTGTATTAGCAGGAGCTATTACAATGTTATTAACTGATCGTAATTTTAATACAACTTTTTTTGATCCTTCTGGTGGTGGAGATCCAATTTTATATCAACATTTATTTTGATTTTTTGGTCACCCTGAAGTTTA
>000f7c0aa55d811d0147ca19e6521282
GGTACTGGATGAACTGTTTATCCACCTTTATCTTCAATTGAAAGTCATTCTGGTGGATCTGTTGATTTAGCAATCTTTAGTTTACATTTAGCAGGTGCATCTTCAATTTTAGGTGCTATGAACTTTATCACTACAGTATTGAATATGAGATCACCAGGTCTAAAAATGCATAGAATACCTTTATTTGTTTGAGCTGTCTTTATCACAGCTTTCTTATTATTATTATCATTACCAGTTTTAGCAGGTGCTATTACTATGTTATTAACTGATAGAAATTTTAATACTACTTTTTTTGATCCAGCAGGTGGTGGTGATCCAATTTTATATCAACATTTATTTTGATTTTTTGGTCACCCTGAAGTTTA
>06f6fbbb49b8ca80adce628e5cb88364
GGTACTGGTTGAACAGTTTATCCTCCTTTAAGTGGATTAGAAAATCATTCAGGTCCAGGTGTAGATTTAGCTATTTTTAGTTTACACGTAGCAGGTATGTCATCATTATTAGGTGCTATTAATTTTATAACTACAGTTTTAAATATGAGAGTTAAAGGTATGCACATGCATATGATTACTTTATTCTCATGAGCAGTTTTTATTACAGCTATATTATTATTATTAACATTACCTGTACTAGCAGGTGCTATCACAATGTTATTAACCGATAGAAATTTTAATACAAGTTTCTATGATCCTTCAGGTGGTGGTGATCCAGTGTTATATCAACATTTATTTTGATTTTTTGGTCACCCTGAAGTTTA
>2ddaf916a40d02f444977aa14c43bf37
GGAACTGGATGAACTGTATATCCGCCATTGTCAGGTATTATAGCGCATTCTGGTGGTTCTGTAGATTTAGCTATTTTTAGTTTACATGTTGCTGGTATAGCTTCTATATTGGGAGCTATTAATTTTATTACTACTGTTTTAAATATGAGAACGTGTGGTTTAGGTATGGAAATGTTGCCTTTATTTTGTTGAGCTGTTTGAATTACTGCTTTTTTATTATTATTATCGTTACCCGTACTAGCTGGGGGTATTACTATGTTATTAACTGATCGTAATTTTAATACAAGTTTTTTTGTGAGTAGTGGTGGTGGTGATCCTTTATTATATCAACATCTTTTTTGATTTTTTGGTCACCCTGAAGTTTA
>bed57bdfc88395b1b819c1985cc3adc3
GGAACTGGTTGAACTGTTTACCCACCTTTATCTTCTATTGAAAGTCATTCAGGGGGTTCTGTTGATTTAGCTATATTTAGTTTACATTTAGCAGGTGCATCTTCATTATTAGGTGCTATAAATTTTATTACAACTGTTTTTAATATGAGATCACCTCATTTAAAAATGCATAGAATTCCTTTATTTGTTTGAGCTGTACTTATAACTGCAGTTTTATTATTATTATCGTTACCTGTTTTAGCGGGTGCTATAACAATGTTATTAACTGATAGAAATTTTAATACAACTTTTTTTGACCCTGCAGGTGGTGGTGATCCAATTTTATATCAACATTTATTTTGATTTTTTGGTCACCCTGAAGTTTA
>982650b4c6f3e15b386134f9e7e11387
GGTACTGGTTGAACAGTTTATCCGCCTTTGTCTTCAGCGGTTGCTCATTCAGGGGCTTCAGTGGATTTGGCTATTTTTAGTTTGCATGTAGCAGGTATTTCATCAATTGCAGGGTCTTTAAATTTTATAACTTCTATAATTAATATGAGATTACCAGGGTTAACAACCCATTTAATACCATTATTTATATGATCTTTAATTTTAACTGCAATTCTTTTATTACTAACTCTTCCTGTTTTAGCTGGTGGTATAACTATGCTTTTAACTGATAGAAATTTTAATACTACTTTTTTTAATGCTTCTGGAGGAGGAGATCCTATATTATATCAGCATTTATTTTGATTTTTTGGTCACCCTGAAGTTTA
>e0e1c4f6d03682d6cdec9759e2addc97
GGAACAGGTTGAACTGTTTATCCTCCATTGGCTGGTGTAGAGAGTCATTCAGGAGGATCAGTAGATTTAGCTATTTTTAGCTTACATTTAGCTGGGGCATCTTCATTATTAGGTGCAATTAATTTTATTACAACAGTATTTAATATGCGTTCTCCAAATTTAAAAATGCATCGCATTCCTTTATTTGTTTGAGCAATTTTAATTACAGCTGTATTATTATTGTTATCATTACCTGTATTAGCAGGTGCTATTACAATGTTATTAACTGATAGAAACTTTAACACTACTTTCTTTGATCCCGCAGGTGGTGGAGATCCTATCTTATATCAACATTTATTTTGATTTTTTGGTCACCCTGAAGTTTA
>745ee7a7ddc1007698a3f5ab73e5ef23
GGTACAGGTTGAACTGTTTATCCACCTTTATCAGGTATTGAAAGTCATTCAGGAGGTTCAGTAGATTTAGCTATTTTCAGTTTACATTTAGCTGGTGCATCTTCTATTTTAGGAGCAATAAACTTTATTACTACTGTATTAAATATGCGTGTTCCAAACTTTAAAATGCATAAAATTCCTTTATTTGTTTGAGCTATATTTATTACTGCAATTTTATTATTATTATCATTACCTGTATTAGCTGGAGCTATTACTATGTTATTAACTGATAGAAATTTTAATACTACTTTCTTTGACCCATCGGGAGGAGGTGATCCTATTTTATATCAACATTTATTTTGATTTTTTGGTCACCCTGAAGTTTA
>8a1f5ce8ccf37e1e8941b476f8d7b731
GGTACTGGATGAACAGTATATCCTCCGTTAGCTTCGATAGAAGCACATTCGGGGGGTTCTGTAGATTTAGCAATTTTTAGTCTTCATTTAGCAGGTGCTTCTTCTATTTTAGGTGCTATGAATTTTATTACTACAGTAATGAATATGAGATCACCAGGATTAAAAATGCATAGAATTCCTTTATTTGTTTGAGCTATATTTATTACAGCTATATTATTATTATTATCTTTACCGGTGTTAGCTGGAGCAATTACAATGTTATTAACTGATCGTAATTTTAATACTACTTTTTTTGATCCTGCGGGTGGTGGAGATCCAATATTATATCAACATTTATTCTGATTTTTTGGTCACCCTGAAGTTTA
>60aa95b9098ac0ef8bb23f261698ab14
GGTACTGGATGAACTGTTTATCCCCCTTTGAGTGCAGCAGCAGTAGATGGCTCTGTGGATTTAGCTATTTTTGCGTTGCATGTTTCAGGATTATCGTCTTTATTAGGTTCTATAAATTTTATTGCAACTATAATTAATATGCGTGTACCTGGTATGTATTTTTTTATGTTACCTTTATTTATCTGAGCAACTTTAATAACAGCAGTATTATTATTATTATCTTTACCTGTGTTAGCAGCAGCCATTACTATGTTGTTAACAGATCGTAATTTTAATAGTAGTTTTTTTAATGTTTCTGGGGGTGGTGATCCAGTACTTTATCAACATTTATTTTGATTTTTTGGTCACCCTGAAGTTTA
>b57bb993f14d0a059b6cfa0ba0a47a7d
GGAACTGGTTGAACAGTTTACCCTCCATTATCATCAGTAGGTTCTCATTCAGGAGGTGCTGTAGATTTAGCTATTTTTAGTTTACATTTAGCAGGTGTTTCTTCTTTATTAGGTGCTATGAATTTTATAACAACAATTTTTAATATGGCAAGTCCTAATTTATTTTTTAATAGGTTTCCTTTATTTGTATGAGCTGTTTTAATAACAGCTTTCTTATTATTGTTATCTTTACCAGTTTTAGCAGGTGCTATAACTATGCTATTAACAGATCGTAATTTAAATACTTCGTTTTTTGATGCTGCGGGGGGTGGTGATCCTATATTGTATCAACATTTATTTTGATTTTTTGGTCACCCTGAAGTTTA
>66a525daf137e16ad511d62a15a2e5e9
GGTACTGGTTGAACTGTATATCCCCCTTTATCAAGTATAGAAGCACATTCAGGTGGTTCTGTAGATTTAGCAATTTTTAGTCTACATTTAGCTGGTGTTTCGTCACTATTAGGTGCAATTAATTTCATTACCACAATTTTAAATATGAGAAGTAATGATTTTAGTATATATAAAATGCCTTTATTTTGTTGAGCAATTTTTATAACAGCATTTTTATTATTATTATCATTACCAGTATTAGCAGGTGCAATAACAATGTTATTAACTGATCGTAATTTTAATACAACATTTTTTGATCCAGCAGGTGGTGGTGATCCAATATTATATCAACATCTATTTTGATTTTTTGGTCACCCTGAAGTTTA
>1b0669645445612998e76713785004b3
GGTACTGGTTGAACAGTTTATCCTCCGTTGTCTAGCATAGCATATCATTCTGGGGGTTCAGTAGATTTAGCTATATTTAGTTTACATATTTCAGGTGCCGCTTCAATAGCGGGTTCAATCAATTATATGACAACAATCATTAATATGAGGGTACCTTTAATGCATTGGCATAGATTACCTTTATTTGTTTGAGCTTTATTTATTACTTCTTTTTTATTAGTATTTACTTTGCCAGTATTAGCGGGTGCTATCACTATGCTATTAACTGACCGTAATTTTAATACTACTTTTTTTGATCCTGCGGGTGGTGGTGACCCTATTTTATTTCAACACTTATTTTGATTTTTTGGTCACCCTGAAGTTTA
>b3ddb8ba2b860846bd0864ea38632f25
GGTACTGGTTGAACAGTTTATCCACCTTTAGCTAGTATCCAATCACATTCTGGTGGTGCTGTAGATTTAGCAATTTTTAGCTTACATATAGCAGGTGCTTCTTCTTTATTAGGTGCTATAAATTTTATAACAACTATTATTAATATGAGAGCACCTTCTTTAGGTTTTCATAGATTACCTTTATTTGTATGATCTGTGTTTATAACAGCTATATTATTATTACTATCTTTACCTGTTTTAGCAGGAGCTATTACAATGTTATTAACTGATAGAAATTTTAATACTACTTTTTTTGATCCAGCAGGTGGTGGTGATCCTATTTTATATCAACATTTATTTTGATTTTTTGGTCACCCTGAAGTTTA
>140fb5b0ba681f0e16e3dc5ab220db22
GGTACTGGATGAACAGTTTACCCTCCTTTATCTAGTATAGCATATCATTCAGGGGGTGCTGTAGATTTAGCTATTTTTAGTTTACATATCTCAGGGGCTGCTTCAATAGCAGGTTCTATTAATTATATGACAACTATAATAAATATGAGAATACCTTTAATGCATTGACATAGGTTACCCTTATTTATTTGAGCGTTATTTATTACATCATTTTTATTAGTATTTACTTTACCTGTTTTAGCAGGAGCTATAACTATGCTATTAACAGATAGAAATTTTAATACTACTTTCTTTGATCCAGCAGGTGGAGGAGATCCTATATTATTCCAACATTTATTTTGATTTTTTGGTCACCCTGAAGTTTA
>3cb2fdf5ada31517d9b3241822eeafa8
GGTACTGGTTGAACTGTATATCCCCCTTTGAGTGCAGCAGCAGTAGATGGCTCTGTGGATTTAGCTATTTTTGCGTTGCATGTTTCAGGATTATCGTCTTTATTAGGTTCTATAAATTTTATTGCAACTATAATTAATATGCGTGTACCTGGTATGTATTTTTTTATGTTACCTTTATTTATCTGAGCAACTTTAATAACAGCAGTATTATTATTATTATCTTTACCTGTGTTAGCAGCAGCCATTACTATGTTGTTAACAGATCGTAATTTTAATAGTAGTTTTTTTAATGTTTCTGGGGGTGGTGATCCAGTACTTTATCAACATTTATTTTGATTTTTTGGTCACCCTGAAGTTTA
>f25e781e0f253d96d35259a2a9186bc6
GGTACTGGTTGAACTGTTTACCCTCCTCTTAGTTTAAATGTATCACACTCAGGGGCTTCTGTTGACTGTGCTATTTTTTCTTTGCACTTGGCAGGAGTTTCTTCAATTTTAGGTGCTATAAATTTTATTAGAACCATATTGAATATACGATGTATAGGCCTCCAATTAGACGCAATATCTTTATTTCCGTGATCAGTTTTAGTCACAACTATTCTTCTTTTATTAGCTTTACCTGTTTTAGCCGGAGCTATTACTATACTTCTTACTGATCGTAATTTAAATACTTCATTTTATGACGTAGGAGGCGGAGGGGATCCTGTGTTGTACCAACACTTATTTTGATTTTTTGGTCACCCTGAAGTTTA
>023490d62fa695b8c67c085e14b981d9
GGTACAGGTTGAACTGTATATCCTCCTTTATCAGGTATACAATCTCATTCAGGAGGTTCTGTAGATTTAGCTATATTTAGTTTACATTTAGCAGGGGCTTCTTCTTTATTAGGTGCTATAAATTTTATAACCACAGTATTTAACATGAGAGCACCTGGTATGGAAATGCATAAAATACCTTTATTTGTATGAGCTATATTAATTACAGCTTTTTTATTATTATTATCTTTACCTGTTTTAGCAGGAGCAATAACTATGCTTTTAACTGATAGAAATTTTAATACAACATTTTTTGATCCAGCAGGTGGAGGTGATCCTATATTATATCAACATTTATTTTGATTTTTTGGTCACCCTGAAGTTTA
>5fedaf9f4295aa1a53ee4dd5758211fc
GGTACTGGTTGAACTGTTTACCCCCCACTTTCATCTAAATTAGGGCATTCCGGATACGCTGTGGACATTGCTATTTTTAGTTTGCATTTGGCTGGGGCTGCTTCAATTGCCGGTTCAATAAATTTTATAACGACAATTATTAATATGCGTTCTGGTGGAATTGAGTTTCATAATATGCCGTTGTTTGTTTGGGCAATTTTTATAACATCCTTTTTATTACTTTTATCATTACCAGTTTTAGCTGCTGCTATAACAATGCTTCTAACTGATAGGAACTTTAATACTACCTTTTTTGATCCTGCGGGTGGAGGAGATCCAATTTTATTTCAACATTTATTTTGATTTTTTGGTCACCCTGAAGTTTA
>c751dc6b5189e9b5759e63307375b390
GGAACAGGTTGAACTGTTTATCCTCCTTTATCAAGCATTGAAGGCCATACAGGGCCTTCGGTTGATTTAGCTATCTTTAGTCTTCATTTAGCAGGTGCATCTTCACTACTAGGAGCAGTGAATTTTATAACAACAATACTAAATATGAAGCCTAAAGGTATGTTAATGCACAAACTTGCACTATTAGTATGAGCAGTATTTATAACTGCTATTTTATTACTTCTTACCCTACCAGTTTTAGCTGGAGCTATAACAATGTTACTTACAGATCGTAACTTTAACACTACATTTTTCGATCCTGCAGGTGGAGGAGATCCTATTTTATATCAACATTTATTTTGATTTTTTGGTCACCCTGAAGTTTA
>2876898ce35e3b83e9658a98a300823f
GGTACAGGTTGAACTGTTTATCCTCCATTAGCAGGAATTACAGCTCATTCAGGAGCTTCAATTGAATTCGCAATATTTAGTTTACATATTGCAGGGGCTTCATCTATTTTAGGAGCAATTAATTTTATTATTACAATTTTAAATTTACGACAAGGTGGATTAACTATGATACGGATACCATTATTTGTTTGAGCTGTATTAATTACTGCAGTATTATTACTTTTATCATTACCAGTTTTTGCAGGAGCAATTACTATGTTATTAACTGATAGAAATTTTAATACTTCATTTTTTGTAGCTGATGGTGGAGGTGATCCAGTTTTATATCAACATTTATTTTGATTTTTTGGTCACCCTGAAGTTTA
>e4e72d5eaa7b118aef428f0252dcac0b
GGTACTGGTTGAACAGTTTATCCTCCTCTTTCTGGTGGGTACAGTCATTCTGGTTCTGCTGTAGATATGGCGATTTTTTCTTTACATTTAGCAGGTATATCTTCAATAGCAGGTGCTATTAATTTTATAGTTACAATAATAAATATGCGTTGTAGAGGAATGACTTTAGAATTAATGCCTTTATTTTGTTGGGCTGTTTTATATACAGCAATATTATTATTATTATCTTTACCTGTTTTAGCAGGTAGTATTACTATGCTTTTAACTGATAGAAATGTAAGTACAACATTTTTTGAGCCAGAAGCAGGTGGTGATGCTATACTTTACCAACATTTATTTTGATTTTTTGGTCACCCTGAAGTTTA
>53b2984d4afc98e1dce39262ec9a846d
GGTACTGGATGAACTGTTTACCCACCTTTATCAACTTCAAAATATCACAGAGGGGTATCTGTTGATTTAGCTATTTTTAGTCTTCATTTGTCTGGAATTTCTTCTATTTTAGGTAGAATTAATTTTTTAACAACAATTATTTCTAATCGAATTAATCGTTCATTTACTTTAGAGCGTATTCCATTAATGTTATGGGCTATTTCAATTACAGCTGTTTTATTAATTACTAGTTTACCTGTTTTGGCTGGTGCTATTACTATGCTCTTAACTGATCGTAATTTTAATACTTCTTTTTTTGATCCTGCTGGTGGAGGTAATCCTATTCTTTATCAGCATTTATTTTGATTTTTTGGTCACCCTGAAGTTTA
>16996a86b13beb156a0c19c5898095d9
GGTACTGGATGAACTGTTTATCCACCATTAGCTTCTGTTAAAACGCATAGTGGACCTTCCGTGGATTTGGCAATTTTTAGTTTACATTTAGCGGGTGCTTCTTCTATAGGTGGTGCTATTAATTTTATAACGACTGTTTTAAATTTACGACATGGGGGTTTATATATGAATAGATTACCTTTATTTGTATGGGCTGTATTTTTAACAGCTATTTTATTATTATTATCATTACCTGTATTAGCAGGAGGTATTACTATGTTATTGACAGATCGAAATTTTAATACAGTTTTTTTTGTTTTTGAGGGTGGTGGTGATCCTGTGTTATATCAACATTTATTTTGATTTTTTGGTCACCCTGAAGTTTA
>ff9477b1e87058747523adca311a2021
GGAACAGGATGAACAGTTTATCCTCCATTATCTAGTATAGAAGCGCATTCAGGTGGTTCTGTTGATTTAGCTATTTTTAGTTTACATTTAGCTGGTGTAGCTTCTTTATTAGGTTCTATTAATTTTATTACAACAATATTTAATATGAGATGTGGTAATTTAAGTATATATAAAATGCCTTTATTTCCTTGAGCAATATTAATTACAGCATTTTTATTATTATTATCTTTACCAGTATTAGCAGGTGCTATTACAATGTTATTAACAGATCGTAATTTTAATACAACATTCTTTGATCCAGCAGGAGGAGGTGATCCTATATTATATCAACATTTATTTTGATTTTTTGGTCACCCTGAAGTTTA
>6891d209d6578c07ba2187c760c49edf
GGAACAGGATGAACTGTATACCCACCATTAGCTTCTGTTGAAAGTCATTCAGGTGGTTCAGTGGATTTAGCTATTTTTAGTTTACATTTAGCAGGTGCTTCATCTATTTTAGGTGCTATTAATTTCATAACTACTGTTTTAAATATGAGATTACCTAATTTACACATGCATCGAATTCCTTTATTTGTTTGAGCTGTATTTATTACAGCTATATTATTATTATTATCTTTACCTGTATTAGCTGGTGCTATAACAATGTTATTAACTGATCGTAATTTTAATACTACTTTTTTTGATCCTGCAGGTGGTGGTGATCCTATATTATATCAGCATTTGTTTTGATTTTTTGGTCACCCTGAAGTTTA
>c46f1643652ae80f4e59130f9faea678
GGTACTGGTTGAACTGTTTATCCTCCATTATCTTCAATAGAAGCACATTCTGGTGGATCAGTAGATTTAGCTATTTTTAGTCTACATTTAGCAGGGGCATCTTCTATTTTAGGAGCTATGAATTTTATTACTACTGTTTTAAATATGCGATCTCCAGGATTACATATGCATAGAATACCTTTATTTGTTTGAGCAACATTCATTACTGCAATATTATTATTATTATCTTTACCTGTTTTAGCTGGTGCAATTACAATGTTATTAACTGATAGAAATTTTAATACTACATTTTTTGATCCAGCAGGTGGTGGTGATCCTATTTTATATCAACATTTATTTTGATTTTTTGGTCACCCTGAAGTTTA
>8b8d7fed4a5c766f8fc9878e377c5ad1
GGAACTGGTTGAACTGTTTACCCTCCTTTATCAAGTGCAACAGCTCATTCTGGTGGCTCTGTAGATTTAGCAATATTCAGTTTACACTTATCTGGTGCATCTTCTATTCTAGGTGCTATTAATTTCATTTGTACTATTTTCAATATGCGAGTAAAAAGTTTATCTTTTCATAATCTTCCTTTATTCGTATGGTCTGTTTTAATAACAGCATTTCTATTATTGTTATCTTTGCCTGTTTTAGCTGGAGCTATTACAATGTTATTAACAGATAGAAATTTTAATACTACTTTTTTTGACCCTGCTGGTGGAGGTGATCCTGTTTTATTTCAGCATCTTTTTTGATTTTTTGGTCACCCTGAAGTTTA
>ccfa7d23e6041160c41d619310bb8d4b
GGTACTGGATGAACAGTATATCCTCCATTAAGTGCTGATGCGTCTAATGGGGCAGTAGATTTTGCTATTTTTAGTTTACATTTAGCAGGATTATCGTCTATTTTTGGAGCTATTAATTTTATAGCTACTGTTTTAAATATGAGAGTTCCAGGTATGAAAATGCATTTGATTCCATTATTTGTTTGAGCCGTATTTATTACTGCGATATTATTATTATTATCGTTGCCAGTTTTAGCAGCTGGAATTACTATGTTGTTAACGGATAGAAATTTTAATAGTTCTTTTTTTAATCCAGCTGGGGGTGGAGATCCAATTTTATATCAACATCTTTTTTGATTTTTTGGTCACCCTGAAGTTTA
>28c1af791acab297526251e68535cba3
GGTACTGGTTGAACTGTTTACCCTCCATTAGCAGGTATTACAGCGCACTCAGGAGGTTCTGTAGATTTAGCAATTTTTAGTTTACACCTTTCTGGTGCAGCTTCTATTTTAGGTGCAATTAATTTTATTTGTACTATTACAAACATGAGATCAAAAAGTTTACCATTTCATAGACTTCCATTATTTGTTTGGTCTATTTTTTTAACAGCATTTTTATTATTATTATCTTTGCCTGTTTTAGCAGGTGCAATAACAATGTTGTTAACTGATAGAAACTTTAATACTACTTTTTTTGATCCAGCTGGTGGTGGTGATCCTGTTTTATACCAACACTTATTTTGGTTTTTTGGTCACCCTGAAGTTTA
>f9485308a7edc7774b99ffb84a0f48b1
GGAACAGGTTGAACTGTTTATCCCCCACTGTCTTTAATGTTATACAGTCCAGGTTCTTCAGTAGATTTTCTTATAGGATCTCTTCATTTAGCTGGTATATCTTCTTTATTGGGTGCTATAAATTTTATAGTAACCTTTATTCACATGAGATCGTTTAAGCCTCTTGATATACCTCTTTTTGCTTGATCAATTTTTGTTACTTCTTTTTTATTAGTTTTAGCTGTTCCTGTTTTAGCTGGTGGTCTTACAATGCTAATTACAGATAGACATTTTGGTACATGTTTTTTTGATCCTTTTTCTGGAGGCGACCCAATACTATATCAACATATTTTTTGATTTTTTGGTCACCCTGAAGTTTA
>03ec033cb0989deafbde4f57ca608633
GGTACTGGTTGAACTGTATATCCACCTTTATCTTCTATTGAAAGTCATTCAGGTGGATCAGTTGATTTAGCAATATTTAGTTTACATTTAGCAGGTGCATCTTCAATTTTAGGTGCTATGAATTTTATTACTACAGTAATTAATATGCGTGCACCTGGTTTAAAAATGCATAGAATACCTTTATTTGTTTGAGCTGTGTTTATTACTGCATTTTTACTATTATTATCATTACCTGTTTTAGCAGGTGCTATTACTATGTTATTAACTGATAGAAACTTTAATACTACTTTTTTTGATCCAGCAGGTGGAGGTGATCCTATTTTATATCAACATTTATTTTGATTTTTTGGTCACCCTGAAGTTTA
>88c9d35e342ab782a41852c91b3a8622
GGAACTGGTTGAACAGTTTATCCTCCACTAAGAAATTTTATTTTTCAAAGAGGTTCTTCAGTTGATTTAACTATTTTTAGACTTCATTTAGCTGGTATTAGATCAATTTTAGGGGGTATTAATTTTTTAACCACAATTTTTAATATGCGAATTCCTTTTATAAGATTAGAAAAAATTCCATTATTTGTTTGGAGAATTCTTATCACTGTCTTCTTATTAGTTTTATCTCTTCCAGTATTTGCTGGAGCTATTACTATACTTTTAACAGATCGAAATTTAAACACTTCTTTTTATGATCCTAGAGGTGGTGGTGATCCAGTATTATTTGAACATTTATTCTGATTTTTTGGTCACCCTGAAGTTTA
>34c1e5fca6a87e7dbdfa87b23cf6b48a
GGTACAGGTTGAACTGTTTATCCTCCACTAAGTAGTGTACAAGCACACTCAGGAGCTTCTGTAGATTTAGCTATATTTAGTCTACATTTAGCGGGTGCTTCTTCTATAATGGGTGCTATAAACTTTATTTGTACTATTATAAATATGAGAGCACGTGGAATGTATATGCACAGATTACCTTTATTTGTTTGATCTGTTTTAATAACTGCTATATTATTATTATTATCATTACCTGTATTAGCAGGTGCTATTACTATGTTATTAACTGATAGAAATTTTAATACTACATTTTTTAACCCTGCAGGTGGTGGTGATCCGGTATTATATCAACACCTTTTTTGATTTTTTGGTCACCCTGAAGTTTA
>ce0bc734819101936136f48881c019f5
GGAACAGGATGAACTGTTTATCCTCCTTTATCAAGTATAGTAGCTCATTCAGGTGGATCGGTAGATTTAGCTATATTTAGTTTGCATTTATCTGGTATATCCTCTATAGCAGGTAGTATAAATTTTATGACTACTATTATAAATATGAGAGTTAAAGGTTTAACATTATATAGAATGCCTTTATATATATGATCTTTATTTATAACAGCATTCTTATTAGTTTTTACATTACCTGTATTAGCTGGTGCTATAACTATGCTTTTAACAGATAGAAATTTTAACACAACTTTTTTTGATCCTGTAGGTGGTGGAGATCCTGTACTATACCAGCACTTATTTTGATTTTTTGGTCACCCTGAAGTTTA
>7984875c06cc67b095a9f824af4b3341
GGTACTGGATGAACTGTTTATCCTCCTTTATCTGGTATTCAAGCACATTCAGGAGGTTCTGTTGATTTAGCTATTTTTAGTTTACATTTAGCAGGTGCATCTTCTTTATTAGGTTCAATTAATTTTATAACAACAATATTTAATATGAGATCTCCAGGCTTATATATGCACAGATTACCTTTATTTGTATGAGCAATTCTTATTACAGCATTTTTATTATTATTATCTTTACCTGTACTTGCAGGTGCAATTACAATGTTATTAACTGATCGTAATTTTAATACAACATTCTTTGATCCTGCAGGTGGAGGAGATCCTATATTATATCAACATTTATTTTGATTTTTTGGTCACCCTGAAGTTTA
>7c3ac1066d33b7feb8a284ffbc0612a0
GGTACTGGATGAACTGTTTACCCTCCTCTATCTAGTGCAATAATGCATTCTGGTCCTGCTGTAGATTTAGCAATATTTAGTTTACATTTGGCAGGGGTATCTTCAATTGCAGGTGCTATTAATTTCATATCTACTATCTTAAATATGCGTATGCGAGGTATGTCTTTTGATAGAATGCCTTTATTTGTATGATCTATTTTTATTACTGCGTGATTATTATTATTATCATTACCTGTATTAGCAGGAGCTATAACAATGTTATTATTTGATCGTAATTTTAATACTCTTTTTTTTGTATATGAGGGTGGTGGTGATCCTGTATTATATCAACATTTATTTTGATTTTTTGGTCACCCTGAAGTTTA
>3cd7e799215d2a081bddbf9e56b8b9d9
GGTACAGGTTGAACAGTTTATCCCCCTTTGAGTGGTAATATTGCCCATTCCGGGGCTGCTGTAGATGCTGCAATCTTTAGTTTACATTTAGCAGGTATTTCTTCGATTGCAGGTGCTATTAATTTTATGTCAACATTCTTAAATATGAATTGTCGTGGTTTACGTAAAAAAGATTACCCATTATTTGCATGGGCAATTTTTATTACAGCGATTTTATTATTATTATCGTTACCTGTTTTAGCGGCAGGTATTACCATGTTATTAACGGATCGTAACATTGATACAGGATTCTTTAAAGCTGAAGCTGGAGGAGATCCTATTCTATACCAACATTTATTTTGATTTTTTGGTCACCCTGAAGTTTA
>1c05c9cb7eaffae19359b69aa335978e
GGTACAGGTTGAACTGTTTATCCTCCTTTGGCTGGTATAACTACACATTCAGGGGGTGCCGTTGATTTAGGTATTGTTAGTTTACATTTATCAGGAGCAGCTTCAATTTTGGGTGCAATAAATTTCATTTGCACTATTACAAACATGCGATCTAATAGTTTACCTTTTCACAGATTGCCTCTTTTTGCCTGATCAATCTTTATTACAGCTTTTTTACTGTTATTATCTTTACCTGTACTAGCAGGCGCGATAACAATGCTTTTGACAGATCGAAATTTCAACACAACTTTTTTTGATTTTACTGGTGGGGGTGATCCCGTTTTATTCCAACACCTTTTTTGATTTTTTGGTCACCCTGAAGTTTA
>bff5f12f99e5c0ebf863b4224d2a601b
GGTACTGGATGAACTGTTTATCCGCCATTATCTAGTATTGAATTTCATTCAGGTGGTTCTGTTGATTTAGCTATTTTTAGTTTACATTTAGCAGGTACTTCATCTATTTTAGGTTCTATTAATTTCATTACAACTGTTATTAATATGAGAACACCTGGATTAAAAATGCATAGAATTCCATTATTTGTATGAGCAATTTTCATCACAGCATTTTTATTATTATTATCATTACCTGTATTAGCAGGTGCAATCACCATGTTATTAACAGATAGAAATTTCAATACTTCTTTCTTTGATCCTGCAGGTGGTGGCGATCCAATTTTATATCAACATTTATTTTGATTTTTTGGTCACCCTGAAGTTTA
>cde13bbbd5760198406cf498a870350c
GGTACTGGATGAACAGTTTATCCACCATTAGCTTCTGTTAAAACGCATAGTGGACCTTCCGTGGATTTGGCAATTTTTAGTTTACATTTAGCGGGTGCTTCTTCTATAGGTGGTGCTATTAATTTTATAACGACTGTTTTAAATTTACGACATGGGGGTTTATATATGAATAGATTACCTTTATTTGTATGGGCTGTATTTTTAACAGCTATTTTATTATTATTATCATTACCTGTATTAGCAGGAGGTATTACTATGTTATTGACAGATCGAAATTTTAATACAGTTTTTTTTGTTTTTGAGGGTGGTGGTGATCCTGTGTTATATCAACATTTATTTTGATTTTTTGGTCACCCTGAAGTTTA
>5db0b379f47209f2aee8061c4dcf1168
GGTACAGGTTGAACTGTTTATCCCCCGTTAAGCTCAAACATTGCGCATGCTGGTATGTCCGTTGATTGTGCTATTTTTTCTCTTCATTTGGCCGGGATTTCTTCTTTATTAGGGGCTGTGAACTTTATTACAACGTTATCTAACTTGCGAGCTTACGGCATGGATCTAGAGAATATGCCTTTATTTGCCTGATCTGTCTTGTTAACGGCAGTGTTGTTGCTTTTATCTTTGCCTGTATTGGCAGGGGCAATTACTATACTTCTCACTGACCGTAATTTAAATACAACTTTTTACGACCCAAGGGGGGGAGGGGACCCCGTGCTTTATCAGCATTTGTTTTGATTTTTTGGTCACCCTGAAGTTTA
>0dbd47f7cb5487bc1fbb95173b8433b0
GGAACAGGATGAACTGTATATCCTCCATTATCTAGTATAGAAGCGCATTCAGGTGGTTCTGTTGATTTAGCTATTTTTAGTTTACATTTAGCTGGTGTAGCTTCTTTATTAGGTTCTATTAATTTTATTACAACAATATTTAATATGAGATGTGGTAATTTAAGTATATATAAAATGCCTTTATTTCCTTGAGCAATATTAATTACAGCATTTTTATTATTATTATCTTTACCAGTATTAGCAGGTGCTATTACAATGTTATTAACAGATCGTAATTTTAATACAACATTCTTTGATCCAGCAGGAGGAGGTGATCCTATATTATATCAACATTTATTTTGATTTTTTGGTCACCCTGAAGTTTA
>667b6294588c74cc96c087a38a79fbab
GGTACTGGTTGAACTGTTTATCCACCTTTAGCTATTATAGAAAATAAAGGTGTTGATTTTGCAATATTTAGTTTACATTTGGCTGGTGTTTCTTCTTTATTAGGTGCTATAAATTTTATTACAACTGTAATAAATATGCGTCATATGGGTTTACATATGCATATAGTTCCTTTGTTTGTATGAGCAGTTTTTGTAACAGCTATTTTATTAGTTTTGTCTTTACCTGTTTTAGCTGGTGCTATTACAATGTTATTGACAGATAGAAATTTTAATACTTCATTTTATAATCCAGCAGGTGGTGGTGATCCAGTATTTTATCAACATTTGTTTTGATTTTTTGGTCACCCTGAAGTTTA
>4e1aaaa9ea39470213f814ec2d05daaf
GGTACTGGATGAACTGTTTATCCACCATTAAGTAGTATTGAAGCACATCCTACTGCTGCAGTAGATTTTGCAATATTTAGTTTACACTTAGCAGGTGTTGCTTCATTATTAGGTGCTATAAACTTTATTGTTACAATTGTTAATATGAGAGTTCCGGGGTTATATATGAGTTTAATACCTTTATTTGTTTGATCTGTATTAATTACTGCAGTTTTATTGTTACTATCTTTACCTGTTTTAGCTGCTGCTATTACTATGCTATTAACTGATCGTAACTTTAACACTTCTTTCTTTGATCCGACAGGTGGTGGTGATCCAATTCTTTATCAACATCTTTTTTGATTTTTTGGTCACCCTGAAGTTTA
>aa70a154ea11105f1a789aacfe4c1991
GGAACTGGTTGAACAGTTTATCCACCTTTAAGTGATTGATTTGGACATCCAACTCCATCAGTTGATTTTGCTATATTTAGTTTACATTTAGCTGGTGTTTCTTCTTTATTAGGTGCTATTAATTTTATTGTTACTATTTATAATATGAGAGCTGCTGGTATGACAATGGTTCGTTTACCTTTATTTTGTTGAGCTGTTTTTATTACGGCTTTTTTATTATTATTATCTTTACCAGTTTTAGCAGGTGCTATTACAATGTTATTAACTGATCGTCAATTTAATACTAGTTTTTATGATCCAGTTATGGGAGGAGATCCGGTATTATATCAACATTTATTTTGATTTTTTGGTCACCCTGAAGTTTA
>23809b783d3296a9e43c210004b54147
GGAACTGGATGAACTGTATATCCTCCTTTAAGTGCAATTCAAGCACATTCTGGTGGTTCTGTTGATTTAGCAATTTTTAGTTTACACGTTGCTGGTGCTTCGTCAATCTTAGGTGCTATTAATTTTATTACTACTATTATTAATATGCGTATCCCTGGTATGACTATGCACAAATTACCTTTATTTGTCTGGACTGTTTTTGTTACAGCAATTTTATTATTATTATCTTTACCAGTTTTAGCTGCAGGAATTACTATGCTTTTAACTGATAGAAATTTTAATACTACTTTCTTTGATCCAGCTGGTGGTGGTGATCCTATATTATATCAACATATTTTTTGATTTTTTGGTCACCCTGAAGTTTA
>cb2b17214d9b7ff6220a4adfbdc6093d
GGTACAGGTTGAACAGTTTATCCTCCATTATCTGGTGTTGAAAGTCATTCAGGAGGTTCAGTTGATTTAGCAATATTTAGTTTACATTTAGCAGGTGCATCATCAATATTAGGAGCTATTAATTTCATTACTACTGTAATAAATATGCGTATTCCTAATTTAAAAATGCATAAAATACCTTTATTTGTTTGAGCGATTTTTATTACTGCTATATTATTATTATTGTCATTACCTGTATTAGCAGGAGCTATTACAATGTTATTAACTGATCGTAATTTTAATACAACTTTTTTTGATCCTTCTGGTGGTGGAGATCCAATTTTATATCAACATTTATTTTGATTTTTTGGTCACCCTGAAGTTTA
>885b7ceacaa968ce19a97c12c9e4a805
GGTACTGGATGAACTGTTTACCCTCCATTATCTGGTATAGAAGCACATTCGGGTGGTTCTGTTGATTTAGCTATTTTTAGTTTACACTTAGCTGGTGCTTCTTCTATTTTAGGAGCTATGAACTTCATTACTACAGTAATGAATATGCGTTCACCAGGTCTACATATGCATAGAATACCTTTATTTGTTTGAGCGGTATTTATTACAGCTATCTTATTATTATTATCTTTACCAGTTTTAGCAGGTGCAATTACTATGTTATTAACTGATAGAAATTTTAATACTACTTTTTTTGATCCTGCAGGTGGTGGAGATCCAATTTTATATCAACATTTATTTTGATTTTTTGGTCACCCTGAAGTTTA
>42f190db285643670b6444dad3f6630f
GGTACTGGTTGAACAGTTTATCCCCCGTTAAGCTCAAACATTGCGCATGCTGGCATGTCCGTTGATTGTGCTATTTTTTCTCTTCATTTAGCCGGGATCTCTTCCTTACTAGGGGCTGTGAACTTTATTACAACGCTATCTAACTTGCGAGCCTACGGCATGGACTTAGAAAATATGCCTTTATTTGCCTGATCTGTCTTGTTAACGGCAGTGTTGTTGCTTTTATCTTTGCCCGTATTGGCCGGGGCAATCACTATACTGCTTAATTTAAACACAACTTTCTACGACCCAAGGGGGGAGGGGACCCCGTGCTTTACCAGCACTTGTTTTGATTTTTTGGTCACCCTGAAGTTTA
>93500c65049c1e411ae6a33a5ee3f094
GGTACTGGATGAACAGTTTATCCTCCTTTAGCGGGTCTAACTGGACATGGGGGTGGTGCTATGGATTTAGCTATTTTTTCTCTTCACACTGCTGGTGCTGGGTCTATTTTAGGATCTGTTAATTTTTTAACTACATTACTTTGTATACGAGGGCTAGGGGTGGGAGTAGATCAATTAACTTTTTTTAATGTTTCTATTTTAGTTACTACTTTTCTTTTATTAGTATCTGTTCCTGTGCTAGCAGGTGCGATTACTATACTTTTATTGGATCGAAATTTTAATACTTCATTTTATGAGGTAGGGGGAGGAGGAGATCCTGTATTATTTCAACATATTTTTTGATTTTTTGGTCACCCTGAAGTTTA
>8e91cad781e60af31e6c4ffe04977ecc
GGTACAGGTTGAACTGTTTATCCTCCTTTATCATCTATTGAAAGTCATTCTGGTGGTTCAGTAGATTTAGCTATTTTTAGTTTACATTTAGCAGGTGCTTCTTCTATTTTAGGGGCTATTAATTTTATAACAACTGTTTTAAATATGAGATTACCTAATTTATATATGCATCGAATACCTTTATTTGTTTGAGCTATATTTATTACTGCTATATTATTATTATTGTCTTTACCAGTATTAGCTGGTGCTATTACAATGTTATTAACAGATCGTAATTTTAATACTACTTTTTTTGATCCAGCAGGTGGTGGAGATCCAATATTATATCAACATTTATTTTGATTTTTTGGTCACCCTGAAGTTTA
>ea22abc84d17814f01197930191fece9
GGTACTGGTTGAACTGTTTATCCTCCTTTAGCTGGTATTGAATCTCATTCAGGTGGATCAGTTGATTTAGCTATTTTTAGTTTACATTTAGCTGGTGCTTCTTCTTTATTAGGTGCTATTAATTTTATTACTACTGTATTTAATATGAGATCACCAAATTTACATATGCATCGTATACCTTTATTTGTATGAGCTATCTTAATTACAGCATTTTTATTATTATTATCATTACCTGTATTAGCTGGTGCAATAACTATGTTATTAACTGATAGAAATTTTAATACTACATTTTTTGATCCAGCTGGTGGTGGTGATCCAATATTATATCAACATTTATTTTGATTTTTTGGTCACCCTGAAGTTTA
>8ed212197b52f7bd8b7f9c2e1d6e881b
GGTACTGGTTGAACTGTATATCCTCCATTATCGTCAATTGAAGCGCATTCAGGAGGATCTGTAGATTTAGCTATTTTTAGTTTACATTTAGCAGGTGCATCATCTATTTTAGGAGCAATGAATTTCATTACAACTGTAATGAATATGAGATCACCAGGTTTACATATGCATAGAATACCTTTATTCGTTTGAGCAGTCTTTATTACAGCGATTTTATTATTATTATCATTACCTGTATTAGCTGGTGCTATTACAATGTTATTAACTGATAGAAACTTTAATACTACATTTTTTGATCCAGCGGGTGGTGGAGATCCAATTTTATATCAACATTTATTTTGATTTTTTGGTCACCCTGAAGTTTA
>97b3514ccd18b9943644a5de666d01e8
GGTACAGGTTGAACAGTTTATCCCCCTCTTAGTTTAAATGTATCACACTCAGGGGCTTCTGTTGACTGTGCTATTTTTTCTTTGCACTTGGCAGGAGTTTCTTCAATTTTAGGTGCTATAAATTTTATTAGGACCATATTGAATATACGATGTATAGGTCTCCAATTAGACGCAATATCTTTATTTCCGTGATCAGTTTTAGTCACAACTATTCTTCTTTTATTAGCTTTACCTGTTTTAGCCGGAGCTATTACTATACTTCTTACTGATCGTAATTTAAATACTTCATTTTATGACGTAGGAGGCGGAGGGGATCCTGTGTTGTACCAACACTTATTTTGATTTTTTGGTCACCCTGAAGTTTA
>41e90c7d783cbc880d2bb9ab6d33db47
GGAACTGGATGAACAGTTTATCCACCATTATCAGGTACACCTGCACACCTAGGGTCTTCAGTGGATTTAGCAATTTTTAGTTTGCACACTGCTGGGATTTCTTCAATTTTAGGTGCAATAAATTTTATTGTTACAATTGTAAATTTACGTTTAGGTGGTTATTTTATGAGACATTATTCTTTATTTGTTTGATCTGTTTTATTTACTGCAATTTTATTGTTATTGTCATTACCAGTGTTTGCTGGAGCTATAACAATGTTACTTTTAGACAGGAATTATGATACAAGTTTTTTTGAAATAGGTGGTGGTGGAGATCCTTTGTTATATCAACATTTATTTTGATTTTTTGGTCACCCTGAAGTTTA
>b43321224d95112da8899750400cba16
GGTACTGGATGAACAGTTTACCCACCATTATCATCAATTGAGTTTCATGGAGGAGGATCAGTTGATTTAGCAATTTTTTCACTACACTTAGCTGGTATTTCATCAATTCTTGGAGCAATGAATTTCATTACAACAATTATTAATATGAGAACGCCAGGGATGACAATGCATAGAATGCCATTATTCGTATGAGCAGTATTCATTACAGCAATTTTATTATTGTTATCATTACCAGTATTTGCGGGAGCAATTACAATGTTATTAACAGATAGAAATTTTAATACAAGTTTCTTTGATCCAGCAGGAGGGGGAGATCCAATCTTATATCAACATTTATTTTGATTTTTTGGTCACCCTGAAGTTTA
>dd57db6003529f7fbab5a3aa5b3ce8a2
GGAACAGGTTGAACAGTATATCCCCCCCTTTCTAGAAATTTAGGACATTCTTCTTTAAGTGTTGATATAGTAATTTTTTCTTTACATTTAGCGGGGGCCAGTTCTATTATAGGGGGGATTAATTTTATTAGTACTGTTTCTAATATACGAAGAAAAGGTTTATCTTTAGAGCGAACTTCTCTTTATGTTTGGGGATTATTATTAACTACTATTTTATTAGTTTTAAGATTACCAGTTTTAGCGGGAGGTATTACTATGCTTTTAACTGATCGTAATATTAATACATCTTTTTTTGATCCTAGGGGTGGGGGAGATCCTATTTTATTTGAAACTTTATTTTGATTTTTTGGTCACCCTGAAGTTTA
>047b2c30afa9ee924d97c82c3ada6563
GGTACAGGTTGAACAGTTTATCCCCCTTTAGCAAGTATTGCTTACCATGGAAGCCCTTCTGTAGACTTAGCAATTTTTAGTCTTCATTTAGCGGGTGTATCTTCTATCTTAGGCGCTATAAATTTTATGTGCACTATTGCTAATATGCGTGTTAAAGGTTTATATATGCATCGACTACCTTTGTTTGCTTGGGCAGTTTTAATTACTGCAACTTTACTACTTTTATCTTTACCTGTATTTGCTGGTGGTATTACTATGTTGTTAACTGATCGTAATTTTAATACTTCATTTTTTGAATCCGCAGGTGGTGGTGACCCTGTTTTATACCAACACTTATTTTGATTTTTTGGTCACCCTGAAGTTTA
>f9e40a6a5298cd14a5786a3ac45db3f4
GGTACTGGTTGAACAGTTTATCCCCCTCTCAGAAGAAGCTTAGGACACAGAGGGTCGGCTGTTGATTTGGCTATTTTTAGATTACACTTAGCGGGGGTAAGCTCTATTTTAAGAAGAATTAATTTTATGTGTACAATGTGAAATATTCGAGGGAGAGATGTTACATTTGAAAAAATTCCACTTTTTGTTTGAACAATTGTTATTAGAGGGTTTTTATTAGTTTTGTCTCTCCCCGTTTTGGCAGGAGGTATTACTATGCTTCTTTTAGATCGAAATATTTCCACATCTTTTTTTGATCCTAATGGAGGGGGGGATCCTGTGCTATTTCAGCATTTATTTTGATTTTTTGGTCACCCTGAAGTTTA
>2b68cb9baf82d095929ae878c77470c5
GGTACTGGATGAACTGTTTATCCACCGTTAAGCTTAATAGTAGGTCATTCTGGGGGTGCTGTTGATTTAGCGATATTTTCTTTACATATAGCAGGTATTTCTTCTATAGCTGGTAGTATAAATTTTATAACTACTATTATAAATATGAGAATACCAGGTATGACTTATTATAGAATGCCTTTATATATTTGATCATTATTAATTACATCTTTTCTATTAATATTCACATTACCTGTATTGGCGGGGGCTATTACTATGTTATTAACTGATAGAAATTTTAATACTACATTTTTTGATCCTTCTGGAGGAGGTGATCCCGTATTATTTCAACATTTATTTTGATTTTTTGGTCACCCTGAAGTTTA
>ebe2e1d5f8e73a4adcc29858624bfeb2
GGTACAGGTTGAACTGTTTATCCCCCATTATCTAATATTAATTTTCATCCAGGGGCATCTATTGATTTTGCTATTTTTAGTTTACATATTGCTGGAGTTTCTTCATTAGCTGGTGCAATAAATTTTATTACAACTATTTTTAATATGCGTAGTGGGGGGTTTGATATGCATAGATTACCTTTATATATTTGAGCATTAAATATTACTGCTTTTTTATTATTATTATCTTTACCTGTATTTGCAGGAGCAATCACTATGTTGTTAACAGATAGAAATTTTAATACAAGTTTTTATGAACCAGCAGGAGGTGGTGATCCTGTTTTATACCAACATTTATTTTGATTTTTTGGTCACCCTGAAGTTTA
>799423daf4d0301c5cbeb79dc56c7c6e
GGTACTGGTTGAACTGTTTACCCTCCATTATCTTCAATAGAAGCACATTCTGGTGGTTCAGTAGATTTAGCTATTTTTAGTTTACATTTAGCTGGTGCTTCGTCTATTTTAGGTGCAATGAATTTTATTACTACAGTACTAAATATGCGAACTCCTGGATTGCCTATGCATAAAATTCCATTATTTGTTTGAGCTGTTTTCATAACTGCGATATTATTGTTATTATCATTACCTGTTTTAGCTGGCGCTATAACAATGCTTTTAACAGATCGAAATTTTAATACAACTTTTTTTGATCCTGCAGGTGGTGGTGATCCAATTTTATATCAACATTTATTTTGATTTTTTGGTCACCCTGAAGTTTA
>6ac8a56cb638c9728c77cf5d211a16a8
GGTACAGGTTGAACAGTTTATCCTCCATTATCTGGAGTTTTAGCTCATTCTGGTGGGTCTATTGAATGTGCTATTTTTAGTTTACATTTAGCTGGTATTTCTTCAATTTTAGGATCTATTAATTTTATTGTTACTGTTATTAATATGAGAGTTCCTGGTTTAACTATGTTTAGATTACCTTTATTTGTTTGATCTGCTTTTATTACTGCATGATTATTATTATTATCTTTACCTGTATTAGGTGGTGCTATTACAATGTTATTAACAGATAGAAATTTCAATACAACATTTTTTGAAGTTAATGGTGGTGGAGATCCTGTTTTATTTCAACATTTATTTTGATTTTTTGGTCACCCTGAAGTTTA
>094a5c51d50f1f45c86370aa3f191898
GGTACTGGTTGAACAGTTTATCCTCCTTTATCTAGTGTGACTGGTCATAGTGGAGGTGCTGTTGACTTAGCAATTTTTAGTTTACACTTATCTGGAGCTGCTTCAATTCTTGGAGCGATTAATTTTATTTGTACTATTACAAATATGAGATCAAAAAGTTTACCTTTTCATAGATTACCTTTATTTGTTTGGTCTATTTTTATTACAGCATTTTTATTACTTTTATCTTTACCAGTATTAGCTGGAGGTATTACCATGTTGTTAACTGATAGAAATTTCAACACTACTTTCTTTGATCCAGCAGGAGGTGGTGATCCAGTTCTATACCAACACCTTTTCTGATTTTTTGGTCACCCTGAAGTTTA
>032c7fd99d48004c9f1822148aab1404
GGTACTGGTTGAACAGTTTATCCCCCTTTAGCTAGTATAGCTTATCACGGAAGCCATTCTATTGATTTGGCGATTTTTAGTCTTCATTTAGCTGGTGCTTCGTCAATTATGGGTGCTATAAATTTTATTTGTACTATTTTTAATATGCGTCCTGTTGGTTTATACATGCATAGGTTGCCTCTTTTAGGTTGGGCTGTTTTAATTACTGCATTTTTATTATTACTTTCTTTACCAGTTTTTGCAGGCGGAATCACAATGCTTCTTACAGATCGTAATTTTAATACATCGTTTTTTGAAGCCGCTGGTGGTGGAGATCCTGTTCTTTACCAGCATTTATTTTGATTTTTTGGTCACCCTGAAGTTTA
>fe6bdda47bf462e501a224b99f924a4b
GGTACTGGTTGAACTGTTTACCCTCCATTAGCATCTGTTGAAAGTCATTCTGGAGGTTCAGTTGATTTAGCTATTTTTAGTTTACATTTAGCTGGTGCTTCTTCAATATTAGGTGCTATTAATTTTATAACAACTATTTTTAATATGAGATCACCAGGTTTACATATACATTATATACCTTTATTTGTATGATCTATTTTAATTACTGCATTTTTATTATTATTATCTTTACCTGTATTAGCAGGTGCTATAACAATGTTATTAACTGATAGAAATTTTAATACAACTTTTTTTGATCCAGCAGGTGGTGGTGATCCAATTTTATATCAACATTTATTTTGATTTTTTGGTCACCCTGAAGTTTA
>d530c4180f177238b9508d190f1471b1
GGTACTGGTTGAACTGTATATCCCCCGTTAGCTAGTATTCAAAGTCATTCAGGTGGAGCTGTAGATTTTGCAATTTTTAGTTTACATATAGCAGGTGCTTCTTCTTTATTAGGTGCAATTAATTTTATAACTACAATTATAAATATGAGAGCTCCTGGTTTAGCTATGTATAGATTACCTTTATTTGTATGAGCTGTCTTTATAACAGCAATATTATTATTATTATCTTTACCTGTTTTAGCAGGTGCTATAACTATGTTATTAACTGATAGAAATTTTAATACAACATTTTTTGATCCTTCTGGTGGAGGAGATCCTATTTTATATCAACATCTTTTTTGATTTTTTGGTCACCCTGAAGTTTA
>433217c7cf79641d08f7180aeed11a65
GGTACTGGTTGAACTGTTTACCCCCCATTATCTGGTATTGAAGCACATTCGGGACCTGCAGTGGATTTAGCTATTTTTAGTTTACATTTAGCTGGCGCTTCTTCAATAGCTGGCGCTATAAATTTTATTTGTACAATTTTAGTTCTTAATTCTCGCGGTTTAACATATCATCGTTTTTCTTTGTTTGTTTGATCCGTATTAATTACAGCTGTTTTACTATTATTATCTTTACCTGTTTTAGCGGGAGGTATTACTATGTTACTAACTGATCGAAATTTAAATACTTGTTTTTTTGACGCTTCTGGTGGTGGTGATCCTATATTATATCAACATTTATTTTGATTTTTTGGTCACCCTGAAGTTTA
>f6d501eb7abaf6e12fd80c5689483fc9
GGTACTGGATGAACAGTTTATCCTCCACTAAGTGCTATTGTAGCTGATGGTTCAGTTGATTTTGCTATTTTTAGTTTACATATAGCTGGTATTTCTTCTTTAGCAGGTGCTATTAATTTTATTGTTACAATTAAAAATATGCGTGTTCCAGGTTTTAGAATGGATTTACTTCCTTTATTTTTATGGAGTGTTCTTGTTACAGCTTTTTTATTATTATTATCTTTACCTGTATTGGCGGCAGGTATTACAATGTTACTTACTGACCGTCATTTTAATAGTACTTTTTTTAATCCAGCAGGAGGAGGTGATCCTATTTTATATCAGCATCTTTTTTGATTTTTTGGTCACCCTGAAGTTTA
>1c1c7b260aa31bbd9afcf246330bfde0
GGTACTGGTTGAACAGTTTATCCCCCACTTTCAGGAATAACTGCACATTCGGGTGCTTCCGTAGATTTGGCTATTTTTAGCTTGCACATTGCGGGTGCTTCTTCCCTTTTAGGTGCCATAAATTTTATTACTACCATTATAAATATGAGGGCACGCGGTTTATCTTTTTTTAGGATGCCTCTATTTGTTTGGTCCATTTTGGTAACTGCCATACTTTTATTACTTTCTTTACCGGTGTTAGCTGGAGCTATTACGATGCTTTTAACAGATCGTAATTTCAATACCACTTTTTATGTACCTTCTGGAGGTGGCGATCCCGTATTGTATCAACATTTGTTTTGATTTTTTGGTCACCCTGAAGTTTA
>e71d47d475558095e97bbcdbd4f040b3
GGTACTGGTTGAACTGTTTATCCACCATTATCTGGTATTGAGGGTCAGCCTGGTGCTGCAGTTGATTTTGCAATTTTTAGTTTACATATTGCTGGTATTGCTTCAATTGCAGGTTCAATTAATTTTATGGTTACGGTAATTAATATGCGTGCTCCCGGTATGTATATGCACAGGTTACCGCTTTTTGTATGATGTGTTTTTATTACTTCAATTTTGTTATTATTATCTTTACCTGTATTAGCTGGTGGTATAACAATGCTTTTAACTGATCGTAATTTTAATACTCATTTTTATTTCGCCGAAGGTGGTGGTGATCCAATATTATATCAACATTTATTTTGATTTTTTGGTCACCCTGAAGTTTA
>e12d4c04ceec79fbf5833e3efa14632c
GGAACTGGTTGAACAGTTTATCCACCGTTAAGTGGAAAATTAGCTCATTCAGGTAATGCTGTTGATTTAGGAATTTTTAGTCTACATATAGCAGGAATATCTTCTATTGCAGGAGCAATTAATTTTATAGTTACAATTTTTTTTTTAAAGATTAAAGGTTTGACTGTATTTAGAAAAAGTTTATATGCTTGAGCTGTTTTATTAACAGCAATTTTATTGTTATTATCTTTGCCAGTTTTAGCGGGAGCAATTACAATGTTGTTAACCGATCGAAATTTTAATAGTGTATTTTTTGAACCTGAATGTGGTGGAGATCCTATTCTTTTTCAACATCTTTTTTGATTTTTTGGTCACCCTGAAGTTTA
>c24bf9e3822023fb806aebdb16353942
GGTACAGGTTGAACTGTTTATCCTCCATTATCTGGTATTGAAGCACATTCTGGACCTGCAGTAGATTTAGCTATTTTTAGTTTACATTTGGCTGGTGCTTCTTCAATTGCTGGTGCTATAAATTTTATTTGTACTATTTTAGTTTTAAATTCACGTGGTTTAAAATATCATCGTTTTTCTTTATTTGTTTGATCTGTGCTAATTACAGCTGTTTTATTATTATTATCTTTACCTGTTTTAGCTGGTGGTATTACTATGTTATTAACTGATCGAAATTTAAATACAAGTTTTTTTGATGCTTCTGGTGGTGGAGATCCTATATTATATCAACATTTATTTTGATTTTTTGGTCACCCTGAAGTTTA
>fccb672157ee7be7016a9bb263515964
GGTACTGGATGAACAGTTTATCCTCCATTATCAGGAGTAGAATCACATTCTGGTGGTTCAGTAGATTTAGCTATATTTAGTTTACATGTAGCAGGTGCTTCTTCTCTATTAGGTGCTATTAATTTTATTACTACTATTTTAAATATGAGAGTACCTAATATGCATATGATGCGTATGCCTTTATTTTCTTGAGCAGTTTTTATAACTGCTATATTATTATTACTATCATTACCAGTATTAGCAGGAGCAATAACAATGTTATTAACAGATCGTAATTTTAACACTACATTTTTTGATCCAGCAGGTGGTGGAGATCCTATTTTATATCAACATTTATTCTGATTTTTTGGTCACCCTGAAGTTTA
>2cc820960fb63d37fa3147dcff1aa7d7
GGTACTGGTTGAACTGTTTATCCCCAGCGGGGAAAACCGGTCCCCCGGTCGAAGATTGCGCACGAGAAGTGGGAATCGCAGCCGATCCAGATCGAAAAAAGCAATGTGAGCTCCGGTTTTTTTAAAATCGGGTAAATCATCGGCATCGATCTCACAAAGAGCCATTGAAACGTCGGCTTCTTTAATGAATAGGGTCCCCGCTTCAAAAATCGTATACTGATAGTCCGTCGAAATTTTCTGCAATATCCTGTAATCCTGTCGTTTTCCGACCTTATTTCTTTTTAAGATAGTTAACTCGACAGTGTTTCTCTCCACCAGGACGCCGTCGGGTAAATTCAATTGGCCGGTAACCCGACCTTTTTCAATCAGGTGCAGAATGGCGTCTACATGCAAAAGGGTGATGCGTCTCAGATCTTTTTTAACCCATAGAATTGCCTTCCGGATAACACGCCTTTTGACCGCCTTGGGCAGTTGATTGAAATCGGGCAAGGCCAGACTGATTTTTTGGTCACCCTGAAGTTTA
>543db6a5d614edf43c5923ad40bffa88
GGAACAGGTTGAACAGTATATCCTCCTTTATCTTCTATTGAATCACATTCAGGTGGATCTGTAGATCTTGCGATTTTTAGTCTTCACTTAGCTGGTGCTTCTTCTATTTTAGGTGCTATGAATTTTATTACTACAGTAATAAATATGAGATCTCCTGGATTAAAGATGCATAGAATTCCTTTATTTGTTTGAGCTGTTTTTATTACAGCAATATTATTATTATTATCTTTACCAGTATTAGCTGGTGCTATTACAATGTTACTTACTGATCGTAACTTTAATACTACATTTTTTGACCCAGCAGGTGGTGGTGATCCTATTTTATATCAACATTTATTTTGATTTTTTGGTCACCCTGAAGTTTA
>c4a1cb5865c098356cf963dad67b8fde
GGTACAGGATGAACAGTTTATCCACCATTAGCTAACAATTTATATCATGAGGGACTTTCTGTTGATTTTGCAATATTTAGTTTACATCTTGCGGGTATTTCTTCTTTATTAGGAGCAATAAATTTTATAACTACTATTTGAAATATGCGGATTTCTGGAGTAACGATGTATCGTTTACCTTTATTTTGTTGAGCTGTTTTTATTACAGCTATATTATTATTATTATCTTTACCTGTTTTAGCCGCAGGAATTACAATGTTATTAACCGATCGTAATTTTAATACAAGTTTTTTTGAAGTTATTGGGGGAGGTGATCCGGTTTTATATCAACATTTATTTTGATTTTTTGGTCACCCTGAAGTTTA
>48e9ffa8c8947aa4fae80a8a7fe61dec
GGTACTGGATGAACTGTTTATCCTCCACTATCTAGTATTACAGCACATTCTGGTGGAGCGGTAGACTTAGCAATTTTTAGCCTACATCTTTCAGGAGCTTCTTCTATTTTAGGAGCTATTAATTTTATTTGTACTATATTTAATATGCGAGCTAAAGGAATGTCATTTCACCATTTACCTCTTTTTGTATGGGCTGTGTTTATTACAGCATTTCTTCTTTTACTCTCATTACCAGTGCTAGCAGGAGCTATTACTATGTTATTAACAGATAGAAATTTTAACACCACATTTTTTGACCCTGCGGGAGGAGGTGATCCTGTTTTATACCAGCATTTATTTTGATTTTTTGGTCACCCTGAAGTTTA
>d2dd0c8e794566d023e84428b5d05e73
GGTACTGGTTGAACTGTTTACCCACCATTATCATCAATTGAATTTCATGGAGGAGGATCAGTTGATTTAGCAATTTTTTCACTACACTTAGCTGGTATTTCATCAATTCTTGGAGCAATGAATTTCATTACAACAATTATTAATATGAGAACACCAGGGATGACAATGCATAGAATGCCATTATTTGCATGAGCAGTATTCATTACAGCAATTTTATTATTGTTATCATTACCAGTATTTGCGGGAGCAATTACAATGTTATTAACAGATAGAAATTTTAATACAAGTTTCTTTGATCCAGCAGGGGGAGGAGATCCAATCTTATACCAACACTTATTTTGATTTTTTGGTCACCCTGAAGTTTA
>2cc6ba01f0ca0faa6f2d50f48fcb9724
GGAACAGGTTGAACTGTATATCCTCCACTTTCTGGTATAGCTTCGCATTCTGGTGGTTCTGTAGATTTAGCAATATTTAGTTTACATTTATCAGGTATTGCTTCTTTATTAGGTGCGATAAATTTTATTACAACTGTTTATAATATGCGTTTAAAAGGTTTAACTTTTTATAGATTGCCTTTGTTTGCATGAGCATTAATAATAACTGCAGTATTATTATTATTATCTTTACCAGTTTTAGCTGGTGGAATTACAATGTTACTTACTGATAGAAATTTTAATACTTCATTCTTTGATCCTGCAGGTGGTGGAGATCCTATTTTATATCAACATTTATTTTGATTTTTTGGTCACCCTGAAGTTTA
>131bb3586b4b994e210173d40ff5903e
GGTACAGGTTGAACTGTTTATCCTCCTTTAGCAAGTATTCAAAGTCATTCAGGTGGAGCAGTTGATTTTGCTATTTTTAGTTTACATATTGCTGGAGCATCATCTTTATTAGGTGCTATAAATTTTATTACAACAATTATAAATATGAGATCACCTGGTTTATATTTTTATAGATTACCATTATTTGTTTGAGCAGTATTTATAACTGCAATATTATTATTATTATCTTTACCAGTATTAGCAGGTGCTATTACAATGTTATTAACTGATCGTAATTTTAATACAACTTTTTTTGATCCTGCAGGTGGTGGAGATCCAATATTATATCAACATTTATTTTGATTTTTTGGTCACCCTGAAGTTTA
>352bdf98fa8026f3a47fe949ca9a1574
GGTACTGGTTGAACTGTTTATCCCCCACTTTCTAGTGGAACATCACATTCTGGCGGAGCCGTTGATTTAGCAATTTTTAGTTTACACCTTTCTGGCGCATCGTCTATTTTAGGTGCTATTAATTTTATTTGTACAATTTTTAACATGAGGGTTAAAAGTTTATCATTTCACAATCTACCGCTATTTGTTTGGGCTATTTTAATAACAGCTTTTTTATTATTGCTATCGTTACCAGTTTTAGCAGGGGCCATAACAATGTTATTAACTGACCGAAATTTTAATACTACCTTTTTTGATCCAGCGGGTGGTGGAGATCCTGTTTTATACCAGCACCTTTTTTGATTTTTTGGTCACCCTGAAGTTTA
>de3a20de535b0fe0cffdaa0252088573
GGTACTGGTTGAACAGTATATCCCCCATTATCTACTATTGTATATAGTCCTGGGGCTTCTGTTGATTTCCTTATAGGTTCTTTGCATTTAGCCGGTTTATCTTCCCTTTTAGGTGCAATAAATTTTATAGTAACCTTTATACATATGAGATCATTTAAACCTCTTGATATACCTTTGTTTGCATGATCCATTTTTGTCACGTCAGTTTTATTACTATTAGCTGTTCCAGTTTTAGCTGGTGGGTTAACTATGTTAATAACAGATCGGCATTTTGGTACATGTTTTTTTGACCCGTTTTCGGGTGGAGATCCGATTTTATATCAGCACATATTTTGATTTTTTGGTCACCCTGAAGTTTA
>fd11d08fc05510cb10ef6779abf8e924
GGTACAGGTTGAACTGTTTATCCTCCATTAGCTAACAATTTATATCATGAGGGACTTTCTGTTGATTTTGCAATATTTAGTTTACATCTTGCGGGTATTTCTTCTTTATTAGGAGCAATAAATTTTATAACTACTATTTGAAATATGCGGATTTCTGGAGTAACGATGTATCGTTTACCTTTATTTTGTTGAGCTGTTTTTATTACAGCTATATTATTATTATTATCTTTACCTGTTTTAGCCGCAGGAATTACAATGTTATTAACCGATCGTAATTTTAATACAAGTTTTTTTGAAGTTATTGGGGGAGGTGATCCGGTTTTATATCAACATTTATTTTGATTTTTTGGTCACCCTGAAGTTTA
>2ed305c4e6e4dddf794a60c36c4699ae
GGTACTGGTTGAACTGTTTATCCTCCATTATCTTCAATAGAAGCACATTCTGGTGGTTCAGTAGATTTAGCTATTTTTAGTTTACATTTAGCTGGTGCTTCGTCTATTTTAGGTGCAATGAATTTTATTACTACAGTACTAAATATGCGAACTCCTGGATTGCCTATGCATAAAATTCCATTATTTGTTTGAGCTGTTTTCATAACTGCGATATTATTGTTATTATCATTACCTGTTTTAGCTGGCGCTATAACAATGCTTTTAACAGATCGAAATTTTAATACAACTTTTTTTGATCCTGCAGGTGGTGGTGATCCAATTTTATATCAACATTTATTTTGATTTTTTGGTCACCCTGAAGTTTA
>5f87cb9dd40fb66be5f5acb8ee9599a2
GGTACAGGATGAACTGTTTACCCTCCATTAAGTGATTGATTAGGTCATTCAAACCCATCTGTAGATTTAGCTATTTTTAGTTTACATATTGCAGGTATTTCATCATTATTAGGAGCTATTAATTTTATAGTTACAATTTTAAATATGCGTGCAAAAGGATTAAAAATGAATAGATTACCTTTATTTTGTTGATCAGTTTTAATAACAGCTGTTTTACTTTTATTATCTTTACCTGTATTAGCTGGAGCTATAACAATGTTATTAACTGATAGACAATTTAATACAAATTTTTTTGATCCCTTTGGTGGAGGAGATCCTGTTTTATATCAACATTTATTTTGATTTTTTGGTCACCCTGAAGTTTA
>6dcad05c01aee3dc378e82b59df8e736
GGTACTGGTTGAACTGTTTATCCTCCACTATCAGGCATTGAAGCACATGCCGGAGGTGCTGTAGATGCTGCTATATTTAGTTTACATTTAGCAGGGGCTTCTTCTATATTAGGAGCTATAAATTTTATAACAACAATAATAAATATGCGAGGCAATGGTATGGAAATGCACAAGCTTCCTTTATTTGTATGATCTGTTTTAGTAACAGCTTTTTTATTGCTACTATCATTACCTGTATTAGCGGGTGCTATTACAATGTTACTTACAGATAGAAATTTTAATACTTCTTTTTTTGATCCTGCTGGTGGAGGTGATCCTGTTTTATACCAACATTTGTTTTGATTTTTTGGTCACCCTGAAGTTTA
>87c7ec500915efae60c2995aa6752bdb
GGTACTGGATGAACTGTTTATCCTCCTTTATCAAGTATTCAAAGTCACTCTGGTGGTGCTGTAGATTTTGCAATATTTAGTTTACATATTGCAGGGGCTTCTTCTTTATTAGGTGCCATTAATTTTATAACTACTGTATTAAATATGCGAAGTCCAGGTCTTTATATGTATAGATTACCGTTATTTGTATGAGCAGTTTTTGTAACTGCAATTTTATTATTATTATCTTTACCAGTATTAGCAGGTGCTATTACAATGTTATTAACTGATCGTAATTTTAATACTACATTTTTTGATCCTGCGGGTGGTGGTGATCCTATATTATATCAACATTTATTTTGATTTTTTGGTCACCCTGAAGTTTA
>f8f3a6e0c123f4cd580576c77d0a6249
GGTACAGGATGAACAGTTTATCCTCCATTATCAGGTATAATAGCTCACTCTGGAGGATCAATAGATTTAGCTATATTTAGTTTACATCTATCTGGTGTTTCTTCAATAGCAGGTTCAATTAATTTTATGACAACTATTATAAATATGAGAGTAAAAGGATTAACTATATATAGAATGCCTTTATTTATTTGAGCTGTTTTTTTAACAGCATTTTTATTAGTATTTTCTTTACCTGTTTTAGCAGGAGCTATTACTATGTTATTAACAGATCGTAATTTTAATACTACGTTTTTTGATCCAGCTGGTGGTGGTGATCCAATTTTATATCAACATTTATTTTGATTTTTTGGTCACCCTGAAGTTTA
>f7cedc84d5e378abfec3e3e7c87265ce
GGTACTGGTTGAACTGTTTATCCACCATTAGCAGGTATTGAATCACATATAGGTGCATCTGTAGATTTAGCAATTTTTAGTTTACATATTGCAGGTGCTTCTTCAATTTTAGGTTCTATAAATTTTATTACAACAGTATTAAATATGCGTATTGCTAATTTATATTTTCATAAGCTTCCTCTTTTTGTATGATCTGTATTTATTACTACAATTTTATTATTATTATCATTACCAGTATTAGCTGGTGCTATTACAATGTTATTAACAGATCGAAATCTTAATACATCATTTTATATACCAAGTGGTGGTGGTGATCCGATATTATATCAACATTTATTTTGATTTTTTGGTCACCCTGAAGTTTA
>fb43e1c1d8300cc4e774db960158d1f7
GGTACTGGTTGAACTGTATATCCTCCATTATCTAATAGTGAATTTCATTCTGGTTCGTCAGTAGATCTTGCTATTTTTAGTTTACACATTGCTGGTGCTTCATCTATTGCTGGTGCTATAAATTTTATATCAACAATTTTTAATTGTCGAGCTAGAGGTATGACATTTATGAGAATGCCTTTATTTGTTTGAGCTGTTTTAATAACAGCTTTTTTATTATTATTGTCTTTACCTGTTTTGGCTGGTGGTATTACTATGTTATTAACCGATCGTAATATTTCAACTTCGTTTTTTGATCCTGCGGGTGGTGGTGATCCTATTCTTTATCAACATCTTTTTTGATTTTTTGGTCACCCTGAAGTTTA
>e3d700e588fa54177c22118a88e67249
GGAACTGGATGAACAGTATATCCTCCTTTATCTGGTATTCAAGCACATTCAGGAGGTTCTGTTGATTTAGCTATTTTTAGTTTACATTTAGCAGGTGCATCTTCTTTATTAGGTTCAATTAATTTTATAACAACAATATTTAATATGAGATCTCCAGGCTTATATATGCACAGATTACCTTTATTTGTATGAGCAATTCTTATTACAGCATTTTTATTATTATTATCTTTACCTGTACTTGCAGGTGCAATTACAATGTTATTAACTGATCGTAATTTTAATACAACATTCTTTGATCCTGCAGGTGGAGGAGATCCTATATTATATCAACATTTATTTTGATTTTTTGGTCACCCTGAAGTTTA
>7486e5d82da385beb2aa5096c10be3df
GGTACTGGTTGAACAGTTTATCCTCCGCTATCAAGTGCAACAGCACATTCTGGAGGTTCCGTAGATTTAGCTATTTTTAGTTTACATTTATCTGGTATGTCTTCTATTTTAGGCGCTATTAATTTTATTTGTACAATTTTTAATATGCGAGTAAAAAGTCTATCTTTTCATAATTTACCATTATTTGTATGAGCTGTTTTAATTACTGCGTTTTTGTTATTATTATCATTACCTGTGCTAGCAGGAGCAATTACAATGTTATTAACAGATAGAAATTTTAATACTACTTTTTTCGATCCTGCTGGAGGAGGTGATCCTGTTTTATTTCAACACCTTTTTTGATTTTTTGGTCACCCTGAAGTTTA
>4d502f14323726215b540ef510eab5b9
GGTACTGGTTGAACTGTATATCCCCCTCTAAGGAGTAATATTGCGCATGCCGGAGCTTCGGTGGATTTTGCTATTTTCTCTTTACATTTAGCAGGGATTTCGTCTTTGTTAGGGGCAGTAAATTTTATTAGAACAGTAGGTAACTTGCGAGCATTAGGGATAGGGTTGGACAATGTACCCCTGTTTGCTTGATCTGTGTTAATTACGGCTGTGTTGTTGCTATTATCTTTACCAGTGTTGGCTGGGGCCATCACAATATTGCTAACAGACCGAAACTTAAATACGGCTTTTTATGATGTTGCAGGGGGAGGGGATCCTGTGCTTTACCAACACTTATTTTGATTTTTTGGTCACCCTGAAGTTTA
>2ee3397d4d9bd11dadead165604fb23a
GGTACTGGATGAACTGTTTATCCTCCTTTAGCTGGATTGGAAGGACATCCAGGTCCTTCGGTTGATTTTGCTATATTTAGTTTACATATAGCAGGAGCTTCTTCTATTGCAGGAGCTATAAATTTTATAACTACAGTATTTAATATGCGTAGTTGTGGTTTTGATATGCATCGTTTACCTTTATATATTTGAGCATTAAATATTACTGCATTTTTGTTATTATTATCTTTACCTGTTTTTGCTGGAGCAATAACAATGTTATTAACTGATCGTAATTTCAATACGGCTTTTTATGATCCTGCTGGTGGAGGTGATCCTATTTTATACCAACATTTATTTTGATTTTTTGGTCACCCTGAAGTTTA
>aea16699852c7b8611004ea89ebc21cf
GGTACTGGTTGAACAGTTTATCCTCCATTATCTGGAGTTTTAGCTCATTCTGGTGGGTCTATTGAATGTGCTATTTTTAGTTTACATTTAGCTGGTATTTCTTCAATTTTAGGATCTATTAATTTTATTGTTACTGTTATTAATATGAGAGTTCCTGGTTTAACTATGTTTAGATTACCTTTATTTGTTTGATCTGCTTTTATTACTGCATGATTATTATTATTATCTTTACCTGTATTAGGTGGTGCTATTACAATGTTATTAACAGATAGAAATTTCAATACAACATTTTTTGAAGTTAATGGTGGTGGAGATCCTGTTTTATTTCAACATTTATTTTGATTTTTTGGTCACCCTGAAGTTTA
>7a7e27e86debdf96e48d2016a3c5269f
GGAACTGGTTGAACTGTTTATCCTCCATTAGCTGGTGTTGAATCACATTCAGGAGGTTCTGTTGATTTAGCTATCTTTAGCTTACATCTAGCAGGGGCGTCTTCTATTTTAGGAGCAATGAATTTTATTACTACTGTATTAAATATGAGAACTCCTGGATTAAAAATGCATAGAATTCCTTTATTCGTATGAGCAGTTTTTATTACTGCTATCTTGTTATTATTATCATTACCAGTTTTAGCCGGAGCTATTACTATGTTATTAACAGATCGTAATTTTAATACAACTTTCTTTGATCCAGCAGGAGGTGGAGATCCAATTTTATATCAACATTTATTCTGATTTTTTGGTCACCCTGAAGTTTA
>df80be11e75cb4fc93d252496d7db2b3
GGAACAGGTTGAACTGTTTATCCTCCATTATCAGGAATACAAGCACATTCTGGAGGTTCTGTAGATTTAGCTATTTTTAGTTTACATTTAGCAGGTGCTTCTTCTTTATTAGGAGCTATAAATTTTATTACTACAGTATTTAATATGAGATCACCTCAATTAGAAATGCATAAATTACCTTTATTTGTATGGGCAATTTTAATTACAGCATTTTTATTATTATTATCTTTACCAGTATTAGCAGGTGCTATTACTATGTTATTAACTGATAGAAATTTTAATACAACTTTTTTTGATCCTGCAGGGGGAGGAGATCCTATTTTATATCAACATTTATTTTGATTTTTTGGTCACCCTGAAGTTTA
>b4ae23a3d7a7d52ecb8a641b49f09822
GGTACTGGATGAACTGTATATCCTCCATTAGCATCTGTTGAAAGTCATTCTGGAGGTTCAGTTGATTTAGCTATTTTTAGTTTACATTTAGCTGGTGCTTCTTCAATATTAGGTGCTATTAATTTTATAACAACTATTTTTAATATGAGATCACCAGGTTTACATATACATTATATACCTTTATTTGTATGATCTATTTTAATTACTGCATTTTTATTATTATTATCTTTACCTGTATTAGCAGGTGCTATAACAATGTTATTAACTGATAGAAATTTTAATACAACTTTTTTTGATCCAGCAGGTGGTGGTGATCCAATTTTATATCAACATTTATTTTGATTTTTTGGTCACCCTGAAGTTTA
>da10e8431b561af1b8bdac89f28c7685
GGTACTGGTTGAACAGTTTATCCACCGCTATCTGGTGTAGTATCACATTCAAGTCCTGCTGTCGATTTAGGTATTTTTAGTTTACACATAGCAGGACTATCTTCTCTGTTAGGTGCAATAAATTTCATTACAACAGTTATTACAATGCGAGTAAGAGGTCTAACATTTATACGCTTACCTTTATTCGTGTGAGCTTTATTCATTACTTCATTTTTATTGTTGTTATCGTTACCTGTATTGGCGGGTGCTATAACAATGCTGTTAACAGACAGAAATTTCAACACTTCTTTCTTTGACCCGGCTGGTGGAGGTGATCCTATCTTGTATCAGCATTTATTTTGATTTTTTGGTCACCCTGAAGTTTA
>9a69a25c566a91d98fead996ee48174d
GGTACAGGTTGAACAGTTTACCCACCTTTAGCTAGTATACAGGCACATTCAGGTGGTTCTGTAGATTTAGCAATTTTTAGTTTACATTTAGCAGGTGCATCCTCATTATTAGGTGCAATTAACTTTATTACAACCATTTTTAATATGAGAGCACCACATTTAGAAATGCATAAAATTCCTTTATTTGTATGAGCAATTTTGATTACTGCATTTTTATTATTATTATCATTACCTGTATTAGCGGGAGCTATTACTATGTTATTAACAGATAGAAACTTTAATACTACCTTTTTTGATCCAGCAGGTGGTGGAGATCCAATTTTATATCAACATTTATTTTGATTTTTTGGTCACCCTGAAGTTTA
>8ac0089b7e3aa1eaae2f4b1d49d5f41d
GGAACTGGTTGAACAGTTTATCCCCCACTAAGAGGTGAAGGCCACAGAGGAATAAGAGTTGACATAGCCATCCTCTCTCTCCATCTTGCGGGCGGAAGCTCTCTAATGGGAGCCATAAATTTCACTACCACCCTCCACTCCCGAACGGGAGGACTTCAAGTACTAACCCTAAGAATTTTTTCCTGGTGCATCGGCACAATAAGCCTCCTTCTTATTCTTTCACTTCCGGTCTTAGCCGGAGGGGTTACTCTTCTCCTTTTTGACCGAAACATTAGCTCTAGTTTCTATATTTTTAGGGGAGGGGGGGACCCCGTTCTTTTCCAACACCTTTTTTGATTTTTTGGTCACCCTGAAGTTTA
>56edf63f91ec36d39252a6a1fa288cb9
GGTACTGGTTGAACTGTTTATCCTCCACTAAGTAGTGTACAAGCACACTCAGGAGCTTCTGTAGATTTAGCTATATTTAGTCTACATTTAGCGGGTGCTTCTTCTATAATGGGTGCTATAAACTTTATTTGTACTATTATAAATATGAGAGCACGTGGAATGTATATGCACAGATTACCTTTATTTGTTTGATCTGTTTTAATAACTGCTATATTATTATTATTATCATTACCTGTATTAGCAGGTGCTATTACTATGTTATTAACTGATAGAAATTTTAATACTACATTTTTTAACCCTGCAGGTGGTGGTGATCCGGTATTATATCAACACCTTTTTTGATTTTTTGGTCACCCTGAAGTTTA
>5a28fab3a86006a5b5504cb1c8ec2946
GGTACAGGTTGAACAGTTTATCCCCCGTTAAGCTCAAACATTGCGCATGCTGGCATGTCCGTTGATTGTGCTATTTTTTCTCTTCATTTAGCCGGGATCTCTTCCTTACTAGGGGCTGTGAACTTTATTACAACGCTATCTAACTTGCGAGCCTACGGCATGGACTTAGAAAATATGCCTTTATTTGCCTGATCTGTCTTGTTAACGGCAGTGTTGTTGCTTTTATCTTTGCCCGTATTGGCCGGGGCAATCACTATACTGCTTAATTTAAACACAACTTTCTACGACCCAAGGGGGGAGGGGACCCCGTGCTTTACCAGCACTTGTTTTGATTTTTTGGTCACCCTGAAGTTTA
>f1ac5e3a01ec4c66e4991a4f31448dbe
GGTACTGGTTGAACTGTATACCCTCCATTATCTAGTATTACAGCACATTCGGGAGGAGCGGTAGATTTAGCAATTTTTAGTTTACACCTTTCAGGAGCTTCTTCAATTTTAGGAGCTATTAATTTCATTTGTACAATTTTTAATATGAGAGCTAAAGGAATCTCATTTCACCATTTACCTCTTTTTGTATGGGCGGTTTTAATTACAGCAGTTCTTCTTTTACTATCATTACCAGTATTAGCCGGAGCTATTACAATGTTATTAACAGACAGAAATTTTAATACAACATTTTTTGATCCTGCAGGAGGAGGTGATCCTGTTTTATATCAGCATTTATTTTGATTTTTTGGTCACCCTGAAGTTTA
>a76d9bebb40e5425c57269189bf16dda
GGTACAGGTTGAACAGTATATCCACCGTTAAGTGGAAAATTAGCTCATTCAGGTAATGCTGTTGATTTAGGAATTTTTAGTCTACATATAGCAGGAATATCTTCTATTGCAGGAGCAATTAATTTTATAGTTACAATTTTTTTTTTAAAGATTAAAGGTTTGACTGTATTTAGAAAAAGTTTATATGCTTGAGCTGTTTTATTAACAGCAATTTTATTGTTATTATCTTTGCCAGTTTTAGCGGGAGCAATTACAATGTTGTTAACCGATCGAAATTTTAATAGTGTATTTTTTGAACCTGAATGTGGTGGAGATCCTATTCTTTTTCAACATCTTTTTTGATTTTTTGGTCACCCTGAAGTTTA
>af8bd170435827b7f70b859a452b71bc
GGAACTGGTTGAACTGTTTATCCACCATTAGCTGGTGTTGAATTTCATTCAGGTGGTTCAGTAGATTTAGCTATTTTTAGTTTACATTTAGCTGGGACATCATCAATTTTAGGTTCTATTAATTTTATTACAACTGTAATAAATATGAGAACTCCTGGATTAAAAATGCATAGAATTCCTTTATTTGTTTGAGCAATTTTTGTTACTGCTTTCTTATTATTATTATCTTTACCAGTTTTAGCAGGTGCAATAACTATGTTATTAACTGATAGAAATTTTAATACTTCATTTTTTGATCCAGCAGGTGGTGGTGATCCAATTTTATATCAACATTTATTTTGATTTTTTGGTCACCCTGAAGTTTA
>b4e9f6e5f2e7b8fac0d9755791a408c1
GGAACTGGATGAACAGTATATCCACCGTTAGCGCATGTACAAGCACATTCTGGAGCTTCTGTTGATTTAGCTATTTTTAGTTTACATTTAGCTGGTATATCTTCAATATTGGGAGCTATAAATTTTATTTGTACTATATTTAATATGCGTGCTCGTGGTATGTTTATGCATAGGTTACCTTTGTTTGTTTGGGCTGTATTAATTACAGCTTTTTTATTAGTATTATCTTTACCAGTTTTAGCAGGATCTATTACTATGTTGTTAACTGATCGTAATTTTAATACTTCTTTTTTTGTACCTAATGGAGGTGGTGATCCTGTTTTATATCAACATTTATTTTGATTTTTTGGTCACCCTGAAGTTTA
>98461570618dfde96c8a615774ac0561
GGTACTGGATGAACTGTATACCCCCCGTTAAGTAGTATAGAGGCACATCCCACAGCTGCTGTTGATTTTGCCATATTTAGTTTACATTTAGCAGGTGTCGCTTCTTTATTGGGTGCGATAAATTTTATTGTTACAATTATTAATATGAGAGTTCCCGGTTTACATATGAGCTTAATACCCTTATTTGTATGGTCTGTTCTAATTACTGCAGTATTGTTACTTTTATCTTTACCGGTTCTTGCTGCTGCAATTACTATGTTGCTAACAGATAGAAATTTCAATACTTCTTTTTTTGATCCAACAGGGGGTGGTGATCCGATTCTTTATCAACACCTTTTTTGATTTTTTGGTCACCCTGAAGTTTA
>c5c464186b0f1b47adcc7effe0efd9d3
GGAACAGGATGAACTGTATATCCTCCCTTGTCTGGAATAAGCGCGCATGGTGGTGGTTCCGTCGATTTAGCTATATTTAGTTTACACTTAGCTGGTATTTCCTCAATTTTGGGTGCTATTAATTTTATTGTTACGATTGTAAATATGCGGGCTAATGGTATGAGTTTTCATACGGCCCCTTTATTTGTTTGGGCAGTACTAATTACCGTAATTTTATTGTTACTTTCACTACCAGTACTTGCTGGCGCTATTACAATGTTGCTAACTGATAGGAATTTTAACACTTCATTTTTTGTAGCTAGTGGAGGTGGAGATCCCGTGCTTTATCAGCATTTATTTTGATTTTTTGGTCACCCTGAAGTTTA
>6e87ae5696c0e8d7aa34acda446e4e10
GGAACAGGTTGAACTGTTTATCCCCCATTATCAGGTGGTTTATCACATTCAGGACCTTCAGTAGATTTAGCAATATATTCATTACACATTGCGGGTGTATCTTCTATAGCGGGTGCTGTAAATTTTATAGTAACTATTTTAAATATGCGTTGTCGTGGTATGAGTTTAGAATTAATGCCTTTATTTTGTTGATCAGTTTTATATACTGCTTTTTTATTGTTATTATCATTACCAGTTTTAGCTGGGTGTATTACAATGTTATTAACAGATAGAAATGTAAGTACTACTTTTTTTGAACCAGAAGGTGGAGGAGATCCTGTTCTTTATCAACATCTTTTTTGATTTTTTGGTCACCCTGAAGTTTA
>3c078fcae8a93071411273def0e4c523
GGAACTGGATGAACAGTATATCCCCCTCTATCAAGAAATATTTCTCATAGAGGCCCATCTGTCGATCTAGCAATTTTTTCTCTACATTTAGCGGGGGCCTCTTCAATTCTAGCCTCCATTAATTTTATTACAACAGTAATTAACATACGAGTTCAAGGTATAACCTTAGAGCGAGTGCCCCTATTTGCTTGATCAGTAAAAATCACCGCCGTTCTTCTTTTACTATCATTACCAGTTCTTGCAGGAGCTATTACTATACTCTTAACAGACCGTAATTTTAATACTTCATTTTTTGACCCGGCAGGAGGAGGGGACCCAGTACTATTTCAACATTTATTTTGATTTTTTGGTCACCCTGAAGTTTA
>6124ba079bafb307ec59780d3b81c797
GGTACTGGATGAACAGTTTACCCTCCATTATCAAGTGCAACAGCTCATTCTGGAGGTTCTGTAGATTTAGCAATATTTAGTTTACATTTATCTGGTGCATCTTCTATTTTAGGTGCTATTAATTTTATATGCACCATTTTTAATATGCGAGTAAAAAGTTTATCTTTCCATAATCTTCCTTTATTTGTGTGGTCTGTTTTAATTACTGCATTTTTATTATTGTTGTCATTACCTGTGTTAGCTGGAGCAATTACAATGTTGTTAACAGATAGAAACTTTAATACCACTTTTTTTGATCCTGCTGGAGGAGGTGATCCTGTATTGTTTCAACACCTTTTTTGATTTTTTGGTCACCCTGAAGTTTA
>d7928c9a3c508ca3975bdf90e4a606c6
GGTACTGGTTGAACTGTTTATCCTCCCTTAAGCAATAGTGAGTATCATTCTGGTCCTTCTGTTGATTTGGCTATTTTTAGTTTACATTTAGCGGGTATATCATCTATGTTGGGGTCTATAAACTTTATTACTACTGTTTTTAATATGCGTGTTCCTGGTATGACTATGTTACGAACTCCTTTATTTGTTTGATCTGTTTTACTTACTGCCTTTTTATTATTGTTATCTTTGCCTGTTCTTGCTGGTGGTATAACTATGTTATTAACAGACCGTAATTTTAATACAACTTTTTATGATCCTGCTGGTGGAGGTGATCCTATTTTATATCAGCATTTATTCTGATTTTTTGGTCACCCTGAAGTTTA
>ad72b4e102b08856f55be4ac1ab68e37
GGTACTGGTTGAACTGTTTATCCTCCTTTAGCAAGTATTCAAAGTCATTCAGGTGGAGCAGTTGATTTTGCTATTTTTAGTTTACATATTGCTGGGGCATCATCTTTATTAGGTGCTATAAATTTTATTACAACAATTATAAATATGAGATCACCTGGTTTATATTTTTATAGATTACCATTATTTGTTTGAGCAGTATTTATAACTGCAATATTATTATTATTATCTTTACCAGTATTAGCAGGTGCTATTACAATGTTATTAACTGATCGTAATTTTAATACAACTTTTTTTGATCCTGCAGGTGGTGGAGATCCAATATTATATCAACATTTATTTTGATTTTTTGGTCACCCTGAAGTTTA
>7d789f24a0cbb0e49aeac2ddb35426f2
GGAACAGGTTGAACTGTATATCCCCCACTTTCTAATAATTTATATCATGAAGGTTTATCTGTTGATTTTGCAATTTTTAGTTTACATATTGCAGGTATTTCTTCAATATTAGGTGCGATAAATTTTATTACTACAGTCTTAAATATGAAAATTCCTGGATTAACTATGTATAGATTACCATTATTTGGTTGAGCTGTTTTTATTACAGCAATTTTATTATTATTGTCTTTACCTGTTTTAGCTGCAGGTATAACAATGTTATTAACTGATAGAAATTTTAATACAAGTTTTTTTGAAGTTATTGGTGGTGGTGATCCTATTTTATATCAACATTTATTTTGATTTTTTGGTCACCCTGAAGTTTA
>a99ed4d05c1b106e5cd413f60d7f3975
GGTACTGGTTGAACTGTTTACCCTCCGTTGTCAAGTGTAACAGGCCACTCTGGTGGAGCTGTTGACCTTGCAATTTTCAGTTTACATTTATCTGGAGCAGCTTCAATTTTAGGAGCAATTAATTTTATTTGTACCATTACTAACATGAGATCAAAAAGCCTACCTTTCCATAGATTGCCTTTATTTGTTTGGGCAATTTTTATTACAGCTTTCTTATTGCTTTTATCTTTACCGGTATTAGCTGGAGGTATTACAATGTTATTGACTGATCGAAACTTTAATACAACCTTTTTTGACCCAGCAGGTGGTGGTGATCCAGTACTTTACCAGCATTTGTTCTGATTTTTTGGTCACCCTGAAGTTTA
>c5d86121eec91f747764dbb068ff5475
GGTACTGGTTGAACTGTTTACCCACCATTAGCTAATGCCACTTTCCATCCACTAGAATCTATAGATCTAGCGATATTTAGTTTACATTTGGCTGGTATATCCTCATTACTTGGTGCTATTAACTTTATTACAACGATAGCTAATATGCGTTGTCTAGGTATGTATTGATATCTGTTGCCTCTTTTCTGTTGGGCAGTATTTATTACTGCTTTTCTATTGTTATTATCATTACCAGTATTCGCTGGAGCTATAACAATGCTTTTAACAGATAGAAATTTTAATACAACATTTTATGAACCTTCTGGAGGTGGTGATCCAGTATTATATCAACATTTATTTTGATTTTTTGGTCACCCTGAAGTTTA
>0de100f50452667380841bad811b5668
GGTACTGGTTGAACAGTTTATCCTCCTTTATCTAATAGCGAATTTCATTCCGGCTCATCGGTTGATCTTGCTATTTTTAGTTTACATATAGCAGGTGCTTCATCAATTGCAGGTGCTATAAATTTTATATCAACAATTTTTAATTGTCGAGCTCGAGGTATGACTTTTATGAGAATGCCTTTGTTTGTTTGAGCTGTTTTAATAACAGCTTTTTTATTATTACTATCTTTGCCTGTTTTGGCCGGCGGTATTACCATGTTATTAACTGATCGTAATATTTCAACTTCATTTTTTGATCCTGCAGGTGGTGGTGATCCAATACTTTACCAACATCTTTTTTGATTTTTTGGTCACCCTGAAGTTTA
>e7e68291e334cfd78caf6ce4e9438ea1
GGTACAGGTTGAACTGTATATCCTCCATTATCAGGTGGTTTATCACATTCAGGACCTTCAGTAGATTTAGCAATATATTCATTACACATTGCGGGTGTATCTTCTATAGCGGGTGCTGTAAATTTTATAGTAACTATTTTAAATATGCGTTGTCGTGGTATGAGTTTAGAATTAATGCCTTTATTTTGTTGATCAGTTTTATATACTGCTTTTTTATTGTTATTATCATTACCAGTTTTAGCTGGGTGTATTACAATGTTATTAACAGATAGAAATGTAAGTACTACTTTTTTTGAACCAGAAGGTGGAGGAGATCCTGTTCTTTATCAACATCTTTTTTGATTTTTTGGTCACCCTGAAGTTTA
>c49ac553248322114808f443e0c5dee6
GGAACTGGTTGAACTGTATATCCTCCTTTATCTTCTTTACTTTATAATCCTGGTTTAAGTGTAGATTTATTAATAGGTTCTCTGCACTTAGCTGGCTTTTCTTCTTTGTTTGGGGCAATAAATTTTATAGTTACTTTTATTTTTATGAGAAAAATTAAACTTTCTTCTATTTCTTTATTTCCTTGATCCATATTAATTACTTCTTTTTTGCTATTATTAGCTGTTCCTGTATTAGCTGGGGGTTTGACAATGCTTATAACTGACAGACAGTTTAATACTTGTTTTTTTGACCCTTTTTCAGGAGGAGACCCTGTCTTATTTCAACATATTTTTTGATTTTTTGGTCACCCTGAAGTTTA
>50fc0d1cfd1e9181f1d1f3f44e05d094
GGTACTGGTTGAACAGTTTATCCCCCCTTTCTAGAAATTTAGGTCATTCTTCTTTAAGTGTAGATATAGTAATTTTTTCTTTACATTTAGCGGGGGCCAGTTCTATTATAGGAGGAATTAATTTTATTAGTACTGTTTCTAACATACGAAGAAAAGGTTTATCTTTAGAGCGAACTTCTCTTTATGTTTGGGGATTATTATTAACTACTATTTTATTAGTTTTAAGATTACCAGTTTTAGCGGGAGGTATTACTATGCTTTTAACTGATCGTAATATTAATACATCTTTTTTTGATCCTAGAGGTGGGGGAGATCCTATTTTATTTGAAACTTTATTTTGATTTTTTGGTCACCCTGAAGTTTA
>02baccfa60ed7eed8d6dbad4b0a0d6c7
GGTACTGGTTGAACAGTTTACCCTCCATTAGCAGGAATTACAGCACATTCAGGTGGTTCTGTAGATTTAGCAATTTTTAGTTTACACCTTTCTGGTGCAGCTTCAATTTTAGGTGCAATTAATTTTATTTGTACTATTACAAACATGAGATCAAAAAGTCTTCCATTTCATAGACTTCCTTTATTTGTTTGGTCGATTTTTATAACAGCATTTTTACTATTATTATCTTTACCTGTACTTGCAGGTGCAATAACAATGCTATTAACTGATAGAAACTTTAATACTACTTTTTTTGATCCGGCTGGTGGTGGTGACCCTGTATTATATCAACATTTATTTTGGTTTTTTGGTCACCCTGAAGTTTA
>b7d838140af7e2a4f0b67070c11b57d6
GGTACTGGTTGAACAGTTTATCCACCTTTAGCAGGTATTCAAGCTCATTCGGGTGCTTCTGTTGATTTAGCAATATTTAGCCTTCACCTTGCTGGTGTTTCATCTATTCTTGGTGCTATAAATTTTATAGTAACTATTTTAAATATGCGTGCGCCTGGGATGACAGCTCATCGCACTCCACTTTTTGTTTGAGCTGTTTTTATAACAGCTTTTTTATTATTATTATCTTTACCAGTGCTTGCAGGCGCAATCACCATGTTATTAACAGATAGAAATTTTAATACATCTTTTTTCGACCCAAATGGGGGTGGTGACCCATTGCTTTACCAACATCTTTTCTGATTTTTTGGTCACCCTGAAGTTTA
>eeea8047f149cd62e178dd0573f104cc
GGAACAGGATGAACTGTTTATCCGCCACTTTCTAGTGGAACATCACATTCTGGCGGAGCCGTTGATTTAGCAATTTTTAGTTTACACCTTTCTGGCGCATCGTCTATTTTAGGTGCTATTAATTTTATTTGTACAATTTTTAACATGAGAGTTAAAAGCTTATCATTTCACAATCTACCGCTATTTGTTTGGGCTATTTTAATAACAGCTTTTTTATTATTGCTATCGTTACCAGTTTTAGCAGGAGCCATAACAATGTTATTAACTGACCGAAATTTTAATACTACCTTTTTTGATCCAGCGGGTGGCGGAGATCCTGTTTTATACCAGCACCTTTTTTGATTTTTTGGTCACCCTGAAGTTTA
>8f7d8175cd096f091e4c7002e66aebef
GGTACTGGTTGAACTGTTTACCCTCCTTTATCATCTATTGAAAGTCATTCTGGTGGTTCAGTAGATTTAGCTATTTTTAGTTTACATTTAGCAGGTGCTTCTTCTATTTTAGGGGCTATTAATTTTATAACAACTGTTTTAAATATGAGATTACCTAATTTATATATGCATCGAATACCTTTATTTGTTTGAGCTATATTTATTACTGCTATATTATTATTATTGTCTTTACCAGTATTAGCTGGTGCTATTACAATGTTATTAACAGATCGTAATTTTAATACTACTTTTTTTGATCCAGCAGGTGGTGGAGATCCAATATTATATCAACATTTATTTTGATTTTTTGGTCACCCTGAAGTTTA
>a3721c291169a8c5294228932ba1d984
GGTACAGGATGAACTGTTTATCCCCCACTAAGTTCAATTCAAAGTCATTCGGGAGGTGCCGTAGATCTTGCAATATTCAGTTTACATATATCAGGAGCTTCCTCAATTTTGGGGGCGGTTAATTTTATTTCAACAATTTTAAATATGCGTAATCCAGGACAAAGTATGTACCGTATGCCATTATTTGTATGGTCTATTTTTATTACAGCATTTTTATTATTACTAGCTGTTCCAGTTTTAGCAGGAGCTATTACGATGCTATTAACTGACCGTAATTTTAACACAGCATTCTTTGATCCTGCAGGTGGAGGTGACCCTATTCTATATCAGCATCTTTTCTGATTTTTTGGTCACCCTGAAGTTTA
>77a844b1f63ab5e86816cb7abc5c70a7
GGAACAGGTTGAACAGTATATCCCCCACTAAGAGGGGAAGGCCACAGAGGAATAAGAGTTGACATAGCCATCCTCTCTCTCCATCTTGCGGGCGGAAGCTCTCTAATGGGAGCCATAAATTTCACTACCACCCTCCACTCCCGAACGGGAGGACTTCAAGTACTAACTCTAAGGATTTTTTCCTGGTGCATCGGCACAATAAGCCTCCTTCTTATTCTTTCACTTCCGGTCTTAGCTGGAGGGGTTACTCTTCTCCTTTTTGACCGAAACATTAGCTCTAGTTTCTATATTTTTAGGGGAGGGGGGGACCCCGTTCTTTTCCAACACCTTTTTTGATTTTTTGGTCACCCTGAAGTTTA
>4505240e27c7fef175d70212cb4c8a64
GGTACAGGTTGAACTGTATATCCACCATTATCTAATATTTTATCACATTTAGGTTCATCTGTAGATTTTGCAATTTTTAGTTTGCATTTAGCAGGTGCGTCATCAATATTAGGTGCGATTAATTTTATTGCGACTGTTATAAATATGCGTGTACCTGGTTTACGTATGTTTCAATTACCTTTATTTGTTTGAGCTATTTTTATTACCGCTTGGTTATTATTATTATCTTTACCAGTTTTAGCAGGAGGTATTACTATGTTATTAACCGATCGAAATTTTAATACTTCTTTTTTTGAAGTAAGTGGTGGAGGTGATCCAGTTCTTTTTCAACATTTATTTTGATTTTTTGGTCACCCTGAAGTTTA
>5ae8d2eaf4f1c5f9ac2a59e8539806c6
GGTACTGGTTGAACAGTTTATCCTCCATTATCGTCAATTGAAGCGCATTCAGGAGGATCTGTAGATTTAGCTATTTTTAGTTTACATTTAGCAGGTGCATCATCTATTTTAGGAGCAATGAATTTCATTACAACTGTAATGAATATGAGATCACCAGGTTTACATATGCATAGAATACCTTTATTCGTTTGAGCAGTCTTTATTACAGCGATTTTATTATTATTATCATTACCTGTATTAGCTGGTGCTATTACAATGTTATTAACTGATAGAAACTTTAATACTACATTTTTTGATCCAGCGGGTGGTGGAGATCCAATTTTATATCAACATTTATTTTGATTTTTTGGTCACCCTGAAGTTTA
>226f0aa7b241bac5343033da3dfdb36c
GGAACTGGATGAACAGTTTATCCTCCTCTTTCAGGAATTGAAGCACATTCTGGACCATCTATTGATCTAGCAATTTTCAGTCTCCATTTGGCAGGGGTAGCATCTCTACTAGGAGCAATTAATTTTATCACAACAGTTCTTAATATAAGAGTAGAACACATAACTCTACATAAAATACCATTGTTTTGTTGAGGAATTTTTCTAACTGCAATTCTACTTCTGTTGTCGCTGCCTGTCCTAGCCGCAGGAATTACTATACTTCTAACAGACAGAAACTTTAATACTTCTTTCTTTGACCCATCTGGTGGAGGAGACCCTGTTCTATATCAACATCTATTTTGATTTTTTGGTCACCCTGAAGTTTA
>26307bfece34342da62800ffb9db6d62
GGTACTGGATGAACTGTTTATCCTCCTTTATCTTCAATTGAAAGTCATTCAGGAGGTTCTGTTGATCTAGCTATCTTTAGTTTACACATAGCTGGTGCTTCATCTCTACTAGGTGCAATAAATTTCATAACTACCATTTTCAACATGAGATCACCAGGTTTAAAAATGCATAGAATACCTCTTTTTGTTTGAGCTGTTCTTATAACTGCATTTTTATTATTATTATCACTTCCAGTTTTAGCAGGTGCTATAACCATGTTATTAACCGACAGAAACTTTAATACTACATTTTTCGATCCAGCTGGAGGAGGTGATCCAATTTTATATCAACATTTATTTTGATTTTTTGGTCACCCTGAAGTTTA
>cf4b7dd7428ef8849cc5ff440cda62c0
GGTACTGGTTGAACTGTATACCCTCCATTATCTGGAGTTTTAGCTCATTCTGGTGGGTCTATTGAATGTGCTATTTTTAGTTTACATTTAGCTGGTATTTCTTCAATTTTAGGATCTATTAATTTTATTGTTACTGTTATTAATATGAGAGTTCCTGGTTTAACTATGTTTAGATTACCTTTATTTGTTTGATCTGCTTTTATTACTGCATGATTATTATTATTATCTTTACCTGTATTAGGTGGTGCTATTACAATGTTATTAACAGATAGAAATTTCAATACAACATTTTTTGAAGTTAATGGTGGTGGAGATCCTGTTTTATTTCAACATTTATTTTGATTTTTTGGTCACCCTGAAGTTTA
>89b882825daca7aebbb4ae0e18545af0
GGTACTGGATGAACTGTTTATCCTCCATTAGCAGGTGTGGAATTTCATTCAGGAGGTTCAGTTGATTTAGCTATTTTTAGTTTACATTTAGCTGGAACTTCTTCAATTTTAGGTTCAATTAATTTTATTACAACTGTAATAAATATGAGAACTCCTGGTTTAAAAATGCATAGAATACCATTATTTGTTTGAGCAATTTTTGTTACTGCATTTTTATTATTATTATCTTTACCAGTATTAGCTGGAGCAATAACAATGTTATTAACTGACAGAAATTTTAATACTTCTTTCTTTGATCCAGCAGGTGGTGGAGATCCAATTTTATATCAACATTTATTTTGATTTTTTGGTCACCCTGAAGTTTA
>f66713a5832ca9f8349f90e7f0621ff1
GGAACTGGTTGAACTGTTTATCCTCCTCTTTCAGGTCCTTTAACCCATTCAGGAGGATTTGTGGATATGGCTATTTTTAGTCTTCATTGCGCAGGTTTTTCTTCAATTGCTGGGGCAATAAACTTTATTACTACAATATTTAATATGAGAGCCCCTGGAATGACAATGGATAAATTACCATTATTTGTTTGATCAGTTTTAATTACTGCTTTTTTATTACTTCTATCTCTACCAGTACTTGCTGGAGCCATAACTATGTTATTAACAGATAGAAATTTTAATACTACTTTCTTTGATCCAGCTGGGGGAGGAGATCCAATATTATATCAACATTTATTTTGATTTTTTGGTCACCCTGAAGTTTA
>147a775e7fe5b7375b5f5830f3644f1c
GGAACTGGATGAACTGTTTATCCTCCTCTTTCTGGTGGGTACAGTCATTCTGGTTCTGCTGTAGATATGGCGATTTTTTCTTTACATTTAGCAGGTATATCTTCAATAGCAGGTGCTATTAATTTTATAGTTACAATAATAAATATGCGTTGTAGAGGAATGACTTTAGAATTAATGCCTTTATTTTGTTGGGCTGTTTTATATACAGCAATATTATTATTATTATCTTTACCTGTTTTAGCAGGTAGTATTACTATGCTTTTAACTGATAGAAATGTAAGTACAACATTTTTTGAGCCAGAAGCAGGTGGTGATGCTATACTTTACCAACATTTATTTTGATTTTTTGGTCACCCTGAAGTTTA
>0fc7bd102a82f778813db8146ebdfc13
GGTACAGGTTGAACAGTTTATCCACCATTATCTAATATTTTATCACATTTAGGTTCATCTGTAGATTTTGCAATTTTTAGTTTGCATTTAGCAGGTGCGTCATCAATATTAGGTGCGATTAATTTTATTGCGACTGTTATAAATATGCGTGTACCTGGTTTACGTATGTTTCAATTACCTTTATTTGTTTGAGCTATTTTTATTACCGCTTGGTTATTATTATTATCTTTACCAGTTTTAGCAGGAGGTATTACTATGTTATTAACCGATCGAAATTTTAATACTTCTTTTTTTGAAGTAAGTGGTGGAGGTGATCCAGTTCTTTTTCAACATTTATTTTGATTTTTTGGTCACCCTGAAGTTTA
>0ff6ec2aa61a82c970181cfd7def1814
GGTACTGGTTGAACTGTTTACCCACCTTTAGCAGGACCTTTTACTCATTCAGGTCCAGCAGTGGATACTGCAATATTTTCTTTACATATTGCTGGTATTTCTTCTATAGCGGGAAGTATTAATTTTATATGTACTATATTTAATATGAGAAATAATGGTTTAATTCTATTTCGATTACCTTTATTTGTTTGGTCAGTATTAATTACTGCATTTTTGTTATTATTATCATTACCTGTTCTTGCAGGTGGAATTACGATGTTATTAACTGATCGTAATTTTAATACAACTTTTTTCGAAGTAGAAGGAGGAGGAGATCCGTTATTATACCAACACTTATTTTGATTTTTTGGTCACCCTGAAGTTTA
>e362089e0f2765e99e8de0cff9290287
GGTACAGGTTGAACTGTTTATCCTCCATTATCTAGTGTAGGAGCACATTCAGGTTCATCTGTGGATATAGCTATATTTAGTTTACATATTGCAGGTGCTTCATCTATATTAGGGGCTATAAATTTTATAGTAACTATATTAAATATGCGTACTATTAAAATGTATATGCATCGTTTACCTTTATTTGTGTGAGCTGTTTTTATCACAGCAATTTTACTTTTATTATCATTACCTGTTTTAGCTGGAGCTATTACAATGTTATTAACTGATAGGAATTTAAATACTACTTTTTTTGAACCTATAGGAGGTGGTGATCCTGTATTATATCAACATTTATTTTGATTTTTTGGTCACCCTGAAGTTTA
>3327bf74e54f65cbfe1aa8ac5c5cbd9f
GGAACAGGATGAACTGTTTATCCACCTTTATCTAGTATAAGTTTTCATTCGAGTATTGCACTCGATTTTGCTATTTTAAGTTTACATATTGCAGGTATAAGTTCCATTGCTGGTTCTATTAATATGATAACTACAGTAATGCATTGTAGGTTTGCCCGTATTTCTGTAATTCCTTTATTTTGTTGATCTATTTTATTAACTGCTATTTTATTAGTATTATCTTTGCCTGTACTTGCTGCGGGTTTAACTATGTTATTAACGGATCGTAATTTTAATACTTCATTTTTTGAAATTAATGGTGGAGGTGATCCTCTATTATATCAACATATTTTTTGATTTTTTGGTCACCCTGAAGTTTA
>c457775ead8d4c6e6b8e7063365bfa2a
GGTACAGGATGAACTGTTTACCCTCCATTAGCATCTGTTGAAAGTCATTCTGGAGGTTCAGTTGATTTAGCTATTTTTAGTTTACATTTAGCTGGTGCTTCTTCAATATTAGGTGCTATTAATTTTATAACAACTATTTTTAATATGAGATCACCAGGTTTACATATACATTATATACCTTTATTTGTATGATCTATTTTAATTACTGCATTTTTATTATTATTATCTTTACCTGTATTAGCAGGTGCTATAACAATGTTATTAACTGATAGAAATTTTAATACAACTTTTTTTGATCCAGCAGGTGGTGGTGATCCAATTTTATATCAACATTTATTTTGATTTTTTGGTCACCCTGAAGTTTA
>d7822912c896a2bd50b2266427710abe
GGTACAGGTTGAACAGTATATCCTCCTTTATCTTCTATTGAAAGTCATTCAGGAGGTTCTGTTGATTTAGCTATATTTAGTTTACATTTAGCAGGTGCATCTTCATTATTAGGTGCTATAAATTTTATTACAACTGTTTTTAATATGAGATCACCTCATTTAAAAATGCATAGAATTCCTTTATTTGTTTGAGCTGTACTTATAACTGCAGTTTTATTATTATTATCGTTACCTGTTTTAGCGGGTGCTATAACAATGTTATTAACTGATAGAAATTTTAATACAACTTTTTTTGACCCTGCAGGTGGTGGTGATCCAATTTTATATCAACATTTATTTTGATTTTTTGGTCACCCTGAAGTTTA
>7c051976b224848de13b0be83f53dda7
GGTACTGGATGAACTGTATATCCTCCATTATCAACTTTAATTTATCATCCCGGATTTAGCGTAGATTTTTTAATTGGAGCTTTACATATTGCGGGTTTTTCTTCACTTTTTGGGGCAATAAATTTTATAGTAACATTTATACATATGCGTAATATGCATTTAATAAATGTTCCATTATTCGCTTGATCGATTTTTGTAACATCCTTTTTATTATTACTGGCTGTTCCTGTTTTAGCGGGTGGATTAACAATGCTTATCACCGACAGACACTTTAATACATGTTTTTTTGACCCCTTTTCAGGTGGTGACCCTATCCTTTTTCAACATATTTTTTGATTTTTTGGTCACCCTGAAGTTTA
>61f4fd35a0de286e88ff034280241e97
GGTACTGGTTGAACAGTATATCCTCCCTTGGCTGGTATTGAAGCACATTCAGGTGGGGCTGTAGACTTAGCTATCTTTAGTTTACATTTAGCAGGTGTTTCTTCATTACTTGGAGCAATAAATTTTATAACAACAATTATAAATATGAGAGTTGAAGGAATGTCAATGTTAAAAAAACCATTGTTTTCTTGAGCTATATTTGTAACTGCAATTTTACTTTTATTAGCATTACCTGTATTAGCAGGAGCTATCACAATGCTTTTAACAGATAGAAATTTTAATACTTCTTTTTTTGATCCTTCAGGAGGTGGAGATCCAATTTTATATCAACATTTATTTTGATTTTTTGGTCACCCTGAAGTTTA
>0d0bd3b910ef949abab97c3108f969d9
GGTACTGGTTGAACTGTATATCCTCCACTATCTGGTGTAGTATCACATTCAAGTCCTGCTGTCGATTTAGGTATTTTTAGTTTACACATAGCAGGACTATCTTCTCTGTTAGGTGCAATAAATTTCATTACAACAGTTATTACAATGCGAGTAAGAGGTCTAACATTTATACGCTTACCTTTATTCGTGTGAGCTTTATTCATTACTTCATTTTTATTGTTGTTATCGTTACCTGTATTGGCGGGTGCTATAACAATGCTGTTAACAGACAGAAATTTCAACACTTCTTTCTTTGACCCGGCTGGTGGAGGTGATCCTATCTTGTATCAGCATTTATTTTGATTTTTTGGTCACCCTGAAGTTTA
>5b57606547268f711948760404bdbcdd
GGAACTGGATGAACAGTATATCCCCCGTTAGCTAGTATTCAAAGTCATTCAGGTGGAGCTGTAGATTTTGCAATTTTTAGTTTACATATAGCAGGTGCTTCTTCTTTATTAGGTGCAATTAATTTTATAACTACAATTATAAATATGAGAGCTCCTGGTTTAGCTATGTATAGATTACCTTTATTTGTATGAGCTGTCTTTATAACAGCAATATTATTATTATTATCTTTACCTGTTTTAGCAGGTGCTATAACTATGTTATTAACTGATAGAAATTTTAATACAACATTTTTTGATCCTTCTGGTGGAGGAGATCCTATTTTATATCAACATCTTTTTTGATTTTTTGGTCACCCTGAAGTTTA
>e5dc0f879ebb3fc42d036b9864619dc6
GGTACAGGTTGAACAGTTTATCCTCCATTATCATCAGTAGGTTCTCATTCAGGAGGTGCTGTAGATTTAGCTATTTTTAGTTTACATTTAGCAGGTGTTTCTTCTTTATTAGGTGCTATGAATTTTATAACAACAATTTTTAATATGGCAAGTCCTAATTTATTTTTTAATAGGTTTCCTTTATTTGTATGAGCTGTTTTAATAACAGCTTTCTTATTATTGTTATCTTTACCAGTTTTAGCAGGTGCTATAACTATGCTATTAACAGATCGTAATTTAAATACTTCGTTTTTTGATGCTGCGGGGGGTGGTGATCCTATATTGTATCAACATTTATTTTGATTTTTTGGTCACCCTGAAGTTTA
>8f0caa2ef99bf6acd9fa42e72978261d
GGTACTGGATGAACAGTTTATCCGCCATTATCTAGTATTGAATTTCATTCAGGTGGTTCTGTTGATTTAGCTATTTTTAGTTTACATTTAGCAGGTACTTCATCTATTTTAGGTTCTATTAATTTCATTACAACTGTTATTAATATGAGAACACCTGGATTAAAAATGCATAGAATTCCATTATTTGTATGAGCAATTTTCATCACAGCATTTTTATTATTATTATCATTACCTGTATTAGCAGGTGCAATCACCATGTTATTAACAGATAGAAATTTCAATACTTCTTTCTTTGATCCTGCAGGTGGTGGCGATCCAATTTTATATCAACATTTATTTTGATTTTTTGGTCACCCTGAAGTTTA
>85c8741cbc1e7a373a216dfe2691e3ca
GGTACTGGATGAACTGTATATCCACCATTAGCTGGTGTTGAATTTCATTCAGGTGGTTCAGTAGATTTAGCTATTTTTAGTTTACATTTAGCTGGGACATCATCAATTTTAGGTTCTATTAATTTTATTACAACTGTAATAAATATGAGAACTCCTGGATTAAAAATGCATAGAATTCCTTTATTTGTTTGAGCAATTTTTGTTACTGCTTTCTTATTATTATTATCTTTACCAGTTTTAGCAGGTGCAATAACTATGTTATTAACTGATAGAAATTTTAATACTTCATTTTTTGATCCAGCAGGTGGTGGTGATCCAATTTTATATCAACATTTATTTTGATTTTTTGGTCACCCTGAAGTTTA
>8cd30b1b6ce871e430c28f09208ccef3
GGTACTGGTTGAACTGTATATCCTCCATTAGCTTCAGCTGAATTCCATTCAGGTGGTTCAGTAGATTTAGCTATCTTTAGTTTACATTTAGCAGGTGCTTCATCTATTTTAGGTGCAATTAATTTTATAACTACTGTTATAAATATGCGTTCACCTAATTTAACATTTAGTAGATTACCATTATTTGTATGAGCTGTATTTATTACAGCTATCTTATTATTATTATCTTTACCAGTGTTAGCAGGTGCTATAACTATGTTATTAACTGATAGAAATTTTAATACTACATTTTTTGATCCAGCAGGTGGAGGTGATCCAATATTATATCAACATTTATTTTGATTTTTTGGTCACCCTGAAGTTTA
>6e4edb45d8fc5ef7bd61d53710d170a8
GGTACTGGATGAACTGTTTATCCACCTTTATCTCATATAGATAGTCATTCTGGTGCTGCTGTTGATTTAGCTATTTTTAGTTTACATATTGCAGGTGCTTCTTCTATTTTAGGTTCTATTAATTTTATTACTACTTTTTTTAATATGCGTTTACCTAAAATGTATTTACATAGAACTCCTTTATTTTGTTGGTCAGTTTTAATAACTACCATTTTATTATTATTATCTTTACCTGTTTTAGCTGGTGCGATTACTATGTTATTAACAGATAGAAATTTTAATACTTCTTTTTATGTAGCAAATGGAGGAGGAGATCCTATTTTATATCAACATTTATTTTGGTTTTTTGGTCACCCTGAAGTTTA
>18371d74c053ec6dfa09f61365ecdf36
GGTACTGGTTGAACTGTTTATCCACCATTAGCTGGTGTTGAATTTCATTCAGGTGGTTCAGTAGATTTAGCTATTTTTAGTTTACATTTAGCTGGGACATCATCAATTTTAGGTTCTATTAATTTTATTACAACTGTAATAAATATGAGAACTCCTGGATTAAAAATGCATAGAATTCCTTTATTTGTTTGAGCAATTTTTGTTACTGCTTTCTTATTATTATTATCTTTACCAGTTTTAGCAGGTGCAATAACTATGTTATTAACTGATAGAAATTTTAATACTTCATTTTTTGATCCAGCAGGTGGTGGTGATCCAATTTTATATCAACATTTATTTTGATTTTTTGGTCACCCTGAAGTTTA
>93bce4f662929ce64553cc5a4ee5f4a7
GGTACTGGTTGAACTGTTTATCCTCCTTTAAGTGGAAAATTAGCACATTCAGGTAATGCTGTTGATTTAGGAATTTTTAGTTTACATTTAGCAGGAATATCGTCTATTGCAGGAGCAATTAATTTTATAGTTACTATATCTTTTTTAAAAATTAAAGGTTTAACTGTTTTTAGAACAAGTTTATATGCTTGAGCTGTTTTATTGACGGCAATTTTATTGTTATTATCTTTACCTGTTTTAGCAGGAGCAATTACAATGCTTTTAACAGATAGGAATTTTAATAGTGTTTTTTTTGAAGCAGAGCGAGGAGGAGATCCTATTCTTTTTCAGCATCTTTTTTGATTTTTTGGTCACCCTGAAGTTTA
>5265742e98111b155be35cd1bb0e173d
GGTACAGGATGAACTGTTTATCCTCCTTTAGCTGGTATTGAATCTCATTCAGGTGGATCAGTTGATTTAGCTATTTTTAGTTTACATTTAGCTGGTGCTTCTTCTTTATTAGGTGCTATTAATTTTATTACTACTGTATTTAATATGAGATCACCAAATTTACATATGCATCGTATACCTTTATTTGTATGAGCTATCTTAATTACAGCATTTTTATTATTATTATCATTACCTGTATTAGCTGGTGCAATAACTATGTTATTAACTGATAGAAATTTTAATACTACATTTTTTGATCCAGCTGGTGGTGGTGATCCAATATTATATCAACATTTATTTTGATTTTTTGGTCACCCTGAAGTTTA
>df945ee8ece5890f986e12a5810fa455
GGTACTGGATGAACAGTTTATCCTCCTTTAGCTAGTTATGGGTTTCATTCTAATGCTTCCGTTGATTTTGGTATTTTAAGTTTACATATTGCTGGTGCTAGTTCTTTAGCAGGTGCTATTAATATTTTAACTACTTTTGCTATTTGTCGAGTTACTCCTTTACATAAAATTCCTCTTTTTTGTTGAGCTATTTCTATTACAGCTTTCTTACTTTTATTAGCTTTGCCTGTTTTAGCTGCGGGTTTAACTATGCTTTTAACTGATAGGAATTTTAATACTACTTTTTTTGATGTTTCCGGAGGTGGCGATCCTATTTTATATCAACATATTTTTTGATTTTTTGGTCACCCTGAAGTTTA
>98274360351a1639a3c562c4762dfce6
GGTACTGGTTGAACAGTTTATCCTCCTTTGAGATCTTTTCAAGCTCATTCAAGACAATCAGTTGATATAGTAATTTTTTCTCTTCATCTAGCTGGTGTTAGTTCTATTTTAGGTAGAATTAATTTTATTTCTACTATTATAATAATACGAATTATAGGTTTAACTATAGAACGAACTTCACTTTTTATTTGAGCTACGTTACTAACTACTTTTCTTTTAGTTTTATCTTTACCAGTTTTAGCAAGAGCTATTACTATATTATTAAGAGATCGAAATATTAATACTTCTTTTTTTGATCCTTCAGGTGGAGGGGATCCTATTTTATTTGAAACATTATTTTGATTTTTTGGTCACCCTGAAGTTTA
>d07ce1f04d8c9afc5d8c497902fefd66
GGAACTGGATGAACAGTATATCCCCCTTTATCAACATCTAAATTTCATAGAGGTGTTTCTGTTGATTTAGCTATTTTTTCATTACATCTTGCTGGTGTTTCTTCTATTCTTGGGAGAATTAATTTTCTTACTACTATTATCTCTAATCGTATTAATCGTAGATTTTCCTTAGAGCGTCTTCCTTTAATGTTATGGGCTATTGCTATTACTGCTGTTTTATTGATTACTAGTCTTCCTGTGTTAGCTGGTGCTATTACTATGTTATTAACAGATCGTAATTTTAATACTTCTTTCTTTGATCCTGCTGGTGGAGGTAACCCTATTTTGTATCAGCATTTATTTTGATTTTTTGGTCACCCTGAAGTTTA
>ef16f935dd8ed9f9860bc0de95f3ef1f
GGTACTGGTTGAACTGTTTACCCACCATTATCAAGTGTAGTTAGTCATTCAGGAGGTTCTGTAGATTTAGCAATATTTAGTTTACATTTAGCAGGTGCTTCTTCATTATTAGGTGCAATGAATTTTATTACAACTATATTTAATATGAAACCAGCTCATTTTGATATGCATAAAATACCATTATTTTTATGAGCTTTATTAATTACTGCATTTTTATTATTATTATCATTACCAGTTTTAGCAGGTGCTATAACAATGTTATTAACTGATAGAAATTTTAATACTACTTTTTTTGATCCAGCTGGTGGAGGTGATCCTATATTGTATCAACATTTATTTTGATTTTTTGGTCACCCTGAAGTTTA
>f70a6f82a405d3cb593b9c6dceb92bf9
GGTACTGGATGAACTGTTTATCCTCCTTTATCAAGTATTGAAAGTCACTCAGGAGGTGCTGTAGATTTTGCTATATTTAGTTTACATTTAGCAGGAGCCTCTTCTTTATTAGGTGCAATAAATTTTATTACAACAGTAATAAATATGCGTGCACCTAATTTATTTATGTATAGATTACCTTTATTTGTTTGAGCTGTTTTTATTACAGCTTTTTTATTATTACTATCTTTACCAGTTTTAGCTGGAGCAATAACAATGTTATTGACAGATCGTAATTTTAATACTACTTTTTTTGATCCAGCAGGTGGAGGTGATCCTATTTTATATCAACATTTATTTTGATTTTTTGGTCACCCTGAAGTTTA
>53b4e45273cf3f0a2f5758a79e894a8a
GGAACTGGTTGAACAGTTTATCCTCCATTAAGTGATTGATTAGGTCATTCAAACCCATCTGTAGATTTAGCTATTTTTAGTTTACATATTGCAGGTATTTCATCATTATTAGGAGCTATTAATTTTATAGTTACAATTTTAAATATGCGTGCAAAAGGATTAAAAATGAATAGATTACCTTTATTTTGTTGATCAGTTTTAATAACAGCTGTTTTACTTTTATTATCTTTACCTGTATTAGCTGGAGCTATAACAATGTTATTAACTGATAGACAATTTAATACAAATTTTTTTGATCCCTTTGGTGGAGGAGATCCTGTTTTATATCAACATTTATTTTGATTTTTTGGTCACCCTGAAGTTTA
>4dd67a5e1f4703579564f037ce6fb8b1
GGTACTGGATGAACAGTTTATCCTCCTTTAGCAAGTATTCAAAGTCATTCAGGTGGAGCAGTTGATTTTGCTATTTTTAGTTTACATATTGCTGGAGCATCATCTTTATTAGGTGCTATAAATTTTATTACAACAATTATAAATATGAGATCACCTGGTTTATATTTTTATAGATTACCATTATTTGTTTGAGCAGTATTTATAACTGCAATATTATTATTATTATCTTTACCAGTATTAGCAGGTGCTATTACAATGTTATTAACTGACCGTAATTTTAATACAACTTTTTTTGATCCTGCAGGTGGTGGAGATCCAATATTATATCAACATTTATTTTGATTTTTTGGTCACCCTGAAGTTTA
>3ce531a275a4f51affe51e6560254152
GGAACTGGTTGAACTGTTTATCCTCCGTTAAGCTTAATAGTAGGTCATTCTGGGGGTGCTGTTGATTTAGCGATATTTTCTTTACATATAGCAGGTATTTCTTCTATAGCTGGTAGTATAAATTTTATAACTACTATTATAAATATGAGAATACCAGGTATGACTTATTATAGAATGCCTTTATATATTTGATCATTATTAATTACATCTTTTCTATTAATATTCACATTACCTGTATTGGCGGGGGCTATTACTATGTTATTAACTGATAGAAATTTTAATACTACATTTTTTGATCCTTCTGGAGGAGGTGATCCCGTATTATTTCAACATTTATTTTGATTTTTTGGTCACCCTGAAGTTTA
>99d55e5326bbd4061d5b4e01ad655061
GGTACTGGTTGAACTGTTTATCCTCCTTTAAGTAGTTTACAAGCACACTCAGGTAGAGCTGTAGATCTTGCTATTTTTAGTTTACACTTAGCAGGGGCTTCTTCTATCATGGGGGCTATTAACTTTATTACAACTATTTTTAATATGAGAGCTAGAGGTCTTTATATGCATAGACTACCTTTATTTGTATGAGCTGTATTAATTACAGCTTTTTTATTATTATTATCTTTACCTGTATTAGCAGGTGCTATTACTATGTTACTAACAGATCGTAACTTAGGAACTTCTTTTTTTGAACCTGCAGCAGGAGGTGATCCTTTATTATACCAACATTTATTTTGATTTTTTGGTCACCCTGAAGTTTA
>2a1c7cec80c196ab184a4822224b90c7
GGAACTGGTTGAACAGTTTATCCCCCATTAAGTGGTGTACAAGCTCATTCTGGAGCAGCAGTTGATTTAGGTATTTTCAGTTTACACATAGCAGGGGCTTCTTCAATAGCAGGTGCTATAAATTTCATTACTACCATATTAAATATGAGACCTGTAGGATTTTATTTTATGAAATTACCTTTATTTGTTTGATCTGTGTATATTACTGCTTGATTACTTTTATTATCTTTACCAGTTTTAGCAGGAGCAATAACAATGTTATTAACTGATAGAAATTTCAATACCACTTTTTATATACCTGCCGGAGGAGGAGACCCAGTACTTTTTCAGCATTTATTTTGATTTTTTGGTCACCCTGAAGTTTA
>8c7d74a3e79e8354c32cacb278b60b7b
GGTACTGGTTGAACAGTATATCCTCCTTTATCTTCTATTGAAAGTCATTCAGGAGGTTCTGTTGATTTAGCTATATTTAGTTTACATTTAGCAGGTGCATCTTCATTATTAGGTGCTATAAATTTTATTACAACTGTTTTTAATATGAGATCACCTCATTTAAAAATGCATAGAATTCCTTTATTTGTTTGAGCTGTACTTATAACTGCAGTTTTATTATTATTATCGTTACCTGTTTTAGCGGGTGCTATAACAATGTTATTAACTGATAGAAATTTTAATACAACTTTTTTTGACCCTGCAGGTGGTGGTGATCCAATTTTATATCAACATTTATTTTGATTTTTTGGTCACCCTGAAGTTTA
>ab36fb10b83631d3977e165fd6f390fe
GGAACAGGTTGAACTGTATACCCTCCGTTAAGCTTAATAGTAGGTCATTCTGGGGGTGCTGTTGATTTAGCGATATTTTCTTTACATATAGCAGGTATTTCTTCTATAGCTGGTAGTATAAATTTTATAACTACTATTATAAATATGAGAATACCAGGTATGACTTATTATAGAATGCCTTTATATATTTGATCATTATTAATTACATCTTTTCTATTAATATTCACATTACCTGTATTGGCGGGGGCTATTACTATGTTATTAACTGATAGAAATTTTAATACTACATTTTTTGATCCTTCTGGAGGAGGTGATCCCGTATTATTTCAACATTTATTTTGATTTTTTGGTCACCCTGAAGTTTA
>10f1c9d237235f193f9bc59f18cfec2f
GGTACAGGTTGAACTGTTTATCCTCCTTTATCAAGTGCAACAGCTCATTCTGGTGGCTCTGTAGATTTAGCAATATTCAGTTTACACTTATCTGGTGCATCTTCTATTCTAGGTGCTATTAATTTCATTTGTACTATTTTCAATATGCGAGTAAAAAGTTTATCTTTTCATAATCTTCCTTTATTCGTATGGTCTGTTTTAATAACAGCATTTCTATTATTGTTATCTTTGCCTGTTTTAGCTGGAGCTATTACAATGTTATTAACAGATAGAAATTTTAATACTACTTTTTTTGACCCTGCTGGTGGAGGTGATCCTGTTTTATTTCAGCATCTTTTTTGATTTTTTGGTCACCCTGAAGTTTA
>7a229b474e13b7a41d21943f04b6eb1d
GGTACTGGTTGAACAGTTTATCCTCCTTTATCATCTATAAAGTTTCATTCAGGAGGAGCTGTAGATCTTGCAATATTTAGTTTACATATAGCAGGAGTATCATCTCTATTAGGAGCCATGAACTTTATAACAACAGTTATGAATATGCGAAGTGAAGGTGTTGATTATGAACATTTACCTTTATTTGTTTGAGCTATATTCATAACAGCGTTTTTATTAGTTCTTTCATTGCCCGTTTTAGCAGGGGGATTAACAATGTTAATAACAGATAGAAACTTTAACACTTCTTTTTTTGATGCAGCAGGAGGTGGAGATGCAGTATTATTCCAACATTTATTTTGATTTTTTGGTCACCCTGAAGTTTA
>fe411d3af8fae5522334b2dc6490fa66
GGAACTGGTTGAACAGTTTACCCACCATTAGCATCTATAGAAGCGCATTCAGGTGGTGCTGTAGATTTAGCTATATTTAGTTTACATTTAGCAGGTGCATCATCAGTATTAGGTGCTGTAAATTTTATAACAACAGTATTTAATATGCGTAGTCCTAATTTAAAAATGCATAGAATACCATTATTTGTATGAGCTGTGTTAGTAACTGCAGTATTATTATTATTATCTTTACCTGTATTAGCAGGAGCTATAACTATGTTATTAACTGATAGAAATTTTAATACTACATTTTTTGATCCAGCAGGTGGTGGAGATCCTATTTTATATCAACATTTATTTTGATTTTTTGGTCACCCTGAAGTTTA
>91ecc54d5859273bb9d1b0a785fd1967
GGTACAGGTTGAACAGTTTATCCTCCATTAGCAAGTATTCAAAGTCATTCTGGTGGAGCTGTAGATTGTGCTATATTTAGTTTACATTTAGCAGGTATTTCCTCTTTATTAGGAGCTATTAATTTTATAACTACTGTTATTAATATGCGATCACCTCATTTATATATGTATAGATTGCCTTTATTTGTATGAGCAGTTTTTATAACAGCATTTTTATTATTATTATCTTTACCTGTATTAGCAGGAGGTATTACAATGTTATTAACAGATCGTAATTTTAACACTACTTTTTTTGATCCTGCAGGTGGTGGTGATCCTATATTATATCAACATTTATTTTGATTTTTTGGTCACCCTGAAGTTTA
>d17f1ed194518772f6ac462295649f9a
GGTACTGGTTGAACTGTATATCCTCCGTTAGCTTCGATAGAAGCACATTCGGGGGGTTCTGTAGATTTAGCAATTTTTAGTCTTCATTTAGCAGGTGCTTCTTCTATTTTAGGTGCTATGAATTTTATTACTACAGTAATGAATATGAGATCACCAGGATTAAAAATGCATAGAATTCCTTTATTTGTTTGAGCTATATTTATTACAGCTATATTATTATTATTATCTTTACCGGTGTTAGCTGGAGCAATTACAATGTTATTAACTGATCGTAATTTTAATACTACTTTTTTTGATCCTGCGGGTGGTGGAGATCCAATATTATATCAACATTTATTCTGATTTTTTGGTCACCCTGAAGTTTA
>30235f99b31e364ab4849b087d21034c
GGAACAGGTTGAACTGTTTATCCCCCGTTAAGCTCAAACATTGCGCATGCTGGCATGTCCGTTGATTGTGCTATTTTTTCTCTTCATTTAGCCGGGATCTCTTCCTTACTAGGGGCTGTGAACTTTATTACAACGCTATCTAACTTGCGAGCCTACGGCATGGACTTAGAAAATATGCCTTTATTTGCCTGATCTGTCTTGTTAACGGCAGTGTTGTTGCTTTTATCTTTGCCCGTATTGGCCGGGGCAATCACTATACTGCTTAATTTAAACACAACTTTCTACGACCCAAGGGGGGAGGGGACCCCGTGCTTTACCAGCACTTGTTTTGATTTTTTGGTCACCCTGAAGTTTA
>034b0e7516cd49c267d9c206c4dad401
GGAACAGGTTGAACTGTTTATCCTCCATTATCTAGAAATTTAGGTCATTCTTCTTTAGGAGTAGACATAGTTATTTTTTCTTTACATTTGGCAGGAGCTAGATCAATTCTAGGAAGTATTAATTTTATTAGAACTATTTCTAATATACGAAGAAAGGGAATTTCCTTGGAACGAACTTCTTTATATGTTTGATCTTTATTTTTAACAACTATTTTACTAATTTTAAGACTTCCTGTTTTAGCGGGAGGTATTACAATATTACTAACAGATCGTAATATTAATACTTCTTTTTTTGATCCTTCGGGGGGAGGAGACCCAATTTTATTTGAAACTTTATTTTGATTTTTTGGTCACCCTGAAGTTTA
>a9519933692bc32aa6cafe73ef451604
GGTACTGGATGAACAGTATATCCTCCATTATCGTCAATTGAAGCGCATTCAGGAGGATCTGTAGATTTAGCTATTTTTAGTTTACATTTAGCAGGTGCATCATCTATTTTAGGAGCAATGAATTTCATTACAACTGTAATGAATATGAGATCACCAGGTTTACATATGCATAGAATACCTTTATTCGTTTGAGCAGTCTTTATTACAGCGATTTTATTATTATTATCATTACCTGTATTAGCTGGTGCTATTACAATGTTATTAACTGATAGAAACTTTAATACTACATTTTTTGATCCAGCGGGTGGTGGAGATCCAATTTTATATCAACATTTATTTTGATTTTTTGGTCACCCTGAAGTTTA
>c36e39713f3ad163bbd88beb05fb1269
GGTACAGGTTGAACTGTTTATCCTCCCCTATCTAGTATAGAATTCCACTCGGGTGGATCGGTAGATTTAGCTATATTTAGTTTACATTTAGCCGGTATTTCATCTATTTTAGGATCGATGAATTTTATTACAACCATCTTAAATATGAGAGCCCCTGGTATGACTATGCATAAAATGCCACTCTTTGTTTGAGCTGTCTTTATTACTACAATATTACTTTTATTATCTTTACCTGTCTTAGCTGGTGGTATCACTATGCTTTTAACAGATCGAAATTTTAATACATCATTCTTTGACCCAGCCGGTGGTGGTGATCCTATCTTATACCAACATCTTTTCTGATTTTTTGGTCACCCTGAAGTTTA
>05e13aab66292c4b8c38a6257bd5db9b
GGTACTGGATGAACAGTATACCCTCCTTTAGCTTCTATTGAAAATCATTCAGGTGGTTCTATAGATTTAGCTATTTTTAGTTTACATTTAGCTGGTGCATCTTCGATTTTAGGTGCTATTAATTTTATAACTACTGTTTTTAATATGAGATCGCCTAATTTATTTATGCATCGTATACCTTTATTTGTTTGAGCAGTTTTAATTACAGCTTTTTTATTATTATTATCTTTACCTGTATTAGCTGGTGCTATTACAATGTTATTAACAGATCGTAATTTTAATACTACTTTTTTTGATCCAGCAGGTGGTGGTGATCCAATTTTATATCAACATTTATTTTGATTTTTTGGTCACCCTGAAGTTTA
>63ac34afd3528ba0fad0fdac38e5dcc1
GGTACTGGATGAACTGTTTATCCCCCGTTAAGTAGTATAGAGGCACATCCCACAGCTGCTGTTGATTTTGCCATATTTAGTTTACATTTAGCAGGTGTCGCTTCTTTATTGGGCGCGATAAATTTTATTGTTACAATTATTAATATGAGAGTTCCTGGTTTACATATGAGCTTAATACCCTTATTTGTATGGTCTGTTCTAATTACTGCAGTATTGTTACTTTTATCTTTACCGGTTCTTGCTGCTGCAATTACTATGTTGCTAACAGATAGAAATTTCAATACTTCTTTTTTTGATCCAACAGGGGGTGGTGATCCGATTCTTTATCAACACCTTTTTTGATTTTTTGGTCACCCTGAAGTTTA
>0c08e6815d1536f3b6cf816e45639b00
GGAACAGGTTGAACTGTATATCCTCCATTAGCAGGTATTGAATCACATATAGGTGCATCTGTAGATTTAGCAATTTTTAGTTTACATATTGCAGGTGCTTCTTCAATTTTAGGTTCTATAAATTTTATTACAACAGTATTAAATATGCGTATTGCTAATTTATATTTTCATAAGCTTCCTCTTTTTGTATGATCTGTATTTATTACTACAATTTTATTATTATTATCATTACCAGTATTAGCTGGTGCTATTACAATGTTATTAACAGATCGAAATCTTAATACATCATTTTATATACCAAGTGGTGGTGGTGATCCGATATTATATCAACATTTATTTTGATTTTTTGGTCACCCTGAAGTTTA
>4d88cc1b0c6ce5631951c4b1ece65ee7
GGTACAGGTTGAACTGTTTATCCTCCATTAAGAAGTAAAACAGGTCATAGTTCTCATAGTGTAGATAGATTAATTTTAATGATTCATGTATTAGGGATTAGAAGAATTATAAGAAGTATTAATTTTGTTAGTACAACTATAATTTATAAGAGTACTGAAGAAAGAGATATACATGTCTTTGTCTGAGGAGTTATAACATCTAGAATCTTGCTAATTTTAAGTCTTCCTGTATTAGGAGGAGGAGTAACATTATTATTATTAGAACGTAATTTCAATAGAAGATACTTTGATATTAATAGTGGTGATGTAATTCTCTTCCAACATCTATTCTGATTTTTTGGTCACCCTGAAGTTTA
>bd39556ed5e90a80858a9b4c72c5f543
GGTACAGGTTGAACAGTTTATCCTCCTTTATCATCTATTGAAAGTCATTCTGGTGGTTCAGTAGATTTAGCTATTTTTAGTTTACATTTAGCAGGTGCTTCTTCTATTTTAGGGGCTATTAATTTTATAACAACTGTTTTAAATATGAGATTACCTAATTTATATATGCATCGAATACCTTTATTTGTTTGAGCTATATTTATTACTGCTATATTATTATTATTGTCTTTACCAGTATTAGCTGGTGCTATTACAATGTTATTAACAGATCGTAATTTTAATACTACTTTTTTTGATCCAGCAGGTGGTGGAGATCCAATATTATATCAACATTTATTTTGATTTTTTGGTCACCCTGAAGTTTA
>3a79ab0bd8a53b52717918be826bc51f
GGTACTGGTTGAACAGTTTATCCACCTTTATCTGGTATTAATGCTCATTCTGGGCCTTCAGTTGATTTAGCAATTTTTAGTTTACATATTGCTGGAATATCATCTATTTTTGGAGCTATTAATTTTATTACAACTATTTTTAATATGCGTTTACCTAATATGACTATGTACCGATTACCTCTATATGTTTGAAGTGTGTTAATTACTGCATTTTTATTATTATTATCATTACCAGTTTTAGCAGGAGCAATTACTATGCTATTAACTGATCGTAATTTTAATACTACTTTTTATGATCCAGCAGGAGGAGGTGATCCTATATTATATCAACATTTATTTTGATTTTTTGGTCACCCTGAAGTTTA
>06d910056871323ff25852a3abc548e4
GGTACTGGTTGAACTGTATACCCGCCTTTAAGTAGTGTTCAATCACATTCGGGCCCTTCTGTCGATTTAGCTATTTTTAGCCTTCACTTAGCGGGTGCTTCGTCAATTTTAGGAGCAATTAATTTTATTACAACTATCTTAAACATGCGAGCACCTGGTCTATCAATGCACCGGTTGCCCTTAATGGTTTGATCTGTTTTTATTACGGCTTTTCTTTTAATTTTATCTTTGCCCGTTTTTGCAGGAGCAATAACAATGTTATTAACAGACCGAAATTTTAATACAACTTTTTTCGATCCTGCTGGGGGGGGGGACCCTTTATTGTATCAACATTTATTTTGATTTTTTGGTCACCCTGAAGTTTA
>58d84d2875bfde7a70564542815b163b
GGTACTGGTTGAACAGTTTATCCTCCTTTAAGAAGAACCTTGGGCCATAGAGGCAATTCTGTAGATTTTGCTATTTTTAGTTTGCACTTGGCTGGACTAGGGTCAATTCTTAGAAGTTTGAATTTTATAATTACTTTTTTTAATTTTCGTAGAATTAGAGAAAGTTTTTCTAGAGTAGGACTTTTTGTTTGAACAGTGGTAGTAACAGCTTTTCTTTTAATTGCTTCTCTTCCTGTCTTAGCTGGTGGTATTACAATATTATTATTCGATCGAAATATTTCTACTTCTTTCTATGACCCTTCAGGGGGAGGAGATCCTGTTCTTTTTCAACATCTTTTTTGATTTTTTGGTCACCCTGAAGTTTA
>072b8b8476064ff232abe23cefdeea28
GGTACAGGTTGAACTGTTTACCCTCCACTATCAGGCATTGAAGCACATGCCGGAGGTGCTGTAGATGCTGCTATATTTAGTTTACATTTAGCAGGGGCTTCTTCTATATTAGGAGCTATAAATTTTATAACAACAATAATAAATATGCGAGGCAATGGTATGGAAATGCACAAGCTTCCTTTATTTGTATGATCTGTTTTAGTAACAGCTTTTTTATTGCTACTATCATTACCTGTATTAGCGGGTGCTATTACAATGTTACTTACAGATAGAAATTTTAATACTTCTTTTTTTGATCCTGCTGGTGGAGGTGATCCTGTTTTATACCAACATTTGTTTTGATTTTTTGGTCACCCTGAAGTTTA
>4e39e7b18c9b2b326498b156d1897b31
GGTACTGGATGAACTGTATACCCTCCGTTAGCTTCGATAGAAGCACATTCGGGGGGTTCTGTAGATTTAGCAATTTTTAGTCTTCATTTAGCAGGTGCTTCTTCTATTTTAGGTGCTATGAATTTTATTACTACAGTAATGAATATGAGATCACCAGGATTAAAAATGCATAGAATTCCTTTATTTGTTTGAGCTATATTTATTACAGCTATATTATTATTATTATCTTTACCGGTGTTAGCTGGAGCAATTACAATGTTATTAACTGATCGTAATTTTAATACTACTTTTTTTGATCCTGCGGGTGGTGGAGATCCAATATTATATCAACATTTATTCTGATTTTTTGGTCACCCTGAAGTTTA
>a97bc3eb747c375f1f0a0682e24f5adf
GGTACAGGATGAACAGTATACCCTCCATTAGCTGGAATTGAATCACATTCAGGAGGTTCTATTGATTTAGCTATTTTTAGTTTACATTTAGCTGGTGCTTCTTCAATTTTAGGTGCTATGAATTTTATTACTACTGTAATAAATATGAGAGCTCCTGGATTAAAAATGCATAGAATTCCTTTATTTGTTTGAGCTGTATTTATTACTGCATTCTTATTATTATTATCTTTACCAGTTTTAGCAGGTGCTATTACTATGTTATTAACTGATAGAAATTTTAATACTACATTCTTTGATCCAGCAGGAGGTGGTGATCCAATTTTATATCAACATTTATTTTGATTTTTTGGTCACCCTGAAGTTTA
>9828ea8610ccddadd4fa8fdb942274ac
GGAACAGGTTGAACAGTTTATCCCCCACTAAGAGGTGAAGGCCACAGAGGAATAAGAGTTGACATAGCCATCCTCTCTCTCCATCTTGCGGGCGGAAGCTCTCTAATGGGAGCCATAAATTTCACTACCACCCTCCACTCCCGAACGGGAGGACTTCAAGTACTAACCCTAAGAATTTTTTCCTGGTGCATCGGCACAATAAGCCTCCTTCTTATTCTTTCACTTCCGGTCTTAGCCGGAGGGGTTACTCTTCTCCTTTTTGACCGAAACATTAGCTCTAGTTTCTATATTTTTAGGGGAGGGGGGGACCCCGTTCTTTTCCAACACCTTTTTTGATTTTTTGGTCACCCTGAAGTTTA
>09725c97fff3646e21605f700d1ed370
GGAACTGGTTGAACTGTTTACCCACCCTTAGCTGGGATTGGTGGACACGGTGGTGCTTCTGTTGATTTAGCTATTTTTAGTTTACATTTAGCAGGTATATCTTCAATTCTCGGAGCTATAAATTTTATAACTACTATTTTAAATATGATGGATAAATTCACAGGTATGCATAACGCTCCATTATTTGTTTGAGCTGTCCTTATTACAGCTGTTTTATTATTACTTTCATTGCCTGTTTTGGCTGGGGGTATTACAATGTTATTAACAGACAGAAACTTTAATACTTCTTTTTTTGTTGCAGCGGGTGGTGGTGATCCAGTTTTATACCAACATTTGTTTTGATTTTTTGGTCACCCTGAAGTTTA
>a59dbbbfe7e855c01c5438ad9852a747
GGTACTGGTTGAACAGTATATCCTCCATTATCAGGTACACCTGCACACCTAGGGTCTTCAGTGGATTTAGCAATTTTTAGTTTGCACACTGCTGGGATTTCTTCAATTTTAGGTGCAATAAATTTTATTGTTACAATTGTAAATTTACGTTTAGGTGGTTATTTTATGAGACATTATTCTTTATTTGTTTGATCTGTTTTATTTACTGCAATTTTATTGTTATTGTCATTACCAGTGTTTGCTGGAGCTATAACAATGTTACTTTTAGACAGGAATTATGATACAAGTTTTTTTGAAATAGGTGGTGGTGGAGATCCTTTGTTATATCAACATTTATTTTGATTTTTTGGTCACCCTGAAGTTTA
>520fcf952979295c219ae6176291e78f
GGTACAGGTTGAACTGTTTATCCCCCTTTATCCGGTATCCAAGCTCATTCAGGAGGTTCGGTTGATTTAGCAATCTTCAGTTTACATTTAGCTGGTGCTTCTTCAATTTTAGGTGCAATTAATTTTATTACTACAGTTTTTAATATGAGATCTCCTCATTTAGAAATGCATAAAATACCTCTATTTGTTTGAGCTGTTTTAATAACAGCTTTCTTGTTATTATTATCATTACCAGTTTTAGCGGGTGCAATAACTATGTTATTGACTGATAGAAATTTTAATACTACTTTTTTTGATCCTGCAGGAGGTGGTGATCCTATTTTATATCAACATTTATTTTGATTTTTTGGTCACCCTGAAGTTTA
>1327982f2a0892226351872a73b80078
GGTACAGGTTGAACTGTTTATCCTCCTTTAAGTGCAATTCAAGCACATTCTGGTGGTTCTGTTGATTTAGCAATTTTTAGTTTACACGTTGCTGGTGCTTCGTCAATCTTAGGTGCTATTAATTTTATTACTACTATTATTAATATGCGTATCCCTGGTATGACTATGCACAAATTACCTTTATTTGTCTGGACTGTTTTTGTTACAGCAATTTTATTATTATTATCTTTACCAGTTTTAGCTGCAGGAATTACTATGCTTTTAACTGATAGAAATTTTAATACTACTTTCTTTGATCCAGCTGGTGGTGGTGATCCTATATTATATCAACATATTTTTTGATTTTTTGGTCACCCTGAAGTTTA
>cf011d0e7a6d5ea5006b84415b8bfb57
GGTACTGGTTGAACTGTTTACCCTCCTTTATCAAGTATTGAAAGTCACTCAGGAGGTGCTGTAGATTTTGCTATATTTAGTTTACATTTAGCAGGAGCCTCTTCTTTATTAGGTGCAATAAATTTTATTACAACAGTAATAAATATGCGTGCACCTAATTTATTTATGTATAGATTACCTTTATTTGTTTGAGCTGTTTTTATTACAGCTTTTTTATTATTACTATCTTTACCAGTTTTAGCTGGAGCAATAACAATGTTATTGACAGATCGTAATTTTAATACTACTTTTTTTGATCCAGCAGGTGGAGGTGATCCTATTTTATATCAACATTTATTTTGATTTTTTGGTCACCCTGAAGTTTA
>129f442fbfa8d1ccfb909bf80e579c39
GGTACTGGATGAACAGTTTATCCACCATTATCTAATATTTTATCACATTTAGGTTCATCTGTAGATTTTGCAATTTTTAGTTTGCATTTAGCAGGTGCGTCATCAATATTAGGTGCGATTAATTTTATTGCGACTGTTATAAATATGCGTGTACCTGGTTTACGTATGTTTCAATTACCTTTATTTGTTTGAGCTATTTTTATTACCGCTTGGTTATTATTATTATCTTTACCAGTTTTAGCAGGAGGTATTACTATGTTATTAACCGATCGAAATTTTAATACTTCTTTTTTTGAAGTAAGTGGTGGAGGTGATCCAGTTCTTTTTCAACATTTATTTTGATTTTTTGGTCACCCTGAAGTTTA
>f68adbeb35e7e845c0177d2353d1c8a7
GGTACTGGATGAACTGTTTATCCACCTTTATCTTCTATTGAAGCACATTCTGGAGGTTCAGTAGATTTAGCTATTTTTAGTTTACATTTAGCTGGGGCTTCATCTTTATTAGGTGCAGTTAATTTTATTACAACAATTTTTAATATGAGAGCACCTCATTTAAAAATGCATAGAATACCTTTATTTGTTTGAGCAATTTTAATTACTGCATTTTTATTATTATTATCTTTACCTGTTTTAGCTGGAGCTATTACAATGTTATTAACAGATAGAAATTTTAATACTACATTTTTTGATCCTGCAGGTGGAGGTGATCCTATATTATATCAACATTTATTTTGATTTTTTGGTCACCCTGAAGTTTA
>5d95a71d2ddae38ca24ab16e35dadd08
GGTACTGGTTGAACAGTTTATCCTCCATTATCAAGTGCAACAGCTCATTCTGGAGGTTCTGTAGATTTAGCAATATTTAGTTTACATTTATCTGGTGCATCTTCTATTTTAGGTGCTATTAATTTTATATGCACCATTTTTAATATGCGAGTAAAAAGTTTATCTTTCCATAATCTTCCTTTATTTGTGTGGTCTGTTTTAATTACTGCATTTTTATTATTGTTGTCATTACCTGTGTTAGCTGGAGCAATTACAATGTTGTTAACAGATAGAAACTTTAATACCACTTTTTTTGATCCTGCTGGAGGAGGTGATCCTGTATTGTTTCAACACCTTTTTTGATTTTTTGGTCACCCTGAAGTTTA
>7c758273ee736c7a878a4e403e7c8419
GGTACTGGTTGAACTGTTTATCCACCGTTAAGTGGAAAATTAGCTCATTCAGGTAATGCTGTTGATTTAGGAATTTTTAGTCTACATATAGCAGGAATATCTTCTATTGCAGGAGCAATTAATTTTATAGTTACAATTTTTTTTTTAAAGATTAAAGGTTTGACTGTATTTAGAAAAAGTTTATATGCTTGAGCTGTTTTATTAACAGCAATTTTATTGTTATTATCTTTGCCAGTTTTAGCGGGAGCAATTACAATGTTGTTAACCGATCGAAATTTTAATAGTGTATTTTTTGAACCTGAATGTGGTGGAGATCCTATTCTTTTTCAACATCTTTTTTGATTTTTTGGTCACCCTGAAGTTTA
>af8e2adee4684e70cd2d0270952eb51e
GGTACTGGATGAACTGTATATCCTCCATTATCTAATATTTTATCACATTTAGGTTCATCTGTAGATTTTGCAATTTTTAGTTTGCATTTAGCAGGTGCGTCATCAATATTAGGTGCGATTAATTTTATTGCGACTGTTATAAATATGCGTGTACCTGGTTTACGTATGTTTCAATTACCTTTATTTGTTTGAGCTATTTTTATTACCGCTTGGTTATTATTATTATCTTTACCAGTTTTAGCAGGAGGTATTACTATGTTATTAACCGATCGAAATTTTAATACTTCTTTTTTTGAAGTAAGTGGTGGAGGTGATCCAGTTCTTTTTCAACATTTATTTTGATTTTTTGGTCACCCTGAAGTTTA
>b36ff7c94c5e509285b9e3359b5008a5
GGTACTGGATGAACAGTTTATCCTCCATTATCTTCGATAGAAGCACATTCGGGGGGTTCTGTAGATTTAGCAATTTTTAGTCTTCATTTAGCGGGTGCTTCTTCTATTTTAGGTGCTATGAATTTTATTACTACCGTAATGAATATGAGATCACCAGGATTAAAAATGCATAGAATTCCTTTATTTGTTTGAGCTATATTTATTACAGCTATATTATTATTATTATCTTTACCAGTGTTAGCTGGAGCAATTACAATGTTATTAACTGATCGTAATTTTAATACTACTTTTTTTGATCCTGCGGGTGGTGGAGATCCAATATTATATCAACATTTATTTTGATTTTTTGGTCACCCTGAAGTTTA
>548077cdf79ec574a9cc5142c32e892d
GGTACAGGATGAACAGTTTATCCCCCATTAGCAGGTGTGGAATTTCATTCAGGAGGTTCAGTTGATTTAGCTATTTTTAGTTTACATTTAGCTGGAACTTCTTCAATTTTAGGTTCAATTAATTTTATTACAACTGTAATAAATATGAGAACTCCTGGTTTAAAAATGCATAGAATACCATTATTTGTTTGAGCAATTTTTGTTACTGCATTTTTATTATTATTATCTTTACCAGTATTAGCTGGAGCAATAACAATGTTATTAACTGACAGAAATTTTAATACTTCTTTCTTTGATCCAGCAGGTGGTGGAGATCCAATTTTATATCAACATTTATTTTGATTTTTTGGTCACCCTGAAGTTTA
>2a5c88752399c0362b45ea4b5a73d8ce
GGAACTGGATGAACAGTATATCCCCCTCTAAGGAGTAATATTGCGCATGCCGGGGCTTCGGTGGATTTTGCTATTTTCTCTTTACATTTAGCAGGGATTTCGTCTTTATTAGGGGCAGTAAATTTTATTAGAACAGTAGGTAACTTGCGAGCATTAGGGATAGGGTTGGACAATGTGCCCCTGTTTGCTTGATCTGTGTTAATTACGGCTGTGTTGTTATTATTGTCTTTACCAGTGTTGGCTGGGGCCATTACAATATTGCTAACAGACCGAAACTTAAATACGGCTTTTTATGATGTTGCCGGAGGAGGAGACCCTGTGCTTTACCAACATTTATTTTGATTTTTTGGTCACCCTGAAGTTTA
>7fd836f24d74455d62cfc18ac5ef2056
GGTACTGGATGAACTGTTTACCCTCCATTAGCTTCTGTTGAAAGTCATTCAGGTGGTTCAGTGGATTTAGCTATTTTTAGTTTACATTTAGCAGGTGCTTCATCTATTTTAGGTGCTATTAATTTCATAACTACTGTTTTAAATATGAGATTACCTAATTTACACATGCATCGAATTCCTTTATTTGTTTGAGCTGTATTTATTACAGCTATATTATTATTATTATCTTTACCTGTATTAGCTGGTGCTATAACAATGTTATTAACTGATCGTAATTTTAATACTACTTTTTTTGATCCTGCAGGTGGTGGTGATCCTATATTATATCAGCATTTGTTTTGATTTTTTGGTCACCCTGAAGTTTA
>c93642ae2e0d6a06351a004f1f47d3de
GGTACTGGTTGAACAGTTTATCCTCCATTAAGTTCATTACAAGGTCATCCTGGTGCATCTGTAGATTTAGCTATTTTTTCTTTACATTTATCTGGTGCTGCTAGTATTTTAGGTTCAATTAACTTTATTACAACTATATTAAATATGCGTGCACCTGGTATGTCATTTCATAGATTACCTTTATTTGTATGAGCTGTATTCTTAACTGCTATTTTATTACTTTTAAGTTTACCTGTGTTAGCTGGTGCAATTACTATGTTACTTTTTGATAGAAATTTAAATACAAGTTTCTTTGATTCAGCAGGTGGAGGGGATCCTATACTTTACATGCATTTATTTTGATTTTTTGGTCACCCTGAAGTTTA
>93962b946cba9fbe082c6b11fa713807
GGTACTGGATGAACTGTTTACCCACCATTAAGTGGCATTTTTGCTCATTCTGGAGGTTCTATAGATTGTGCAATTTTATCATTGCATTTAGCTGGGGCATCTTCAATTTTAGGTGCAATTAATTTTATCTGTACTGTGTATAATATGCGTATTTGCGGGTTATATGCCGACAGATTACCTTTATTTTGTTGGGCAATGGTTATAACCGCATTTTTACTTGTATTATCACTACCTGTTTTAGCAGGAGCTATTACTATGTTATTAACAGATAGAAATTTTAATACTAGTTTTTTTAATGCAGAGGCAGGAGGTGACCCTATTCTTTATCAACATTTATTTTGATTTTTTGGTCACCCTGAAGTTTA
>ea77453fa0d3cb3eb4780b5606f0472e
GGTACAGGTTGAACAGTTTATCCTCCCCTATCTAGTATAGAATTCCACTCGGGTGGATCGGTAGATTTAGCTATATTTAGTTTACATTTAGCCGGTATTTCATCTATTTTAGGATCGATGAATTTTATTACAACCATCTTAAATATGAGAGCCCCTGGTATGACTATGCATAAAATGCCACTCTTTGTTTGAGCTGTCTTTATTACTACAATATTACTTTTATTATCTTTACCTGTCTTAGCTGGTGGTATCACTATGCTTTTAACAGATCGAAATTTTAATACATCATTCTTTGACCCAGCCGGTGGTGGTGATCCTATCTTATACCAACATCTTTTCTGATTTTTTGGTCACCCTGAAGTTTA
>c059bae31ec2d6b92fab71538f3633ca
GGTACTGGATGAACTGTATATCCTCCATTAGCAGGTGTGGAATTTCATTCAGGAGGTTCAGTTGATTTAGCTATTTTTAGTTTACATTTAGCTGGAACTTCTTCAATTTTAGGTTCAATTAATTTTATTACAACTGTAATAAATATGAGAACTCCTGGTTTAAAAATGCATAGAATACCATTATTTGTTTGAGCAATTTTTGTTACTGCATTTTTATTATTATTATCTTTACCAGTATTAGCTGGAGCAATAACAATGTTATTAACTGACAGAAATTTTAATACTTCTTTCTTTGATCCAGCAGGTGGTGGAGATCCAATTTTATATCAACATTTATTTTGATTTTTTGGTCACCCTGAAGTTTA
>fa564e8c4ee1da1c6d1d82ed97a4ff49
GGTACTGGTTGAACAGTATATCCTCCTTTATCTTCAATTGAAAGTCATTCTGGTGGTTCTGTTGATTTAGCTATTTTTAGTTTACATTTAGCTGGTGCTTCTTCTATATTAGGTGCAATGAATTTTATTACTACTGTAATAAATATGAGAACTCCTGGATTAAAAATGCATAGAATACCTTTATTTGTTTGAGCTGTATTTATTACTGCATTTTTATTACTATTATCATTACCAGTTTTAGCTGGTGCTATAACAATGTTATTAACTGATAGAAATTTTAACACTACATTTTTTGATCCTGCAGGTGGTGGTGATCCAATATTATATCAACATTTATTTTGATTTTTTGGTCACCCTGAAGTTTA
>705c35f95459211e76cc95ce69c7d49d
GGTACTGGTTGAACAGTTTACCCACCATTATCAAGTATTAGCGGCCATCCTGGAGCATCTGTTGATTTTGGTGTCTTTACAATACATGTTTTAGGTATTTCATCATTAGCCGGAGGTATTAATTATATTGTAACTATAAATACCGATCGTGCAATCGGTATGAATTGATTACGCACACCATTGTTTCCTTGATCTTTATTAATCACTGCTATTTTATTAGTTTTAACATTACCAGTTTTAGCTGGTGGTGTAACAATGTTATTAGCCGATCGAAACTTTAATACGGCATTTTTTTTGATAAATGGGGGTGGTGATCCATTATTATTTCAACATTTATTTTGATTTTTTGGTCACCCTGAAGTTTA
>68b64c40935aa42fe8b0ad8c085c5fc8
GGAACTGGTTGAACTGTATATCCACCATTAGCTAACAATTTATATCATGAGGGACTTTCTGTTGATTTTGCAATATTTAGTTTACATCTTGCGGGTATTTCTTCTTTATTAGGAGCAATAAATTTTATAACTACTATTTGAAATATGCGGATTTCTGGAGTAACGATGTATCGTTTACCTTTATTTTGTTGAGCTGTTTTTATTACAGCTATATTATTATTATTATCTTTACCTGTTTTAGCCGCAGGAATTACAATGTTATTAACCGATCGTAATTTTAATACAAGTTTTTTTGAAGTTATTGGGGGAGGTGATCCGGTTTTATATCAACATTTATTTTGATTTTTTGGTCACCCTGAAGTTTA
>20ae30859704832f62f1b7613fbc4693
GGTACAGGTTGAACTGTTTATCCTCCATTAGCTTCTATTGAAAGTCATTCTGGTGGTGCTGTAGATTTAGCAATTTTTAGTTTACATTTAGCGGGTGCATCATCTTTATTAGGTGCTATTAATTTTATTACTACTATTTTTAACATGAAATCGCCAGGGTTAGAAATGCATCATATTCCATTATTTTTATGAGCACTTTTAATTACTGCGTTTTTATTATTATTGTCTTTACCTGTATTAGCAGGTGCAATTACAATGTTATTAACTGATCGTAATTTTAATACTACTTTTTTTGATCCAGCAGGTGGTGGTGATCCAATTTTATATCAACATTTATTTTGATTTTTTGGTCACCCTGAAGTTTA
>93c5509b7d55b99b8bea1ca65d058586
GGTACAGGATGAACTGTATATCCCCCGTTAAGCTCAAACATTGCGCATGCTGGCATGTCCGTTGATTGTGCTATTTTTTCTCTTCATTTAGCCGGGATCTCTTCCTTACTAGGGGCTGTGAACTTTATTACAACGCTATCTAACTTGCGAGCCTACGGCATGGACTTAGAAAATATGCCTTTATTTGCCTGATCTGTCTTGTTAACGGCAGTGTTGTTGCTTTTATCTTTGCCCGTATTGGCCGGGGCAATCACTATACTGCTTAATTTAAACACAACTTTCTACGACCCAAGGGGGGAGGGGACCCCGTGCTTTACCAGCACTTGTTTTGATTTTTTGGTCACCCTGAAGTTTA
>1ed9e7ac6c269dde7ab1f4f3ca8ee5a4
GGTACTGGATGAACTGTTTACCCTCCATTAGCATCTGTTGAAAGTCATTCTGGAGGTTCAGTTGATTTAGCTATTTTTAGTTTACATTTAGCTGGTGCTTCTTCAATATTAGGTGCTATTAATTTTATAACAACTATTTTTAATATGAGATCACCAGGTTTACATATACATTATATACCTTTATTTGTATGATCTATTTTAATTACTGCATTTTTATTATTATTATCTTTACCTGTATTAGCAGGTGCTATAACAATGTTATTAACTGATAGAAATTTTAATACAACTTTTTTTGATCCAGCAGGTGGTGGTGATCCAATTTTATATCAACATTTATTTTGATTTTTTGGTCACCCTGAAGTTTA
>25392830b61035563567d921038a6ea4
GGTACTGGTTGAACAGTATATCCTCCATTAGCAAGTATTCAAAGTCATTCTGGTGGAGCTGTAGATTGTGCTATATTTAGTTTACATTTAGCAGGTATTTCCTCTTTATTAGGAGCTATTAATTTTATAACTACTGTTATTAATATGCGATCACCTCATTTATATATGTATAGATTGCCTTTATTTGTATGAGCAGTTTTTATAACAGCATTTTTATTATTATTATCTTTACCTGTATTAGCAGGAGGTATTACAATGTTATTAACAGATCGTAATTTTAACACTACTTTTTTTGATCCTGCAGGTGGTGGTGATCCTATATTATATCAACATTTATTTTGATTTTTTGGTCACCCTGAAGTTTA
>252b6b07ae6e27af5337a278d0e045b8
GGTACTGGTTGAACAGTTTATCCCCCGTTAAGCTCAAACATTGCGCATGCTGGTATGTCCGTTGATTGTGCTATTTTTTCTCTTCATTTGGCCGGGATTTCTTCTTTATTAGGGGCTGTGAACTTTATTACAACGTTATCTAACTTGCGAGCTTACGGCATGGATCTAGAGAATATGCCTTTATTTGCCTGATCTGTCTTGTTAACGGCAGTGTTGTTGCTTTTATCTTTGCCTGTATTGGCAGGGGCAATTACTATACTTCTCACTGACCGTAATTTAAATACAACTTTTTACGACCCAAGGGGGGGAGGGGACCCCGTGCTTTATCAGCATTTGTTTTGATTTTTTGGTCACCCTGAAGTTTA
>6e2c67c5f91f5843b678580376f7e961
GGTACTGGTTGAACTGTTTACCCACCTTTATCAACTTCAAAATATCACAGAGGGGTATCTGTTGATTTAGCTATTTTTAGTCTTCATTTGTCTGGAATTTCTTCTATTTTAGGTAGAATTAATTTTTTAACAACAATTATTTCTAATCGAATTAATCGTTCATTTACTTTAGAGCGTATTCCATTAATGTTATGGGCTATTTCAATTACAGCTGTTTTATTAATTACTAGTTTACCTGTTTTGGCTGGTGCTATTACTATGCTCTTAACTGATCGTAATTTTAATACTTCTTTTTTTGATCCTGCTGGTGGAGGTAATCCTATTCTTTATCAGCATTTATTTTGATTTTTTGGTCACCCTGAAGTTTA
>1dc0d8355962eb54b6189dc6c9c8628a
GGAACTGGATGAACTGTATACCCTCCATTATCTAGTTATATTTCACATTCAAATGCTAGTGTAGATATAGCAATATTTAGTTTACATATAGCAGGTGCATCATCTATAGCAAGTTCAATTAATTTTATGACAACAATTATAAATATGAGAGTAAAAGGATTAAGTTGATATAGAATGCCTTTATTTATATGATCATTATTTTTAGCATCATTTTTATTAGTTTTTACATTACCAGTTTTAGCAGGTGCAATTACAATGTTATTAACAGATAGAAATTTTAATACAACATTTTTTGATCCAATAGGTGGAGGAGATCCAGTATTATATCAACATTTATTTTGATTTTTTGGTCACCCTGAAGTTTA
>2126d5ad67a09ea5120bc272f475e914
GGAACTGGTTGAACAGTTTATCCTCCATTAAGTGCTTTGGCTTCTGATGGTTCTGTAGATTTTGCTATTTTTAGTTTACATTTGGCTGGTATTTCTTCATTAATGGGTGCTATTAATTTTATTACTACTGTTTTAAATATGAGAGCACCTGGTATGAAAATGAATGTATTGCCTTTATTTGTTTGAGCTGTTTTTATTACAGCTATTTTATTATTATTATCTTTACCTGTTTTAGCTGCAGGTATTACTATGTTATTGACAGATCGTAATTTTAATAGTTCATTTTTTAATCCTTCTGGTGGTGGTGATCCTGTTTTATATCAACATTTATTTTGATTTTTTGGTCACCCTGAAGTTTA
>25472bd8951241214f0fb99e985eb9bc
GGTACAGGTTGAACTGTTTATCCTCCTTTATCAAGTATTCAAAGCCACTCTGGTGGTGCTGTAGATTTTGCAATATTTAGTTTACATATTGCAGGGGCCTCTTCTTTATTAGGTGCCATTAATTTTATAACTACTGTATTAAATATGCGAAGTCCTGGTCTTTATATGTATAGATTACCGTTATTTGTATGAGCAGTTTTTGTAACTGCAATTTTATTATTATTATCTTTACCAGTATTAGCAGGTGCTATTACAATGTTATTAACTGATCGTAATTTTAATACTACATTTTTTGATCCTGCGGGTGGTGGTGATCCTATATTATATCAACATTTATTTTGATTTTTTGGTCACCCTGAAGTTTA
>d29db874a8ac644b055991706934af84
GGAACTGGTTGAACTGTTTACCCTCCTTTATCAAGCATTGAAGGCCATACAGGGCCTTCGGTTGATTTAGCTATCTTTAGTCTTCATTTAGCAGGTGCATCTTCACTACTAGGAGCAGTGAATTTTATAACAACAATACTAAATATGAAGCCTAAAGGTATGTTAATGCACAAACTTGCACTATTAGTATGAGCAGTATTTATAACTGCTATTTTATTACTTCTTACCCTACCAGTTTTAGCTGGAGCTATAACAATGTTACTTACAGATCGTAACTTTAACACTACATTTTTCGATCCTGCAGGTGGAGGAGATCCTATTTTATATCAACATTTATTTTGATTTTTTGGTCACCCTGAAGTTTA
>3b337e6b6b951febdae1752c69ad56a6
GGAACAGGATGAACTGTATATCCACCTTTATCTTCTATTGAAGCACATTCTGGAGGTTCAGTAGATTTAGCTATTTTTAGTTTACATTTAGCTGGGGCTTCATCTTTATTAGGTGCAGTTAATTTTATTACAACAATTTTTAATATGAGAGCACCTCATTTAAAAATGCATAGAATACCTTTATTTGTTTGAGCAATTTTAATTACTGCATTTTTATTATTATTATCTTTACCTGTTTTAGCTGGAGCTATTACAATGTTATTAACAGATAGAAATTTTAATACTACATTTTTTGATCCTGCAGGTGGAGGTGATCCTATATTATATCAACATTTATTTTGATTTTTTGGTCACCCTGAAGTTTA
>98322640cf77b6bbc6b7fc7616e99301
GGTACTGGATGAACAGTTTATCCTCCATTAAGTTCTTATAGTTCTCATTCAGGAATGTCTGTTGATTTAGCAATTTTTAGTTTACATTTAGCTGGGGTTTCTTCAATTTTTGGTTCTATAACTTTTATAACTACTATGTTAACTTTTGGTTTTAGGGGTATTTCTTTATATCATTTACCTATGTTGTGTTGAGCGTTATTAGTAACTGCTTTTTTAATGTTAACAACAATTCCTGTTTTTGCAGGAGCAATAACAATGTTGTTGTTAGATAGAAATTTTAATGGTAATTTTTTTAATTGTGTAGGTGGTGGAGATCCTATATTATACCAGCATTTATTTTGATTTTTTGGTCACCCTGAAGTTTA
>3e36de935a0502e64eff1ca4a7370e2d
GGTACTGGATGAACTGTTTATCCTCCCCTTGCTGGTGGTTATTCTCACTCAGGCCCTGCTGTTGACATAGCTATATTTTCTTTACATTTAGCAGGTATTTCTTCTATAGCTGGTGCTATAAATTTTATAGTTACTATTTTAAATATGAGGTGTAGAGGTATGACTTTAGATTTAATGCCATTATTTTGTTGATCAGTTCTTTATACTGCAATTTTATTATTATTATCTTTACCGGTTTTAGCTGGAGCTATAACTATGCTTTTAACTGATAGAAATGTAAGTACTACCTTTTTTGAGCCAGAAGGAGGAGGTGATCCAATTTTGTACCAACATCTTTTTTGATTTTTTGGTCACCCTGAAGTTTA
>6e95d5935384f72d559f245a778e2dde
GGTACTGGATGAACAGTTTATCCTCCGTTATCAAGTGTAGTTGCTCATTCTACTCCATCAGTAGATTTAGCTATTTTTAGTTTACATTTAGCAGGTATAGCTTCTATTGCAGGTTCTATTAATTATATTACTACAATCTTTAATATGAAAGTTGCTAAGTATGATATGTTTAGATTACCTTTATTTATTTGAGCTATGTTAATTACTGCTTATTTATTAGTTTTTACTTTACCAGTATTAGCAGGTGCTATTACTATGTTATTAACTGATAGAAATTTTAATACTTCTTTTTTTGATCCAGCAGGTGGTGGTGATCCTATTTTATATCAACATTTATTTTGATTTTTTGGTCACCCTGAAGTTTA
>674b9f8b62b0ba3bd13f19116df128c7
GGTACTGGTTGAACTGTATATCCACCTTTAAGTGATTGATTTGGACATCCAACTCCATCAGTTGATTTTGCTATATTTAGTTTACATTTAGCTGGTGTTTCTTCTTTATTAGGTGCTATTAATTTTATTGTTACTATTTATAATATGAGAGCTGCTGGTATGACAATGGTTCGTTTACCTTTATTTTGTTGAGCTGTTTTTATTACGGCTTTTTTATTATTATTATCTTTACCAGTTTTAGCAGGTGCTATTACAATGTTATTAACTGATCGTCAATTTAATACTAGTTTTTATGATCCAGTTATGGGAGGAGATCCGGTATTATATCAACATTTATTTTGATTTTTTGGTCACCCTGAAGTTTA
>357b951c82f38a43125a71acf9b0d50e
GGAACTGGTTGAACTGTTTACCCTCCTTTAAGAAGAACCTTGGGCCATAGAGGCAATTCTGTAGATTTTGCTATTTTTAGTTTGCACTTGGCTGGACTAGGGTCAATTCTTAGAAGTTTGAATTTTATAATTACTTTTTTTAATTTTCGTAGAATTAGAGAAAGTTTTTCTAGAGTAGGACTTTTTGTTTGAACAGTGGTAGTAACAGCTTTTCTTTTAATTGCTTCTCTTCCTGTCTTAGCTGGTGGTATTACAATATTATTATTCGATCGAAATATTTCTACTTCTTTCTATGACCCTTCAGGGGGAGGAGATCCTGTTCTTTTTCAACATCTTTTTTGATTTTTTGGTCACCCTGAAGTTTA
>602ff3d5ba37a228d7e872b09569fe12
GGTACAGGATGAACTGTATATCCTCCTTTATCAAGTGCAACAGCTCATTCTGGTGGCTCTGTAGATTTAGCAATATTCAGTTTACACTTATCTGGTGCATCTTCTATTCTAGGTGCTATTAATTTCATTTGTACTATTTTCAATATGCGAGTAAAAAGTTTATCTTTTCATAATCTTCCTTTATTCGTATGGTCTGTTTTAATAACAGCATTTCTATTATTGTTATCTTTGCCTGTTTTAGCTGGAGCTATTACAATGTTATTAACAGATAGAAATTTTAATACTACTTTTTTTGACCCTGCTGGTGGAGGTGATCCTGTTTTATTTCAGCATCTTTTTTGATTTTTTGGTCACCCTGAAGTTTA
>7cea57e8c912260ca386cd2acfa55e92
GGTACTGGTTGAACAGTATATCCCCCTTTAGCTAGTATTCAAGCTCATTCTGGAGGATCAGTAGATTTAGCAATTTTTAGTTTACATTTAGCAGGAGTTTCATCATTGTTAGGGGCAATTAATTTTATTACTACTATTTTTAATATGAGATCTCCAGATTTAGAAATGCATAAAATACCTTTATTTGTTTGAGCTGTTTTAATTACTGCATTTTTATTATTATTATCATTACCTGTATTGGCAGGTGCTATTACTATGCTATTAACTGATAGAAATTTTAATACTACATTTTTTGATCCTGCAGGAGGAGGTGATCCTATTTTATATCAACATTTATTTTGATTTTTTGGTCACCCTGAAGTTTA
>cfa3ffeb918f003fb53bc28c11277d08
GGTACTGGTTGAACTGTATATCCCCCGTTAAGCTCAAACATTGCGCATGCTGGTATGTCCGTTGATTGTGCTATTTTTTCTCTTCATTTGGCCGGGATTTCTTCTTTATTAGGGGCTGTGAACTTTATTACAACGTTATCTAACTTGCGAGCTTACGGCATGGATCTAGAGAATATACCTTTATTTGCCTGATCTGTCTTGTTAACGGCAGTGTTGTTGCTTTTATCTTTGCCTGTATTGGCAGGGGCAATTACTATACTTCTTACTGACCGCAATTTAAATACAACTTTTTACGACCCAAGGGGGGAGGGGACCCCGTGCTTTATCAGCATTTGTTTTGATTTTTTGGTCACCCTGAAGTTTA
>702eeb15d06c09253e32f0b32fad3d49
GGTACAGGTTGAACAGTTTATCCCCCGTTAAGCTCAAACATTGCGCATGCTGGTATGTCCGTTGATTGTGCTATTTTTTCTCTTCATTTGGCCGGGATTTCTTCTTTATTAGGGGCTGTGAACTTTATTACAACGTTATCTAACTTGCGAGCTTACGGCATGGATCTAGAGAATATACCTTTATTTGCCTGATCTGTCTTGTTAACGGCAGTGTTGTTGCTTTTATCTTTGCCTGTATTGGCAGGGGCAATTACTATACTTCTTACTGACCGCAATTTAAATACAACTTTTTACGACCCAAGGGGGGAGGGGACCCCGTGCTTTATCAGCATTTGTTTTGATTTTTTGGTCACCCTGAAGTTTA
>11f93997742f037fa3b2d74e821a603c
GGTACTGGTTGAACAGTATATCCACCTTTATCTGGTATTCAAGCACATTCAGGAGGTTCTGTTGATTTAGCTATTTTTAGTTTACATTTAGCAGGTGCATCTTCTTTATTAGGTTCAATTAATTTTATAACAACAATATTTAATATGAGATCTCCAGGCTTATATATGCACAGATTACCTTTATTTGTATGAGCAATTCTTATTACAGCATTTTTATTATTATTATCTTTACCTGTACTTGCAGGTGCAATTACAATGTTATTAACTGATCGTAATTTTAATACAACATTCTTTGATCCTGCAGGTGGAGGAGATCCTATATTATATCAACATTTATTTTGATTTTTTGGTCACCCTGAAGTTTA
>953055504f250242b89053f3eb9a2283
GGTACTGGTTGAACAGTTTATCCACCATTAAGTGCGAATGCATCAGATGGTGCAGTTGATTTTGCAATTTTTAGTTTACATTTATCGGGAATTTCATCAATTTTGGGTGCAATTAATTTTATAGCTACAGTTATGAATATGAGAGTACCTGGTATGAAAATGCATTTAATTCCTTTATTTGTATGAGCTGTATTTATTACTGCTATATTATTATTATTATCATTACCTGTATTAGCTGCAGGAATTACTATGTTATTAACAGATAGAAATTTTAATAGTTCTTTTTTTAATCCTGCAGGTGGTGGGGATCCAATTTTGTATCAACATTTATTTTGATTTTTTGGTCACCCTGAAGTTTA
>b1e5393f52db2f48235eefc2271391c4
GGAACAGGTTGAACAGTATATCCACCATTAAGTGATTGAGCTTATCATCCTACAGCTTCTGTTGATTTTGCTATTTTTAGTTTACATTTAGCAGGTGTTTCTTCATTATTAGGAGCTATTAATTTTATTGTTACTATTTTTAATATGAGAGCTCCAGGTATGGGTATGAATAAATTACCTTTATTTTGTTGGGCAGTTTTAATTACAGCTTTTTTATTATTATTATCATTACCTGTTTTAGCAGGTGCTATTACAATGTTATTAACTGATAGACAATTTAATACTAGTTTTTATGATCCTTTAATGGGTGGTGATCCAGTTTTATATCAACATCTATTTTGATTTTTTGGTCACCCTGAAGTTTA
>5bed3f02a2fe38f7439bb99faeb3ff64
GGTACTGGTTGAACAGTTTATCCTCCATTAGCTGGTGTTGAATCACATTCAGGAGGTTCTGTTGATTTAGCTATCTTTAGCTTACATCTAGCAGGGGCGTCTTCTATTTTAGGAGCAATGAATTTTATTACTACTGTATTAAATATGAGAACTCCTGGATTAAAAATGCATAGAATTCCTTTATTCGTATGAGCAGTTTTTATTACTGCTATCTTGTTATTATTATCATTACCAGTTTTAGCCGGAGCTATTACTATGTTATTAACAGATCGTAATTTTAATACAACTTTCTTTGATCCAGCAGGAGGTGGAGATCCAATTTTATATCAACATTTATTCTGATTTTTTGGTCACCCTGAAGTTTA
>136f0abdbdb8e1df223b7b9deb1ee6cf
GGTACTGGTTGAACAGTTTATCCTCCTTTATCTAGTGTTGAATTTCATTCAGGTGGTTCTGTAGATTTAGCTATTTTTAGTTTACATTTAGCAGGAACTTCTTCTATTTTAGGTTCAATTAACTTTATTACTACAGTAGTAAATATGAGAACTCCAGGATTAAAAATGCATAGAATTCCTTTATTTGTTTGAGCAATTTTTGTAACTGCTTTCTTATTATTATTATCATTACCTGTATTAGCTGGTGCTATTACTATGTTATTAACTGATAGAAACTTTAATACATCTTTTTTTGATCCAGCAGGAGGTGGTGATCCAATTTTATATCAACATTTATTTTGATTTTTTGGTCACCCTGAAGTTTA
>8e56c2ccfa459cadc71effe30959092b
GGTACTGGTTGAACTGTTTATCCACCCCTTTCAAGAAATTTGGGCCATTCCTCTTTATCTGTTGATATAGTAATTTTTTCTTTACATTTGGCTGGAGCTAGGTCTATTATGGGTGGAATTAATTTTATTAGAACAGTTTCTAATATGCGAACTAAAGGTTTATCTTTAGAACGAACTTCTTTATATGTTTGGGGATTATTATTAACCACTTTGTTATTAGTTTTAAGATTACCTGTTTTAGCAGGTGGTATTACTATACTTTTAACAGACCGTAATATTAATACTTCTTTTTTTGATCCGTCAGGTGGTGGTGACCCTATTTTGTTTGAAACATTATTTTGATTTTTTGGTCACCCTGAAGTTTA
>454add7ba365b159028aa9eae441ca1a
GGTACTGGTTGAACTGTTTATCCTCCTTTATCAGGTATTGAAGCCCATGCAGGAGGTGCTGTAGACTATGCGATTTTTAGTTTACACTTGGCTGGGATTTCTTCTTTATTAGGTGCAATTAATTTTATAACTACAGTAATAAACATGAGATCTCCACATTTATATATGTATAGATTACCTTTATTTGTTTGGGCGGTTTTTATAACTGCATTTTTATTATTACTGTCTTTACCTGTATTAGCAGGAGCTATTACAATGCTTCTAACTGATAGAAATTTTAACACAACTTTTTTTGACCCCGCAGGAGGTGGAGATCCTATATTATACCAACATTTATTTTGATTTTTTGGTCACCCTGAAGTTTA
>a4d34c4263f14ad3ba96987d14af787f
GGTACAGGATGAACAGTATATCCTCCGTTATCAAGTGCAACAGCACATTCTGGAGGTTCTGTAGATTTAGCTATTTTTAGTTTACATTTATCTGGTATGTCTTCTATTTTAGGCGCTATTAATTTTATTTGTACAATTTTTAATATGCGAGTAAAAAGTCTATCTTTTCATAACTTACCATTATTTGTATGAGCTGTTTTAATTACTGCGTTTTTGTTATTATTATCATTACCTGTGCTAGCAGGAGCAATTACAATGTTATTAACAGATAGAAATTTTAATACTACTTTTTTCGATCCTGCTGGAGGAGGTGATCCTGTTTTATTTCAACACCTTTTTTGATTTTTTGGTCACCCTGAAGTTTA
>46aa1242820ed559b6591ae397d190eb
GGTACAGGTTGAACAGTTTATCCTCCTTTAGCTGGTATTGAATCTCATTCAGGTGGATCAGTTGATTTAGCTATTTTTAGTTTACATTTAGCTGGTGCTTCTTCTTTATTAGGTGCTATTAATTTTATTACTACTGTATTTAATATGAGATCACCAAATTTACATATGCATCGTATACCTTTATTTGTATGAGCTATCTTAATTACAGCATTTTTATTATTATTATCATTACCTGTATTAGCTGGTGCAATAACTATGTTATTAACTGATAGAAATTTTAATACTACATTTTTTGATCCAGCTGGTGGTGGTGATCCAATATTATATCAACATTTATTTTGATTTTTTGGTCACCCTGAAGTTTA
>3fd5ef0c228205129efb6b46f7152844
GGTACAGGTTGAACTGTATATCCTCCTTTATCAAGTTCTTTAGGTCATTCTTCTTTAAGTGTAGATATAATTATTTTTTCTTTACATTTAGCTGGAGCTAGATCTATTTTAGGAGGAATTAATTTTATTAGAACTGTTTCTAATATACGTAGAAAAGGTTTATCTCTAGAACGTGTTTCTTTATTTGTTTGAGCTTTATTATTAACAACAATTTTATTAGTTTTAAGACTTCCGGTTTTAGCAGGAGGAATTACAATATTATTAACAGATCGAAATATTAATACATCTTTTTTTGATCCATCAGGAGGAGGAGATCCTATTTTATTTGAAACATTATTTTGATTTTTTGGTCACCCTGAAGTTTA
>6dda38efd7837b0658a2ac2f195ed49b
GGTACTGGTTGAACAGTTTATCCTCCCCTTGCTGGTGGTTATTCTCACTCAGGCCCTGCTGTTGACATAGCTATATTTTCTTTACATTTAGCAGGTATTTCTTCTATAGCTGGTGCTATAAATTTTATAGTTACTATTTTAAATATGAGGTGTAGAGGTATGACTTTAGATTTAATGCCATTATTTTGTTGATCAGTTCTTTATACTGCAATTTTATTATTATTATCTTTACCGGTTTTAGCTGGAGCTATAACTATGCTTTTAACTGATAGAAATGTAAGTACTACCTTTTTTGAGCCAGAAGGAGGAGGTGATCCAATTTTGTACCAACATCTTTTTTGATTTTTTGGTCACCCTGAAGTTTA
>768a8bd37df522ac3e79afba8e7b9ba5
GGAACAGGTTGAACAGTTTATCCTCCTTTAGCAAGTATTCAAAGTCATTCAGGTGGAGCAGTTGATTTTGCTATTTTTAGTTTACATATTGCTGGAGCATCATCTTTATTAGGTGCTATAAATTTTATTACAACAATTATAAATATGAGATCACCTGGTTTATATTTTTATAGGTTACCATTATTTGTTTGAGCAGTATTTATAACTGCAATATTATTATTATTATCTTTACCAGTATTAGCAGGTGCTATTACAATGTTATTAACTGATCGTAATTTTAATACAACTTTTTTTGATCCTGCAGGTGGTGGAGATCCAATATTATATCAACATTTATTTTGATTTTTTGGTCACCCTGAAGTTTA
>2193ad2f975705dad9d41959e8dfe3cb
GGTACTGGATGAACTGTTTACCCACCATTATCATCAATTGAATTTCATGGAGGAGGATCAGTTGATTTAGCAATTTTTTCACTACACTTAGCTGGTATTTCATCAATTCTTGGAGCAATGAATTTCATTACAACAATTATTAATATGAGAACACCAGGGATGACAATGCATAGAATGCCATTATTTGCATGAGCAGTATTCATTACAGCAATTTTATTATTGTTATCATTACCAGTATTTGCGGGAGCAATTACAATGTTATTAACAGATAGAAATTTTAATACAAGTTTCTTTGATCCAGCAGGGGGAGGAGATCCAATCTTATACCAACACTTATTTTGATTTTTTGGTCACCCTGAAGTTTA
>15c2be154ed2c08ed6d56e0feb042630
GGTACAGGATGAACAGTTTACCCACCACTTGCATCAGTCGAAGGTCATTCAGGGCCAGCTGTTGATATTGCAATTTTTAGTCTTCATTTAGCAGGAGCTTCTTCAATTATGGGAGCAATTAACTTTATTACTACCATTATTAATATGAGGCCTTTAGGAGTTGGTTTCCATATGTTACCTTTATTTGTTTGAGCAGTATTTATTACTGCTTTCCTATTATTATTATCATTACCAGTTTTAGCAGGAGGTATTACTATGCTTTTAACAGATAGGAACTTTAATACATCTTTTTTCGTACCTTCTGGAGGAGGAGATCCTTTATTATATCAACATTTATTTTGATTTTTTGGTCACCCTGAAGTTTA
>670617c8a8a3fff748a956adaef8e6d0
GGAACAGGTTGAACAGTTTATCCTCCTTTATCAAGTATTGAAAGTCACTCAGGAGGTGCTGTAGATTTTGCTATATTTAGTTTACATTTAGCAGGAGCCTCTTCTTTATTAGGTGCAATAAATTTTATTACAACAGTAATAAATATGCGTGCACCTAATTTATTTATGTATAGATTACCTTTATTTGTTTGAGCTGTTTTTATTACAGCTTTTTTATTATTACTATCTTTACCAGTTTTAGCTGGAGCAATAACAATGTTATTGACAGATCGTAATTTTAATACTACTTTTTTTGATCCAGCAGGTGGAGGTGATCCTATTTTATATCAACATTTATTTTGATTTTTTGGTCACCCTGAAGTTTA
>9b4dbea5f83d310cf2156d255a5da976
GGTACTGGATGAACTGTTTATCCTCCTTTAAGTGCAATTCAAGCACATTCTGGTGGTTCTGTTGATTTAGCAATTTTTAGTTTACACGTTGCTGGTGCTTCGTCAATCTTAGGTGCTATTAATTTTATTACTACTATTATTAATATGCGTATCCCTGGTATGACTATGCACAAATTACCTTTATTTGTCTGGACTGTTTTTGTTACAGCAATTTTATTATTATTATCTTTACCAGTTTTAGCTGCAGGAATTACTATGCTTTTAACTGATAGAAATTTTAATACTACTTTCTTTGATCCAGCTGGTGGTGGTGATCCTATATTATATCAACATATTTTTTGATTTTTTGGTCACCCTGAAGTTTA
>5dc18904962054a8ad920c8339b30f04
GGAACAGGTTGAACTGTTTACCCTCCACTTTCTAGTATTCAAGCGCATTCTGGTGCAGCGGTAGATTTAGCAATTTTTAGTTTACATTTAGCAGGAGCATCTTCTATTGCGGGAGCTATAAATTTTATATGTACTATTATAAATTTAAATACACGAGGTTTATATTATCATCGTTTTTCTTTATTTGTATGATCAATTCTTATTACAGCTGTACTTTTATTGTTATCATTACCTGTTTTAGCAGGAGGTATTACTATGCTTTTAACAGATCGAAATTTAAATACTAGTTTTTTTGATCCTTCTGGAGGTGGGGATCCTATTTTATATCAACATTTATTTTGATTTTTTGGTCACCCTGAAGTTTA
>a98a64f9895ac29e3cdf947be859ac7e
GGTACAGGTTGAACTGTTTATCCTCCATTAAGTGCTTTGGCTTCTGATGGTTCTGTAGATTTTGCTATTTTTAGTTTACATTTGGCTGGTATTTCTTCATTAATGGGTGCTATTAATTTTATTACTACTGTTTTAAATATGAGAGCACCTGGTATGAAAATGAATGTATTGCCTTTATTTGTTTGAGCTGTTTTTATTACAGCTATCTTATTATTATTATCTTTACCTGTTTTAGCTGCAGGTATTACTATGTTATTGACAGATCGTAATTTTAATAGTTCATTTTTTAATCCTTCTGGTGGTGGTGATCCTGTTTTATATCAACATTTATTTTGATTTTTTGGTCACCCTGAAGTTTA
>9a95fe7997d9b0edb54f26425638e14a
GGAACTGGTTGAACAGTATATCCTCCTTTATCAAATATACAATATCATTCAGGAGGTTCTGTAGATTTAGCTATATTTAGTTTACATATAGCAGGTGCTTCTTCATTATTAGGTGCTATTAATTTTATAACTACTATAGTTAATATGAGAGCTCCTACATTAGGTTTTCACAGATTACCTTTATTTGTTTGAGCTGTTTTTATCACAGCTATATTATTATTATTATCTTTACCTGTATTAGCTGGAGCTATTACTATGCTTTTAACTGATAGAAATTTTAATACTACTTTTTTTGATCCAGCCGGAGGAGGTGATCCTATATTATATCAACATTTATTTTGATTTTTTGGTCACCCTGAAGTTTA
>88652fc6f8d9cf4a73536390d5d6c7a6
GGAACAGGTTGAACAGTTTATCCTCCATTAGCTGGAATACAAGCTCACCCCGGACCATCTGTTGATTTAGCTATTTTTAGTTTACATTTAGCTGGTGTATCTTCAATTGCTGGTTCAATTAATTTTATTACAACAGTATTAAATATGAGAGCTATAGGTTTATTTATGCATAGATTACCTTTATTTGTATGATCTGTATTTATTACTGCTTTTTTATTATTATTATCATTACCTGTATTAGCTGGTGGTATTACTATGTTATTAACTGATCGTAATTTTAATACTACATTTTATGATCCAGCAGGTGGTGGTGATCCTGTATTATATCAACATTTATTTTGATTTTTTGGTCACCCTGAAGTTTA
>5a326a1d27236b2c0c55ca4c7b179b41
GGTACTGGTTGAACTGTTTATCCTCCATTATCAAGTATTCAAAGTCACTCTGGTGGTGCTGTAGATTTTGCAATATTTAGTTTACATATTGCAGGGGCTTCTTCTTTATTAGGTGCTATTAATTTTATAACTACTGTATTAAATATGCGAAGTCCTGGTCTTTATATGTATAGATTACCGTTATTTGTATGAGCAGTTTTTATAACTGCAATTTTATTATTATTATCTTTACCAGTATTAGCAGGTGCTATTACAATGTTATTAACTGATCGTAATTTTAATACTACATTTTTTGATCCTGCAGGTGGTGGTGATCCTATATTATATCAACATTTATTTTGATTTTTTGGTCACCCTGAAGTTTA
>4f68573335b057d0244ae57542f68645
GGTACAGGATGAACTGTATATCCTCCTTTAAGAGGTAACATTTCACATTCAGGGGCTTCGGTTGATTTTGCTATTTTTTCTTTACATCTCGCAGGAGTATCTTCAATTTTAGGAGCTGTTAATTTTATTTCTACCTTAGGGAATCTTCGAAGATTTGGCATATTACTTGATCGGATACCTCTATTCCCTTGAGCTGTGTTAATTACAGCGATTTTATTACTTCTTTCTTTACCAGTTTTAGCAGGAGCTATTACAATACTTTTAACAGACCGAAACTTAAATACTTCTTTCTATGACCCTAGAGGGGGAGGAGACCCTGTTCTCTACCAGCACTTATTTTGATTTTTTGGTCACCCTGAAGTTTA
>e35385720764470170edbf0913f846a1
GGTACAGGATGAACAGTATATCCTCCATTATCAGGAATACAAGCACATTCTGGAGGTTCTGTAGATTTAGCTATTTTTAGTTTACATTTAGCAGGTGCTTCTTCTTTATTAGGAGCTATAAATTTTATTACTACAGTATTTAATATGAGATCACCTCAATTAGAAATGCATAAATTACCTTTATTTGTATGGGCAATTTTAATTACAGCATTTTTATTATTATTATCTTTACCAGTATTAGCAGGTGCTATTACTATGTTATTAACTGATAGAAATTTTAATACAACTTTTTTTGATCCTGCAGGGGGAGGAGATCCTATTTTATATCAACATTTATTTTGATTTTTTGGTCACCCTGAAGTTTA
>e4efc7ea088c4db7543032397fc67e44
GGTACTGGATGAACTGTATATCCTCCACTAAGAAATTTTATTTTTCAAAGAGGTTCTTCAGTTGATTTAACTATTTTTAGACTTCATTTAGCTGGTATTAGATCAATTTTAGGGGGTATTAATTTTTTAACCACAATTTTTAATATGCGAATTCCTTTTATAAGATTAGAAAAAATTCCATTATTTGTTTGGAGAATTCTTATCACTGTCTTCTTATTAGTTTTATCTCTTCCAGTATTTGCTGGAGCTATTACTATACTTTTAACAGATCGAAATTTAAACACTTCTTTTTATGATCCTAGAGGTGGTGGTGATCCAGTATTATTTGAACATTTATTCTGATTTTTTGGTCACCCTGAAGTTTA
>98c92e69b45692de2bb8fff115f1a6af
GGTACTGGTTGAACTGTATATCCCCCACTTTCTAGTGGAACATCACATTCTGGCGGAGCCGTTGATTTAGCAATTTTTAGTTTACACCTTTCTGGCGCATCGTCTATTTTAGGTGCTATTAATTTTATTTGTACAATTTTTAACATGAGGGTTAAAAGTTTATCATTTCACAATCTACCGCTATTTGTTTGGGCTATTTTAATAACAGCTTTTTTATTATTGCTATCGTTACCAGTTTTAGCAGGGGCCATAACAATGTTATTAACTGACCGAAATTTTAATACTACCTTTTTTGATCCAGCGGGTGGTGGAGATCCTGTTTTATACCAGCACCTTTTTTGATTTTTTGGTCACCCTGAAGTTTA
>3416ba2b90c90e99e22b1d14e5b786fd
GGTACTGGATGAACAGTATATCCTCCTTTAGCAAGTATTCAAAGTCATTCAGGTGGAGCAGTTGATTTTGCTATTTTTAGTTTACATATTGCTGGAGCATCATCTTTATTAGGTGCTATAAATTTTATTACAACAATTATAAATATGAGATCACCTGGTTTATATTTTTATAGATTACCATTATTTGTTTGAGCAGTATTTATAACTGCAATATTATTATTATTATCTTTACCAGTATTAGCAGGTGCTATTACAATGTTATTAACTGACCGTAATTTTAATACAACTTTTTTTGATCCTGCAGGTGGTGGAGATCCAATATTATATCAACATTTATTTTGATTTTTTGGTCACCCTGAAGTTTA
>0c9eef317795c751d6c970493cda0534
GGTACAGGTTGAACAGTTTATCCTCCATTATCAGGTATAATAGCTCACTCTGGAGGATCAATAGATTTAGCTATATTTAGTTTACATCTATCTGGTGTTTCTTCAATAGCAGGTTCAATTAATTTTATGACAACTATTATAAATATGAGAGTAAAAGGATTAACTATATATAGAATGCCTTTATTTATTTGAGCTGTTTTTTTAACAGCATTTTTATTAGTATTTTCTTTACCTGTTTTAGCAGGAGCTATTACTATGTTATTAACAGATCGTAATTTTAATACTACGTTTTTTGATCCAGCTGGTGGTGGTGATCCAATTTTATATCAACATTTATTTTGATTTTTTGGTCACCCTGAAGTTTA
>1d98ea0e98eca1ec0e04245f4cb9aa23
GGTACTGGTTGAACAGTTTATCCCCCCCTTTCTAGAAATTTAGGACATTCTTCTTTAAGTGTAGATATAGTAATTTTTTCTTTACATTTAGCGGGGGCCAGTTCTATTATAGGGGGGATTAATTTTATTAGTACTGTTTCTAACATACGAAGAAAAGGTTTATCTTTAGAGCGAACTTCTCTTTATGTTTGGGGATTATTATTAACTACTATTTTATTAGTTTTAAGATTACCAGTTTTAGCGGGAGGTATTACTATGCTTTTAACTGATCGTAATATTAATACATCTTTTTTTGATCCTAGAGGTGGGGGAGATCCTATTTTATTTGAAACTTTATTTTGATTTTTTGGTCACCCTGAAGTTTA
>70f2475c737320df0074d64a01c8f37f
GGTACAGGTTGAACTGTTTATCCTCCTTTATCTAGTGTTGAATTTCATTCAGGTGGTTCTGTAGATTTAGCTATTTTTAGTTTACATTTAGCAGGAACTTCTTCTATTTTAGGTTCAATTAACTTTATTACTACAGTAGTAAATATGAGAACTCCAGGATTAAAAATGCATAGAATTCCTTTATTTGTTTGAGCAATTTTTGTAACTGCTTTCTTATTATTATTATCATTACCTGTATTAGCTGGTGCTATTACTATGTTATTAACTGATAGAAACTTTAATACATCTTTTTTTGATCCAGCAGGAGGTGGTGATCCAATTTTATATCAACATTTATTTTGATTTTTTGGTCACCCTGAAGTTTA
>228a981c0d9bf2eeded4da1ff9099c0b
GGTACTGGTTGAACTGTTTATCCTCCTTTATCTTCTATTGAAAGTCATTCTGGAGGTTCAGTTGATTTAGCAATATTTAGTTTACATTTAGCAGGTGCATCTTCAATTTTAGGGGCAATGAATTTTATTACAACAGTATTAAACATGAGATCACCTAATTTAAAAATGCATAGAATTCCTTTATTTGTTTGAGCTGTTTTTATTACTGCTATACTATTATTATTATCATTACCTGTTTTAGCCGGAGCAATTACAATGTTATTAACTGATAGAAACTTTAATACAACTTTTTTTGACCCAGCTGGTGGAGGAGATCCTATTTTATACCAACATTTATTTTGATTTTTTGGTCACCCTGAAGTTTA
>cc306cb62a78e69358c21cc68cf497eb
GGTACTGGTTGAACTGTTTACCCTCCATTATCATCAGTAGGTTCTCATTCAGGAGGTGCTGTAGATTTAGCTATTTTTAGTTTACATTTAGCAGGTGTTTCTTCTTTATTAGGTGCTATGAATTTTATAACAACAATTTTTAATATGGCAAGTCCTAATTTATTTTTTAATAGGTTTCCTTTATTTGTATGAGCTGTTTTAATAACAGCTTTCTTATTATTGTTATCTTTACCAGTTTTAGCAGGTGCTATAACTATGCTATTAACAGATCGTAATTTAAATACTTCGTTTTTTGATGCTGCGGGGGGTGGTGATCCTATATTGTATCAACATTTATTTTGATTTTTTGGTCACCCTGAAGTTTA
>78c85d982742420deb5a8f5214f3bad9
GGTACTGGTTGAACTGTTTACCCCCCTTTAGCTAGTATAGCTTATCACGGAAGCCATTCTATTGATTTGGCGATTTTTAGTCTTCATTTAGCTGGTGCTTCGTCAATTATGGGTGCTATAAATTTTATTTGTACTATTTTTAATATGCGTCCTGTTGGTTTATACATGCATAGGTTGCCTCTTTTAGGTTGGGCTGTTTTAATTACTGCATTTTTATTATTACTTTCTTTACCAGTTTTTGCAGGCGGAATCACAATGCTTCTTACAGATCGTAATTTTAATACATCGTTTTTTGAAGCCGCTGGTGGTGGAGATCCTGTTCTTTACCAGCATTTATTTTGATTTTTTGGTCACCCTGAAGTTTA
>722b33b69893a373f5fe4f4afffd160c
GGAACTGGATGAACAGTATACCCTCCCTTGGCTGGTATTGAAGCACATTCAGGTGGGGCTGTAGACTTAGCTATCTTTAGTTTACATTTAGCAGGTGTTTCTTCATTACTTGGAGCAATAAATTTTATAACAACAATTATAAATATGAGAGTTGAAGGAATGTCAATGTTAAAAAAACCATTGTTTTCTTGAGCTATATTTGTAACTGCAATTTTACTTTTATTAGCATTACCTGTATTAGCAGGAGCTATCACAATGCTTTTAACAGATAGAAATTTTAATACTTCTTTTTTTGATCCTTCAGGAGGTGGAGATCCAATTTTATATCAACATTTATTTTGATTTTTTGGTCACCCTGAAGTTTA
>243e01a6c6eaa266c46095d79a710779
GGTACAGGTTGAACTGTTTATCCTCCATTATCAAGTATTACGGCACATTCTGGAGGTTCTGTTGATATGGCAATTTTTAGTTTACATATTGCAGGAGCTTCTTCATTATTAGGAGCTATTAATTTTATAGTTACTATTTTTAATATGCGTTCACCTAATTTAGATTTTCATAGATTACCTTTATTTGTATGATCTGTATTAATAACTGCATTTTTATTGTTATTATCTTTACCTGTTTTAGCCGGAGCTATTACAATGTTGTTAACAGATCGTAATTTTAATACAACTTTTTTTGATCCTGCAGGGGGAGGTGATCCAATCTTATATCAACATTTATTTTGATTTTTTGGTCACCCTGAAGTTTA
>0d6c7f259e5f9bf2b2726cd49f74c69c
GGTACTGGTTGAACTGTTTATCCACCACTATCTGGTGTAGTATCACATTCAAGTCCTGCTGTCGATTTAGGTATTTTTAGTTTACACATAGCAGGACTATCTTCTCTGTTAGGTGCAATAAATTTCATTACAACAGTTATTACAATGCGAGTAAGAGGTCTAACATTTATACGCTTACCTTTATTCGTGTGAGCTTTATTCATTACTTCATTTTTATTGTTGTTATCGTTACCTGTATTGGCGGGTGCTATAACAATGCTGTTAACAGACAGAAATTTCAACACTTCTTTCTTTGACCCGGCTGGTGGAGGTGATCCTATCTTGTATCAGCATTTATTTTGATTTTTTGGTCACCCTGAAGTTTA
>4e2e6c4d7ff58b9d42c5fa7aaad89b0c
GGAACAGGTTGAACAGTATATCCTCCATTATCAGGAATAGAAAGTCATTCAGGTGGTTCTGTAGATTTAGCAATTTTTAGTTTACATTTAGCAGGTTTATCGTCTTTATTAGGAGCTATTAATTTTATAGTTACTGTTTCTAATATGAGAGTTTCTCATTTATATACTGATAGAGTACCTTTATTTGTATATTCTGTTTTAATAACAGCTTATTTATTATTATTATCTTTACCAGTTTTAGCAGGAGCTATTACTATGTTATTAACAGATAGAAACTTTAATACTACTTTTTTTGATCCTGCAGGTGGAGGGGATCCTATTTTATATCAACATTTATTTTGATTTTTTGGTCACCCTGAAGTTTA
>015d3cc6a83342beea03d183078b3b7a
GGAACTGGATGAACTGTATATCCACCTTTATCTCATATAGATAGTCATTCTGGTGCTGCTGTTGATTTAGCTATTTTTAGTTTACATATTGCAGGTGCTTCTTCTATTTTAGGTTCTATTAATTTTATTACTACTTTTTTTAATATGCGTTTACCTAAAATGTATTTACATAGAACTCCTTTATTTTGTTGGTCAGTTTTAATAACTACCATTTTATTATTATTATCTTTACCTGTTTTAGCTGGTGCGATTACTATGTTATTAACAGATAGAAATTTTAATACTTCTTTTTATGTAGCAAATGGAGGAGGAGATCCTATTTTATATCAACATTTATTTTGGTTTTTTGGTCACCCTGAAGTTTA
>a4a4beb349082181eada8716c307d420
GGAACAGGTTGAACTGTTTATCCTCCATTATCTTTGTTAACATATAATCCTAGTATTTCCGTTGATTTTTTAATAGGATCATTGCATTTAGCTGGATTTTCTTCTTTATTTGGTGCAATAAATTTTATTGTAACTTTTTTTCATATGAGATCTTTTAAAATAATGGATATTTCCTTATTTGCTTGATCTATTTTAATAACTTCTTTTTTATTAGTTTTAGCTGTTCCTGTTTTAGCAGGAGGTTTGACAATGTTAATTACAGATAGACATTTTGGAACATGTTTTTTTGATCCTTTGTCAGGAGGTGATCCAATATTATATCAACATATTTTTTGATTTTTTGGTCACCCTGAAGTTTA
>cf141b5b4bf81f06a136cbe465f430df
GGTACAGGTTGAACTGTTTATCCTCCATTATCAGGTGGTTTATCACATTCAGGACCTTCAGTAGATTTAGCAATATATTCATTACACATTGCGGGTGTATCTTCTATAGCGGGTGCTGTAAATTTTATAGTAACTATTTTAAATATGCGTTGTCGTGGTATGAGTTTAGAATTAATGCCTTTATTTTGTTGATCAGTTTTATATACTGCTTTTTTATTGTTATTATCATTACCAGTTTTAGCTGGGTGTATTACAATGTTATTAACAGATAGAAATGTAAGTACTACTTTTTTTGAACCAGAAGGTGGAGGAGATCCTGTTCTTTATCAACATCTTTTTTGATTTTTTGGTCACCCTGAAGTTTA
>7af60a1fec7a56d8f8482264ccb70393
GGAACTGGTTGAACAGTTTATCCTCCATTATCGTCAATTGAAGCGCATTCAGGAGGATCTGTAGATTTAGCTATTTTTAGTTTACATTTAGCAGGTGCATCATCTATTTTAGGAGCAATGAATTTCATTACAACTGTAATGAATATGAGATCACCAGGTTTACATATGCATAGAATACCTTTATTCGTTTGAGCAGTCTTTATTACAGCGATTTTATTATTATTATCATTACCTGTATTAGCTGGTGCTATTACAATGTTATTAACTGATAGAAACTTTAATACTACATTTTTTGATCCAGCGGGTGGTGGAGATCCAATTTTATATCAACATTTATTTTGATTTTTTGGTCACCCTGAAGTTTA
>ad34ff5925cda69abc3bc88c3e5ab4cc
GGTACAGGTTGAACAGTATATCCCCCGTTAAGCTCAAACATTGCGCATGCTGGTATGTCCGTTGATTGTGCTATTTTTTCTCTTCATTTGGCCGGGATTTCTTCTTTATTAGGGGCTGTGAACTTTATTACAACGTTATCTAACTTGCGAGCTTACGGCATGGATCTAGAGAATATGCCTTTATTTGCCTGATCTGTCTTGTTAACGGCAGTGTTGTTGCTTTTATCTTTGCCTGTATTGGCAGGGGCAATTACTATACTTCTCACTGACCGTAATTTAAATACAACTTTTTACGACCCAAGGGGGGGAGGGGACCCCGTGCTTTATCAGCATTTGTTTTGATTTTTTGGTCACCCTGAAGTTTA
>31946e71900666300381b8c56d23c963
GGTACAGGTTGAACAGTTTATCCTCCATTAGCTTCAATTCAAGCACATTCAGGGGCATCTGTAGATTTAGCTATTTTTAGTTTACATTTAGCTGGTGCATCTTCAATTGCAGGAGCTATAAATTTTATTTGTACTATTTTAAATATGAGATCTAGGGGTATGAGTATGCATAGAGTTTCATTATTTTCATGAGCTGTTTTAATTACAGCAGTACTTTTATTATTATCTTTACCAGTACTTGCTGGTGCTATTACTATGTTATTAACAGATAGAAATTTAAATACTAGTTTTTTTAGTTCAGAAGGAGGAGGAGATCCCGTACTATATCAACATTTGTTTTGATTTTTTGGTCACCCTGAAGTTTA
>95706ba2566cda73091ba9a6ea50bcd1
GGTACTGGTTGAACAGTTTATCCCCCATTAAGTTCACTTCAAGCACATTCATCAGCTGCTGTTGATTTAGGTATTTTTAGTTTACATTTAGCAGGTATTTCATCAATTTTAGGTGCAATTAATTTTATAACTACAATTTTTAATATGAGAATGCCTGGTATGAAAATGCATCAATTACCACTTTTTGTATGATCTGTTTTAATTACTGCATTTTTATTATTATTATCTTTACCAGTTTTTGCTGGAGCCATTACTATGTTATTAACAGATCGTAATTTTAATACAACGTTTTTTGATCCAGCTGGTGGAGGTGATCCTATATTATATCAACATTTATTCTGATTTTTTGGTCACCCTGAAGTTTA
>f66eb993024a8a5cbec5fb1c0bcdfd5d
GGAACTGGATGAACAGTATATCCTCCATTATCGTCAATTGAAGCGCATTCAGGAGGATCTGTAGATTTAGCTATTTTTAGTTTACATTTAGCAGGTGCATCATCTATTTTAGGAGCAATGAATTTCATTACAACTGTAATGAATATGAGATCACCAGGTTTACATATGCATAGAATACCTTTATTCGTTTGAGCAGTCTTTATTACAGCGATTTTATTATTATTATCATTACCTGTATTAGCTGGTGCTATTACAATGTTATTAACTGATAGAAACTTTAATACTACATTTTTTGATCCAGCGGGTGGTGGAGATCCAATTTTATATCAACATTTATTTTGATTTTTTGGTCACCCTGAAGTTTA
>920ecbdc6bd824d1073bffba700be6e8
GGTACTGGTTGAACTGTTTACCCTCCATTATCAAGTGCAACAGCTCATTCTGGAGGTTCTGTAGATTTAGCAATATTTAGTTTACATTTATCTGGTGCATCTTCTATTTTAGGTGCTATTAATTTTATATGCACCATTTTTAATATGCGAGTAAAAAGTTTATCTTTCCATAATCTTCCTTTATTTGTGTGGTCTGTTTTAATTACTGCATTTTTATTATTGTTGTCATTACCTGTGTTAGCTGGAGCAATTACAATGTTGTTAACAGATAGAAACTTTAATACCACTTTTTTTGATCCTGCTGGAGGAGGTGATCCTGTATTGTTTCAACACCTTTTTTGATTTTTTGGTCACCCTGAAGTTTA
>96d7b09a1fce1ddfa02ac694814f1e5b
GGTACTGGATGAACAGTTTACCCCCCTCTCAGAAGAAGCTTAGGACACAGGGGGTCGGCTGTTGATTTAGCTATTTTTAGATTACACTTAGCGGGGGTAAGCTCTATTTTAAGAAGAATTAATTTTATGTGCACAATGTGAAATATTCGAGGGAGAGATGTTACATTTGAAAAAATTCCACTTTTTGTTTGAACAATTGTTATTAGAGGTTTTTTATTAGTTTTGTCTCTCCCCGTTTTGGCAGGAGGTATTACTATGCTTCTTTTAGATCGAAATATTTCCACATCTTTTTTTGATCCTAATGGAGGGGGGGATCCTGTGTTATTTCAGCATTTATTTTGATTTTTTGGTCACCCTGAAGTTTA
>bcd2e4e72c6eddb7265f5ffe6f984c8d
GGAACTGGATGAACTGTTTATCCTCCTTTAGCTTCAATTGAAAGTCATTCTGGTGGTTCAGTAGATTTGGCTATTTTTAGTTTACATTTAGCGGGTGCTTCTTCTATTTTAGGTGCTGTTAATTTCATAACTACCACTTTAAATATGCGTTCACCTAATTTACATATGCATCGTATACCTCTTTTTGTGTGAGCTATATTTATTACTGCAATATTATTATTATTATCTTTACCTGTATTAGCAGGTGCTATTACTATGTTATTAACTGATCGTAATTTTAATACTAGCTTTTTTGATCCAGCTGGTGGAGGTGATCCAATATTATATCAACATTTATTTTGATTTTTTGGTCACCCTGAAGTTTA
>7987b3d8c97af09371d95412541cb9ab
GGTACTGGTTGAACAGTTTATCCGCCTTTAAGAAGAACCTTAGGACATAGAGGAAATTCTGTAGATTTTGCAATTTTTAGATTACATTTAGCTGGGTTGGGCTCTATTCTTAGAAGTCTTAATTTTATAATTACTTTCTTTAATTTTCGTAGGATTAGAGAAAGCTTTTCTAGAGTAGGGCTTTTTGTATGAACAGTAGTAGTAACTGCATTTCTTTTAATTGCCTCTTTGCCTGTTTTAGCTGGTGGCATTACAATATTATTATTTGATCGGAATATTTCTACTTCCTTTTATGATCCTTCAGGAGGAGGCGATCCGATTCTATTTCAACATCTCTTTTGATTTTTTGGTCACCCTGAAGTTTA
>4f0e25e33f2fbb52310449bcd8b9ae39
GGAACTGGTTGAACAGTATATCCTCCGCTATCAAGTGCAACAGCACATTCTGGAGGTTCCGTAGATTTAGCTATTTTTAGTTTACATTTATCTGGTATGTCTTCTATTTTAGGCGCTATTAATTTTATTTGTACAATTTTTAATATGCGAGTAAAAAGTCTATCTTTTCATAATTTACCATTATTTGTATGAGCTGTTTTAATTACTGCGTTTTTGTTATTATTATCATTACCTGTGCTAGCAGGAGCAATTACAATGTTATTAACAGATAGAAATTTTAATACTACTTTTTTCGATCCTGCTGGAGGAGGTGATCCTGTTTTATTTCAACACCTTTTTTGATTTTTTGGTCACCCTGAAGTTTA
>8214bf6551e68d203087a6b0747e6975
GGTACTGGTTGAACAGTTTATCCTCCGTTAGCGCATGTACAAGCACATTCTGGAGCTTCTGTTGATTTAGCTATTTTTAGTTTACATTTAGCTGGTATATCTTCAATATTGGGAGCTATAAATTTTATTTGTACTATATTTAATATGCGTGCTCGTGGTATGTTTATGCATAGGTTACCTTTGTTTGTTTGGGCTGTATTAATTACAGCTTTTTTATTAGTATTATCTTTACCAGTTTTAGCAGGATCTATTACTATGTTGTTAACTGATCGTAATTTTAATACTTCTTTTTTTGTACCTAATGGAGGTGGTGATCCTGTTTTATATCAACATTTATTTTGATTTTTTGGTCACCCTGAAGTTTA
>a9cb89b28753f7f854736913918c43b6
GGTACTGGTTGAACTGTATATCCTCCATTAAGTGCTTTAGGAGATCGTTCTGTAGATCTTGCAATTTTTAGTTTACATTTAGCAGGTATTTCATCTATATTAGGTGCTATTAATTTTATGGCAACAATAGCTAATATGAGAGTGCCTGGTTTACGTATGGATTTAATTCCATTATTTGTTTGAAGTGTTTTAGTTACTGCAATATTATTATTATTATCTTTACCTGTATTAGCTGCAGCTATTACAATGCTTTTAACAGATCGTAATTTTAATAGTTCATTTTTTAATCCTGCAGGAGGAGGAGATCCAATTTTATATCAACATTTATTTTGATTTTTTGGTCACCCTGAAGTTTA
>2bbf29f7b994c5bf8a279fab7bd9e73e
GGTACTGGTTGAACTGTTTATCCTCCTTTATCAGGTATACAATCTCATTCAGGAGGTTCTGTAGATTTAGCTATATTTAGTTTACATTTAGCAGGGGCTTCTTCTTTATTAGGTGCTATAAATTTTATAACCACAGTATTTAACATGAGAGCACCTGGTATGGAAATGCATAAAATACCTTTATTTGTATGAGCTATATTAATTACAGCTTTTTTATTATTATTATCTTTACCTGTTTTAGCAGGAGCAATAACTATGCTTTTAACTGATAGAAATTTTAATACAACATTTTTTGATCCAGCAGGTGGAGGTGATCCTATATTATATCAACATTTATTTTGATTTTTTGGTCACCCTGAAGTTTA
>a08bcae9a06c80b21405680c0496cef1
GGTACTGGTTGAACAGTATATCCCCCTTTATCTAGTATACATGCACATTCAGGAGGTTCTGTAGATTTAGCTATATTTAGTTTACATATAGCGGGTGCTTCTTCTTTATTAGGTGCTATTAATTTTATAACAACAATTTTTAATATGAGATCACCTTTATTAGAAATGCATAAAATACCTTTATTTGTTTGAGCTATTTTAATTACAGCTTTTTTACTTCTACTATCTTTGCCAGTGTTAGCAGGCGCTATTACTATGTTATTAACTGATCGTAATTTTAATACAACATTTTTTGATCCTGCAGGAGGTGGTGATCCAATATTATATCAACATTTATTTTGATTTTTTGGTCACCCTGAAGTTTA
>c021c8ae41ad6602ce0d30df8f92959e
GGAACTGGATGAACTGTATATCCCCCATTAAGTGATATTGTTTCGCATTCTGGAGGATCTGTAGATTGTGCTATTTTTAGTTTACATTTAGCAGGTGTATCATCATTATTGGGGGCTATTAACTTTATTACTACAGTTGTAAATATGCAAGTTAAAGGTTTACAGTGATTACGTACTCCGCTTTTTGTTTGAACTATTTTTATTACTGCGATACTTTTATTATTATCATTACCTGTATTAGCTGGTGGTATTACTATGTTATTAACTGATCGTAATTTTAATACAAGTTTTTTTGATCCAAGTGGAGGAGGAGATCCTATATTATATCAACATTTATTTTGATTTTTTGGTCACCCTGAAGTTTA
>cc367a86953ed4aa94abc6e6eba6b97e
GGTACTGGATGAACAGTTTATCCACCTCTTTCAAGAAATTTGGGTCATTCCTCTTTATCTGTTGATATAGTAATTTTTTCTTTACATTTGGCTGGAGCTAGGTCTATTATGGGTGGAATTAATTTTATTAGAACAGTTTCTAATATGCGAACTAAAGGTTTATCTTTAGAACGAACTTCTTTATATGTTTGGGGATTATTATTAACCACTTTGTTATTAGTTTTAAGATTACCTGTTTTAGCAGGTGGTATTACTATACTTTTAACAGACCGTAATATTAATACTTCTTTTTTTGATCCGTCAGGTGGTGGTGACCCTATTTTGTTTGAAACATTATTTTGATTTTTTGGTCACCCTGAAGTTTA
>af51f8a22cd21f5887703b27a66f8650
GGTACTGGATGAACAGTTTACCCTCCTTTATCAACAGCTTTATTCCATTCAGGTGGTGCTGTTGATTTTGCAATTTTTAGTTTACATTTATCAGGTTTAGCTTCTTTATTAGGTGCAATTAATTTCATTGCTACTGTTTTTAATATGAGAGTCCCTGGTATGCGTATGAACTATATTCCTTTATTTGTCTGAGCTGTTTTAATTACAGCTGTATTATTATTATTATCTTTACCTGTTTTAGCTGCTGCTATTACTATGTTATTAACTGATCGTAATTTTAATACTACTTTTTTTGATCCTTCAGGTGGTGGTGATCCTGTTTTATATCAACATCTGTTTTGATTTTTTGGTCACCCTGAAGTTTA
>8289dc4d70190091f4f4f1f41af7b8d1
GGTACAGGTTGAACTGTATACCCTCCTCTTTCAAGGAATTTGGGTCATTCTTCTCTTAGAGTAGATATGGTTATTTTTTCTTTACATTTGGCAGGAGCTAGTTCAATTCTAGGAAGTATTAATTTTATTAGAACAGTTTCTAACATACGAAGAAAAGGGCTTTCATTAGAACGAGTTTCTCTTTATGTATGAGCTTTATTATTAACTACTATTTTATTAATTTTAAGTCTTCCTGTTCTTGCTGGAGGAATTACTATATTATTAACTGACCGGAATATTAACACTTCTTTTTTTGACCCTTCAGGAGGAGGAGACCCTATTTTATTTGAAACGTTATTTTGATTTTTTGGTCACCCTGAAGTTTA
>7d9bc566008b65633bca9b92ed278f18
GGAACTGGATGAACTGTTTATCCTCCTTTATCAAATATACAATATCATTCAGGAGGTTCTGTAGATTTAGCTATATTTAGTTTACATATAGCAGGTGCTTCTTCATTATTAGGTGCTATTAATTTTATAACTACTATAGTTAATATGAGAGCTCCTACATTAGGTTTTCACAGATTACCTTTATTTGTTTGAGCTGTTTTTATCACAGCTATATTATTATTATTATCTTTACCTGTATTAGCTGGAGCTATTACTATGCTTTTAACTGATAGAAATTTTAATACTACTTTTTTTGATCCAGCCGGAGGAGGTGATCCTATATTATATCAACATTTATTTTGATTTTTTGGTCACCCTGAAGTTTA
>256e620c4e50a9910643a5b9fe6bb602
GGAACAGGATGAACAGTATATCCCCCGTTAAGCTCAAACATTGCGCATGCTGGTATGTCCGTTGATTGTGCTATTTTTTCTCTTCATTTGGCCGGGGTTTCTTCTTTATTGGGGGCTGTGAACTTTATTACAACGTTATCTAACTTGCGAGCCTACGGCATGGATCTAGAGAATATGCCTTTATTTGCCTGATCTGTCTTGTTAACGGCAGTGTTGTTGCTTTTATCTTTGCCTGTATTGGCAGGGGCAATTACTATACTTCTTACTGACCGTAATTTAAATACAACTTTTTACGACCCAAGGGGGGGAGGGGACCCCGTGCTTTATCAGCATTTGTTTTGATTTTTTGGTCACCCTGAAGTTTA
>980522437fb22a91c8652fe78b2b44f8
GGTACAGGTTGAACTGTATATCCTCCTTTATCTAGTTATGGTTTTCATTCAAACTCTTCTGTTGATTTTGGTATTTTAAGTTTACATATTGCGGGTGCCAGTTCTTTAGCGGGTGCTATAAATATATTAACCACTTTCGCTATTTGTCGTGTAACCCCTTTGCATAAAATTCCTTTATTTTGTTGATCAATTTCTATAACTGCTTTTCTACTTTTATTAGCTTTACCGGTATTAGCCGCGGGACTTACTATGTTATTAACTGATCGAAATTTTAATACCACTTTTTTTGATGTTTCTGGTGGTGGTGACCCTATTTTATACCAGCATATTTTTTGATTTTTTGGTCACCCTGAAGTTTA
>3755d30641d1f42b177bbe78d43b9800
GGTACTGGATGAACTGTATATCCTCCATTAGCTGGTATTGATTCACATATTGGTCCATCAGTTGATTTAGCTATTTTTAGTTTACATATATCAGGTGCAGCATCTATTTTAGGTTCGATTAATTTCATTACAACAATATTTAATATGCGGGTACCCGCCATGTATTTTCATAGGGTTCCTTTATTTGTTTGAGCTATTCTTATAACAACAGTTTTATTGTTATTATCTTTACCGGTATTAGCAGGTGCAATTACAATGTTACTTACAGATAGAAATCTAAATACTTCTTTTTATATACCATGAGGTGGTGGAGATCCTATACTATATCAACATTTATTTTGATTTTTTGGTCACCCTGAAGTTTA
>a94c0d53a81a3b8012ae2bf7fd8872ad
GGAACTGGTTGAACTGTTTACCCTCCTTTATCTGGTATTCAAGCACATTCAGGAGGTTCTGTTGATTTAGCTATTTTTAGTTTACATTTAGCAGGTGCATCTTCTTTATTAGGTTCAATTAATTTTATAACAACAATATTTAATATGAGATCTCCAGGCTTATATATGCACAGATTACCTTTATTTGTATGAGCAATTCTTATTACAGCATTTTTATTATTATTATCTTTACCTGTACTTGCAGGTGCAATTACAATGTTATTAACTGATCGTAATTTTAATACAACATTCTTTGATCCTGCAGGTGGAGGAGATCCTATATTATATCAACATTTATTTTGATTTTTTGGTCACCCTGAAGTTTA
>dc427ec23c763b812c29b92489afff0e
GGAACAGGATGAACTGTATACCCTCCGTTAGCTTCGATAGAAGCACATTCGGGGGGTTCTGTAGATTTAGCAATTTTTAGTCTTCATTTAGCAGGTGCTTCTTCTATTTTAGGTGCTATGAATTTTATTACTACAGTAATGAATATGAGATCACCAGGATTAAAAATGCATAGAATTCCTTTATTTGTTTGAGCTATATTTATTACAGCTATATTATTATTATTATCTTTACCGGTGTTAGCTGGAGCAATTACAATGTTATTAACTGATCGTAATTTTAATACTACTTTTTTTGATCCTGCGGGTGGTGGAGATCCAATATTATATCAACATTTATTCTGATTTTTTGGTCACCCTGAAGTTTA
>d74eb49e5346af402fc405af2555e001
GGTACAGGATGAACTGTATATCCCCCACTATCTGGTATAGATTCTCATTCAGGGGCTGCAGTAGATACAGCTATTTTAAGTTTACATATAGCAGGTATTTCTTCTATTGCTGGGGCAATTAATTTTATTGTAACAATTTTAAATATGCGTATGCGTGGTATGACTTTATTACATATGCCTTTATTTGTATGGTCTATTTTAATTACAGCTTTTTTATTATTATTATCTTTACCTGTTTTAGCTGGAGCTATAACCATGCTTTTATCTGACCGTAATTTAGGTACTTCTTTTTTTGAATATACAGGAGGAGGTGATCCTATTTTATATCAACATCTTTTTTGATTTTTTGGTCACCCTGAAGTTTA
>8f9818580b3636259c863481c6a62445
GGTACTGGTTGAACTGTATATCCCCCGTTAAGCTCAAACATTGCGCATGCTGGTATGTCCGTTGATTGTGCTATTTTTTCTCTTCATTTGGCCGGGATTTCTTCTTTATTAGGGGCTGTGAACTTTATTACAACGTTATCTAACTTGCGAGCTTATGGCATGGATCTAGAGAATATACCTTTATTTGCCTGATCTGTCTTGTTAACGGCAGTGTTGTTGCTTTTATCTTTGCCTGTATTGGCAGGGGCAATTACTATACTTCTTACTGACCGTAATTTAAATACAACTTTTTACGACCCAAGGGGGGGAGGGGACCCCGTGCTTTATCAGCATTTGTTTTGATTTTTTGGTCACCCTGAAGTTTA
>e5e20de425ba757d0270905dd69b9719
GGTACTGGATGAACTGTTTATCCGCCACTTTCTAGTGGAACATCACATTCTGGCGGAGCCGTTGATTTAGCAATTTTTAGTTTACACCTTTCTGGCGCATCGTCTATTTTAGGTGCTATTAATTTTATTTGTACAATTTTTAACATGAGAGTTAAAAGCTTATCATTTCACAATCTACCGCTATTTGTTTGGGCTATTTTAATAACAGCTTTTTTATTATTGCTATCGTTACCAGTTTTAGCAGGAGCCATAACAATGTTATTAACTGACCGAAATTTTAATACTACCTTTTTTGATCCAGCGGGTGGCGGAGATCCTGTTTTATACCAGCACCTTTTTTGATTTTTTGGTCACCCTGAAGTTTA
>510a8e790fafae86995dc7843f72fb8b
GGTACAGGATGAACAGTATATCCCCAGCGGGGAAAACCGGTCCCCCGGTCGAAGATTGCGCACGAGAAGTGGGAATCGCAGCCGATCCAGATCGAAAAAAGCAATGTGAGCTCCGGTTTTTTTAAAATCGGGTAAATCATCGGCATCGATCTCACAAAGAGCCATTGAAACGTCGGCTTCTTTAATGAATAGGGTCCCCGCTTCAAAAATCGTATACTGATAGTCCGTCGAAATTTTCTGCAATATCCTGTAATCCTGTCGTTTTCCGACCTTATTTCTTTTTAAGATAGTTAACTCGACAGTGTTTCTCTCCACCAGGACGCCGTCGGGTAAATTCAATTGGCCGGTAACCCGACCTTTTTCAATCAGGTGCAGAATGGCGTCTACATGCAAAAGGGTGATGCGTCTCAGATCTTTTTTAACCCATAGAATTGCCTTCCGGATAACACGCCTTTTGACCGCCTTGGGCAGTTGATTGAAATCGGGCAAGGCCAGACTGATTTTTTGGTCACCCTGAAGTTTA
>c55f323673d4c2c068a5c468059f6f69
GGTACAGGATGAACTGTTTATCCCCCCCTTTCAAGAATTTTAGGACACAGGGGACATTCAGTTGATTATGCAATTTTTAGTTTACATATAGCTGGAATTTCATCAATTCTAGGAGGAATTAATTTTATAGTGACTCTTTGAAATACTCGTAATATTGAATATAATTTTGAAAAAATTAGTTTGTTTGTATGAAGAATTATTATTACAGTTGTTCTTCTTGTTTTATCATTACCTGTTTTAGCAAGTGGTGTTACTATATTACTTTTAGATCGTAATATTAGAACTTCTTTTTTTGATCCCTTGGGGGGGGGTGACCCAGTTTTATTTCAACATTTATTTTGATTTTTTGGTCACCCTGAAGTTTA
>817309a343e119a75749de0c7e4c23ce
GGTACTGGATGAACTGTTTATCCCCCCCTTTCAAGAATTTTAGGACACAGGGGACATTCAGTTGATTATGCAATTTTTAGTTTACATATAGCTGGAATTTCATCAATTCTAGGGGGAATTAATTTTATAGTGACTCTTTGAAATACTCGTAATATTGAATATAATTTTGAAAAAATTAGTTTGTTTGTATGAAGAATTATTATTACAGTTGTTCTTCTTGTTTTATCATTACCTGTTTTAGCAAGTGGTATTACTATATTACTTTTAGATCGTAATATTAGAACTTCTTTTTTTGATCCCTTGGGGGGGGGTGACCCAGTTTTATTTCAACATTTATTTTGATTTTTTGGTCACCCTGAAGTTTA
>446eedbeb29a2c1c6a1cec9872a66fb8
GGAACTGGTTGAACAGTATATCCTCCATTAAGTGATGTAGTTTTTCATCCAGGACCTTCTGTAGATTTAGCAATTTTTAGTTTACATTTAGCTGGAGCTGGATCTTTATTTGGTGCTATAAATTTTATTGTTACAATTGTTTATATGAGATCTTCATTTATTCCTTATTATAAATTGCCATTGTTTGTTTGATCTGTTTTTGTTACTGCATGATTATTATTATTATCTTTACCTGTTTTAGCTGCTGGTATTACAATGTTATTAACTGATAGAAATTTTAATACAAGTTTTTTTGATCCTGCAGGTGGAGGAGATCCAATTTTATATCAACATTTATTTTGATTTTTTGGTCACCCTGAAGTTTA
>e136e097fd08402c89ad6f9a9ca4991b
GGTACTGGATGAACTGTTTACCCACCATTGGCTGGTGTAGAGAGTCATTCAGGAGGATCAGTAGATTTAGCTATTTTTAGCTTACATTTAGCTGGGGCATCTTCATTATTAGGTGCAATTAATTTTATTACAACAGTATTTAATATGCGTTCTCCAAATTTAAAAATGCATCGCATTCCTTTATTTGTTTGAGCAATTTTAATTACAGCTGTATTATTATTGTTATCATTACCTGTATTAGCAGGTGCTATTACAATGTTATTAACTGATAGAAACTTTAACACTACTTTCTTTGATCCCGCAGGTGGTGGAGATCCTATCTTATATCAACATTTATTTTGATTTTTTGGTCACCCTGAAGTTTA
>ddd59f94bf07931ba190b723abcab604
GGAACTGGATGAACTGTATATCCTCCATTATCTAATATTTTATCACATTTAGGTTCATCTGTAGATTTTGCAATTTTTAGTTTGCATTTAGCAGGTGCGTCATCAATATTAGGTGCGATTAATTTTATTGCGACTGTTATAAATATGCGTGTACCTGGTTTACGTATGTTTCAATTACCTTTATTTGTTTGAGCTATTTTTATTACCGCTTGGTTATTATTATTATCTTTACCAGTTTTAGCAGGAGGTATTACTATGTTATTAACCGATCGAAATTTTAATACTTCTTTTTTTGAAGTAAGTGGTGGAGGTGATCCAGTTCTTTTTCAACATTTATTTTGATTTTTTGGTCACCCTGAAGTTTA
>9482258c9113961e5909421253b18c15
GGTACAGGATGAACAGTATATCCTCCATTAGCATCTGTAGAATTTCATTCAGGTGGTTCTGTAGATTTAGCTATATTTAGTTTACATTTAGCAGGGGCTTCATCAATATTAGGTGCAATAAATTTTATAACTACTGTTATAAATATGCGTTCTCCTAATTTAACTTTTAGTAGATTACCATTATTTGTTTGATCAGTATTTATAACTGCTTTTTTATTGTTATTGTCTTTACCAGTATTAGCAGGAGCAATAACCATGTTATTAACTGATAGAAATTTTAATACAACATTTTTTGATCCAGCAGGTGGAGGTGATCCTATTTTATATCAACATTTATTTTGATTTTTTGGTCACCCTGAAGTTTA
>2e94231cd985af559644336e2c61a1a3
GGTACTGGATGAACTGTTTATCCTCCTCTTTCAACTTTACTTTATCATCCTGGAGTTAGTGTTGATTTTTTAGTGGGATCTTTACATTTAGCAGGTCTATCATCTTTATTTGGATCAATCAATTTTATTGTAACATTTGTACATATGCGTACATTTAAACCATTAGATGTAGCTTTATTTGCTTGATCAATACTAGTAACATCTTTTTTATTATTATTAGCTGTTCCTGTTTTAGCTGGAGGTTTAACAATGTTAATTACAGATAGACATTTTGGTACATGTTTTTTTGATCCATTTTCCGGAGGAGATCCTATTTTATTTCAACATATTTTTTGATTTTTTGGTCACCCTGAAGTTTA
>40d3d60256128ef217c3c1e1266801c8
GGAACTGGATGAACTGTATATCCTCCATTATCTGGTATTGAAGCACATTCGGGACCTGCAGTGGATTTAGCTATTTTTAGTTTACATTTAGCTGGCGCTTCTTCAATAGCTGGCGCTATAAATTTTATTTGTACAATTTTAGTTCTTAATTCTCGCGGTTTAACATATCATCGTTTTTCTTTGTTTGTTTGATCCGTATTAATTACAGCTGTTTTACTATTATTATCTTTACCTGTTTTAGCGGGAGGTATTACTATGTTACTAACTGATCGAAATTTAAATACTTGTTTTTTTGACGCTTCTGGTGGTGGTGATCCTATATTATATCAACATTTATTTTGATTTTTTGGTCACCCTGAAGTTTA
>46b3fb09e9d676d728f1baab6a956e26
GGTACTGGTTGAACTGTTTATCCACCTTTATCAAGTATAGAAGCACATTCAGGTGGTTCTGTAGATTTAGCAATTTTTAGTCTACATTTAGCTGGTGTTTCGTCACTATTAGGTGCAATTAATTTCATTACCACAATTTTAAATATGAGAAGTAATGATTTTAGTATATATAAAATGCCTTTATTTTGTTGAGCAATTTTTATAACAGCATTTTTATTATTATTATCATTACCAGTATTAGCAGGTGCAATAACAATGTTATTAACTGATCGTAATTTTAATACAACATTTTTTGATCCAGCAGGTGGTGGTGATCCAATATTATATCAACATCTATTTTGATTTTTTGGTCACCCTGAAGTTTA
>446422a8be3264b9eae0f8bf2f011f76
GGAACTGGTTGAACAGTATATCCCCCGTTAAGTAGTATAGAGGCACATCCCACAGCTGCTGTTGATTTTGCCATATTTAGTTTACATTTAGCAGGTGTCGCTTCTTTATTGGGCGCGATAAATTTTATTGTTACAATTATTAATATGAGAGTTCCTGGTTTACATATGAGCTTAATACCCTTATTTGTATGGTCTGTTCTAATTACTGCAGTATTGTTACTTTTATCTTTACCGGTTCTTGCTGCTGCAATTACTATGTTGCTAACAGATAGAAATTTCAATACTTCTTTTTTTGATCCAACAGGGGGTGGTGATCCGATTCTTTATCAACACCTTTTTTGATTTTTTGGTCACCCTGAAGTTTA
>294ffa2db4118d91969452c7ef2b88ff
GGAACTGGTTGAACAGTATATCCCCCTTTATCAAGTATTCAAGCACACTCAGGAGCTTCTGTTGATTTAGCTATTTTAAGCTTACATTTGGCAGGTGCCTCATCTATTTTAGGATCTATAAATTTTATAACAACTATATTTAATATGAGAGCCAATGGTTTATATATGCATAGATTGCCTTTATTTGTATGATCTGTATTAATAACAGCGTTTCTTCTAGTTTTAACATTACCTGTTTTAGGTGGTGCTATCACAATGTTATTAGTTGATCGAAATTTCAATGGTTTATTTTATGATGCTGCTGGTGGTGGAGATCCTACATTGTATCAGCATTTATTTTGATTTTTTGGTCACCCTGAAGTTTA
>fff4712be7470d6dd0abca8aede9cb4f
GGAACTGGTTGAACAGTATATCCTCCTTTAGCTAGTGTAGAAAGTCATTCAGGTGGAGCAGTAGATTTTGCAATATTTAGTTTACATTTAGCAGGCGCATCTTCTCTTTTAGGTGCAATGAACTTTATATCAACTATTTTAAATATGAAATCATCTGAAATACTAATGTATTTAATTCCATTATTTGTATGGGCTATATTTTTTACAGCTATTTTATTATTATTATCTTTACCTGTATTAGCAGGTGCGATAACAATGTTATTAACTGATAGAAATTTTAATACAACTTTCTTCGATCCAGCAGGAGGTGGTGATCCTATTTTATATCAACATTTATTTTGATTTTTTGGTCACCCTGAAGTTTA
>8f2f86504f77b3884108759abb5fd89e
GGTACAGGTTGAACAGTTTATCCTCCACTTTCTAGTATAGCTTCGCATTCTGGTGGTTCTGTAGATTTAGCAATATTTAGTTTACATTTATCAGGTATTGCTTCTTTATTAGGTGCGATAAATTTTATTACAACTGTTTATAATATGCGTTTAAAAGGTTTAACTTTTTATAGATTGCCTTTGTTTGCATGAGCATTAATAATAACTGCAGTATTATTATTATTATCTTTACCAGTTTTAGCTGGTGGAATTACAATGTTACTTACTGATAGAAATTTTAATACTTCATTCTTTGATCCTGCAGGTGGTGGAGATCCTATTTTATATCAACATTTATTTTGATTTTTTGGTCACCCTGAAGTTTA
>52f54417c3f12f834a47289118a2093b
GGAACTGGTTGAACTGTTTACCCTCCTCTTTCAGGAATTGAAGCACATTCTGGACCATCTATTGATCTAGCAATTTTCAGTCTCCATTTGGCAGGGGTAGCATCTCTACTAGGAGCAATTAATTTTATCACAACAGTTCTTAATATAAGAGTAGAACACATAACTCTACATAAAATACCATTGTTTTGTTGAGGAATTTTTCTAACTGCAATTCTACTTCTGTTGTCGCTGCCTGTCCTAGCCGCAGGAATTACTATACTTCTAACAGACAGAAACTTTAATACTTCTTTCTTTGACCCATCTGGTGGAGGAGACCCTGTTCTATATCAACATCTATTTTGATTTTTTGGTCACCCTGAAGTTTA
>87a9cc9a46ef6ee97fe29ffc62f255a6
GGTACAGGATGAACAGTTTACCCTCCATTATCGTCAATTGAAGCGCATTCAGGAGGATCTGTAGATTTAGCTATTTTTAGTTTACATTTAGCAGGTGCATCATCTATTTTAGGAGCAATGAATTTCATTACAACTGTAATGAATATGAGATCACCAGGTTTACATATGCATAGAATACCTTTATTCGTTTGAGCAGTCTTTATTACAGCGATTTTATTATTATTATCATTACCTGTATTAGCTGGTGCTATTACAATGTTATTAACTGATAGAAACTTTAATACTACATTTTTTGATCCAGCGGGTGGTGGAGATCCAATTTTATATCAACATTTATTTTGATTTTTTGGTCACCCTGAAGTTTA
>80d16554f680c0b28f8fcf3266ee8361
GGAACTGGTTGAACTGTTTATCCTCCTTTATCAGGTATACAATCTCATTCAGGAGGTTCTGTAGATTTAGCTATATTTAGTTTACATTTAGCAGGGGCTTCTTCTTTATTAGGTGCTATAAATTTTATAACCACAGTATTTAACATGAGAGCACCTGGTATGGAAATGCATAAAATACCTTTATTTGTATGAGCTATATTAATTACAGCTTTTTTATTATTATTATCTTTACCTGTTTTAGCAGGAGCAATAACTATGCTTTTAACTGATAGAAATTTTAATACAACATTTTTTGATCCAGCAGGTGGAGGTGATCCTATATTATATCAACATTTATTTTGATTTTTTGGTCACCCTGAAGTTTA
>57797e4d3262141e3fdaf5fb2daa8803
GGTACTGGTTGAACAGTTTACCCACCACTTTCTGGTATTGTAGCTCACTCTGGAGGTTCAGTCGACTTGGCTATTTTTAGCCTTCACTTATCAGGTGCTGCTTCTATTTTAGGGGCAATTAATTTTATATGTACAGTTGTTAATATGCGTACTGAAAGTTTACCATTTCACAAATTACCTCTTTTTGTATGGGCTATTTTTATTACTGCTATTCTTTTATTACTATCGTTACCGGTACTAGCTGGAGCTATTACAATGTTATTAACTGATAGGAATTTTAACACCACTTTCTTTGATCCCGCAGGTGGTGGTGACCCTGTCCTTTATCAACATTTGTTTTGGTTTTTTGGTCACCCTGAAGTTTA
>c911600a355ae3f4475c5d34a99dbcc5
GGAACTGGATGAACAGTATATCCGCCATTAAGTGGTGTTTTTGCACATTCTGGAGCAGCGGTCGATTTAGCATGTTTTAGTTTACATGTTGCTGGAGTGTCTTCAATAGCGGGGGCTATTAATTTTATTGCAACTATTTGTAATATGCGTTGTCGTGGAATGTTTTTTAGTAGACTGCCGTTATTTATTTGAACTGTACTGATTACAGCAATTTTATTATTATTATCACTACCTGTACTTGCAGGTGCGCTGACAATGTTAATTGCAGACAGGAATTTAAATACGTCATTTTTTGATTCAGCCGGAGGTGGTGATGAGCTTTTGTATCAACACTTATTTTGATTTTTTGGTCACCCTGAAGTTTA
>a5821b355f125285281ba043814b78e4
GGTACTGGTTGAACTGTTTACCCACCATTAGCAGGAAATATTGCACATTCTGGTGGATCTGTTGATGTAGCAATTTTTAGTTTACATATAGCAGGTATTGCTTCTATTACTGGTTCAATAAATTTTATTTGTACTATATTAAATATGCGTGCTCCTGGTTTATATATGTATAAATTACCTTTATTTGTTTGAGCAGTATTAATAACATCTGTTTTATTATTATTATCATTACCAGTGTTAGCTGGAGCTATAACAATGTTATTAACTGATAGAAATTTTAATACTTCATTTTTTAGACCAGAAGCTGGTGGTGATATAATTTTATATCAACATTTATTTTGATTTTTTGGTCACCCTGAAGTTTA
>5ce7279fff38f00f6a56b323233d9473
GGTACTGGTTGAACAGTTTATCCCCCTTTAAGTAGTATACAGAGTCACTCATCAGCTGCTGTAGATTTAGCTATATTTAGTTTACATTTGGCTGGTATATCATCGATATTAGGTGCTATTAATTTTATTACAACAATTATAAATATGCGTGCACCAGGTATGGGTATGCATCAATTGCCTTTATTCGTATGATCTGTATTAATTACAGCTTTTCTTTTAGTTTTATCGTTACCTGTTTTAGCCGGTGCAATAACTATGTTATTAACTGATAGAAATTTTAATACAACTTTTTTTGATCCAGCTGGAGGAGGTGATCCGGTTTTATATCAACACCTTTTTTGATTTTTTGGTCACCCTGAAGTTTA
>b000a3fa28af000bf5fa369767fb5ffd
GGTACTGGTTGAACTGTTTACCCGCCATTAAGTGGTGTTTTTGCACATTCTGGAGCAGCGGTCGATTTAGCATGTTTTAGTTTACATGTTGCTGGAGTGTCTTCAATAGCGGGGGCTATTAATTTTATTGCAACTATTTGTAATATGCGTTGTCGTGGAATGTTTTTTAGTAGACTGCCGTTATTTATTTGAACTGTACTGATTACAGCAATTTTATTATTATTATCACTACCTGTACTTGCAGGTGCGCTGACAATGTTAATTGCAGACAGGAATTTAAATACGTCATTTTTTGATTCAGCCGGAGGTGGTGATGAGCTTTTGTATCAACACTTATTTTGATTTTTTGGTCACCCTGAAGTTTA
>42ac3f5a57503389059706cd4c2ac704
GGAACTGGTTGAACAGTTTATCCTCCTTTATCAAGTATAGTAGCTCATTCAGGTGGATCGGTAGATTTAGCTATATTTAGTTTGCATTTATCTGGTATATCCTCTATAGCAGGTAGTATAAATTTTATGACTACTATTATAAATATGAGAGTTAAAGGTTTAACATTATATAGAATGCCTTTATATATATGATCTTTATTTATAACAGCATTCTTATTAGTTTTTACATTACCTGTATTAGCTGGTGCTATAACTATGCTTTTAACAGATAGAAATTTTAACACAACTTTTTTTGATCCTGTAGGTGGTGGAGATCCTGTACTATACCAGCACTTATTTTGATTTTTTGGTCACCCTGAAGTTTA
>3ef05cc3bd333ea453fd38afb0cfd621
GGAACTGGTTGAACAGTATATCCCCCTTTATCTAGTAATATTGCCCACGCAAGCCCTGCAGTTGATATAGCAATTTTTTCTCTCCATCTAGCCGGGGCCTCATCCGTAATTGCCTCAATTAACTTCATAACTACTATCTATAATATACGAAATGAAGGGTTTACTATAGAACGTGTCCCACTTTTCATTTGATCTCTTATAATTACTTCGGGACTTCTTGTTCTAGCCATCCCAGTTTTAGCCGCCGGAATTACAATACTTCTCACTGATCGAAACCTAAACACTACCTTCTTCGACCCAGTAGGGGGTGGAGACCCCGTTTTATACCAACATCTATTTTGATTTTTTGGTCACCCTGAAGTTTA
>46c2a9c7e16730a26477c83b2cee1312
GGTACAGGATGAACTGTTTACCCACCACTATCTACTTCTAAGTATCACAGAGGAGTTTCTGTTGATTTAGCTATTTTTAGTTTACACTTATCTGGAGTTTCTTCTATTCTAGGTAGAATTAATTTTTTAACTACAATTATTTCTAATCGTATTAATCGTTCCTTTTCTTTAGAGCGTATTCCTTTAATGCTTTGAGCTATTTCAATTACAGCTGTTTTATTAATTACAAGATTGCCTGTTCTAGCTGGGGCTATTACTATGCTTTTAACTGATCGTAATTTTAATACTTCTTTTTTTGACCCTGCAGGGGGGGGTAACCCTATTTTATACCAGCATTTATTTTGATTTTTTGGTCACCCTGAAGTTTA
>206fc5e6f0ac016e1bfc8e286ffeaee3
GGTACTGGTTGAACTGTATATCCTCCTTTATCAGGAGTTGAATCACATTCTGGAGGATCTGTTGATTTAGCCATATTTAGTTTACATGTGGCAGGTGCTTCTTCTCTTTTAGGAGCAATAAATTTTATAACTACTATATTAAATATGCGTGTTCCTAATATGTATATGATGAGAATGCCTTTATTTGCATGAGCTGTATTTATAACTGCTATTTTATTATTATTATCTTTACCTGTGTTAGCGGGTGCTATTACAATGCTTTTAACTGATCGTAATTTCAATACTACTTTTTTTGATCCAGCAGGTGGAGGTGATCCTATTTTATATCAACATTTATTTTGATTTTTTGGTCACCCTGAAGTTTA
>2d55aed7ceb9ccafd12d0f67879d9724
GGTACAGGTTGAACTGTTTACCCTCCGTTATCAAGTGCAACAGCACATTCTGGAGGTTCTGTAGATTTAGCTATTTTTAGTTTACATTTATCTGGTATGTCTTCTATTTTAGGCGCTATTAATTTTATTTGTACAATTTTTAATATGCGAGTAAAAAGTCTATCTTTTCATAACTTACCATTATTTGTATGAGCTGTTTTAATTACTGCGTTTTTGTTATTATTATCATTACCTGTGCTAGCAGGAGCAATTACAATGTTATTAACAGATAGAAATTTTAATACTACTTTTTTCGATCCTGCTGGAGGAGGTGATCCTGTTTTATTTCAACACCTTTTTTGATTTTTTGGTCACCCTGAAGTTTA
>2b375cc7003f890f425a6c66ff927867
GGAACAGGTTGAACTGTATATCCTCCATTATCGTCAATTGAGGCGCATTCAGGAGGATCTGTAGATTTAGCTATTTTTAGTTTACATTTAGCAGGTGCATCATCTATTTTAGGAGCAATGAATTTCATTACAACTGTAATGAATATGAGATCACCAGGTTTACATATGCATAGAATACCTTTATTCGTTTGAGCAGTCTTTATTACAGCGATTTTATTATTATTATCATTACCTGTATTAGCTGGTGCTATTACAATGTTATTAACTGATAGAAACTTTAATACTACATTTTTTGATCCAGCGGGTGGTGGAGATCCAATTTTATATCAACATTTATTTTGATTTTTTGGTCACCCTGAAGTTTA
>7a00880371ff8b42d13ceeeb61709bc7
GGAACAGGTTGAACAGTTTATCCACCTTTAAGTGATTGATTTGGACATCCAACTCCATCAGTTGATTTTGCTATATTTAGTTTACATTTAGCTGGTGTTTCTTCTTTATTAGGTGCTATTAATTTTATTGTTACTATTTATAATATGAGAGCTGCTGGTATGACAATGGTTCGTTTACCTTTATTTTGTTGAGCTGTTTTTATTACGGCTTTTTTATTATTATTATCTTTACCAGTTTTAGCAGGTGCTATTACAATGTTATTAACTGATCGTCAATTTAATACTAGTTTTTATGATCCAGTTATGGGAGGAGATCCGGTATTATATCAACATTTATTTTGATTTTTTGGTCACCCTGAAGTTTA
>fb977e2be0e49f884292440c6a0841bf
GGTACTGGATGAACAGTTTATCCTCCATTAGCAAGTGTGCAAGCACATTCAGGACCATCTGTTGATTTAGCTATTTTTAGTTTACATTTAGCAGGTGCTTCATCTATTTTAGGTGCTATTAATTTCATTACTACAATTTTAAATATGCGTGCCCCTGGAATGTATATGCATGTTTTACCATTATTTGTTTGATCTGTTTTAATTACAGCAGTATTATTATTATTATCATTACCAGTTCTTGCTGGAGCAATTACTATGTTATTAACTGATCGTAATTTTAATACTACTTTTTTTGATCCAGCTGGTGGTGGTGATCCTGTTTTATATCAACATTTATTTTGATTTTTTGGTCACCCTGAAGTTTA
>4e3b30c6f3d275046dec2b50c5a16c20
GGTACAGGATGAACAGTATATCCTCCTTTATCAAGCATTGAAGGCCATACAGGGCCTTCGGTTGATTTAGCTATCTTTAGTCTTCATTTAGCAGGTGCATCTTCACTACTAGGAGCAGTGAATTTTATAACAACAATACTAAATATGAAGCCTAAAGGTATGTTAATGCACAAACTTGCACTATTAGTATGAGCAGTATTTATAACTGCTATTTTATTACTTCTTACCCTACCAGTTTTAGCTGGAGCTATAACAATGTTACTTACAGATCGTAACTTTAACACTACATTTTTCGATCCTGCAGGTGGAGGAGATCCTATTTTATATCAACATTTATTTTGATTTTTTGGTCACCCTGAAGTTTA
>98bfcb87feb23cf85a5b4e07232178a2
GGAACTGGATGAACAGTATATCCACCTTTATCTAGTATAAGTTTTCATTCGAGTATTGCACTCGATTTTGCTATTTTAAGTTTACATATTGCAGGTATAAGTTCCATTGCTGGTTCTATTAATATGATAACTACAGTAATGCATTGTAGGTTTGCCCGTATTTCTGTAATTCCTTTATTTTGTTGATCTATTTTATTAACTGCTATTTTATTAGTATTATCTTTGCCTGTACTTGCTGCGGGTTTAACTATGTTATTAACGGATCGTAATTTTAATACTTCATTTTTTGAAATTAATGGTGGAGGTGATCCTCTATTATATCAACATATTTTTTGATTTTTTGGTCACCCTGAAGTTTA
>0e3267e7419b3e1e360593995ad46695
GGAACAGGTTGAACAGTTTATCCTCCATTAAGTTCTTATAGTTCTCATTCAGGAATGTCTGTTGATTTAGCAATTTTTAGTTTACATTTAGCTGGGGTTTCTTCAATTTTTGGTTCTATAACTTTTATAACTACTATGTTAACTTTTGGTTTTAGGGGTATTTCTTTATATCATTTACCTATGTTGTGTTGAGCATTATTAGTAACTGCTTTTTTAATGTTAACAACAATTCCTGTTTTTGCAGGAGCAATAACAATGTTGTTGTTAGATAGAAATTTTAATGGTAATTTTTTTAATTGTGTAGGTGGTGGAGATCCTATATTATATCAGCATTTATTTTGATTTTTTGGTCACCCTGAAGTTTA
>6267e2aa5f8d0b7096f97f25e6885250
GGAACTGGATGAACAGTATATCCTCCTCTTTCAACTTTACTTTATCATCCTGGAGTTAGTGTTGATTTTTTAGTGGGATCTTTACATTTAGCAGGTCTATCATCTTTATTTGGATCAATCAATTTTATTGTAACATTTGTACATATGCGTACATTTAAACCATTAGATGTAGCTTTATTTGCTTGATCAATACTAGTAACATCTTTTTTATTATTATTAGCTGTTCCTGTTTTAGCTGGAGGTTTAACAATGTTAATTACAGATAGACATTTTGGTACATGTTTTTTTGATCCATTTTCCGGAGGAGATCCTATTTTATTTCAACATATTTTTTGATTTTTTGGTCACCCTGAAGTTTA
>793b94318999ff04771d81d0d197d930
GGAACTGGTTGAACAGTATATCCACCTTTATCTTCTATTGAAAGTCATTCAGGTGGATCAGTTGATTTAGCAATATTTAGTTTACATTTAGCAGGTGCATCTTCAATTTTAGGTGCTATGAATTTTATTACTACAGTAATTAATATGCGTGCACCTGGTTTAAAAATGCATAGAATACCTTTATTTGTTTGAGCTGTGTTTATTACTGCATTTTTACTATTATTATCATTACCTGTTTTAGCAGGTGCTATTACTATGTTATTAACTGATAGAAACTTTAATACTACTTTTTTTGATCCAGCAGGTGGAGGTGATCCTATTTTATATCAACATTTATTTTGATTTTTTGGTCACCCTGAAGTTTA
>859e0dc59a24a5ec809316ba447f950d
GGAACAGGATGAACTGTATATCCTCCATTAGCTGGTGTTGAATTTCATTCAGGTGGTTCAGTAGATTTAGCTATTTTTAGTTTACATTTAGCTGGGACATCATCAATTTTAGGTTCTATTAATTTTATTACAACTGTAATAAATATGAGAACTCCTGGATTAAAAATGCATAGAATTCCTTTATTTGTTTGAGCAATTTTTGTTACTGCTTTCTTATTATTATTATCTTTACCAGTTTTAGCAGGTGCAATAACTATGTTATTAACTGATAGAAATTTTAATACTTCATTTTTTGATCCAGCAGGTGGTGGTGATCCAATTTTATATCAACATTTATTTTGATTTTTTGGTCACCCTGAAGTTTA
>bd39ab207b5d5ebd8757ae79eedbfb5b
GGTACAGGATGAACAGTATACCCTCCATTAGCTTCTGTTGAAAGTCATTCAGGTGGTTCAGTGGATTTAGCTATTTTTAGTTTACATTTAGCAGGTGCTTCATCTATTTTAGGTGCTATTAATTTCATAACTACTGTTTTAAATATGAGATTACCTAATTTACACATGCATCGAATTCCTTTATTTGTTTGAGCTGTATTTATTACAGCTATATTATTATTATTATCTTTACCTGTATTAGCTGGTGCTATAACAATGTTATTAACTGATCGTAATTTTAATACTACTTTTTTTGATCCTGCAGGTGGTGGTGATCCTATATTATATCAGCATTTGTTTTGATTTTTTGGTCACCCTGAAGTTTA
>0b100a122fd1f61587e0761ad1e303b6
GGTACTGGATGAACAGTTTATCCTCCATTATCTAGTATTACAGCACATTCGGGAGGAGCGGTAGATTTAGCAATTTTTAGTTTACACCTTTCAGGAGCTTCTTCAATTTTAGGAGCTATTAATTTCATTTGTACAATTTTTAATATGAGAGCTAAAGGAATCTCATTTCACCATTTACCTCTTTTTGTATGGGCGGTTTTAATTACAGCAGTTCTTCTTTTACTATCATTACCAGTATTAGCCGGAGCTATTACAATGTTATTAACAGACAGAAATTTTAATACAACATTTTTTGATCCTGCAGGAGGAGGTGATCCTGTTTTATATCAGCATTTATTTTGATTTTTTGGTCACCCTGAAGTTTA
>8659035210b40fd87445a276f514d40c
GGTACAGGTTGAACTGTTTATCCCCCTTTATCAAGTATAGAAGCACATTCAGGTGGTTCTGTAGATTTAGCAATTTTTAGTCTACATTTAGCTGGTGTTTCGTCACTATTAGGTGCAATTAATTTCATTACCACAATTTTAAATATGAGAAGTAATGATTTTAGTATATATAAAATGCCTTTATTTTGTTGAGCAATTTTTATAACAGCATTTTTATTATTATTATCATTACCAGTATTAGCAGGTGCAATAACAATGTTATTAACTGATCGTAATTTTAATACAACATTTTTTGATCCAGCAGGTGGTGGTGATCCAATATTATATCAACATCTATTTTGATTTTTTGGTCACCCTGAAGTTTA
>a4e7c39a3011670880afdc64a4a367ef
GGTACTGGTTGAACTGTTTACCCTCCATTAGCTAACAATTTATATCATGAGGGACTTTCTGTTGATTTTGCAATATTTAGTTTACATCTTGCGGGTATTTCTTCTTTATTAGGAGCAATAAATTTTATAACTACTATTTGAAATATGCGGATTTCTGGAGTAACGATGTATCGTTTACCTTTATTTTGTTGAGCTGTTTTTATTACAGCTATATTATTATTATTATCTTTACCTGTTTTAGCCGCAGGAATTACAATGTTATTAACCGATCGTAATTTTAATACAAGTTTTTTTGAAGTTATTGGGGGAGGTGATCCGGTTTTATATCAACATTTATTTTGATTTTTTGGTCACCCTGAAGTTTA
>888476bc01217c1adaa3093e5740f2dc
GGTACTGGATGAACTGTTTATCCACCTTTAAGAAGAACTCTAGGACACAGAGGAAATTCTGTAGATTTTGCAATTTTTAGATTACATTTAGCTGGTTTAGGTTCTATTCTTAGAAGTCTTAATTTTATAATTACTTTTTTTAATTTTCGTAGAATTAGGGAAAGTTTTTCTAGAGTAGGTCTTTTTGTATGAACAGTAGTAGTAACTGCTTTTCTTTTAATTGCTTCCTTGCCTGTTTTAGCTGGTGGTATTACAATATTATTATTTGATCGAAATATCTCCACTTCTTTTTATGATCCTTCAGGAGGAGGAGATCCTGTCCTTTTTCAACATCTTTTTTGATTTTTTGGTCACCCTGAAGTTTA
>7aab6479d513fcb99fd0cdbd84419f52
GGAACTGGATGAACAGTATATCCTCCATTATCTGGTATTATAGCACATTCTGGTGGTAGTGTTGATTTAGCTATTTTTAGTTTACATTTAGCAGGTGTATCATCTATTGCAGGTTCAATTAATTTTATGACAACTATAATAAATATGAGAGTTCAAGGTGTAACATTTTATCGTTTACCTTTATTTATTTGATCTTTATTTTTAGCAGCTTTTTTATTAGTTTTAACATTACCTGTTTTAGCTGGTGCTATTACTATGTTATTAACTGATAGAAATTTTAATACAACATTTTTTGATCCTATAGGTGGTGGTGATCCTGTATTATATCAACATTTATTTTGATTTTTTGGTCACCCTGAAGTTTA
>1c85683bc7a25a73f3a7088fbeb1e117
GGTACTGGTTGAACAGTTTATCCACCTTTATCAAGTATTGAAGCACATTCTGGAGGTTCTGTGGATTTAGCAATTTTCAGTTTACATTTAGCAGGTGCTTCTTCTATATTAGGAGCAATGAATTTTATTACTACTGTATTAAATATGAGAGCTCCTGGATTGCACATGCATAGAATCCCATTATTTGTTTGAGCAGTATTTATTACTGCTATTTTATTATTATTATCATTACCTGTTTTAGCAGGAGCTATTACAATGTTATTAACAGATAGAAACTTTAATACTAGTTTCTTTGATCCTGCTGGAGGTGGTGATCCAATTTTATATCAACATTTATTTTGATTTTTTGGTCACCCTGAAGTTTA
>5e24cba6a3c3369ad56492debbf32fa7
GGTACTGGTTGAACAGTTTACCCTCCTCTTTCAAGAATTTTAGGTCATAGAGGTAATTCTGTTGATTTTGCAATTTTTAGTTTACATTTAGCTGGTGTTTCTTCAATTTTAGGAGGAATTAATTTTATAGTAACTCTTTGAAATACGCGAAGATTGGAGTATAATTTTGAAAAAGTTTCATTATTTGTATGAAGAATTATTATTACTGTAGTTTTGTTAGTATTATCTTTACCTGTTTTAGCCAGGGGTATTACAATACTTTTACTAGATCGTAATATTAGAACTTCATTTTTTGATCCTATGGGGGGAGGAGATCCTGTTTTATTTCAACATTTATTTTGATTTTTTGGTCACCCTGAAGTTTA
>7035e33a3de5b88bade5922607b15260
GGTACTGGTTGAACAGTTTATCCACCATTAGCTGGTGTTGAATTTCATTCAGGTGGTTCAGTAGATTTAGCTATTTTTAGTTTACATTTAGCTGGGACATCATCAATTTTAGGTTCTATTAATTTTATTACAACTGTAATAAATATGAGAACTCCTGGATTAAAAATGCATAGAATTCCTTTATTTGTTTGAGCAATTTTTGTTACTGCTTTCTTATTATTATTATCTTTACCAGTTTTAGCAGGTGCAATAACTATGTTATTAACTGATAGAAATTTTAATACTTCATTTTTTGATCCAGCAGGTGGTGGTGATCCAATTTTATATCAACATTTATTTTGATTTTTTGGTCACCCTGAAGTTTA
>3cdf53b74358dfa6e5503d80dcd9cb1c
GGTACTGGATGAACAGTTTATCCTCCTTTATCTAGTATAAGTTTTCATTCGAGTATTGCACTCGATTTTGCTATTTTAAGTTTACATATTGCAGGTATAAGTTCCATTGCTGGTTCTATTAATATGATAACTACAGTAATGCATTGTAGGTTTGCCCGTATTTCTGTAATTCCTTTATTTTGTTGATCTATTTTATTAACTGCTATTTTATTAGTATTATCTTTGCCTGTACTTGCTGCGGGTTTAACTATGTTATTAACGGATCGTAATTTTAATACTTCATTTTTTGAAATTAATGGTGGAGGTGATCCTCTATTATATCAACATATTTTTTGATTTTTTGGTCACCCTGAAGTTTA
>37a5fa1f2f7171eff9adfcce6b7c0a48
GGTACTGGTTGAACTGTTTATCCTCCACTATCAGGTAACCTAGCCCACTCTGGACCTTCCGTAGATATAGTAATTTTCTCTCTTCATCTAGCTGGAATTAGATCTATTCTAGCATCTATTAACTTTATTACAACTGTTAAAAATCTTCGATCAGGAGTATCTCTATCAAGTACTCCATTATTTGTTTGATCAGTAAATATTACTACAGTACTTCTTCTCCTATCTCTCCCTGTTCTAGCAGGTGCAATTACTATACTTCTAACTGACCGAAATCTAAACACTGCATTCTTCGACCCCAGAGGAGGAGGAGACCCAGTTCTATTCCAACACCTCTTTTGATTTTTTGGTCACCCTGAAGTTTA
>cf9dc6e684640d101f04e6f34cff78ce
GGAACAGGTTGAACAGTTTATCCTCCATTATCTAGTATTACAGCACATTCGGGAGGAGCGGTAGATTTAGCAATTTTTAGTTTACACCTTTCAGGAGCTTCTTCAATTTTAGGAGCTATTAATTTCATTTGTACAATTTTTAATATGAGAGCTAAAGGAATCTCATTTCACCATTTACCTCTTTTTGTATGGGCGGTTTTAATTACAGCAGTTCTTCTTTTACTATCATTACCAGTATTAGCCGGAGCTATTACAATGTTATTAACAGACAGAAATTTTAATACAACATTTTTTGATCCTGCAGGAGGAGGTGATCCTGTTTTATATCAGCATTTATTTTGATTTTTTGGTCACCCTGAAGTTTA
>2aa55544c7bc96d5a73d8b5f11d8857b
GGAACAGGTTGAACTGTATATCCTCCATTATCAAGTGGAACTTCTCATTCAGGAGGAGCTGTTGATTTAGCAATTTTCAGTCTACATCTTTCTGGAGCATCGTCAATTTTAGGTGCTATTAATTTTATTTGTACAATTTTTAACATGAGAGTTAAAAGTTTATCATTTCATAATCTACCATTATTTGTTTGGTCTATTCTGATTACAGCTTTCTTATTGTTGTTATCATTACCTGTTTTAGCAGGAGCAATAACAATGTTACTAACTGATCGAAATTTTAATACTACTTTTTTTGATCCAGCAGGAGGAGGAGATCCAGTATTATATCAACACCTTTTTTGATTTTTTGGTCACCCTGAAGTTTA
>b183b677201f4ef9727159bfcd19c117
GGAACTGGTTGAACTGTTTATCCTCCTTTATCTAGTGTGACTGGTCATAGTGGAGGTGCTGTTGACTTAGCAATTTTTAGTTTACACTTATCTGGAGCTGCTTCAATTCTTGGAGCGATTAATTTTATTTGTACTATTACAAATATGAGATCAAAAAGTTTACCTTTTCATAGATTACCTTTATTTGTTTGGTCTATTTTTATTACAGCATTTTTATTACTTTTATCTTTACCAGTATTAGCTGGAGGTATTACCATGTTGTTAACTGATAGAAATTTCAACACTACTTTCTTTGATCCAGCAGGAGGTGGTGATCCAGTTCTATACCAACACCTTTTCTGATTTTTTGGTCACCCTGAAGTTTA
>5147622508d439c4d45d1d64688dc363
GGAACTGGATGAACTGTTTATCCACCATTATCAGGTGTTGAAGCACATTCAGGTGGTTCAGTAGATTTAGCTATTTTTAGTTTACATTTAGCAGGTGTATCTTCTTTATTAGGAGCAATTAATTTTATTACTACTATATTAAATATGAGAAGTAATAATTTTAGTATATATAAAATGCCTTTATTTTGTTGAGCAATTTTTATTACAGCATTTTTATTATTATTATCATTACCAGTATTAGCGGGTGCAATTACAATGTTATTAACTGATCGTAATTTTAATACCACTTTTTTTGATCCAGCAGGGGGTGGTGATCCAATATTATATCAACATTTATTTTGATTTTTTGGTCACCCTGAAGTTTA
>c78df6061aac0fd33aea3d0677829d75
GGTACTGGATGAACTGTTTACCCTCCTCTTTCAAGAATTTTAGGTCATAGAGGTAATTCTGTTGATTTTGCAATTTTTAGTTTACATTTAGCTGGTGTTTCTTCAATTTTAGGAGGAATTAATTTTATAGTAACTCTTTGAAATACGCGAAGATTGGAGTATAATTTTGAAAAAGTTTCATTATTTGTATGAAGAATTATTATTACTGTAGTTTTGTTAGTATTATCTTTACCTGTTTTAGCCAGGGGTATTACAATACTTTTACTAGATCGTAATATTAGAACTTCATTTTTTGATCCTATGGGGGGAGGAGATCCTGTTTTATTTCAACATTTATTTTGATTTTTTGGTCACCCTGAAGTTTA
>3ad3f4c3a91954c0ae48fc6eb89ee488
GGAACAGGATGAACAGTTTATCCACCTTTATCTTCTATTGAAAGTCATTCAGGTGGATCAGTTGATTTAGCAATATTTAGTTTACATTTAGCAGGTGCATCTTCAATTTTAGGTGCTATGAATTTTATTACTACAGTAATTAATATGCGTGCACCTGGTTTAAAAATGCATAGAATACCTTTATTTGTTTGAGCTGTGTTTATTACTGCATTTTTACTATTATTATCATTACCTGTTTTAGCAGGTGCTATTACTATGTTATTAACTGATAGAAACTTTAATACTACTTTTTTTGATCCAGCAGGTGGAGGTGATCCTATTTTATATCAACATTTATTTTGATTTTTTGGTCACCCTGAAGTTTA
>19be65b1e333e486eeeddc3484af2f8c
GGTACTGGATGAACAGTTTATCCCCCTCTCAGAAGAAGCTTAGGACACAGAGGGTCGGCTGTTGATTTGGCTATTTTTAGATTACACTTAGCGGGGGTAAGCTCTATTTTAAGAAGAATTAATTTTATGTGTACAATGTGAAATATTCGAGGGAGAGATGTTACATTTGAAAAAATTCCACTTTTTGTTTGAACAATTGTTATTAGAGGGTTTTTATTAGTTTTGTCTCTCCCCGTTTTGGCAGGAGGTATTACTATGCTTCTTTTAGATCGAAATATTTCCACATCTTTTTTTGATCCTAATGGAGGGGGGGATCCTGTGCTATTTCAGCATTTATTTTGATTTTTTGGTCACCCTGAAGTTTA
>4874ad97e924a9f01404034647f6bdb2
GGTACTGGTTGAACTGTATACCCACCTTTATCTTCTATAGAAAGTCATTCTGGTGGTGCTGTAGATTTAGCAATTTTTAGTTTACATTTAGCTGGTGCATCTTCTTTATTAGGTGCTATTAATTTTATTACTACAATTTTTAATATGAAATCACCTGGATTAGAAATGCATCATATACCATTATTTTTATGAGCTTTATTAATTACAGCATTTTTATTATTACTTTCTTTACCTGTATTAGCTGGAGCTATTACAATGTTATTAACTGATAGAAACTTTAATACTACATTTTTTGATCCCGCAGGTGGAGGAGATCCGATATTATATCAACATTTATTTTGATTTTTTGGTCACCCTGAAGTTTA
>1a6c6e13ac1ca5b4a96ad25dc595fddc
GGAACTGGTTGAACTGTTTATCCACCTCTATCAAGTATACATGCACACTCAGGAGGTTCTGTAGATCTAGCTATATTTAGCTTACATTTAGCAGGAGCTTCTTCTTTATTAGGTGCTATTAATTTTATAACAACTATTTTTAATATGAGATCACCTTTGTTAGAAATGCATAAAATACCTTTATTTGTTTGGGCGGTATTGATAACAGCTTTTTTATTATTATTATCGTTACCTGTATTAGCAGGGGCTATTACAATGTTATTAACTGATAGAAATTTTAATACAACATTTTTTGATCCTGCAGGTGGTGGTGATCCTATTTTATACCAACATTTATTTTGATTTTTTGGTCACCCTGAAGTTTA
>82b48bcd65f255fc69580138370c5e36
GGTACTGGATGAACTGTATATCCTCCATTATCGTCAATTGAGGCGCATTCAGGAGGATCTGTAGATTTAGCTATTTTTAGTTTACATTTAGCAGGTGCATCATCTATTTTAGGAGCAATGAATTTCATTACAACTGTAATGAATATGAGATCACCAGGTTTACATATGCATAGAATACCTTTATTCGTTTGAGCAGTCTTTATTACAGCGATTTTATTATTATTATCATTACCTGTATTAGCTGGTGCTATTACAATGTTATTAACTGATAGAAACTTTAATACTACATTTTTTGATCCAGCGGGTGGTGGAGATCCAATTTTATATCAACATTTATTTTGATTTTTTGGTCACCCTGAAGTTTA
>494c4974fa267a50b3fefd1146ff715a
GGTACTGGTTGAACAGTTTATCCCCCTTTAGCTAGTATTCAAGCTCATTCTGGAGGATCAGTAGATTTAGCAATTTTTAGTTTACATTTAGCAGGAGTTTCATCATTGTTAGGGGCAATTAATTTTATTACTACTATTTTTAATATGAGATCTCCAGATTTAGAAATGCATAAAATACCTTTATTTGTTTGAGCTGTTTTAATTACTGCATTTTTATTATTATTATCATTACCTGTATTGGCAGGTGCTATTACTATGCTATTAACTGATAGAAATTTTAATACTACATTTTTTGATCCTGCAGGAGGAGGTGATCCTATTTTATATCAACATTTATTTTGATTTTTTGGTCACCCTGAAGTTTA
>74edbedd459a70204e790b1fea1a5400
GGTACTGGTTGAACAGTTTACCCTCCACTTTCAAGTATTACAGCTCACTCTGGGGGATCTGTAGATTTAGCTATTTTTAGCCTACACCTTTCAGGAGCTTCATCTATTTTAGGTGCAATTAATTTTATTTGTACTATAACAAATATGAGAACAAAAAATCTTGCTTTCCATAGATTACCATTATTTGCATGGGCTATTTTCATTACAGCATTTTTATTATTACTTTCTTTACCAGTTCTTGCTGGTGCAATCACGATGTTATTAACAGATCGTAATTTTAACACTACTTTTTTTGACCCAGCTGGTGGAGGAGATCCTGTATTATATCAGCATCTTTTCTGGTTTTTTGGTCACCCTGAAGTTTA
>195ce910d850ee89905dd4bf91fbfd67
GGTACTGGTTGAACAGTTTATCCTCCATTAGCTGGTGTTGAATTTCATTCAGGTGGTTCAGTAGATTTAGCTATTTTTAGTTTACATTTAGCTGGGACATCATCAATTTTAGGTTCTATTAATTTTATTACAACTGTAATAAATATGAGAACTCCTGGATTAAAAATGCATAGAATTCCTTTATTTGTTTGAGCAATTTTTGTTACTGCTTTCTTATTATTATTATCTTTACCAGTTTTAGCAGGTGCAATAACTATGTTATTAACTGATAGAAATTTTAATACTTCATTTTTTGATCCAGCAGGTGGTGGTGATCCAATTTTATATCAACATTTATTTTGATTTTTTGGTCACCCTGAAGTTTA
>ef69c9c7342a6cccd647a7ad3fa3270c
GGTACTGGTTGAACAGTTTATCCTCCTTTAAGATCGTTTCAAGCTCATTCAAGACAATCAGTTGATATAGTTATTTTTTCTCTTCATTTAGCTGGTATTAGTTCTATTTTAGGAAGAATTAATTTTATTTCTACTATTATAATAATACGAATTATAGGTTTAACTATAGAGCGAACTTCTCTTTTTATTTGGGCAACTTTATTAACTACATTTCTTTTAGTTTTATCTTTACCTGTTTTAGCTAGAGCTATCACAATATTATTAAGAGATCGAAATATTAACACTTCTTTTTTTGATCCATCTGGAGGCGGGGATCCTATTTTATTTGAAACTTTATTTTGATTTTTTGGTCACCCTGAAGTTTA
>2e2c150ed98907bfb2b651dffbaebce5
GGAACTGGTTGAACTGTTTATCCCCCTTTATCAAGTATTGCTTACCATGGAAGCCCTTCTGTAGACTTAGCAATTTTTAGTCTTCATTTAGCGGGTGTATCTTCTATCTTAGGCGCTATAAATTTTATGTGCACTATTGCTAATATGCGTGTTAAAGGTTTATATATGCATCGACTACCTTTGTTTGCTTGGGCAGTTTTAATTACTGCAACTTTACTACTTTTATCTTTACCTGTATTTGCTGGTGGTATTACTATGTTGTTAACTGATCGTAATTTTAATACTTCATTTTTTGAATCCGCAGGTGGTGGTGACCCTGTTTTATACCAACACTTATTTTGATTTTTTGGTCACCCTGAAGTTTA
>b9bbb7e4a400d92a65fe6e7380f2ec5c
GGTACTGGTTGAACAGTATATCCTCCATTATCTGGTGTTGAAAGTCATTCAGGAGGTTCAGTTGATTTAGCAATATTTAGTTTACATTTAGCAGGTGCATCATCAATATTAGGAGCTATTAATTTCATTACTACTGTAATAAATATGCGTATTCCTAATTTAAAAATGCATAAAATACCTTTATTTGTTTGAGCGATTTTTATTACTGCTATATTATTATTATTGTCATTACCTGTATTAGCAGGAGCTATTACAATGTTATTAACTGATCGTAATTTTAATACAACTTTTTTTGATCCTTCTGGTGGTGGAGATCCAATTTTATATCAACATTTATTTTGATTTTTTGGTCACCCTGAAGTTTA
>6fb35de2d23cd80b12325d47861acc24
GGTACAGGTTGAACAGTTTATCCCCCTTTAGCTAGTATAGCTTATCACGGAAGCCATTCTATTGATTTGGCGATTTTTAGTCTTCATTTAGCTGGTGCTTCGTCAATTATGGGTGCTATAAATTTTATTTGTACTATTTTTAATATGCGTCCTGTTGGTTTATACATGCATAGGTTGCCTCTTTTAGGTTGGGCTGTTTTAATTACTGCATTTTTATTATTACTTTCTTTACCAGTTTTTGCAGGCGGAATCACAATGCTTCTTACAGATCGTAATTTTAATACATCGTTTTTTGAAGCCGCTGGTGGTGGAGATCCTGTTCTTTACCAGCATTTATTTTGATTTTTTGGTCACCCTGAAGTTTA
>3a717159649384fdd54252b9d9b0d4ec
GGTACTGGTTGAACTGTATATCCTCCTTTATCGTCAGTAGAATCACATTCTGGTGGTGCTGTTGATTTAGCTATATTTAGTTTACATTTAGCAGGTGCTTCTTCATTATTAGGTGCTATCAATTTCATAACAACAGTGTTTAATATGAGATCTCCTAATTTAAAAATGCATAGAATACCTCTATTTGTATGAGCAATATTAATAACTGCATTCTTATTATTACTATCATTACCTGTATTAGCGGGTGCAATAACAATGTTATTGACTGATAGAAATTTTAATACTACATTTTTTGATCCTGCTGGTGGTGGTGATCCAATATTATATCAACATTTATTTTGATTTTTTGGTCACCCTGAAGTTTA
>d1321ef526244753f7ebfbc63787422c
GGTACAGGATGAACAGTATACCCTCCGTTATCAAGTGTAGTTGCTCATTCTACTCCATCAGTAGATTTAGCTATTTTTAGTTTACATTTAGCAGGTATAGCTTCTATTGCAGGTTCTATTAATTATATTACTACAATCTTTAATATGAAAGTTGCTAAGTATGATATGTTTAGATTACCTTTATTTATTTGAGCTATGTTAATTACTGCTTATTTATTAGTTTTTACTTTACCAGTATTAGCAGGTGCTATTACTATGTTATTAACTGATAGAAATTTTAATACTTCTTTTTTTGATCCAGCAGGTGGTGGTGATCCTATTTTATATCAACATTTATTTTGATTTTTTGGTCACCCTGAAGTTTA
>e15b29d241e09ef114703f801076eaf5
GGAACTGGTTGAACAGTTTATCCTCCATTATCGTCAATTGAGGCGCATTCAGGAGGATCTGTAGATTTAGCTATTTTTAGTTTACATTTAGCAGGTGCATCATCTATTTTAGGAGCAATGAATTTCATTACAACTGTAATGAATATGAGATCACCAGGTTTACATATGCATAGAATACCTTTATTCGTTTGAGCAGTCTTTATTACAGCGATTTTATTATTATTATCATTACCTGTATTAGCTGGTGCTATTACAATGTTATTAACTGATAGAAACTTTAATACTACATTTTTTGATCCAGCGGGTGGTGGAGATCCAATTTTATATCAACATTTATTTTGATTTTTTGGTCACCCTGAAGTTTA
>ee194e67c8edeaa25b426495acd7f69b
GGAACTGGTTGAACTGTTTATCCTCCTTTATCGGCTATTGAAAGTCATTCAGGGGGTGCTGTTGATTTAGCTATTTTTAGTTTACATTTAGCTGGTGCATCTTCATTATTAGGTGCAATTAATTTTATAACAACTATTTTTAATATGAGATCTTCTAATCATGCAATGCATCGTGTTCCATTATTTATTTGAGCTTTATTAATTACAGCTTTTTTATTATTATTATCATTACCTGTTTTAGCTGGTGCAATTACTATGTTATTAACTGATCGTAATTTTAATACTACCTTTTTTGATCCAGCAGGTGGAGGTGATCCTATTTTATATCAACATTTATTTTGATTTTTTGGTCACCCTGAAGTTTA
>e2b1889fe4e286944b4d2965e71a8635
GGAACAGGTTGAACAGTTTACCCTCCGTTATCAAGTGCAACAGCACATTCTGGAGGTTCTGTAGATTTAGCTATTTTTAGTTTACATTTATCTGGTATGTCTTCTATTTTAGGCGCTATTAATTTTATTTGTACAATTTTTAATATGCGAGTAAAAAGTCTATCTTTTCATAACTTACCATTATTTGTATGAGCTGTTTTAATTACTGCGTTTTTGTTATTATTATCATTACCTGTGCTAGCAGGAGCAATTACAATGTTATTAACAGATAGAAATTTTAATACTACTTTTTTCGATCCTGCTGGAGGAGGTGATCCTGTTTTATTTCAACACCTTTTTTGATTTTTTGGTCACCCTGAAGTTTA
>e721251d3c39ffab5dbc93df04287726
GGTACTGGATGAACTGTTTATCCTCCATTGGCTTCAATTGAAAGTCATTCAGGTGGTGCTGTTGATTTAGCTATTTTTAGTCTACATTTAGCAGGTGCATCATCTATTTTAGGTGCTATTAATTTTATTACTACTGTTTTTAACATGCGTTCACCTAATTTACATATGCACAGATTACCATTATTTGTGTGAGCTATTTTTATTACTGCTTGATTATTATTATTATCTTTGCCAGTATTAGCAGGTGCAATAACTATGTTATTAACTGATAGAAATTTTAATACTACTTTTTTTGATCCAGCTGGTGGTGGTGATCCTATTTTATATCAACATTTATTTTGATTTTTTGGTCACCCTGAAGTTTA
>da582d9c38bd43a21f40d0a332e6b9ae
GGTACAGGTTGAACTGTTTATCCCCCGTTAAGTAGTATAGAGGCACATCCCACAGCTGCTGTTGATTTTGCCATATTTAGTTTACATTTAGCAGGTGTCGCTTCTTTATTGGGCGCGATAAATTTTATTGTTACAATTATTAATATGAGAGTTCCTGGTTTACATATGAGCTTAATACCCTTATTTGTATGGTCTGTTCTAATTACTGCAGTATTGTTACTTTTATCTTTACCGGTTCTTGCTGCTGCAATTACTATGTTGCTAACAGATAGAAATTTCAATACTTCTTTTTTTGATCCAACAGGGGGTGGTGATCCGATTCTTTATCAACACCTTTTTTGATTTTTTGGTCACCCTGAAGTTTA
>ae556f80280422f54449111a776147f0
GGTACTGGATGAACTGTTTATCCTCCCCTATCTAGTATAGAATTCCACTCGGGTGGATCGGTAGATTTAGCTATATTTAGTTTACATTTAGCCGGTATTTCATCTATTTTAGGATCGATGAATTTTATTACAACCATCTTAAATATGAGAGCCCCTGGTATGACTATGCATAAAATGCCACTCTTTGTTTGAGCTGTCTTTATTACTACAATATTACTTTTATTATCTTTACCTGTCTTAGCTGGTGGTATCACTATGCTTTTAACAGATCGAAATTTTAATACATCATTCTTTGACCCAGCCGGTGGTGGTGATCCTATCTTATACCAACATCTTTTCTGATTTTTTGGTCACCCTGAAGTTTA
>733c40dcda263a19bf5d52f43f1f4084
GGTACTGGATGAACTGTTTATCCTCCCTTGTCTGGAATAAGCGCGCATGGTGGTGGTTCCGTCGATTTAGCTATATTTAGTTTACACTTAGCTGGTATTTCCTCAATTTTGGGTGCTATTAATTTTATTGTTACGATTGTAAATATGCGGGCTAATGGTATGAGTTTTCATACGGCCCCTTTATTTGTTTGGGCAGTACTAATTACCGTAATTTTATTGTTACTTTCACTACCAGTACTTGCTGGCGCTATTACAATGTTGCTAACTGATAGGAATTTTAACACTTCATTTTTTGTAGCTAGTGGAGGTGGAGATCCCGTGCTTTATCAGCATTTATTTTGATTTTTTGGTCACCCTGAAGTTTA
>d265ae787fc09031782721dc117c922b
GGTACTGGTTGAACTGTTTATCCTCCCTTAGCTGGGATTGGTGGACACGGTGGTGCTTCTGTTGATTTAGCTATTTTTAGTTTACATTTAGCAGGTATATCTTCAATTCTCGGAGCTATAAATTTTATAACTACTATTTTAAATATGATGGATAAATTCACAGGTATGCATAACGCTCCATTATTTGTTTGAGCTGTCCTTATTACAGCTGTTTTATTATTACTTTCATTGCCTGTTTTGGCTGGGGGTATTACAATGTTATTAACAGACAGAAACTTTAATACTTCTTTTTTTGTTGCAGCGGGTGGTGGTGATCCAGTTTTATACCAACATTTGTTTTGATTTTTTGGTCACCCTGAAGTTTA
>2602f168e547857d99ce759e2acbf2a3
GGTACTGGATGAACTGTTTATCCTCCTCTGTCAAACAATGTAGCCCATGCAGGCCCTGCAGTTGATTTAACTATCCTGTCTCTTCACTTAGCTGGTGTTTCTTCATTAATAGGAGCTATTAATTTTACAACTACTATTGCGAATGCTCGATTAGGAGGCATACCAACAGAAAAAATACCTTTGTTTATCTGATCCGTTCTCATTACAGTTATTCTATTAATTCTTGCTCTGCCTGTCCTGGCTGGAGCCTTAACAATATTAATTATAGACCGAAACTGTAATACTTCCTTCTTCGAACCAACTGGAGGAGGGGACCCAATTTTATTTCAACACTTGTTCTGATTTTTTGGTCACCCTGAAGTTTA
>e437d0ebcb36f0c3c65f97290d05cceb
GGAACAGGATGAACTGTATATCCTCCTTTATCAAGTATAGAAGCACATTCAGGTGGTTCTGTAGATTTAGCAATTTTTAGTCTACATTTAGCTGGTGTTTCGTCACTATTAGGTGCAATTAATTTCATTACCACAATTTTAAATATGAGAAGTAATGATTTTAGTATATATAAAATGCCTTTATTTTGTTGAGCAATTTTTATAACAGCATTTTTATTATTATTATCATTACCAGTATTAGCAGGTGCAATAACAATGTTATTAACTGATCGTAATTTTAATACAACATTTTTTGATCCAGCAGGTGGTGGTGATCCAATATTATATCAACATCTATTTTGATTTTTTGGTCACCCTGAAGTTTA
>8cd76d7b0afcfa1cb04cfdbda3bbe5f1
GGTACTGGTTGAACAGTTTATCCTCCTTTATCTTCTATAGAAAGTCATTCAGGTGGTTCTGTAGATTTAGCTATATTTAGTTTACATTTAGCTGGTGCTTCATCTATATTAGGAGCTATGAATTTTATTACAACAATTTTAAATATGAGATCTCCTAATTTAAAAATGCATTGTATTCCTTTATTTGTATGAGCAGTATTTATAACAGCAATTCTTTTATTATTATCTTTACCTGTATTAGCTGGTGCTATAACAATGTTATTAACTGATAGAAATTTTAATACTACATTTTTTGATCCAGCAGGTGGTGGTGATCCAATTTTATATCAACATTTATTTTGATTTTTTGGTCACCCTGAAGTTTA
>cead5976334fc21c52302b1472de6b87
GGAACTGGATGAACAGTTTACCCGCCATTATCTAGTATTGAATTTCATTCAGGTGGTTCTGTTGATTTAGCTATTTTTAGTTTACATTTAGCAGGTACTTCATCTATTTTAGGTTCTATTAATTTCATTACAACTGTTATTAATATGAGAACACCTGGATTAAAAATGCATAGAATTCCATTATTTGTATGAGCAATTTTCATCACAGCATTTTTATTATTATTATCATTACCTGTATTAGCAGGTGCAATCACCATGTTATTAACAGATAGAAATTTCAATACTTCTTTCTTTGATCCTGCAGGTGGTGGCGATCCAATTTTATATCAACATTTATTTTGATTTTTTGGTCACCCTGAAGTTTA
>79e24b1ec1b57fc444991079296ed1e1
GGAACTGGTTGAACAGTATACCCTCCTTTAGCTGGATTGGAAGGACATCCAGGTCCTTCGGTTGATTTTGCTATATTTAGTTTACATATAGCAGGAGCTTCTTCTATTGCAGGAGCTATAAATTTTATAACTACAGTATTTAATATGCGTAGTTGTGGTTTTGATATGCATCGTTTACCTTTATATATTTGAGCATTAAATATTACTGCATTTTTGTTATTATTATCTTTACCTGTTTTTGCTGGAGCAATAACAATGTTATTAACTGATCGTAATTTCAATACGGCTTTTTATGATCCTGCTGGTGGAGGTGATCCTATTTTATACCAACATTTATTTTGATTTTTTGGTCACCCTGAAGTTTA
>14905e56e1ed3a2d747a1d8910cbf459
GGAACTGGATGAACAGTATACCCTCCTTTATCTAGTATTACGGGACACTCTGGTGGAGCTGTAGATCTAGCTATTTTCAGTCTTCATCTGTCCGGAGCAGCTTCTATATTAGGTGCCATAAATTTCATATGTACTATTACAAATATGAGATCAAAAAGCTTACCATTTCACAGGTTACCTTTATTTGTTTGGTCAATATTTATTACGGCCTTTTTATTACTGCTATCATTACCAGTGTTAGCAGGTGCGATTACTATGCTCCTGACTGACAGAAATTTTAACACAACTTTTTTTGATCCTGCAGGAGGAGGTGACCCCGTTCTTTATCAACATTTATTTTGGTTTTTTGGTCACCCTGAAGTTTA
>e3a21dd2ee6e4b4b30ccd8177556d77d
GGTACTGGTTGAACTGTTTACCCTCCATTAAGTGATTGATTAGGTCATTCAAACCCATCTGTAGATTTAGCTATTTTTAGTTTACATATTGCAGGTATTTCATCATTATTAGGAGCTATTAATTTTATAGTTACAATTTTAAATATGCGTGCAAAAGGATTAAAAATGAATAGATTACCTTTATTTTGTTGATCAGTTTTAATAACAGCTGTTTTACTTTTATTATCTTTACCTGTATTAGCTGGAGCTATAACAATGTTATTAACTGATAGACAATTTAATACAAATTTTTTTGATCCCTTTGGTGGAGGAGATCCTGTTTTATATCAACATTTATTTTGATTTTTTGGTCACCCTGAAGTTTA
>20c0e1d34f88e80231b59ada7474427b
GGTACTGGATGAACAGTTTATCCCCCGTTAAGTAGTATAGAGGCACATCCCACAGCTGCTGTTGATTTTGCCATATTTAGTTTACATTTAGCAGGTGTCGCTTCTTTATTGGGCGCGATAAATTTTATTGTTACAATTATTAATATGAGAGTTCCTGGTTTACATATGAGCTTAATACCCTTATTTGTATGGTCTGTTCTAATTACTGCAGTATTGTTACTTTTATCTTTACCGGTTCTTGCTGCTGCAATTACTATGTTGCTAACAGATAGAAATTTCAATACTTCTTTTTTTGATCCAACAGGGGGTGGTGATCCGATTCTTTATCAACACCTTTTTTGATTTTTTGGTCACCCTGAAGTTTA
>7d0484f58a87cde18c743cd8cc5d573e
GGAACAGGTTGAACTGTTTATCCTCCATTAAGTGATATAACAGCCCATTCAGGAGGATCGGTTGATTGTGCTATTTTTAGTTTACATTTAGCAGGTGTTTCATCTTTATTAGGTGCAATTAATTTTATTAGTACTACTATTAATATGCAAGTTGAGGGTTTAAAATGATTATTAACTCCATTATTTATTTGAACTGTATTTATAACAGCTATTTTATTACTTTTATCTTTACCAGTATTAGCAGGAGGTATTACAATGTTACTTACTGATCGTAATTTTAATACAAGTTTTTTTGATCCAAGTGGAGGAGGGGATCCTATTTTATATCAACATTTATTTTGATTTTTTGGTCACCCTGAAGTTTA
>ae403d996834658979aff0bad9ed414b
GGTACTGGTTGAACTGTATATCCTCCACTATCTAGTATTACAGCACATTCTGGTGGAGCGGTAGACTTAGCAATTTTTAGCCTACATCTTTCAGGAGCTTCTTCTATTTTAGGAGCTATTAATTTTATTTGTACTATATTTAATATGCGAGCTAAAGGAATGTCATTTCACCATTTACCTCTTTTTGTATGGGCTGTGTTTATTACAGCATTTCTTCTTTTACTGTCATTACCAGTGCTAGCAGGAGCTATTACTATGTTATTAACAGATAGAAATTTTAACACCACATTTTTTGACCCTGCGGGAGGAGGTGATCCTGTTTTATACCAGCATTTATTTTGATTTTTTGGTCACCCTGAAGTTTA
>0594743800669949ef6042c5ed7d4562
GGTACAGGTTGAACAGTTTATCCACCGTTAAGCTTAATAGTAGGTCATTCTGGGGGTGCTGTTGATTTAGCGATATTTTCTTTACATATAGCAGGTATTTCTTCTATAGCTGGTAGTATAAATTTTATAACTACTATTATAAATATGAGAATACCAGGTATGACTTATTATAGAATGCCTTTATATATTTGATCATTATTAATTACATCTTTTCTATTAATATTCACATTACCTGTATTGGCGGGGGCTATTACTATGTTATTAACTGATAGAAATTTTAATACTACATTTTTTGATCCTTCTGGAGGAGGTGATCCCGTATTATTTCAACATTTATTTTGATTTTTTGGTCACCCTGAAGTTTA
>a6e89601d7fe0d8c2f1912f737803d33
GGAACAGGTTGAACTGTATATCCTCCATTATCTAGTATTGAAAGTCATTCAGGTGGTTCTGTTGATTTAGCAATTTTTAGTTTACATTTAGCTGGTGCTTCATCAATATTAGGTGCAATGAATTTTATTACTACTGTAATAAATATGAGATCACCTGGTTTAAAAATGCATAGAATTCCATTATTTGTTTGAGCTGTATTTATTACTGCTTTTTTATTATTATTATCTTTACCAGTATTAGCGGGTGCTATTACTATGTTATTAACTGATAGAAACTTTAATACTACTTTCTTTGATCCTGCAGGTGGTGGTGATCCAATTTTATATCAACATTTATTTTGATTTTTTGGTCACCCTGAAGTTTA
>51dc78832958d81fa22508aa271a98db
GGAACTGGTTGAACTGTTTATCCTCCTTTATCAAATATACAATATCATTCAGGAGGTTCTGTAGATTTAGCTATATTTAGTTTACATATAGCAGGTGCTTCTTCATTATTAGGTGCTATTAATTTTATAACTACTATAGTTAATATGAGAGCTCCTACATTAGGTTTTCACAGATTACCTTTATTTGTTTGAGCTGTTTTTATCACAGCTATATTATTATTATTATCTTTACCTGTATTAGCTGGAGCTATTACTATGCTTTTAACTGATAGAAATTTTAATACTACTTTTTTTGATCCAGCCGGAGGAGGTGATCCTATATTATATCAACATTTATTTTGATTTTTTGGTCACCCTGAAGTTTA
>a0b856a265455dcfcb375830d58d1837
GGTACTGGTTGAACAGTTTATCCTCCATTGGCTGGTATTGAAGCACACTCTGGTGGGGCTGTAGATTTAGCTATTTTTAGTTTACACTTAGCTGGTGTTTCTTCATTACTTGGTGCAATAAATTTTATAACAACTATTATAAATATGAGAGTTGAGGGTATGTCAATGTTAAAAAAACCATTGTTTTCTTGAGCTATATTTGTAACTGCAATTTTACTTTTATTAGCATTACCTGTATTAGCAGGAGCTATAACAATGCTTTTAACAGATAGAAATTTTAACACTTCTTTTTTTGATCCTTCAGGAGGAGGAGATCCAATTTTATATCAACACCTATTTTGATTTTTTGGTCACCCTGAAGTTTA
>c62c4dc75acc981cbd1ef1c41c1aff7f
GGTACTGGTTGAACTGTTTACCCTCCTTTATCAAGTTTATTTTACCATTCAGGTCCTTCAGTTGATTTAGCTATATTTAGTTTACATTTAGCTGGGGCTTCTTCAATTTTAGGAGCTATTAATTTTATTACAACAATTATAAATATGAGATGTCATAATATGACATGAGATTTTTTACCATTGTTTTGTTGAGCTGTTTTTGTAACTGCTTTTTTATTATTACTTTCATTACCTGTTTTAGCAGCTGCAATTACAATGTTATTAACAGATAGAAACTTTGGAACAACCTTCTTTGACCCAATGGGAGGAGGAGATCCTATTTTATATCAACATTTATTTTGATTTTTTGGTCACCCTGAAGTTTA
>185f55b4671d0f97c89a147316239d6f
GGAACAGGTTGAACAGTTTACCCTCCTTTAGCTGGATTGGAAGGACATCCAGGTCCTTCGGTTGATTTTGCTATATTTAGTTTACATATAGCAGGAGCTTCTTCTATTGCAGGAGCTATAAATTTTATAACTACAGTATTTAATATGCGTAGTTGTGGTTTTGATATGCATCGTTTACCTTTATATATTTGAGCATTAAATATTACTGCATTTTTGTTATTATTATCTTTACCTGTTTTTGCTGGAGCAATAACAATGTTATTAACTGATCGTAATTTCAATACGGCTTTTTATGATCCTGCTGGTGGAGGTGATCCTATTTTATACCAACATTTATTTTGATTTTTTGGTCACCCTGAAGTTTA
>c20a6627a143247d6162421591f50422
GGTACAGGATGAACAGTTTATCCACCACTATCTGGTGTAGTATCACATTCAAGTCCTGCTGTCGATTTAGGTATTTTTAGTTTACACATAGCAGGACTATCTTCTCTGTTAGGTGCAATAAATTTCATTACAACAGTTATTACAATGCGAGTAAGAGGTCTAACATTTATACGCTTACCTTTATTCGTGTGAGCTTTATTCATTACTTCATTTTTATTGTTGTTATCGTTACCTGTATTGGCGGGTGCTATAACAATGCTGTTAACAGACAGAAATTTCAACACTTCTTTCTTTGACCCGGCTGGTGGAGGTGATCCTATCTTGTATCAGCATTTATTTTGATTTTTTGGTCACCCTGAAGTTTA
>8e7d8a3af7216cc826bf5d16e3413948
GGTACTGGTTGAACAGTTTACCCACCATTAGCTGGTATTGATTCACATATTGGTCCATCAGTTGATTTAGCTATTTTTAGTTTACATATATCAGGTGCAGCATCTATTTTAGGTTCGATTAATTTCATTACAACAATATTTAATATGCGGGTACCCGCCATGTATTTTCATAGGGTTCCTTTATTTGTTTGAGCTATTCTTATAACAACAGTTTTATTGTTATTATCTTTACCGGTATTAGCAGGTGCAATTACAATGTTACTTACAGATAGAAATCTAAATACTTCTTTTTATATACCATGAGGTGGTGGAGATCCTATACTATATCAACATTTATTTTGATTTTTTGGTCACCCTGAAGTTTA
>99f572f31c97eafa0687f9a74d57ceb1
GGAACTGGTTGAACTGTTTACCCACCATTAGCTGGTATTGATTCACATATTGGTCCATCAGTTGATTTAGCTATTTTTAGTTTACATATATCAGGTGCAGCATCTATTTTAGGTTCGATTAATTTCATTACAACAATATTTAATATGCGGGTACCCGCCATGTATTTTCATAGGGTTCCTTTATTTGTTTGAGCTATTCTTATAACAACAGTTTTATTGTTATTATCTTTACCGGTATTAGCAGGTGCAATTACAATGTTACTTACAGATAGAAATCTAAATACTTCTTTTTATATACCATGAGGTGGTGGAGATCCTATACTATATCAACATTTATTTTGATTTTTTGGTCACCCTGAAGTTTA
>61eda400346207a843d8b21df5e9b888
GGTACAGGTTGAACAGTTTATCCTCCATTAAGAAGTAAAACGGGTCATAGTTCTCATAGTGTAGATAGATTAATTTTAATGATTCATGTATTAGGGATTAGAAGAATTATAAGAAGTATTAATTTTGTTAGTACAACTATAATTTATAAGAGTACTGAAGAAAGAGATATACATGTCTTTGTCTGAGGAGTTATAACATCTAGAATCTTGCTAATTTTAAGTCTTCCTGTATTAGGAGGAGGAGTAACACTATTATTATTAGAACGTAATTTCAATAGAAGATACTTTGATATTAATAGTGGTGATGTAATTCTCTTCCAACATCTATTCTGATTTTTTGGTCACCCTGAAGTTTA
>f0d805677af0303626af2d27428272de
GGAACTGGATGAACAGTATATCCTCCTTTATCAAGTATAGTAGCTCATTCAGGTGGATCGGTAGATTTAGCTATATTTAGTTTGCATTTATCTGGTATATCCTCTATAGCAGGTAGTATAAATTTTATGACTACTATTATAAATATGAGAGTTAAAGGTTTAACATTATATAGAATGCCTTTATATATATGATCTTTATTTATAACAGCATTCTTATTAGTTTTTACATTACCTGTATTAGCTGGTGCTATAACTATGCTTTTAACAGATAGAAATTTTAACACAACTTTTTTTGATCCTGTAGGTGGTGGAGATCCTGTACTATACCAGCACTTATTTTGATTTTTTGGTCACCCTGAAGTTTA
>c451fb20ea9f217790ceff3c29322402
GGTACAGGTTGAACAGTTTATCCTCCATTAGCTGGGTTAGTAGCGCATTCTGGTGCTTCTGTAGATTTGGCTATATTTAGCTTGCATTTAGCTGGTGCTTCATCAATAGCTGGTGCTATAAATTTTATAGTTACGATTTGTAATATGCGTATGCGAGGAATGACTTTTTTATTAATGCCTCTGTACGTTTGGTCTGTTTTTGTTACAGCATTTTTATTATTATTATCATTACCTGTTTTAGCTGGTGCTATAACAATGTTGTTATCCGATCGTAATTTTAACACTTCTTTTTTTGAATTTGAAGGGGGTGGTGATCCAGTTCTTTACCAACATCTTTTTTGATTTTTTGGTCACCCTGAAGTTTA
>fca782a41da37d308cbbe3907ba50126
GGTACAGGTTGAACAGTTTATCCTCCATTAAGTGATATAACAGCCCATTCAGGAGGATCGGTTGATTGTGCTATTTTTAGTTTACATTTAGCAGGTGTTTCATCTTTATTAGGTGCAATTAATTTTATTAGTACTACTATTAATATGCAAGTTGAGGGTTTAAAATGATTATTAACTCCATTATTTATTTGAACTGTATTTATAACAGCTATTTTATTACTTTTATCTTTACCAGTATTAGCAGGAGGTATTACAATGTTACTTACTGATCGTAATTTTAATACAAGTTTTTTTGATCCAAGTGGAGGAGGGGATCCTATTTTATATCAACATTTATTTTGATTTTTTGGTCACCCTGAAGTTTA
>ce081e7d025c6db87c7fc4274ffb01c4
GGAACTGGTTGAACTGTTTACCCTCCATTATCTTCTTTAGAAAGTCATTCTGGAGGTTCTGTAGATTTAGCAATATTTAGTTTACATTTAGCAGGTGCATCTTCTATTTTAGGTGCAATGAATTTTATTACAACAGTATTAAATATGAAGACAAAGCGATTTGAAATGCATAAAATTTCTTTATTTTCTTGAGCGATTTTTATTACAGCAATTTTATTATTATTATCTTTACCTGTTTTGGCAGGAGCTATTACAATGTTATTAACAGATAGAAATTTTAATACAAGTTTTTTTGATCCAGCAGGAGGAGGTGATCCGATTTTATATCAACATTTATTTTGATTTTTTGGTCACCCTGAAGTTTA
>3a39682e5084fe2ed9c7aec385d349ed
GGAACAGGATGAACTGTATATCCTCCATTATCAGGTATAATAGCTCACTCTGGAGGATCAATAGATTTAGCTATATTTAGTTTACATCTATCTGGTGTTTCTTCAATAGCAGGTTCAATTAATTTTATGACAACTATTATAAATATGAGAGTAAAAGGATTAACTATATATAGAATGCCTTTATTTATTTGAGCTGTTTTTTTAACAGCATTTTTATTAGTATTTTCTTTACCTGTTTTAGCAGGAGCTATTACTATGTTATTAACAGATCGTAATTTTAATACTACGTTTTTTGATCCAGCTGGTGGTGGTGATCCAATTTTATATCAACATTTATTTTGATTTTTTGGTCACCCTGAAGTTTA
>939e011f4f57aac6f6d9af66e73d24dd
GGAACTGGATGAACAGTATACCCACCGCTTTCCGACATACAAGCTCACTCGGGGGCAGCAATTGATTTAGCTATTTTTGCACTACATTTGGCGGGTTTAGCGTCACTATTAGGTTCTATTAATTTTATTTGTACTTTGTTAAATATGCGCGCTCGCGGGCTTTATTTACATCGTGTGCCCTTATTTTGTTGGGGTATTGGTATAGCTTCAATTCTTTTAGTTCTAACACTGCCGGTGTTAGCGGGCGCAATAACGATGTTATTAACAGACCGTAATTTTAATACAGCGTTTTTTAGCCCATCGGGTGGAGGTGACCCCGTACTTTATCAGCATTTATTTTGATTTTTTGGTCACCCTGAAGTTTA
>98efddd355493259f8defb5b32a4266f
GGTACTGGTTGAACTGTATACCCTCCTTTAAGTAGTGTGCAAGCACACTCAGGGCCTTCTGTTGATTTAGCGATATTTAGTTTACACTTAGCGGGAGCATCTTCTCTTTTAGGGGCTATCAATTTTATTACCACAATATTAAATATGCGTGCACCTGGTTTATCAATGCACCGTTTACCTTTAATGGTTTGAGCTGTGTTTATTACAGCAATTCTGTTATTATTGTCTTTACCAGTTTTAGCAGGGGCAATTACAATGTTGTTAACAGATCGAAACTTTAACACAACTTTTTTTGATCCTGCTGGAGGGGGGGACCCTCTATTATATCAGCATTTATTCTGATTTTTTGGTCACCCTGAAGTTTA
>d316291afa982006cd3e9a9cc068dca8
GGTACAGGTTGAACTGTTTATCCCCCATTAAGTAGTTATGGTCATAATTCTTCAGGAGTAGACTTAGCTATTTTTAGTCTGCATATTGCAGGAGTTTCTTCAATTGCGGGGTCTATAAATTTTATTACTACTATTATTAATATGAGATCTGACGGAAGTTATTTTTTAAGTTTACCGCTATTTTGTTGGGCAGTATTCATAACGGCTTGATTATTAGTACTTTCTTTACCGGTACTTGCGGGGGCTATTACTATGCTTTTAACGGACAGACAATTCCACACTCAATTTTATATTCCAGCAGGGGGAGGAGATCCTGTATTATTTCAACATTTATTTTGATTTTTTGGTCACCCTGAAGTTTA
>79f9e8beb0807b91546eac897f22f0ab
GGTACAGGTTGAACAGTTTATCCCCCTTTAGCTAGTATTCAAGCTCATTCTGGAGGATCAGTAGATTTAGCAATTTTTAGTTTACATTTAGCAGGAGTTTCATCATTGTTAGGGGCAATTAATTTTATTACTACTATTTTTAATATGAGATCTCCAGATTTAGAAATGCATAAAATACCTTTATTTGTTTGAGCTGTTTTAATTACTGCATTTTTATTATTATTATCATTACCTGTATTGGCAGGTGCTATTACTATGCTATTAACTGATAGAAATTTTAATACTACATTTTTTGATCCTGCAGGAGGAGGTGATCCTATTTTATATCAACATTTATTTTGATTTTTTGGTCACCCTGAAGTTTA
>734b3d8260dc2fcb031065b1a5a4ee19
GGTACAGGTTGAACAGTATATCCTCCTTTAGCTTCTATTGAATATCATTCAGGAGGTTCTGTAGATTTAGCTATATTTAGTTTACATTTAGCAGGGGCTTCTTCTGTTTTAGGTGCAATTAACTTTATTACTACAGTATTTAATATGCGTTCTCCAAATTTATATATGCATAGAATACCATTATTTGTTTGAGCTATTTTAATCACAGCTTTTTTATTATTATTATCATTACCTGTATTAGCAGGAGCAATAACAATGTTATTAACAGATAGAAATTTTAATACAACATTTTTTGATCCTGCTGGAGGTGGAGATCCAATATTATATCAACATTTATTTTGATTTTTTGGTCACCCTGAAGTTTA
>3264bb4bcf90b5f4486d6a65a795ab44
GGTACTGGTTGAACAGTTTATCCCCCGTTAGCTAGTATTCAAAGTCATTCAGGTGGAGCTGTAGATTTTGCAATTTTTAGTTTACATATAGCAGGTGCTTCTTCTTTATTAGGTGCAATTAATTTTATAACTACAATTATAAATATGAGAGCTCCTGGTTTAGCTATGTATAGATTACCTTTATTTGTATGAGCTGTCTTTATAACAGCAATATTATTATTATTATCTTTACCTGTTTTAGCAGGTGCTATAACTATGTTATTAACTGATAGAAATTTTAATACAACATTTTTTGATCCTTCTGGTGGAGGAGATCCTATTTTATATCAACATCTTTTTTGATTTTTTGGTCACCCTGAAGTTTA
>aff26ea34181c877350037834136bd31
GGAACTGGTTGAACAGTTTATCCCCCCCTTTCTAGAAATTTAGGACATTCTTCTTTAAGTGTTGATATAGTAATTTTTTCTTTACATTTAGCGGGGGCCAGTTCTATTATAGGGGGGATTAATTTTATTAGTACTGTTTCTAATATACGAAGAAAAGGTTTATCTTTAGAGCGAACTTCTCTTTATGTTTGGGGATTATTATTAACTACTATTTTATTAGTTTTAAGATTACCAGTTTTAGCGGGAGGTATTACTATGCTTTTAACTGATCGTAATATTAATACATCTTTTTTTGATCCTAGGGGTGGGGGAGATCCTATTTTATTTGAAACTTTATTTTGATTTTTTGGTCACCCTGAAGTTTA
>1eaacd2ec696b70819d8817003ebcc9e
GGTACTGGATGAACTGTATATCCCCCTTTATCAAGGATTTTAGGGCATAGAGGATCTTCCGTTGATTTTGCTATTTTTAGTCTTCATTTGGCGGGAGTTTCTTCAATTTTAGGTGGTATTAATTTTATAGTAACATTATGAAATACTCGAAGAGTTGAATTTAATTTTGAAAAAGTAAGTTTATTTGTGTGAAGAGTAATTATTACTGTTTTTTTATTAGTATTATCTTTACCAGTATTAGCAAGAGGAATTACAATACTTTTATTAGATCGAAATATTAGTACTTCTTTTTTTGATCCTATAGGAGGTGGAGATCCTATTTTATTTCAGCATTTGTTTTGGTTTTTTGGTCACCCTGAAGTTTA
>84db7b117bd422237c72f88c659b512f
GGTACTGGTTGAACTGTTTATCCTCCATTATCTAATATGGATTTTCATAATGGTGCTAGTGTAGATTTAGCTATTTTTAGTTTACATTTAGCTGGTGTAGCATCATTATTAGGTGCTATAAATTTTATAGTTACTATTTATAATATGAGATTAAAAAATATGACAATGATGGATCTTCCTTTATTTGTTTGGTCTGTTTTTGTTACTGCTTTTTTATTATTATTATCTTTACCTGTTTTAGCTGGAGGAATTACAATGCTATTAACAGATCGTAATTTTGGTACTTCTTTTTTTGATCCTAGTCAAGGAGGAGATCCAATTTTATTTCAACATTTATTTTGATTTTTTGGTCACCCTGAAGTTTA
>5be42da87b0e2574cda99c0d0e1204b1
GGAACTGGTTGAACTGTATATCCTCCTTTATCAAGTATAGTAGCTCATTCAGGTGGATCGGTAGATTTAGCTATATTTAGTTTGCATTTATCTGGTATATCCTCTATAGCAGGTAGTATAAATTTTATGACTACTATTATAAATATGAGAGTTAAAGGTTTAACATTATATAGAATGCCTTTATATATATGATCTTTATTTATAACAGCATTCTTATTAGTTTTTACATTACCTGTATTAGCTGGTGCTATAACTATGCTTTTAACAGATAGAAATTTTAACACAACTTTTTTTGATCCTGTAGGTGGTGGAGATCCTGTACTATACCAGCACTTATTTTGATTTTTTGGTCACCCTGAAGTTTA
>b47e1a27e87fff5417b65e7d3afdc9fd
GGTACTGGTTGAACAGTTTATCCCCCATTATCAGGTATAGCTTGTCATTCAGGAGGTTCCGTAGATTTAGCTATATTTAGTTTACACTTATCAGGAATTGCATCATTACTAGGTGCAATAAATTTTATCACGACTGTAATGAATATGAGAGTAAAAGGCTTGACATTTTCAAGGTTACCTTTATTTGTATGAGCAATATTAATAACAGCAGTATTATTACTACTATCATTGCCAGTATTGGCAGGAGGTATTACAATGTTGCTTACAGATCGTAATTTTAATACATCATTTTTTGATCCAGCAGCAGGTGGAGATCCTGTATTGTACCAACACTTATTTTGATTTTTTGGTCACCCTGAAGTTTA
>2395073c5a336eaec7764a5b4929e95b
GGAACAGGTTGAACTGTATATCCTCCATTATCAGGTATAATAGCTCACTCTGGAGGATCAATAGATTTAGCTATATTTAGTTTACATCTATCTGGTGTTTCTTCAATAGCAGGTTCAATTAATTTTATGACAACTATTATAAATATGAGAGTAAAAGGATTAACTATATATAGAATGCCTTTATTTATTTGAGCTGTTTTTTTAACAGCATTTTTATTAGTATTTTCTTTACCTGTTTTAGCAGGAGCTATTACTATGTTATTAACAGATCGTAATTTTAATACTACGTTTTTTGATCCAGCTGGTGGTGGTGATCCAATTTTATATCAACATTTATTTTGATTTTTTGGTCACCCTGAAGTTTA
>ce66a11019dc25359882633a2316a48a
GGTACTGGTTGAACAGTTTATCCACCTTTAAGTTCTATAGTTGCACACTCGGGAGGTAGTGTAGATTTAGCTATATTTTCTTTACATATAGCTGGTATATCTTCTATAGCGGGTAGTATAAATTTTATAACTACTATAATAAATATGAGAATAAAAGGAATGACTATTTATAGATTACCTCTATATATTTGAGCTTTATCTATTACAGCATTTTTATTAGTATTCACTTTACCTGTATTAGCTGGAGCAATAACTATGCTTTTAACAGATAGAAATTTTAATACATCTTTTTTTGATCCATCAGGAGGAGGAGATCCTATATTATTTCAACATCTATTTTGATTTTTTGGTCACCCTGAAGTTTA
>d5295db272d05c310107fe6e2caf91d2
[truncated: 3,477,472 more chars]
