# Supplementary material for: Environmental RNA as a Tool for Marine Community Biodiversity Assessments
Source: Sci Rep. 2022 Oct 22;12:17782. doi: 10.1038/s41598-022-22198-w (PMC9588027; doi:10.1038/s41598-022-22198-w)
Supplement: Supplementary file 4 — Supplementary Information. [file 41598_2022_22198_MOESM4_ESM.qzv]

Archive with 58 entries (58 files):
- 17cca31a-1607-434d-b612-8e8b20d85cdb/metadata.yaml
- 17cca31a-1607-434d-b612-8e8b20d85cdb/checksums.md5
- 17cca31a-1607-434d-b612-8e8b20d85cdb/VERSION
- 17cca31a-1607-434d-b612-8e8b20d85cdb/data/index.html
- 17cca31a-1607-434d-b612-8e8b20d85cdb/data/metadata.tsv
- 17cca31a-1607-434d-b612-8e8b20d85cdb/data/css/datatables.min.css
- 17cca31a-1607-434d-b612-8e8b20d85cdb/data/q2templateassets/fonts/glyphicons-halflings-regular.eot
- 17cca31a-1607-434d-b612-8e8b20d85cdb/data/q2templateassets/fonts/glyphicons-halflings-regular.woff
- 17cca31a-1607-434d-b612-8e8b20d85cdb/data/q2templateassets/fonts/glyphicons-halflings-regular.svg
- 17cca31a-1607-434d-b612-8e8b20d85cdb/data/q2templateassets/fonts/glyphicons-halflings-regular.ttf
- 17cca31a-1607-434d-b612-8e8b20d85cdb/data/q2templateassets/fonts/glyphicons-halflings-regular.woff2
- 17cca31a-1607-434d-b612-8e8b20d85cdb/data/q2templateassets/css/base-template.css
- 17cca31a-1607-434d-b612-8e8b20d85cdb/data/q2templateassets/css/tab-parent.css
- 17cca31a-1607-434d-b612-8e8b20d85cdb/data/q2templateassets/css/bootstrap.min.css
- 17cca31a-1607-434d-b612-8e8b20d85cdb/data/q2templateassets/css/normalize.css
- 17cca31a-1607-434d-b612-8e8b20d85cdb/data/q2templateassets/img/qiime2-rect-200.png
- 17cca31a-1607-434d-b612-8e8b20d85cdb/data/q2templateassets/js/child.js
- 17cca31a-1607-434d-b612-8e8b20d85cdb/data/q2templateassets/js/bootstrap.min.js
- 17cca31a-1607-434d-b612-8e8b20d85cdb/data/q2templateassets/js/parent.js
- 17cca31a-1607-434d-b612-8e8b20d85cdb/data/q2templateassets/js/jquery-3.2.0.min.js
- 17cca31a-1607-434d-b612-8e8b20d85cdb/data/js/datatables.min.js
- 17cca31a-1607-434d-b612-8e8b20d85cdb/provenance/metadata.yaml
- 17cca31a-1607-434d-b612-8e8b20d85cdb/provenance/citations.bib
- 17cca31a-1607-434d-b612-8e8b20d85cdb/provenance/VERSION
- 17cca31a-1607-434d-b612-8e8b20d85cdb/provenance/artifacts/0adb6533-0848-42bd-8f98-4a1e43961ace/metadata.yaml
- 17cca31a-1607-434d-b612-8e8b20d85cdb/provenance/artifacts/0adb6533-0848-42bd-8f98-4a1e43961ace/citations.bib
- 17cca31a-1607-434d-b612-8e8b20d85cdb/provenance/artifacts/0adb6533-0848-42bd-8f98-4a1e43961ace/VERSION
- 17cca31a-1607-434d-b612-8e8b20d85cdb/provenance/artifacts/0adb6533-0848-42bd-8f98-4a1e43961ace/action/action.yaml
- 17cca31a-1607-434d-b612-8e8b20d85cdb/provenance/artifacts/54acd943-d282-4b23-95b3-595f99246f90/metadata.yaml
- 17cca31a-1607-434d-b612-8e8b20d85cdb/provenance/artifacts/54acd943-d282-4b23-95b3-595f99246f90/citations.bib
- 17cca31a-1607-434d-b612-8e8b20d85cdb/provenance/artifacts/54acd943-d282-4b23-95b3-595f99246f90/VERSION
- 17cca31a-1607-434d-b612-8e8b20d85cdb/provenance/artifacts/54acd943-d282-4b23-95b3-595f99246f90/action/action.yaml
- 17cca31a-1607-434d-b612-8e8b20d85cdb/provenance/artifacts/41ac0a61-0379-4194-847c-c1e83762afcc/metadata.yaml
- 17cca31a-1607-434d-b612-8e8b20d85cdb/provenance/artifacts/41ac0a61-0379-4194-847c-c1e83762afcc/citations.bib
- 17cca31a-1607-434d-b612-8e8b20d85cdb/provenance/artifacts/41ac0a61-0379-4194-847c-c1e83762afcc/VERSION
- 17cca31a-1607-434d-b612-8e8b20d85cdb/provenance/artifacts/41ac0a61-0379-4194-847c-c1e83762afcc/action/action.yaml
- 17cca31a-1607-434d-b612-8e8b20d85cdb/provenance/artifacts/75c2b223-621f-4a38-b123-50e0a27c1aa3/metadata.yaml
- 17cca31a-1607-434d-b612-8e8b20d85cdb/provenance/artifacts/75c2b223-621f-4a38-b123-50e0a27c1aa3/citations.bib
- 17cca31a-1607-434d-b612-8e8b20d85cdb/provenance/artifacts/75c2b223-621f-4a38-b123-50e0a27c1aa3/VERSION
- 17cca31a-1607-434d-b612-8e8b20d85cdb/provenance/artifacts/75c2b223-621f-4a38-b123-50e0a27c1aa3/action/action.yaml
- 17cca31a-1607-434d-b612-8e8b20d85cdb/provenance/artifacts/7f8ce180-2f84-4a8b-9b27-3a5688ac83ac/metadata.yaml
- 17cca31a-1607-434d-b612-8e8b20d85cdb/provenance/artifacts/7f8ce180-2f84-4a8b-9b27-3a5688ac83ac/citations.bib
- 17cca31a-1607-434d-b612-8e8b20d85cdb/provenance/artifacts/7f8ce180-2f84-4a8b-9b27-3a5688ac83ac/VERSION
- 17cca31a-1607-434d-b612-8e8b20d85cdb/provenance/artifacts/7f8ce180-2f84-4a8b-9b27-3a5688ac83ac/action/action.yaml
- 17cca31a-1607-434d-b612-8e8b20d85cdb/provenance/artifacts/d73830fc-a9f9-424b-b7da-1bb8edcbf562/metadata.yaml
- 17cca31a-1607-434d-b612-8e8b20d85cdb/provenance/artifacts/d73830fc-a9f9-424b-b7da-1bb8edcbf562/citations.bib
- 17cca31a-1607-434d-b612-8e8b20d85cdb/provenance/artifacts/d73830fc-a9f9-424b-b7da-1bb8edcbf562/VERSION
- 17cca31a-1607-434d-b612-8e8b20d85cdb/provenance/artifacts/d73830fc-a9f9-424b-b7da-1bb8edcbf562/action/action.yaml
- 17cca31a-1607-434d-b612-8e8b20d85cdb/provenance/artifacts/14ef4280-36e7-4d3a-9c38-e07c8585b3cf/metadata.yaml
- 17cca31a-1607-434d-b612-8e8b20d85cdb/provenance/artifacts/14ef4280-36e7-4d3a-9c38-e07c8585b3cf/citations.bib
- 17cca31a-1607-434d-b612-8e8b20d85cdb/provenance/artifacts/14ef4280-36e7-4d3a-9c38-e07c8585b3cf/VERSION
- 17cca31a-1607-434d-b612-8e8b20d85cdb/provenance/artifacts/14ef4280-36e7-4d3a-9c38-e07c8585b3cf/action/action.yaml
- 17cca31a-1607-434d-b612-8e8b20d85cdb/provenance/artifacts/d96c7f0e-f053-4bbc-8f1c-0d60f20c6e46/metadata.yaml
- 17cca31a-1607-434d-b612-8e8b20d85cdb/provenance/artifacts/d96c7f0e-f053-4bbc-8f1c-0d60f20c6e46/citations.bib
- 17cca31a-1607-434d-b612-8e8b20d85cdb/provenance/artifacts/d96c7f0e-f053-4bbc-8f1c-0d60f20c6e46/VERSION
- 17cca31a-1607-434d-b612-8e8b20d85cdb/provenance/artifacts/d96c7f0e-f053-4bbc-8f1c-0d60f20c6e46/action/action.yaml
- 17cca31a-1607-434d-b612-8e8b20d85cdb/provenance/action/input.tsv
- 17cca31a-1607-434d-b612-8e8b20d85cdb/provenance/action/action.yaml
