# Supplementary material for: Environmental RNA as a Tool for Marine Community Biodiversity Assessments
Source: Sci Rep. 2022 Oct 22;12:17782. doi: 10.1038/s41598-022-22198-w (PMC9588027; doi:10.1038/s41598-022-22198-w)
Supplement: Supplementary file 4 — Supplementary Information. [file 41598_2022_22198_MOESM4_ESM.qzv › 17cca31a-1607-434d-b612-8e8b20d85cdb/checksums.md5]

5a7118c14fd1bacc957ddf01e61491b7  VERSION
2812c4eaccc0499fd929c85a610bf028  metadata.yaml
931bcbe93a892539e5936d02b0c49731  data/index.html
f9a23efda4d280a1fe228d5949946a53  data/metadata.tsv
5839d398fb3534adef04e19610a88d28  data/css/datatables.min.css
7e3b4abc401e4893c8903205fe44ef5f  data/js/datatables.min.js
5c5004d21ce8f17e4b0aa5cee03631f1  data/q2templateassets/css/base-template.css
e3e8b38fed66211f84a6d5ddb8e0f876  data/q2templateassets/css/bootstrap.min.css
be7f3425b44480dcf3aab3408f632f37  data/q2templateassets/css/normalize.css
0893e573eb42bc294a478a3e187fa80b  data/q2templateassets/css/tab-parent.css
f4769f9bdb7466be65088239c12046d1  data/q2templateassets/fonts/glyphicons-halflings-regular.eot
89889688147bd7575d6327160d64e760  data/q2templateassets/fonts/glyphicons-halflings-regular.svg
e18bbf611f2a2e43afc071aa2f4e1512  data/q2templateassets/fonts/glyphicons-halflings-regular.ttf
fa2772327f55d8198301fdb8bcfc8158  data/q2templateassets/fonts/glyphicons-halflings-regular.woff
448c34a56d699c29117adc64c43affeb  data/q2templateassets/fonts/glyphicons-halflings-regular.woff2
91a940675401d7263fd5da9360f20881  data/q2templateassets/img/qiime2-rect-200.png
5869c96cc8f19086aee625d670d741f9  data/q2templateassets/js/bootstrap.min.js
794b5307794fec58b12f1ab690cedee1  data/q2templateassets/js/child.js
d4162c9d7e520a5de05001be6e741899  data/q2templateassets/js/jquery-3.2.0.min.js
bc1efc8406af887ba7ed6fccbe229a81  data/q2templateassets/js/parent.js
5a7118c14fd1bacc957ddf01e61491b7  provenance/VERSION
dd314fe0805a227d89c1440de1f09c06  provenance/citations.bib
2812c4eaccc0499fd929c85a610bf028  provenance/metadata.yaml
a7bc74d47fa8a5559b3ab1ad355a62e1  provenance/action/action.yaml
f9a23efda4d280a1fe228d5949946a53  provenance/action/input.tsv
5a7118c14fd1bacc957ddf01e61491b7  provenance/artifacts/0adb6533-0848-42bd-8f98-4a1e43961ace/VERSION
ece73e14e6fe53cfca17ed390e7c8af5  provenance/artifacts/0adb6533-0848-42bd-8f98-4a1e43961ace/citations.bib
947753b775562bf9e667aeb61aa340aa  provenance/artifacts/0adb6533-0848-42bd-8f98-4a1e43961ace/metadata.yaml
ca30a70a93b3e6622f3a4ca39c0ff40d  provenance/artifacts/0adb6533-0848-42bd-8f98-4a1e43961ace/action/action.yaml
929cb100f5d743af9845be7d7630ed2c  provenance/artifacts/14ef4280-36e7-4d3a-9c38-e07c8585b3cf/VERSION
3d182892ae40bfdf2395b80cb2dac6b9  provenance/artifacts/14ef4280-36e7-4d3a-9c38-e07c8585b3cf/citations.bib
73ee08f4185c7f5f0ab1ab0c4d5c15a7  provenance/artifacts/14ef4280-36e7-4d3a-9c38-e07c8585b3cf/metadata.yaml
a5a636914aa6043e80af6c02f87863f4  provenance/artifacts/14ef4280-36e7-4d3a-9c38-e07c8585b3cf/action/action.yaml
929cb100f5d743af9845be7d7630ed2c  provenance/artifacts/41ac0a61-0379-4194-847c-c1e83762afcc/VERSION
038a66e3b60da467d959a1b17b7ab16e  provenance/artifacts/41ac0a61-0379-4194-847c-c1e83762afcc/citations.bib
84ec758527a5fe0b305021645e3c3064  provenance/artifacts/41ac0a61-0379-4194-847c-c1e83762afcc/metadata.yaml
18f25dc9be22b4d19043ac084190d447  provenance/artifacts/41ac0a61-0379-4194-847c-c1e83762afcc/action/action.yaml
5a7118c14fd1bacc957ddf01e61491b7  provenance/artifacts/54acd943-d282-4b23-95b3-595f99246f90/VERSION
3aae67ce16a195b980b030bb0db9079a  provenance/artifacts/54acd943-d282-4b23-95b3-595f99246f90/citations.bib
96bbae36567f3a857f025f6f9ea53b98  provenance/artifacts/54acd943-d282-4b23-95b3-595f99246f90/metadata.yaml
3625b57ff902149ed38932541a84d155  provenance/artifacts/54acd943-d282-4b23-95b3-595f99246f90/action/action.yaml
929cb100f5d743af9845be7d7630ed2c  provenance/artifacts/75c2b223-621f-4a38-b123-50e0a27c1aa3/VERSION
836efddbcb73fcc57237e7c760e580f7  provenance/artifacts/75c2b223-621f-4a38-b123-50e0a27c1aa3/citations.bib
eb7ecd765acf579ff97d4ad61784c581  provenance/artifacts/75c2b223-621f-4a38-b123-50e0a27c1aa3/metadata.yaml
fef5d2cc9318f4306cd5be558df3ae6d  provenance/artifacts/75c2b223-621f-4a38-b123-50e0a27c1aa3/action/action.yaml
5a7118c14fd1bacc957ddf01e61491b7  provenance/artifacts/7f8ce180-2f84-4a8b-9b27-3a5688ac83ac/VERSION
293c8e83cf1e9f82ffb6d4536e3eeb6c  provenance/artifacts/7f8ce180-2f84-4a8b-9b27-3a5688ac83ac/citations.bib
a7ab0817806a7d5f63b7ad8265c8d6fd  provenance/artifacts/7f8ce180-2f84-4a8b-9b27-3a5688ac83ac/metadata.yaml
e3f799172c51dfd0d2190b62cede1d01  provenance/artifacts/7f8ce180-2f84-4a8b-9b27-3a5688ac83ac/action/action.yaml
929cb100f5d743af9845be7d7630ed2c  provenance/artifacts/d73830fc-a9f9-424b-b7da-1bb8edcbf562/VERSION
3d182892ae40bfdf2395b80cb2dac6b9  provenance/artifacts/d73830fc-a9f9-424b-b7da-1bb8edcbf562/citations.bib
3fdd1e234c93cdf95576e91f869d9634  provenance/artifacts/d73830fc-a9f9-424b-b7da-1bb8edcbf562/metadata.yaml
a3184581b70df78dd6d5baeea6a7ddd7  provenance/artifacts/d73830fc-a9f9-424b-b7da-1bb8edcbf562/action/action.yaml
5a7118c14fd1bacc957ddf01e61491b7  provenance/artifacts/d96c7f0e-f053-4bbc-8f1c-0d60f20c6e46/VERSION
dd314fe0805a227d89c1440de1f09c06  provenance/artifacts/d96c7f0e-f053-4bbc-8f1c-0d60f20c6e46/citations.bib
9c37b3986977962f5307bbf913f11f7e  provenance/artifacts/d96c7f0e-f053-4bbc-8f1c-0d60f20c6e46/metadata.yaml
d8f8c02ff5b321e827e5d677748b7417  provenance/artifacts/d96c7f0e-f053-4bbc-8f1c-0d60f20c6e46/action/action.yaml
