# Supplementary material for: Environmental RNA as a Tool for Marine Community Biodiversity Assessments
Source: Sci Rep. 2022 Oct 22;12:17782. doi: 10.1038/s41598-022-22198-w (PMC9588027; doi:10.1038/s41598-022-22198-w)
Supplement: Supplementary file 4 — Supplementary Information. [file 41598_2022_22198_MOESM4_ESM.qzv › 17cca31a-1607-434d-b612-8e8b20d85cdb/data/metadata.tsv]

Feature ID	Taxon	Confidence
#q2:types	categorical	categorical
a4b1e64cf2a205f6abba79ca0633d204	D_0__Eukaryota;D_1__Opisthokonta;D_2__Holozoa;D_3__Metazoa (Animalia);D_4__Eumetazoa;D_5__Bilateria;D_6__Nematoda;D_7__Chromadorea;D_8__Monhysterida;Ambiguous_taxa;D_10__;D_11__;D_12__;D_13__;D_14__	0.9767354602409365
6a5f4bbb667fd523218c35075be5eb9c	D_0__Eukaryota;D_1__Opisthokonta;D_2__Holozoa;D_3__Metazoa (Animalia);D_4__Eumetazoa;D_5__Bilateria;D_6__Nematoda;D_7__Chromadorea;D_8__Chromadorida;D_9__Ptycholaimellus sp. 1092;D_10__;D_11__;D_12__;D_13__;D_14__	0.8432410272658952
1a4c7e2ec0041dc6d554bc9a6e7b2f88	D_0__Eukaryota;D_1__Opisthokonta;D_2__Holozoa;D_3__Metazoa (Animalia);D_4__Eumetazoa;D_5__Bilateria;D_6__Nematoda;D_7__Chromadorea;D_8__Monhysterida;Ambiguous_taxa;D_10__;D_11__;D_12__;D_13__;D_14__	0.9795122785243778
99a655e179c61a74a9b7adc2c81a0363	D_0__Eukaryota;D_1__Opisthokonta;D_2__Holozoa;D_3__Metazoa (Animalia);D_4__Eumetazoa;D_5__Bilateria;D_6__Nematoda;D_7__Chromadorea;D_8__Chromadorida;D_9__Ptycholaimellus sp. 1092;D_10__;D_11__;D_12__;D_13__;D_14__	0.8244238373808046
dddd73dd7c1976a5b256996e53ce8b7c	D_0__Eukaryota;D_1__Opisthokonta;D_2__Holozoa;D_3__Metazoa (Animalia);D_4__Eumetazoa;D_5__Bilateria;D_6__Nematoda;D_7__Chromadorea;D_8__Monhysterida;Ambiguous_taxa;D_10__;D_11__;D_12__;D_13__;D_14__	0.9767397943700209
7dc2ece0d920e4825dc099955b7e1be3	D_0__Eukaryota;D_1__Opisthokonta;D_2__Holozoa;D_3__Metazoa (Animalia);D_4__Eumetazoa;D_5__Bilateria;D_6__Nematoda;D_7__Chromadorea;D_8__Monhysterida;Ambiguous_taxa;D_10__;D_11__;D_12__;D_13__;D_14__	0.9781842829935536
44eb8c2e4a571c0203762250b1f33e19	D_0__Eukaryota;D_1__Opisthokonta;D_2__Holozoa;D_3__Metazoa (Animalia);D_4__Eumetazoa;D_5__Bilateria;D_6__Nematoda;D_7__Chromadorea;D_8__Monhysterida;Ambiguous_taxa;D_10__;D_11__;D_12__;D_13__;D_14__	0.9755445349866966
28a27c52e2ef6607a163e0b80bb93f34	D_0__Eukaryota;D_1__Opisthokonta;D_2__Holozoa;D_3__Metazoa (Animalia);D_4__Eumetazoa;D_5__Bilateria;D_6__Nematoda;D_7__Chromadorea;D_8__Chromadorida;D_9__Ptycholaimellus sp. 1092;D_10__;D_11__;D_12__;D_13__;D_14__	0.8289331269500669
54f974f2010437584b060d172c2cf307	D_0__Eukaryota;D_1__Opisthokonta;D_2__Holozoa;D_3__Metazoa (Animalia);D_4__Eumetazoa;D_5__Bilateria;D_6__Nematoda;D_7__Chromadorea;D_8__Chromadorida;D_9__Ptycholaimellus sp. 1092;D_10__;D_11__;D_12__;D_13__;D_14__	0.8432490438145318
270f70f8b637f21e6248f83d7911b876	D_0__Eukaryota;D_1__Opisthokonta;D_2__Holozoa;D_3__Metazoa (Animalia);D_4__Eumetazoa;D_5__Bilateria;D_6__Nematoda;D_7__Chromadorea;D_8__Chromadorida;D_9__Ptycholaimellus sp. 1092;D_10__;D_11__;D_12__;D_13__;D_14__	0.8455892725351909
3f7b006cdcb41f8e72fc016ff668082f	D_0__Eukaryota;D_1__Opisthokonta;D_2__Holozoa;D_3__Metazoa (Animalia);D_4__Eumetazoa;D_5__Bilateria;D_6__Arthropoda;D_7__Crustacea;D_8__Ostracoda;D_9__Myodocopa;D_10__Myodocopida;D_11__Parasterope pollex;D_12__;D_13__;D_14__	0.9992597763651384
de17ebe7a9d0bdfe580a0433939c0cfb	D_0__Eukaryota;D_1__Opisthokonta;D_2__Holozoa;D_3__Metazoa (Animalia);D_4__Eumetazoa;D_5__Bilateria;D_6__Nematoda;D_7__Chromadorea;D_8__Monhysterida;Ambiguous_taxa;D_10__;D_11__;D_12__;D_13__;D_14__	0.9645332061769486
9b7868a3cbd780cf17c5074bafa41acc	D_0__Eukaryota;D_1__Opisthokonta;D_2__Holozoa;D_3__Metazoa (Animalia);D_4__Eumetazoa;D_5__Bilateria;D_6__Nematoda;D_7__Chromadorea;D_8__Chromadorida;D_9__Ptycholaimellus sp. 1092;D_10__;D_11__;D_12__;D_13__;D_14__	0.8577068888049303
b373ccd973c1bfc92f6fd1ea3f61461d	D_0__Eukaryota;D_1__Opisthokonta;D_2__Holozoa;D_3__Metazoa (Animalia);D_4__Eumetazoa;D_5__Bilateria;D_6__Arthropoda;D_7__Crustacea;D_8__Ostracoda;D_9__Myodocopa;D_10__Myodocopida;D_11__Parasterope pollex;D_12__;D_13__;D_14__	0.999196464619402
5dc1b52af83dd41085f2d100e5de2a15	D_0__Eukaryota;D_1__Opisthokonta;D_2__Holozoa;D_3__Metazoa (Animalia);D_4__Eumetazoa;D_5__Bilateria;D_6__Arthropoda;D_7__Crustacea;D_8__Ostracoda;D_9__Myodocopa;D_10__Myodocopida;D_11__Parasterope pollex;D_12__;D_13__;D_14__	0.9992606012740446
6db0e64343e28676b1651ba1df1e45d7	D_0__Eukaryota;D_1__Opisthokonta;D_2__Holozoa;D_3__Metazoa (Animalia);D_4__Eumetazoa;D_5__Bilateria;D_6__Arthropoda;D_7__Crustacea;D_8__Maxillopoda;D_9__Copepoda;D_10__Harpacticoida;Ambiguous_taxa;D_12__;D_13__;D_14__	0.9511312982583446
692f15ecb009327937a4ad1f8400a223	D_0__Eukaryota;D_1__Opisthokonta;D_2__Holozoa;D_3__Metazoa (Animalia);D_4__Eumetazoa;D_5__Bilateria;D_6__Arthropoda;D_7__Crustacea;D_8__Maxillopoda;D_9__Copepoda;D_10__Harpacticoida;Ambiguous_taxa;D_12__;D_13__;D_14__	0.9533344217271942
775288f477a1e8fd300f9786294afbab	D_0__Eukaryota;D_1__Opisthokonta;D_2__Holozoa;D_3__Metazoa (Animalia);D_4__Eumetazoa;D_5__Bilateria;D_6__Arthropoda;D_7__Crustacea;D_8__Ostracoda;D_9__Podocopa;D_10__Podocopida	0.99997253155935
f43711d1343c5b0bbd6d6d485cc91769	D_0__Eukaryota;D_1__Opisthokonta;D_2__Holozoa;D_3__Metazoa (Animalia);D_4__Eumetazoa;D_5__Bilateria;D_6__Nematoda;D_7__Chromadorea;D_8__Monhysterida;Ambiguous_taxa;D_10__;D_11__;D_12__;D_13__;D_14__	0.9997522540039355
51054808c2bbddeb984b5cb5f5b9be09	D_0__Eukaryota;D_1__Opisthokonta;D_2__Holozoa;D_3__Metazoa (Animalia);D_4__Eumetazoa;D_5__Bilateria;D_6__Arthropoda;D_7__Crustacea;D_8__Maxillopoda;D_9__Copepoda;D_10__Harpacticoida;D_11__Stenhelia sp. Greenland-RJH-2007;D_12__;D_13__;D_14__	0.9999993095004068
f295b6cba3b5dbc50138d2fe369f81ae	D_0__Eukaryota;D_1__Opisthokonta;D_2__Holozoa;D_3__Metazoa (Animalia);D_4__Eumetazoa;D_5__Bilateria;D_6__Arthropoda;D_7__Crustacea;D_8__Maxillopoda;D_9__Copepoda;D_10__Harpacticoida	0.9537976540246338
37ba076b59961a583435b2e42f179c84	D_0__Eukaryota;D_1__Opisthokonta;D_2__Holozoa;D_3__Metazoa (Animalia);D_4__Eumetazoa;D_5__Bilateria;D_6__Arthropoda;D_7__Crustacea;D_8__Maxillopoda;D_9__Copepoda	0.9999812539387691
6688ff044a35dfd83f6cbcbde939af73	D_0__Eukaryota;D_1__Opisthokonta;D_2__Holozoa;D_3__Metazoa (Animalia);D_4__Eumetazoa;D_5__Bilateria	0.9979902106977047
647879cf8e97f33e1c99e4e7451322aa	D_0__Eukaryota;D_1__Opisthokonta;D_2__Holozoa;D_3__Metazoa (Animalia);D_4__Eumetazoa;D_5__Bilateria;D_6__Arthropoda;D_7__Crustacea;D_8__Maxillopoda;D_9__Copepoda	0.9999824013360219
4350c966675d467b10ba1a2bb26e3b5c	D_0__Eukaryota;D_1__Opisthokonta;D_2__Holozoa;D_3__Metazoa (Animalia);D_4__Eumetazoa;D_5__Bilateria;D_6__Nematoda;D_7__Chromadorea;D_8__Monhysterida;Ambiguous_taxa;D_10__;D_11__;D_12__;D_13__;D_14__	0.9999932303394764
38e21caff3d5e1bb58cc73e8056021e5	D_0__Eukaryota;D_1__Opisthokonta;D_2__Holozoa;D_3__Metazoa (Animalia);D_4__Eumetazoa;D_5__Bilateria;D_6__Arthropoda;D_7__Crustacea;D_8__Maxillopoda;D_9__Copepoda;D_10__Cyclopoida;D_11__Cyclopina gracilis;D_12__;D_13__;D_14__	0.9884870915387028
f97ce95ec2d18061c8b5e316e11f4e5e	D_0__Eukaryota;D_1__Opisthokonta;D_2__Holozoa;D_3__Metazoa (Animalia);D_4__Eumetazoa;D_5__Bilateria;D_6__Nematoda;D_7__Chromadorea;D_8__Chromadorida;D_9__Ptycholaimellus sp. 1092;D_10__;D_11__;D_12__;D_13__;D_14__	0.9784526939033333
c829f504475ab66b9ac11ce6398da874	D_0__Eukaryota;D_1__Opisthokonta;D_2__Holozoa;D_3__Metazoa (Animalia);D_4__Eumetazoa;D_5__Bilateria;D_6__Arthropoda;D_7__Crustacea;D_8__Maxillopoda;D_9__Copepoda;D_10__Harpacticoida	0.9836041639291846
248ea67a34f39d2469268b0fe2277047	D_0__Eukaryota;D_1__Opisthokonta;D_2__Holozoa;D_3__Metazoa (Animalia);D_4__Eumetazoa;D_5__Bilateria;D_6__Nematoda;D_7__Chromadorea;D_8__Monhysterida;Ambiguous_taxa;D_10__;D_11__;D_12__;D_13__;D_14__	0.946218245006291
d1cd64fe5aa3ad3eaef1dcd33ac0409f	D_0__Eukaryota;D_1__Opisthokonta;D_2__Holozoa;D_3__Metazoa (Animalia);D_4__Eumetazoa;D_5__Bilateria;D_6__Arthropoda;D_7__Crustacea;D_8__Maxillopoda;D_9__Copepoda;D_10__Cyclopoida	0.9968995824871142
53532ad93d4ec9e59dd7ede33c0e085f	D_0__Eukaryota;D_1__Opisthokonta;D_2__Holozoa;D_3__Metazoa (Animalia);D_4__Eumetazoa;D_5__Bilateria;D_6__Nematoda;D_7__Chromadorea;D_8__Chromadorida;D_9__Ptycholaimellus sp. 1092;D_10__;D_11__;D_12__;D_13__;D_14__	0.9749819942452566
4af8f73bbf3f5dec0eb3bfaf9864d99b	D_0__Eukaryota;D_1__Opisthokonta;D_2__Holozoa;D_3__Metazoa (Animalia);D_4__Eumetazoa;D_5__Bilateria;D_6__Arthropoda;D_7__Crustacea;D_8__Ostracoda;D_9__Podocopa;D_10__Podocopida	0.9999998005332087
3f41554716251cf06a64139188d89efa	D_0__Eukaryota;D_1__Opisthokonta;D_2__Holozoa;D_3__Metazoa (Animalia);D_4__Eumetazoa;D_5__Bilateria;D_6__Nematoda;D_7__Chromadorea;D_8__Monhysterida;D_9__Sabatieria pulchra;D_10__;D_11__;D_12__;D_13__;D_14__	0.9906064786827921
9cc36e3e137d49891320d4cd65b70388	D_0__Eukaryota;D_1__SAR;D_2__Alveolata;D_3__Ciliophora;D_4__Intramacronucleata;D_5__Spirotrichea;D_6__Hypotrichia;D_7__Spirotrachelostyla	0.7072278910414249
819ed48f12b6978c1593cfda6339fa9e	D_0__Eukaryota;D_1__Opisthokonta;D_2__Holozoa;D_3__Metazoa (Animalia);D_4__Eumetazoa;D_5__Bilateria;D_6__Arthropoda;D_7__Crustacea;D_8__Ostracoda;D_9__Myodocopa;D_10__Myodocopida;D_11__Eusarsiella sp. Belize;D_12__;D_13__;D_14__	0.9474017883331621
56ac3eaed790271480a51d01a8401d32	D_0__Eukaryota;D_1__Opisthokonta;D_2__Holozoa;D_3__Metazoa (Animalia);D_4__Eumetazoa;D_5__Bilateria;D_6__Arthropoda;D_7__Crustacea;D_8__Maxillopoda;D_9__Copepoda;D_10__Harpacticoida;D_11__Typhlamphiascus typhlops;D_12__;D_13__;D_14__	0.8865726364113853
f276bef7527da30cd55a64707796c289	D_0__Eukaryota;D_1__Opisthokonta;D_2__Holozoa;D_3__Metazoa (Animalia);D_4__Eumetazoa;D_5__Bilateria;D_6__Nematoda;D_7__Chromadorea;D_8__Monhysterida;Ambiguous_taxa;D_10__;D_11__;D_12__;D_13__;D_14__	0.9960404475358873
556d91a898a0ad2e8f9c9949c51a62bd	D_0__Eukaryota;D_1__Opisthokonta;D_2__Holozoa;D_3__Metazoa (Animalia);D_4__Eumetazoa;D_5__Bilateria;D_6__Nematoda;D_7__Chromadorea;D_8__Monhysterida	0.9757385223870075
b69015a667b3d76fc3ee49d5a2c79275	D_0__Eukaryota;D_1__Opisthokonta;D_2__Holozoa;D_3__Metazoa (Animalia);D_4__Eumetazoa;D_5__Bilateria;D_6__Arthropoda;D_7__Crustacea;D_8__Maxillopoda;D_9__Copepoda;D_10__Harpacticoida	0.9612870423451018
d4f74fa7df090bb8aee3a5490e389532	D_0__Eukaryota;D_1__Opisthokonta;D_2__Holozoa;D_3__Metazoa (Animalia);D_4__Eumetazoa;D_5__Bilateria;D_6__Nematoda;D_7__Chromadorea;D_8__Monhysterida;Ambiguous_taxa;D_10__;D_11__;D_12__;D_13__;D_14__	0.9964818307218881
137bd3f96ad059fa7a619c326dded92d	D_0__Eukaryota;D_1__Opisthokonta;D_2__Holozoa;D_3__Metazoa (Animalia);D_4__Eumetazoa;D_5__Bilateria;D_6__Arthropoda;D_7__Crustacea;D_8__Ostracoda;D_9__Myodocopa;D_10__Myodocopida;D_11__Eusarsiella sp. Belize;D_12__;D_13__;D_14__	0.9473996842414687
5b18a17868f4ee25b370ce4bdda1833b	D_0__Eukaryota;D_1__Opisthokonta;D_2__Holozoa;D_3__Metazoa (Animalia);D_4__Eumetazoa;D_5__Bilateria;D_6__Arthropoda;D_7__Crustacea;D_8__Maxillopoda;D_9__Copepoda;D_10__Harpacticoida;D_11__Typhlamphiascus typhlops;D_12__;D_13__;D_14__	0.879102777825551
a3db8e287dcab5ea47c9b0bd1acbdf6b	D_0__Eukaryota;D_1__Opisthokonta;D_2__Holozoa;D_3__Metazoa (Animalia);D_4__Eumetazoa;D_5__Bilateria;D_6__Annelida;D_7__Polychaeta;D_8__Scolecida;D_9__Spionida;D_10__Aurospio foodbancsia;D_11__;D_12__;D_13__;D_14__	0.8686245787416066
7ce0ca26b0de4bf598d26325f2fd8ee5	D_0__Eukaryota;D_1__Opisthokonta;D_2__Holozoa;D_3__Metazoa (Animalia);D_4__Eumetazoa;D_5__Bilateria;D_6__Nematoda;D_7__Chromadorea;D_8__Monhysterida;D_9__Dorylaimopsis punctata;D_10__;D_11__;D_12__;D_13__;D_14__	0.9824953014472814
31d2a44c4abda565cae4bb7d5061e73c	D_0__Eukaryota;D_1__Opisthokonta;D_2__Holozoa;D_3__Metazoa (Animalia);D_4__Eumetazoa;D_5__Bilateria;D_6__Arthropoda;D_7__Crustacea;D_8__Maxillopoda;D_9__Copepoda;D_10__Harpacticoida;D_11__Harpacticus sp. France_RJH_2007;D_12__;D_13__;D_14__	0.9813856808768128
b732351809d1d6ab18aaf96b863d0a8d	D_0__Eukaryota;D_1__SAR;D_2__Alveolata;D_3__Ciliophora;D_4__Intramacronucleata;D_5__Spirotrichea;D_6__Hypotrichia	0.9943400631582041
4226f55236d70929743a541eedbec691	D_0__Eukaryota;D_1__Opisthokonta;D_2__Holozoa;D_3__Metazoa (Animalia);D_4__Eumetazoa;D_5__Bilateria;D_6__Arthropoda;D_7__Crustacea;D_8__Maxillopoda;D_9__Copepoda;D_10__Harpacticoida	0.9612282827822898
a1a4179e2268007744705ca95c87a9ee	D_0__Eukaryota;D_1__Opisthokonta;D_2__Holozoa;D_3__Metazoa (Animalia);D_4__Eumetazoa;D_5__Bilateria;D_6__Arthropoda;D_7__Crustacea;D_8__Maxillopoda;D_9__Copepoda;D_10__Harpacticoida	0.9625538714471119
e5ea28d7bf78a1046b443173fb5f60a0	D_0__Eukaryota;D_1__Opisthokonta;D_2__Holozoa;D_3__Metazoa (Animalia);D_4__Eumetazoa;D_5__Bilateria;D_6__Arthropoda;D_7__Crustacea;D_8__Ostracoda;D_9__Myodocopa;D_10__Myodocopida;D_11__Eusarsiella sp. Belize;D_12__;D_13__;D_14__	0.9474017884890951
fa5b09830cee9da5304362ff979810aa	D_0__Eukaryota;D_1__Opisthokonta;D_2__Holozoa;D_3__Metazoa (Animalia);D_4__Eumetazoa;D_5__Bilateria;D_6__Nematoda;D_7__Chromadorea;D_8__Chromadorida;D_9__cf. Dichromadora sp. 2 JH-2014;D_10__;D_11__;D_12__;D_13__;D_14__	0.9863605943488595
22cd300c2f87e3b1cad547f7bca82eb0	D_0__Eukaryota;D_1__Opisthokonta;D_2__Holozoa;D_3__Metazoa (Animalia);D_4__Eumetazoa;D_5__Bilateria;D_6__Nematoda;D_7__Chromadorea;D_8__Monhysterida;D_9__Dorylaimopsis punctata;D_10__;D_11__;D_12__;D_13__;D_14__	0.9821584135776026
ce86760aeb06905a6d156b861907b6ea	D_0__Eukaryota;D_1__Opisthokonta;D_2__Holozoa;D_3__Metazoa (Animalia);D_4__Eumetazoa;D_5__Bilateria;D_6__Arthropoda;D_7__Crustacea;D_8__Ostracoda;D_9__Podocopa;D_10__Podocopida	0.9999998605695524
2a1d191a862447a423fececfd04e6b1d	D_0__Eukaryota;D_1__Opisthokonta;D_2__Holozoa;D_3__Metazoa (Animalia);D_4__Eumetazoa;D_5__Bilateria;D_6__Nematoda;D_7__Chromadorea;D_8__Monhysterida;D_9__Dorylaimopsis punctata;D_10__;D_11__;D_12__;D_13__;D_14__	0.9824953014494595
aaa69c5802a63e76ae4a1b779d34fc56	D_0__Eukaryota;D_1__Archaeplastida;D_2__Chloroplastida;D_3__Chlorophyta;D_4__Chlorodendrophyceae;D_5__Chlorodendrales;D_6__Tetraselmis;Ambiguous_taxa;D_8__;D_9__;D_10__;D_11__;D_12__;D_13__;D_14__	0.9953256799035104
3c0f6bde60dc2320772c4d67ace000d7	D_0__Eukaryota;D_1__Opisthokonta;D_2__Holozoa;D_3__Metazoa (Animalia);D_4__Eumetazoa;D_5__Bilateria;D_6__Nematoda;D_7__Chromadorea;D_8__Chromadorida;D_9__cf. Dichromadora sp. 2 JH-2014;D_10__;D_11__;D_12__;D_13__;D_14__	0.732441309448076
3f2125580db0f6506acdb2d9cad7fba1	D_0__Eukaryota;D_1__SAR;D_2__Alveolata;D_3__Ciliophora;D_4__Intramacronucleata;D_5__Litostomatea;D_6__Haptoria;D_7__Epiphyllum;D_8__uncultured eukaryote;D_9__;D_10__;D_11__;D_12__;D_13__;D_14__	0.9351017290472369
e5bf65e06f8390e53e84d76f76647802	D_0__Eukaryota;D_1__Opisthokonta;D_2__Holozoa;D_3__Metazoa (Animalia);D_4__Eumetazoa;D_5__Bilateria;D_6__Arthropoda;D_7__Crustacea;D_8__Ostracoda;D_9__Podocopa;D_10__Podocopida	0.9999998340461643
d52cf83020f5d37579fc79cd8fb41d49	D_0__Eukaryota;D_1__Opisthokonta;D_2__Holozoa;D_3__Metazoa (Animalia);D_4__Eumetazoa;D_5__Bilateria;D_6__Nematoda;D_7__Chromadorea;D_8__Chromadorida;D_9__Ptycholaimellus sp. 1092;D_10__;D_11__;D_12__;D_13__;D_14__	0.9985715741790423
6f7bbddfbe3d56f730f3ce4d667ecb54	D_0__Eukaryota;D_1__Opisthokonta;D_2__Holozoa;D_3__Metazoa (Animalia);D_4__Eumetazoa;D_5__Bilateria;D_6__Nematoda;D_7__Chromadorea;D_8__Chromadorida	0.9999999952935416
6f0319e3982bc576efa085973affaa9f	D_0__Eukaryota;D_1__SAR;D_2__Alveolata;D_3__Ciliophora;D_4__Intramacronucleata;D_5__Litostomatea;D_6__Haptoria;D_7__Epiphyllum;D_8__uncultured eukaryote;D_9__;D_10__;D_11__;D_12__;D_13__;D_14__	0.9351989881757199
8dd25d0eb95d87de4abc1b1a11c1849a	D_0__Eukaryota;D_1__Opisthokonta;D_2__Holozoa;D_3__Metazoa (Animalia);D_4__Eumetazoa;D_5__Bilateria;D_6__Nematoda;D_7__Chromadorea;D_8__Chromadorida;D_9__Ptycholaimellus sp. 1092;D_10__;D_11__;D_12__;D_13__;D_14__	0.998793916436774
e7aeef588be85f22b4c1808c4b4a0189	D_0__Eukaryota;D_1__SAR;D_2__Alveolata;D_3__Ciliophora;D_4__Intramacronucleata;D_5__Conthreep;D_6__Prostomatea;D_7__Cryptocaryon;D_8__uncultured eukaryote;D_9__;D_10__;D_11__;D_12__;D_13__;D_14__	0.8187917502910907
0dd30134d3a6ce1fc23d8342b1b285c1	D_0__Eukaryota;D_1__Opisthokonta;D_2__Holozoa;D_3__Metazoa (Animalia);D_4__Eumetazoa;D_5__Bilateria;D_6__Annelida;D_7__Polychaeta;D_8__Palpata;D_9__Eunicida;D_10__Lumbrineris latreilli;D_11__;D_12__;D_13__;D_14__	0.965865372541365
e2f4bb4cfec65445eca38f6718228635	D_0__Eukaryota;D_1__Archaeplastida;D_2__Chloroplastida;D_3__Chlorophyta;D_4__Chlorodendrophyceae;D_5__Chlorodendrales;D_6__Tetraselmis;Ambiguous_taxa;D_8__;D_9__;D_10__;D_11__;D_12__;D_13__;D_14__	0.9960261837312777
f94b47ffa8d570bff62c565a83f28ed9	D_0__Eukaryota;D_1__Opisthokonta;D_2__Holozoa;D_3__Metazoa (Animalia);D_4__Eumetazoa;D_5__Bilateria;D_6__Nematoda;D_7__Chromadorea;D_8__Chromadorida;D_9__cf. Dichromadora sp. 2 JH-2014;D_10__;D_11__;D_12__;D_13__;D_14__	0.985583085107009
cfa595732bcc901f226384ab1d4455f4	D_0__Eukaryota;D_1__Opisthokonta;D_2__Holozoa;D_3__Metazoa (Animalia);D_4__Eumetazoa;D_5__Bilateria;D_6__Scalidophora;D_7__Kinorhyncha;D_8__Homalorhagida;Ambiguous_taxa;D_10__;D_11__;D_12__;D_13__;D_14__	0.9900870507501685
644df8460a670d4ddbfa8152d7f7b275	D_0__Eukaryota;D_1__Opisthokonta;D_2__Holozoa;D_3__Metazoa (Animalia);D_4__Eumetazoa;D_5__Bilateria;D_6__Nematoda;D_7__Chromadorea;D_8__Monhysterida;D_9__Sphaerolaimus hirsutus;D_10__;D_11__;D_12__;D_13__;D_14__	0.9655151527467272
85085363bda1d214b3dc7936deb34491	D_0__Eukaryota;D_1__Opisthokonta;D_2__Holozoa;D_3__Metazoa (Animalia);D_4__Eumetazoa;D_5__Bilateria;D_6__Nematoda;D_7__Chromadorea;D_8__Chromadorida	0.9999999958435135
c7858569cd0e88edf6d3477c97cfc007	D_0__Eukaryota;D_1__SAR;D_2__Alveolata;D_3__Ciliophora;D_4__Intramacronucleata;D_5__Spirotrichea	0.9156771313176016
f21db30b589e9f83999babf2a431733d	D_0__Eukaryota;D_1__Opisthokonta;D_2__Holozoa;D_3__Metazoa (Animalia);D_4__Eumetazoa;D_5__Bilateria;D_6__Nematoda;D_7__Chromadorea;D_8__Monhysterida;D_9__Sphaerolaimus hirsutus;D_10__;D_11__;D_12__;D_13__;D_14__	0.9677411206490603
c45adf40e4a0fc56908b775a8fdebe97	D_0__Eukaryota;D_1__Opisthokonta;D_2__Holozoa;D_3__Metazoa (Animalia);D_4__Eumetazoa;D_5__Bilateria;D_6__Arthropoda;D_7__Crustacea;D_8__Maxillopoda;D_9__Copepoda;D_10__Cyclopoida	0.9979130112205046
8c8a4adb5a7ffcf3f48e6ea3da952446	D_0__Eukaryota;D_1__Opisthokonta;D_2__Holozoa;D_3__Metazoa (Animalia);D_4__Eumetazoa;D_5__Bilateria;D_6__Nematoda;D_7__Chromadorea;D_8__Chromadorida;D_9__Ptycholaimellus sp. 1092;D_10__;D_11__;D_12__;D_13__;D_14__	0.8841552600839738
e5c3b85e809c3f7ab6151b7879ada27c	D_0__Eukaryota;D_1__Opisthokonta;D_2__Holozoa;D_3__Metazoa (Animalia);D_4__Eumetazoa;D_5__Bilateria;D_6__Arthropoda;D_7__Crustacea;D_8__Maxillopoda;D_9__Copepoda;D_10__Harpacticoida	0.7198137278458079
1b8bd54eb5e6a7edd310b7e168b0b43a	D_0__Eukaryota;D_1__Opisthokonta;D_2__Holozoa;D_3__Metazoa (Animalia);D_4__Eumetazoa;D_5__Bilateria;D_6__Nematoda;D_7__Chromadorea;D_8__Chromadorida;D_9__Ptycholaimellus sp. 1092;D_10__;D_11__;D_12__;D_13__;D_14__	0.8701010306950409
e598d9399607686200bc6d0eb9fa79d8	D_0__Eukaryota;D_1__Opisthokonta;D_2__Holozoa;D_3__Metazoa (Animalia);D_4__Eumetazoa;D_5__Cnidaria;D_6__Anthozoa;D_7__Hexacorallia;D_8__Actiniaria;D_9__Nematostella vectensis (starlet sea anemone);D_10__;D_11__;D_12__;D_13__;D_14__	0.9476223591352835
bc2354b04cfc9e12ea9925b59c9b4fdb	D_0__Eukaryota;D_1__SAR;D_2__Alveolata;D_3__Ciliophora;D_4__Intramacronucleata;D_5__Spirotrichea	0.9170509556909867
9a1c6d76c4ba4118b79afdffa9b87a87	D_0__Eukaryota;D_1__Opisthokonta;D_2__Holozoa;D_3__Metazoa (Animalia);D_4__Eumetazoa;D_5__Bilateria;D_6__Nematoda;D_7__Chromadorea;D_8__Monhysterida;D_9__Sphaerolaimus hirsutus;D_10__;D_11__;D_12__;D_13__;D_14__	0.9646255220726144
ec6312a38c3f633f888d20efd6551204	D_0__Eukaryota;D_1__Opisthokonta;D_2__Holozoa;D_3__Metazoa (Animalia);D_4__Eumetazoa;D_5__Bilateria;D_6__Nematoda;D_7__Chromadorea;D_8__Monhysterida;D_9__Monhysteridae environmental sample;D_10__;D_11__;D_12__;D_13__;D_14__	0.9999974546533388
45c875dd8f2ea8528f66cd741513a9fd	D_0__Eukaryota;D_1__Opisthokonta;D_2__Holozoa;D_3__Metazoa (Animalia);D_4__Eumetazoa;D_5__Bilateria;D_6__Nematoda;D_7__Chromadorea;D_8__Monhysterida;D_9__Desmolaimus zeelandicus;D_10__;D_11__;D_12__;D_13__;D_14__	0.9852333134801812
bbb11bf48187bcbe46a948ea72799912	D_0__Eukaryota;D_1__Opisthokonta;D_2__Holozoa;D_3__Metazoa (Animalia);D_4__Eumetazoa;D_5__Bilateria;D_6__Arthropoda;D_7__Crustacea;D_8__Maxillopoda;D_9__Copepoda	0.9999986682376831
e06803152b1fdbef55daec46b97a9e10	D_0__Eukaryota;D_1__Opisthokonta;D_2__Holozoa;D_3__Metazoa (Animalia);D_4__Eumetazoa;D_5__Bilateria;D_6__Nematoda;D_7__Chromadorea;D_8__Chromadorida;D_9__cf. Dichromadora sp. 2 JH-2014;D_10__;D_11__;D_12__;D_13__;D_14__	0.9664704816564411
3edbce8a94b44895c7db3854389d5f7a	D_0__Eukaryota;D_1__Opisthokonta;D_2__Holozoa;D_3__Metazoa (Animalia);D_4__Eumetazoa;D_5__Bilateria;D_6__Nematoda;D_7__Chromadorea;D_8__Monhysterida;D_9__Sphaerolaimus hirsutus;D_10__;D_11__;D_12__;D_13__;D_14__	0.9647895571588403
820e8cb6f32d2b0d30999147a3a1b2ff	D_0__Eukaryota;D_1__Opisthokonta;D_2__Holozoa;D_3__Metazoa (Animalia);D_4__Eumetazoa;D_5__Bilateria;D_6__Arthropoda;D_7__Crustacea;D_8__Maxillopoda;D_9__Copepoda;D_10__Siphonostomatoida;D_11__Cancerillidae sp. New Caledonia-RJH-2004;D_12__;D_13__;D_14__	0.9169975343423333
ef4f15fd1b20d002c3cfa89a06de723f	D_0__Eukaryota;D_1__Opisthokonta;D_2__Holozoa;D_3__Metazoa (Animalia);D_4__Eumetazoa;D_5__Bilateria;D_6__Nematoda;D_7__Chromadorea;D_8__Chromadorida;D_9__Ptycholaimellus sp. 1092;D_10__;D_11__;D_12__;D_13__;D_14__	0.885520705718214
03d1d7a4a396ab5496339b381c71a70b	D_0__Eukaryota;D_1__Opisthokonta;D_2__Holozoa;D_3__Metazoa (Animalia);D_4__Eumetazoa;D_5__Bilateria;D_6__Nematoda;D_7__Chromadorea;D_8__Monhysterida;D_9__Desmolaimus zeelandicus;D_10__;D_11__;D_12__;D_13__;D_14__	0.9850434645950579
f4ce19e771ecfd55fee32fe73548e4b4	D_0__Eukaryota;D_1__Opisthokonta;D_2__Holozoa;D_3__Metazoa (Animalia);D_4__Eumetazoa;D_5__Bilateria;D_6__Platyhelminthes;D_7__Rhabditophora;D_8__Rhabdocoela;D_9__Kalyptorhynchia;D_10__Uncinorhynchus flavidus;D_11__;D_12__;D_13__;D_14__	0.9987106529611242
bf1b85a62e98e5416e404e11c387b200	D_0__Eukaryota;D_1__SAR;D_2__Alveolata;D_3__Ciliophora;D_4__Intramacronucleata;D_5__Conthreep;D_6__Prostomatea;D_7__Cryptocaryon	0.9978667426894073
b0ccbc73bd44dba48b14f11b98a9200e	D_0__Eukaryota;D_1__Opisthokonta;D_2__Holozoa;D_3__Metazoa (Animalia);D_4__Eumetazoa;D_5__Bilateria;D_6__Scalidophora;D_7__Kinorhyncha;D_8__Homalorhagida;Ambiguous_taxa;D_10__;D_11__;D_12__;D_13__;D_14__	0.9929775420969004
c8449c97cc1171e12c897ea9376d0582	D_0__Eukaryota;D_1__SAR;D_2__Alveolata;D_3__Ciliophora;D_4__Intramacronucleata;D_5__Conthreep;D_6__Prostomatea;D_7__Cryptocaryon;D_8__uncultured marine eukaryote;D_9__;D_10__;D_11__;D_12__;D_13__;D_14__	0.9776039441175766
84627cfd45a678ca4a1f53349d96d0c6	D_0__Eukaryota;D_1__Opisthokonta;D_2__Holozoa;D_3__Metazoa (Animalia);D_4__Eumetazoa;D_5__Bilateria;D_6__Arthropoda;D_7__Crustacea;D_8__Maxillopoda;D_9__Copepoda;D_10__Harpacticoida;D_11__Tisbe cf. tenera CCUMP 44;D_12__;D_13__;D_14__	0.7648703579959437
625f477bcd9428fd5931fe98e0d6c496	D_0__Eukaryota;D_1__SAR;D_2__Alveolata;D_3__Ciliophora;D_4__Intramacronucleata;D_5__Spirotrichea	0.915425241151504
e3af1640312d476f2c9fba0cfc8e0fe6	D_0__Eukaryota	0.9999999997603735
b6cbd5e6f968f271614b5faf38b860b6	D_0__Eukaryota;D_1__Opisthokonta;D_2__Holozoa;D_3__Metazoa (Animalia);D_4__Eumetazoa;D_5__Bilateria;D_6__Arthropoda;D_7__Crustacea;D_8__Maxillopoda;D_9__Copepoda;D_10__Cyclopoida	0.9980617334774586
38c57c0e44d41ae7627c0f5fbd9c8669	D_0__Eukaryota;D_1__Opisthokonta;D_2__Holozoa;D_3__Metazoa (Animalia);D_4__Eumetazoa;D_5__Bilateria;D_6__Nematoda;D_7__Chromadorea;D_8__Chromadorida;D_9__Ptycholaimellus sp. 1092;D_10__;D_11__;D_12__;D_13__;D_14__	0.8715920949763404
a3e1e75289e9e3211fe645dbe58d245a	D_0__Eukaryota;D_1__Opisthokonta;D_2__Holozoa;D_3__Metazoa (Animalia);D_4__Eumetazoa;D_5__Bilateria;D_6__Nematoda;D_7__Chromadorea;D_8__Monhysterida;D_9__Monhysteridae environmental sample;D_10__;D_11__;D_12__;D_13__;D_14__	0.9999635762643185
5dd92852b0924fe0515845e5a2c90955	D_0__Eukaryota;D_1__Opisthokonta;D_2__Holozoa;D_3__Metazoa (Animalia);D_4__Eumetazoa;D_5__Bilateria;D_6__Nematoda;D_7__Chromadorea;D_8__Monhysterida;D_9__Monhysteridae environmental sample;D_10__;D_11__;D_12__;D_13__;D_14__	0.9999605063948435
5377e5a5925dd535e6506612586e4520	D_0__Eukaryota;D_1__SAR;D_2__Alveolata;D_3__Ciliophora;D_4__Intramacronucleata;D_5__Litostomatea;D_6__Haptoria	0.998620801290651
edfeab842463e9868beb261aa5bd8267	D_0__Eukaryota;D_1__SAR;D_2__Alveolata;D_3__Dinoflagellata	0.9792202256755643
2ee3819413abaed44b47d1f89a2290a6	D_0__Eukaryota;D_1__Opisthokonta;D_2__Holozoa;D_3__Metazoa (Animalia);D_4__Eumetazoa;D_5__Bilateria;D_6__Arthropoda;D_7__Crustacea;D_8__Maxillopoda;D_9__Copepoda;D_10__Cyclopoida	0.9977853367834226
278761d07ab8dd0d4161e5c0abf9467e	D_0__Eukaryota;D_1__Opisthokonta;D_2__Holozoa;D_3__Metazoa (Animalia);D_4__Eumetazoa;D_5__Bilateria;D_6__Nematoda;D_7__Chromadorea;D_8__Monhysterida;D_9__Monhysteridae environmental sample;D_10__;D_11__;D_12__;D_13__;D_14__	0.9999977155603065
7452fe40d2ab6a1ee591647a0b3e06b7	D_0__Eukaryota;D_1__Opisthokonta;D_2__Holozoa;D_3__Metazoa (Animalia);D_4__Eumetazoa;D_5__Bilateria;D_6__Scalidophora;D_7__Kinorhyncha;D_8__Homalorhagida;Ambiguous_taxa;D_10__;D_11__;D_12__;D_13__;D_14__	0.9898768657611976
744e5500913f6d78cd78e6e8af04149c	D_0__Eukaryota;D_1__Archaeplastida;D_2__Chloroplastida;D_3__Chlorophyta;D_4__Chlorodendrophyceae;D_5__Chlorodendrales;D_6__Tetraselmis;Ambiguous_taxa;D_8__;D_9__;D_10__;D_11__;D_12__;D_13__;D_14__	0.9960528537635336
ad4ff25ca5113e040ca36d11ac0f1074	D_0__Eukaryota;D_1__Opisthokonta;D_2__Holozoa;D_3__Metazoa (Animalia);D_4__Eumetazoa;D_5__Bilateria;D_6__Annelida;D_7__Polychaeta;D_8__Scolecida;D_9__Spionida;D_10__Boccardiella hamata;D_11__;D_12__;D_13__;D_14__	0.9430140230828653
f174b7c5fac52d232036ab930e0a4197	D_0__Eukaryota;D_1__Opisthokonta;D_2__Holozoa;D_3__Metazoa (Animalia);D_4__Eumetazoa;D_5__Bilateria;D_6__Nematoda;D_7__Chromadorea;D_8__Monhysterida;D_9__Monhysteridae environmental sample;D_10__;D_11__;D_12__;D_13__;D_14__	0.9999942465540624
27170835127ce98389e408c6c40f0b3f	D_0__Eukaryota;D_1__SAR;D_2__Alveolata;D_3__Ciliophora;D_4__Intramacronucleata;D_5__Conthreep;D_6__Prostomatea;D_7__Cryptocaryon;D_8__uncultured eukaryote;D_9__;D_10__;D_11__;D_12__;D_13__;D_14__	0.808580328346421
d4cb6bd5570a38639e4907877a614785	D_0__Eukaryota;D_1__SAR;D_2__Alveolata;D_3__Ciliophora;D_4__Intramacronucleata;D_5__Litostomatea;D_6__Haptoria	0.9967290855106542
df48eb1e5ad16dad2073b0f64a83c097	D_0__Eukaryota;D_1__SAR;D_2__Alveolata;D_3__Ciliophora;D_4__Intramacronucleata;D_5__Conthreep;D_6__Prostomatea;D_7__Cryptocaryon;D_8__uncultured marine eukaryote;D_9__;D_10__;D_11__;D_12__;D_13__;D_14__	0.975208373461621
a574e27c42ac34696736b6a1b8d655ed	D_0__Eukaryota;D_1__Opisthokonta;D_2__Holozoa;D_3__Metazoa (Animalia);D_4__Eumetazoa;D_5__Bilateria;D_6__Nematoda;D_7__Chromadorea;D_8__Monhysterida;D_9__Monhysteridae environmental sample;D_10__;D_11__;D_12__;D_13__;D_14__	0.9999294921408696
5b69f6645731c66c7a80f5d2f59d014c	D_0__Eukaryota;D_1__SAR;D_2__Alveolata;D_3__Ciliophora;D_4__Intramacronucleata;D_5__Conthreep;D_6__Prostomatea;D_7__Cryptocaryon;D_8__uncultured marine eukaryote;D_9__;D_10__;D_11__;D_12__;D_13__;D_14__	0.975025569166874
8de5268d33f1eba127abc29edf2a82ba	D_0__Eukaryota;D_1__SAR;D_2__Alveolata;D_3__Ciliophora;D_4__Intramacronucleata;D_5__Conthreep;D_6__Prostomatea;D_7__Cryptocaryon	0.9985091924670171
87784b0afaf8c3b857fa96e360fd5d44	D_0__Eukaryota;D_1__SAR;D_2__Alveolata;D_3__Ciliophora;D_4__Intramacronucleata;D_5__Conthreep;D_6__Prostomatea;D_7__Prorodon;Ambiguous_taxa;D_9__;D_10__;D_11__;D_12__;D_13__;D_14__	0.9442983585788618
cf8f08f2094f0b7c4280ab64ad6b0496	D_0__Eukaryota;D_1__Opisthokonta;D_2__Holozoa;D_3__Metazoa (Animalia);D_4__Eumetazoa;D_5__Bilateria;D_6__Nematoda;D_7__Chromadorea;D_8__Monhysterida;D_9__Monhysteridae environmental sample;D_10__;D_11__;D_12__;D_13__;D_14__	0.9971893367104124
d163f5705bea3d011e9e04ae68c81c74	D_0__Eukaryota;D_1__SAR;D_2__Alveolata;D_3__Ciliophora;D_4__Intramacronucleata;D_5__Conthreep;D_6__Prostomatea;D_7__Cryptocaryon	0.9975326677589371
754796b3c6da1f0fded229db6f54e1bd	D_0__Eukaryota;D_1__Archaeplastida;D_2__Chloroplastida;D_3__Chlorophyta;D_4__Chlorodendrophyceae;D_5__Chlorodendrales;D_6__Tetraselmis;D_7__Tetraselmis subcordiformis;D_8__;D_9__;D_10__;D_11__;D_12__;D_13__;D_14__	0.99399589776718
208a7be64df7683c61e884fbc060baec	D_0__Eukaryota;D_1__Opisthokonta;D_2__Holozoa;D_3__Metazoa (Animalia);D_4__Eumetazoa;D_5__Bilateria;D_6__Annelida;D_7__Polychaeta;D_8__Palpata;D_9__Eunicida;D_10__Lumbrineris latreilli;D_11__;D_12__;D_13__;D_14__	0.9673977910583204
9e861873510164d185c6371e4e15aecc	D_0__Eukaryota;D_1__SAR;D_2__Alveolata;D_3__Protalveolata;D_4__Chromerida;D_5__Chromera;D_6__uncultured freshwater eukaryote;D_7__;D_8__;D_9__;D_10__;D_11__;D_12__;D_13__;D_14__	0.999163211897267
679359df9cdf289be4d27878a2a59883	D_0__Eukaryota;D_1__Opisthokonta;D_2__Holozoa;D_3__Metazoa (Animalia);D_4__Eumetazoa;D_5__Bilateria;D_6__Nematoda;D_7__Chromadorea;D_8__Chromadorida;D_9__Ptycholaimellus sp. 1092;D_10__;D_11__;D_12__;D_13__;D_14__	0.8857396500885885
4e159cc9d30827ce9b1cab65fab82ef9	D_0__Eukaryota;D_1__Opisthokonta;D_2__Holozoa;D_3__Metazoa (Animalia);D_4__Eumetazoa;D_5__Bilateria;D_6__Arthropoda;D_7__Crustacea;D_8__Ostracoda;D_9__Podocopa;D_10__Podocopida;D_11__Caudites asiaticus;D_12__;D_13__;D_14__	0.8063664078070425
36241019332969c07dbc2cfbb7c7235f	D_0__Eukaryota;D_1__Opisthokonta;D_2__Holozoa;D_3__Metazoa (Animalia);D_4__Eumetazoa;D_5__Bilateria;D_6__Nematoda;D_7__Chromadorea;D_8__Monhysterida;D_9__Desmolaimus sp. DeLaSp2;D_10__;D_11__;D_12__;D_13__;D_14__	0.8450547381418941
a5c076dc1540aaeb01d5072ebf29332b	D_0__Eukaryota;D_1__Opisthokonta;D_2__Holozoa;D_3__Metazoa (Animalia);D_4__Eumetazoa;D_5__Bilateria;D_6__Nematoda;D_7__Chromadorea;D_8__Monhysterida;D_9__Monhysteridae environmental sample;D_10__;D_11__;D_12__;D_13__;D_14__	0.9999496738618512
f0c12901ce366cf059209f5d83252854	D_0__Eukaryota;D_1__Opisthokonta;D_2__Holozoa;D_3__Metazoa (Animalia);D_4__Eumetazoa;D_5__Bilateria;D_6__Gastrotricha;D_7__Chaetonotida	0.9999999980852409
930e66d68bfb7cfd0c5f2f550e2a45b5	D_0__Eukaryota;D_1__SAR;D_2__Alveolata;D_3__Dinoflagellata;D_4__Dinophyceae;D_5__Gymnodiniphycidae;D_6__Gymnodinium clade;D_7__Nusuttodinium	0.8053387792566431
b31df8643e60881c3fc94bfe8270417e	D_0__Eukaryota;D_1__Opisthokonta;D_2__Holozoa;D_3__Metazoa (Animalia);D_4__Eumetazoa;D_5__Bilateria;D_6__Arthropoda;D_7__Crustacea;D_8__Maxillopoda;D_9__Copepoda;D_10__Harpacticoida;D_11__Stenhelia sp. Greenland-RJH-2007;D_12__;D_13__;D_14__	0.9916874354223947
b88c293e97a89d7e0ece078e2be7f914	D_0__Eukaryota;D_1__Opisthokonta;D_2__Holozoa;D_3__Metazoa (Animalia);D_4__Eumetazoa;D_5__Bilateria;D_6__Arthropoda;D_7__Crustacea;D_8__Maxillopoda;D_9__Copepoda;D_10__Harpacticoida	0.9474918751029252
58c3c437813c93362d133d87f0f54ea8	D_0__Eukaryota;D_1__SAR;D_2__Alveolata;D_3__Ciliophora;D_4__Intramacronucleata;D_5__Spirotrichea	0.9207353480799396
797d3afa02bfed51840a53b6446894f2	D_0__Eukaryota;D_1__Opisthokonta;D_2__Holozoa;D_3__Metazoa (Animalia);D_4__Eumetazoa;D_5__Bilateria;D_6__Nematoda;D_7__Chromadorea;D_8__Chromadorida;D_9__cf. Dichromadora sp. 2 JH-2014;D_10__;D_11__;D_12__;D_13__;D_14__	0.9705357020623426
47430762f36c1fc954201196308b325d	D_0__Eukaryota;D_1__Opisthokonta;D_2__Holozoa;D_3__Metazoa (Animalia);D_4__Eumetazoa;D_5__Bilateria;D_6__Nemertea;D_7__Enopla;D_8__Monostilifera	0.999892743060726
47658eeca33e6860e6839ad5973663fb	D_0__Eukaryota;D_1__Opisthokonta;D_2__Holozoa;D_3__Metazoa (Animalia);D_4__Eumetazoa;D_5__Bilateria;D_6__Nematoda;D_7__Chromadorea;D_8__Monhysterida;D_9__Terschellingia longicaudata;D_10__;D_11__;D_12__;D_13__;D_14__	0.9995229884273198
b916d68061cda5f5241fc6a0ac25ec3f	D_0__Eukaryota;D_1__Opisthokonta;D_2__Holozoa;D_3__Metazoa (Animalia);D_4__Eumetazoa;D_5__Bilateria;D_6__Nematoda;D_7__Chromadorea;D_8__Monhysterida;Ambiguous_taxa;D_10__;D_11__;D_12__;D_13__;D_14__	0.8878136955518753
161f2a578e4c0a89a5d78a017e83be17	D_0__Eukaryota;D_1__Opisthokonta;D_2__Holozoa;D_3__Metazoa (Animalia);D_4__Eumetazoa;D_5__Bilateria;D_6__Annelida;D_7__Polychaeta;D_8__Scolecida;D_9__Orbiniidae;Ambiguous_taxa;D_11__;D_12__;D_13__;D_14__	0.9999028793730976
7c55ab2a8ff7de5be649d1385f982ba8	D_0__Eukaryota;D_1__SAR;D_2__Alveolata;D_3__Dinoflagellata	0.9786751960143959
1d9c9547f9fae6699b7422dc56c61576	D_0__Eukaryota;D_1__Opisthokonta;D_2__Holozoa;D_3__Metazoa (Animalia);D_4__Eumetazoa;D_5__Bilateria;D_6__Scalidophora;D_7__Kinorhyncha;D_8__Homalorhagida;Ambiguous_taxa;D_10__;D_11__;D_12__;D_13__;D_14__	0.9898768657612539
aff560054b844e694684220487352fc1	D_0__Eukaryota;D_1__SAR;D_2__Alveolata;D_3__Dinoflagellata;D_4__Dinophyceae;D_5__Gymnodiniphycidae;D_6__Gymnodinium clade;D_7__Nusuttodinium	0.8042901242372161
c27bbbed0d72a011b3412e94ca3bffe8	D_0__Eukaryota;D_1__SAR;D_2__Alveolata;D_3__Ciliophora;D_4__Intramacronucleata;D_5__Litostomatea;D_6__Haptoria;D_7__uncultured alveolate;D_8__;D_9__;D_10__;D_11__;D_12__;D_13__;D_14__	0.97461307704201
4ecb06f77e182d3ae690a0b1ec924e1d	D_0__Eukaryota;D_1__Opisthokonta;D_2__Holozoa;D_3__Metazoa (Animalia);D_4__Eumetazoa;D_5__Bilateria;D_6__Annelida;D_7__Polychaeta;D_8__Scolecida;D_9__Spionida;D_10__Boccardiella hamata;D_11__;D_12__;D_13__;D_14__	0.9412207647533676
33ca9aa274b383956ccf50335e40d654	D_0__Eukaryota;D_1__SAR;D_2__Alveolata;D_3__Ciliophora;D_4__Intramacronucleata;D_5__Conthreep;D_6__Prostomatea;D_7__Cryptocaryon;D_8__uncultured marine eukaryote;D_9__;D_10__;D_11__;D_12__;D_13__;D_14__	0.8239429995174107
25db866a7dbc10b30a82d96c8dc547f0	D_0__Eukaryota;D_1__Incertae Sedis;D_2__Apusomonadidae;D_3__Amastigomonas;D_4__uncultured eukaryote;D_5__;D_6__;D_7__;D_8__;D_9__;D_10__;D_11__;D_12__;D_13__;D_14__	0.9646831149913071
52dd49317f1642b993d9578e4616651a	D_0__Eukaryota;D_1__SAR;D_2__Alveolata;D_3__Dinoflagellata	0.9809651223579017
112204368f8111f99e91e899a5507b3c	D_0__Eukaryota;D_1__Opisthokonta;D_2__Holozoa;D_3__Metazoa (Animalia);D_4__Eumetazoa;D_5__Bilateria;D_6__Nematoda;D_7__Chromadorea;D_8__Monhysterida	0.9686226408428917
0ebb91d7b9593aedf87be689e95ba591	D_0__Eukaryota;D_1__SAR;D_2__Alveolata;D_3__Ciliophora;D_4__Intramacronucleata;D_5__Spirotrichea;D_6__Hypotrichia;D_7__Holosticha	0.9914851491028409
8713bf12e75771e8a040fcb23d143d68	D_0__Eukaryota;D_1__SAR;D_2__Alveolata;D_3__Ciliophora;D_4__Intramacronucleata;D_5__Conthreep;D_6__Prostomatea;D_7__Cryptocaryon;D_8__Plagiocampa sp. PHB09022602;D_9__;D_10__;D_11__;D_12__;D_13__;D_14__	0.8052760592884028
7e9e77e453efa254a527bb11b13dd8a1	D_0__Eukaryota;D_1__Opisthokonta;D_2__Holozoa;D_3__Metazoa (Animalia);D_4__Eumetazoa;D_5__Bilateria;D_6__Arthropoda;D_7__Crustacea;D_8__Maxillopoda;D_9__Copepoda;D_10__Cyclopoida	0.9977823139574079
ca2559e4fc48eb49ae201fd44aa259c1	D_0__Eukaryota;D_1__SAR;D_2__Alveolata;D_3__Ciliophora;D_4__Intramacronucleata;D_5__Conthreep;D_6__Oligohymenophorea	0.9044588820972829
c801410598782d5161b4963c3b42b93c	D_0__Eukaryota;D_1__Opisthokonta;D_2__Holozoa;D_3__Metazoa (Animalia);D_4__Eumetazoa;D_5__Bilateria;D_6__Nematoda;D_7__Chromadorea;D_8__Monhysterida;D_9__Monhysteridae environmental sample;D_10__;D_11__;D_12__;D_13__;D_14__	0.9999962057601767
79afe1882a948c7539f92a4565ad9485	D_0__Eukaryota;D_1__SAR;D_2__Alveolata;D_3__Ciliophora;D_4__Postciliodesmatophora;D_5__Karyorelictea;D_6__Tracheloraphis	0.8999295452061513
c2850bdfdb0fe8e1896595d0c2a5887d	D_0__Eukaryota;D_1__Opisthokonta;D_2__Holozoa;D_3__Metazoa (Animalia);D_4__Eumetazoa;D_5__Bilateria;D_6__Nematoda;D_7__Chromadorea;D_8__Monhysterida;D_9__Monhysteridae environmental sample;D_10__;D_11__;D_12__;D_13__;D_14__	0.9977489684456812
69f174676b6badb1a507f222c041f5fa	D_0__Eukaryota;D_1__SAR;D_2__Alveolata;D_3__Protalveolata;D_4__Chromerida;D_5__Chromera;D_6__uncultured freshwater eukaryote;D_7__;D_8__;D_9__;D_10__;D_11__;D_12__;D_13__;D_14__	0.9989918195989835
d8ce3d87f47b0e566c16bcb3497823f9	D_0__Eukaryota;D_1__Opisthokonta;D_2__Holozoa;D_3__Metazoa (Animalia);D_4__Eumetazoa;D_5__Bilateria;D_6__Nematoda;D_7__Chromadorea;D_8__Monhysterida;D_9__Monhysteridae environmental sample;D_10__;D_11__;D_12__;D_13__;D_14__	0.9999963002213067
60a2c68f557d6ad7a0849160d00f40d6	D_0__Eukaryota;D_1__Opisthokonta;D_2__Holozoa;D_3__Metazoa (Animalia);D_4__Eumetazoa;D_5__Bilateria;D_6__Arthropoda;D_7__Crustacea;D_8__Maxillopoda;D_9__Copepoda;D_10__Calanoida;D_11__uncultured metazoan;D_12__;D_13__;D_14__	0.9812406329697981
de788a0b85d2c6ac2ce20af411d2dba2	D_0__Eukaryota;D_1__Opisthokonta;D_2__Holozoa;D_3__Metazoa (Animalia);D_4__Eumetazoa;D_5__Bilateria;D_6__Nematoda;D_7__Chromadorea;D_8__Monhysterida;D_9__Monhysteridae environmental sample;D_10__;D_11__;D_12__;D_13__;D_14__	0.9999971945130274
abf7447e5ef73c41880d483fd797f5c3	D_0__Eukaryota;D_1__SAR;D_2__Rhizaria;D_3__Cercozoa;D_4__Thecofilosea;D_5__Cryomonadida;D_6__Protaspidae;D_7__Protaspis;Ambiguous_taxa;D_9__;D_10__;D_11__;D_12__;D_13__;D_14__	0.9852284455902006
b9217fae1074ce3a1d2cf14df25f1133	D_0__Eukaryota;D_1__Amoebozoa;D_2__Discosea;D_3__metagenome;D_4__;D_5__;D_6__;D_7__;D_8__;D_9__;D_10__;D_11__;D_12__;D_13__;D_14__	0.9999982928484107
b9d6678ac63a16eca608fa826813f6a7	D_0__Eukaryota;D_1__SAR;D_2__Alveolata;D_3__Ciliophora;D_4__Intramacronucleata;D_5__Conthreep;D_6__Oligohymenophorea;D_7__uncultured;D_8__uncultured eukaryote;D_9__;D_10__;D_11__;D_12__;D_13__;D_14__	0.9904506069043753
33e261dcd3ddd4f9543903a76abdb7e0	D_0__Eukaryota;D_1__SAR;D_2__Rhizaria;D_3__Cercozoa	0.9999996840664578
7111a52e9bf8ced606039baed2a8f734	D_0__Eukaryota;D_1__Opisthokonta;D_2__Holozoa;D_3__Metazoa (Animalia);D_4__Eumetazoa;D_5__Bilateria;D_6__Arthropoda;D_7__Crustacea;D_8__Maxillopoda;D_9__Copepoda;D_10__Harpacticoida;D_11__Stenhelia sp. Greenland-RJH-2007;D_12__;D_13__;D_14__	0.9928179678349071
78c414f4f0d9f88f2746d1e729a7b1e6	D_0__Eukaryota;D_1__Opisthokonta;D_2__Holozoa;D_3__Metazoa (Animalia);D_4__Eumetazoa;D_5__Bilateria;D_6__Nematoda;D_7__Chromadorea;D_8__Desmodorida;D_9__Spirinia parasitifera;D_10__;D_11__;D_12__;D_13__;D_14__	0.9996430039634413
522d7afaca84cdcf7963c8ee6038219a	D_0__Eukaryota;D_1__Opisthokonta;D_2__Holozoa;D_3__Metazoa (Animalia);D_4__Eumetazoa;D_5__Bilateria;D_6__Gastrotricha;D_7__Chaetonotida	0.9999999984166982
d74d7ad5ec5515f51d34937363e25d76	D_0__Eukaryota;D_1__Opisthokonta;D_2__Holozoa;D_3__Metazoa (Animalia);D_4__Eumetazoa;D_5__Bilateria;D_6__Nematoda;D_7__Chromadorea;D_8__Araeolaimida;D_9__Axonolaimus sp. 1277;D_10__;D_11__;D_12__;D_13__;D_14__	0.9994616726269748
999e8ad1dad9f07718c84d54add15203	D_0__Eukaryota;D_1__Opisthokonta;D_2__Holozoa;D_3__Metazoa (Animalia);D_4__Eumetazoa;D_5__Bilateria;D_6__Nematoda;D_7__Chromadorea;D_8__Monhysterida;D_9__Monhysteridae environmental sample;D_10__;D_11__;D_12__;D_13__;D_14__	0.9999651946313267
b840638725ba645ead62d09ac68f3f03	D_0__Eukaryota;D_1__SAR;D_2__Alveolata;D_3__Ciliophora;D_4__Intramacronucleata;D_5__Conthreep;D_6__Prostomatea;D_7__Prorodon;Ambiguous_taxa;D_9__;D_10__;D_11__;D_12__;D_13__;D_14__	0.9467029617537327
4a7726fceb88e3a2f75ec24313f44581	D_0__Eukaryota;D_1__Opisthokonta;D_2__Holozoa;D_3__Metazoa (Animalia);D_4__Eumetazoa;D_5__Bilateria;D_6__Arthropoda;D_7__Crustacea;D_8__Maxillopoda;D_9__Copepoda;D_10__Harpacticoida;D_11__Stenhelia sp. Greenland-RJH-2007;D_12__;D_13__;D_14__	0.99066304190089
7997762b90be289ef4c8813cac90dfa2	D_0__Eukaryota	0.999999998865806
89f4bf7834f79671807856a8e3df8d49	D_0__Eukaryota;D_1__SAR;D_2__Alveolata;D_3__Ciliophora;D_4__Intramacronucleata;D_5__Spirotrichea;D_6__Hypotrichia;D_7__Holosticha	0.9913173134260342
1d987b923a32eb73d328fddbb5533468	D_0__Eukaryota;D_1__Opisthokonta;D_2__Holozoa;D_3__Metazoa (Animalia);D_4__Eumetazoa;D_5__Bilateria	0.9978136029840889
4087b7eba539efce9faedba5f86101e8	D_0__Eukaryota;D_1__SAR;D_2__Alveolata;D_3__Ciliophora;D_4__Intramacronucleata;D_5__Spirotrichea;D_6__Choreotrichia;D_7__Eutintinnus;Ambiguous_taxa;D_9__;D_10__;D_11__;D_12__;D_13__;D_14__	0.9998231537842962
88546f99dbbfd81c6a5534055025cca5	D_0__Eukaryota;D_1__SAR;D_2__Alveolata;D_3__Ciliophora;D_4__Intramacronucleata;D_5__Conthreep;D_6__Oligohymenophorea;D_7__uncultured;D_8__uncultured eukaryote;D_9__;D_10__;D_11__;D_12__;D_13__;D_14__	0.990711088709846
1c26fe2d2594f9619b8bac8a6560c440	D_0__Eukaryota;D_1__SAR;D_2__Alveolata;D_3__Ciliophora;D_4__Intramacronucleata;D_5__Conthreep;D_6__Oligohymenophorea;D_7__uncultured;D_8__uncultured eukaryote;D_9__;D_10__;D_11__;D_12__;D_13__;D_14__	0.9899440270073913
f41a1f1f018b3fa8c185c57141957c6e	D_0__Eukaryota;D_1__SAR;D_2__Rhizaria;D_3__Cercozoa;D_4__Phytomyxea;D_5__Novel Clade 9;D_6__Uncultured Cercozoa;D_7__;D_8__;D_9__;D_10__;D_11__;D_12__;D_13__;D_14__	0.9993036726315783
32b339bbbe85c9eab15b3e160455ac94	D_0__Eukaryota;D_1__SAR;D_2__Rhizaria;D_3__Cercozoa;D_4__Phytomyxea;D_5__uncultured eukaryote;D_6__;D_7__;D_8__;D_9__;D_10__;D_11__;D_12__;D_13__;D_14__	0.9999999994926725
d59bd649dacf9ae59e362ba85404e571	D_0__Eukaryota;D_1__Opisthokonta;D_2__Holozoa;D_3__Metazoa (Animalia);D_4__Eumetazoa;D_5__Bilateria;D_6__Gastrotricha;D_7__Chaetonotida	0.9999999981791593
4e32c74fa54dad7cce2a43ec55b1d54a	D_0__Eukaryota;D_1__Opisthokonta;D_2__Holozoa;D_3__Metazoa (Animalia);D_4__Eumetazoa;D_5__Bilateria;D_6__Nematoda;D_7__Chromadorea;D_8__Monhysterida	0.9999999820389094
e8e0bed1c88b58d8474bac0a086f17a0	D_0__Eukaryota;D_1__Opisthokonta;D_2__Holozoa;D_3__Metazoa (Animalia);D_4__Eumetazoa;D_5__Bilateria;D_6__Nematoda;D_7__Chromadorea;D_8__Monhysterida;Ambiguous_taxa;D_10__;D_11__;D_12__;D_13__;D_14__	0.8320035206594709
4e989630f28d138b9551c2cb617ad803	D_0__Eukaryota;D_1__SAR;D_2__Alveolata;D_3__Ciliophora;D_4__Intramacronucleata;D_5__Spirotrichea;D_6__Hypotrichia;D_7__Holosticha	0.9911194108243446
c3d70843758f3a5f5558d51b43e15f55	D_0__Eukaryota;D_1__SAR;D_2__Alveolata;D_3__Ciliophora;D_4__Intramacronucleata;D_5__Conthreep;D_6__Prostomatea;D_7__Cryptocaryon	0.9997597128147003
54c0712fb3e2eeb46d3d914e9f2fef19	D_0__Eukaryota;D_1__SAR;D_2__Rhizaria;D_3__Cercozoa;D_4__Nuclearia-like filose amoeba N-Por;D_5__;D_6__;D_7__;D_8__;D_9__;D_10__;D_11__;D_12__;D_13__;D_14__	0.9995473510190729
f0421e953602f5a81bd24af7d765008d	D_0__Eukaryota;D_1__Opisthokonta;D_2__Holozoa;D_3__Metazoa (Animalia);D_4__Eumetazoa;D_5__Bilateria;D_6__Nematoda;D_7__Chromadorea;D_8__Monhysterida;Ambiguous_taxa;D_10__;D_11__;D_12__;D_13__;D_14__	0.8864056861698982
f2461aea540486aba19ae84ddd5a3a80	D_0__Eukaryota;D_1__Opisthokonta;D_2__Holozoa;D_3__Metazoa (Animalia);D_4__Eumetazoa;D_5__Bilateria;D_6__Nematoda;D_7__Chromadorea;D_8__Monhysterida;D_9__Monhysteridae environmental sample;D_10__;D_11__;D_12__;D_13__;D_14__	0.9999605144324697
5aa4c31de3b37532469309fd76641864	D_0__Eukaryota;D_1__Opisthokonta;D_2__Holozoa;D_3__Metazoa (Animalia);D_4__Eumetazoa;D_5__Bilateria;D_6__Nematoda;D_7__Chromadorea;D_8__Monhysterida;Ambiguous_taxa;D_10__;D_11__;D_12__;D_13__;D_14__	0.9680510797729972
e5f9efa4dd2916944493fa1259a31397	D_0__Eukaryota;D_1__Opisthokonta;D_2__Holozoa;D_3__Metazoa (Animalia);D_4__Eumetazoa;D_5__Bilateria;D_6__Nematoda;D_7__Chromadorea;D_8__Monhysterida;D_9__Monhysteridae environmental sample;D_10__;D_11__;D_12__;D_13__;D_14__	0.9999718029634815
aee89ce4433c0190888db3aa3ba57e9f	D_0__Eukaryota;D_1__SAR;D_2__Alveolata;D_3__Dinoflagellata;D_4__Dinophyceae;D_5__Peridiniphycidae;D_6__Thoracosphaeraceae;D_7__Pfiesteria;Ambiguous_taxa;D_9__;D_10__;D_11__;D_12__;D_13__;D_14__	0.9461702698850636
c9ed9396fe3643a1ce2d40c9c6ae7fab	D_0__Eukaryota;D_1__SAR;D_2__Alveolata;D_3__Ciliophora;D_4__Intramacronucleata;D_5__Conthreep;D_6__Plagiopylea;D_7__Odontostomatida;D_8__Epalxella;D_9__Epalxella antiquorum;D_10__;D_11__;D_12__;D_13__;D_14__	0.9274123617846831
18b5b669b61cec039e02897ea470c02b	D_0__Eukaryota;D_1__SAR;D_2__Rhizaria;D_3__Cercozoa;D_4__Thecofilosea;D_5__Cryomonadida;D_6__Protaspidae;D_7__Protaspis;Ambiguous_taxa;D_9__;D_10__;D_11__;D_12__;D_13__;D_14__	0.9842807108924013
b3d8947746dd12b6020213532805196a	D_0__Eukaryota;D_1__SAR;D_2__Rhizaria;D_3__Cercozoa;D_4__Chlorarachniophyta;D_5__Minorisa;Ambiguous_taxa;D_7__;D_8__;D_9__;D_10__;D_11__;D_12__;D_13__;D_14__	0.9962028551292874
8c7f4af252df17b7053c3f10b061d8c9	D_0__Eukaryota;D_1__Opisthokonta;D_2__Holozoa;D_3__Metazoa (Animalia);D_4__Eumetazoa;D_5__Bilateria;D_6__Annelida;D_7__Polychaeta;D_8__Scolecida;D_9__Spionida;D_10__Streblospio benedicti;D_11__;D_12__;D_13__;D_14__	0.9999999918347271
1cd40410696cfb179512f08b8a8617ac	D_0__Eukaryota;D_1__Opisthokonta	0.9957298805594992
be933ce0cb582084a7ba29273a125e2f	D_0__Eukaryota;D_1__Opisthokonta;D_2__Holozoa;D_3__Metazoa (Animalia);D_4__Eumetazoa;D_5__Bilateria	0.9981545790755146
14189098fd73c4c6d0a234e97711e92b	D_0__Eukaryota;D_1__SAR;D_2__Alveolata;D_3__Ciliophora;D_4__Intramacronucleata;D_5__Conthreep;D_6__Prostomatea;D_7__Cryptocaryon	0.9979263462731749
249ba313b15f24bbd72d425a94d62788	D_0__Eukaryota;D_1__SAR;D_2__Alveolata;D_3__Ciliophora;D_4__Intramacronucleata;D_5__Spirotrichea;D_6__Hypotrichia;D_7__Amphisiella;Ambiguous_taxa;D_9__;D_10__;D_11__;D_12__;D_13__;D_14__	0.9963301549000885
f9429fbf2f6d5804c63cf274a2b77ac0	D_0__Eukaryota;D_1__Opisthokonta;D_2__Holozoa;D_3__Choanoflagellida;D_4__Acanthoecida;D_5__Stephanoecidae	0.992050105118502
18d7c476fa2a96886a38b442a11f7299	D_0__Eukaryota	0.9999999993320777
3fe207206055546b2223ff02e22d4ea0	D_0__Eukaryota;D_1__SAR;D_2__Alveolata;D_3__Ciliophora;D_4__Intramacronucleata;D_5__Spirotrichea;D_6__Hypotrichia;D_7__Amphisiella;D_8__uncultured eukaryote;D_9__;D_10__;D_11__;D_12__;D_13__;D_14__	0.9999321469226968
d95ad193fc666e0e7670ec2395b6eda9	D_0__Eukaryota;D_1__SAR;D_2__Alveolata;D_3__Ciliophora;D_4__Intramacronucleata;D_5__Spirotrichea;D_6__Hypotrichia;D_7__Holosticha	0.9912251398426514
f77e9e3cd2e14666617a1bbe74fc0fff	D_0__Eukaryota;D_1__Opisthokonta;D_2__Holozoa;D_3__Metazoa (Animalia);D_4__Eumetazoa;D_5__Bilateria;D_6__Nematoda;D_7__Chromadorea;D_8__Monhysterida;D_9__Monhysteridae environmental sample;D_10__;D_11__;D_12__;D_13__;D_14__	0.9999979347174428
e1a2dea144830e6df9704f463eb502b5	D_0__Eukaryota;D_1__Opisthokonta;D_2__Holozoa;D_3__Metazoa (Animalia);D_4__Eumetazoa;D_5__Bilateria;D_6__Nematoda;D_7__Chromadorea;D_8__Chromadorida;D_9__Ptycholaimellus sp. 1092;D_10__;D_11__;D_12__;D_13__;D_14__	0.9382714429368291
72c7a94ca8b114b1c259fc4ce1d8f29b	D_0__Eukaryota;D_1__SAR;D_2__Alveolata	0.9249505492170206
673ba1a44cd4850e7ff95955ca89b161	D_0__Eukaryota;D_1__Opisthokonta;D_2__Holozoa;D_3__Metazoa (Animalia);D_4__Eumetazoa;D_5__Bilateria;D_6__Arthropoda;D_7__Crustacea;D_8__Maxillopoda;D_9__Copepoda;D_10__Harpacticoida;D_11__Nitokra spinipes;D_12__;D_13__;D_14__	0.7369940164974184
09b25773594b16050c565df3a987841f	D_0__Eukaryota;D_1__Opisthokonta;D_2__Holozoa;D_3__Metazoa (Animalia);D_4__Eumetazoa;D_5__Bilateria;D_6__Arthropoda;D_7__Crustacea;D_8__Maxillopoda;D_9__Copepoda;D_10__Harpacticoida	0.9860893597842388
386b099ed4a39efa3deef9221d51fc7b	D_0__Eukaryota;D_1__Opisthokonta;D_2__Holozoa;D_3__Metazoa (Animalia);D_4__Eumetazoa;D_5__Bilateria;D_6__Nematoda;D_7__Chromadorea;D_8__Desmodorida;D_9__Spirinia parasitifera;D_10__;D_11__;D_12__;D_13__;D_14__	0.9976967958486677
f0e3c3ef4b1d327231c620955fbf6fdc	D_0__Eukaryota;D_1__SAR;D_2__Rhizaria;D_3__Cercozoa;D_4__Thecofilosea;D_5__Cryomonadida;D_6__Protaspidae;D_7__Protaspis;Ambiguous_taxa;D_9__;D_10__;D_11__;D_12__;D_13__;D_14__	0.9868930447693366
086dac76659f188eb23c3b23fcafa8c7	D_0__Eukaryota;D_1__Opisthokonta;D_2__Holozoa;D_3__Metazoa (Animalia);D_4__Eumetazoa;D_5__Bilateria;D_6__Annelida;D_7__Polychaeta;D_8__Scolecida;D_9__Spionida;D_10__Streblospio benedicti;D_11__;D_12__;D_13__;D_14__	0.9999999931142725
f375c94de2d48e363c2ab4ede4824693	D_0__Eukaryota;D_1__Opisthokonta;D_2__Holozoa;D_3__Metazoa (Animalia);D_4__Eumetazoa;D_5__Bilateria;D_6__Nematoda;D_7__Chromadorea;D_8__Monhysterida;D_9__Monhysteridae environmental sample;D_10__;D_11__;D_12__;D_13__;D_14__	0.9999496826714557
9bf998315821869d265b443e01cbeee5	D_0__Eukaryota;D_1__Opisthokonta;D_2__Holozoa;D_3__Metazoa (Animalia);D_4__Eumetazoa;D_5__Bilateria;D_6__Nematoda;D_7__Chromadorea;D_8__Monhysterida;D_9__Sabatieria pulchra;D_10__;D_11__;D_12__;D_13__;D_14__	0.9856630590543753
2e028d68328db5b655f29ffc15ce86e2	D_0__Eukaryota;D_1__Opisthokonta;D_2__Holozoa;D_3__Metazoa (Animalia);D_4__Eumetazoa;D_5__Bilateria	0.9979652729484428
1a5165c06ea1775ddbc068655a0dacce	D_0__Eukaryota;D_1__Opisthokonta;D_2__Holozoa;D_3__Metazoa (Animalia);D_4__Eumetazoa;D_5__Bilateria;D_6__Nematoda;D_7__Chromadorea;D_8__Monhysterida;D_9__Monhysteridae environmental sample;D_10__;D_11__;D_12__;D_13__;D_14__	0.9999382403708463
e96cc0df473565e47e887470bf0a213e	D_0__Eukaryota;D_1__Opisthokonta;D_2__Holozoa;D_3__Metazoa (Animalia);D_4__Eumetazoa;D_5__Bilateria;D_6__Gastrotricha;D_7__Chaetonotida	0.9999999980065246
b60be829145b6980e02634cb27bc1d76	D_0__Eukaryota;D_1__Opisthokonta;D_2__Holozoa;D_3__Metazoa (Animalia);D_4__Eumetazoa;D_5__Bilateria;D_6__Platyhelminthes;D_7__Rhabditophora;D_8__Rhabdocoela;D_9__Neodalyellida;D_10__Promesostoma sp. WW-2004;D_11__;D_12__;D_13__;D_14__	0.7330323173086832
0ed45b5013b76e9ab01087f10926d68b	D_0__Eukaryota;D_1__SAR;D_2__Rhizaria;D_3__Cercozoa;D_4__Novel Clade Gran-3;D_5__Uncultured Cercozoa;D_6__;D_7__;D_8__;D_9__;D_10__;D_11__;D_12__;D_13__;D_14__	0.8933142717016266
167b37a464cc8f8fb873cced70cf57a5	D_0__Eukaryota	0.9999999999086299
6fef1b4aac8984fe77d41d7d0d381e14	D_0__Eukaryota;D_1__SAR;D_2__Rhizaria;D_3__Cercozoa;D_4__Novel Clade 2;D_5__Uncultured Cercozoa;D_6__;D_7__;D_8__;D_9__;D_10__;D_11__;D_12__;D_13__;D_14__	0.7611998167136822
17a723e2dc61792145633c19bd25ae10	D_0__Eukaryota;D_1__SAR;D_2__Alveolata;D_3__Ciliophora;D_4__Intramacronucleata;D_5__Conthreep;D_6__Prostomatea;D_7__Cryptocaryon	0.9321821409052518
805e8515bc122c14cdfacd2b81f360a2	D_0__Eukaryota;D_1__SAR;D_2__Rhizaria;D_3__Cercozoa	0.999993160372359
d5faa496f7fc630ca88b97a9eac36025	D_0__Eukaryota;D_1__Opisthokonta;D_2__Holozoa;D_3__Metazoa (Animalia);D_4__Eumetazoa;D_5__Bilateria;D_6__Arthropoda;D_7__Crustacea;D_8__Maxillopoda;D_9__Copepoda;D_10__Harpacticoida	0.9870662408674097
4c92478e4daaa1fc6f234b87f4b21077	D_0__Eukaryota	0.9999999996055776
30f870058f896619b9f87886877f4e9c	D_0__Eukaryota;D_1__Opisthokonta;D_2__Holozoa;D_3__Metazoa (Animalia);D_4__Eumetazoa;D_5__Bilateria;D_6__Arthropoda;D_7__Crustacea;D_8__Maxillopoda;D_9__Copepoda;D_10__Calanoida;D_11__uncultured metazoan;D_12__;D_13__;D_14__	0.9833576875641141
9d1437d0da135d7bedab18831d490287	D_0__Eukaryota;D_1__Archaeplastida;D_2__Chloroplastida;D_3__Chlorophyta;D_4__Chlorodendrophyceae;D_5__Chlorodendrales;D_6__Tetraselmis;D_7__Tetraselmis subcordiformis;D_8__;D_9__;D_10__;D_11__;D_12__;D_13__;D_14__	0.996187806303794
d336f1946c4c53c0f81d3590f84bfdad	D_0__Eukaryota;D_1__Opisthokonta;D_2__Holozoa;D_3__Metazoa (Animalia);D_4__Eumetazoa;D_5__Bilateria;D_6__Mollusca;D_7__Bivalvia;D_8__Heteroconchia;D_9__Veneroida;D_10__Gemma gemma;D_11__;D_12__;D_13__;D_14__	0.9981062428036032
c333193f109cf3360b7ac9550b1e59cb	D_0__Eukaryota;D_1__SAR;D_2__Rhizaria;D_3__Cercozoa	0.9998550593294507
b59ddc8fda9851851aa0cdc0c211c06c	D_0__Eukaryota;D_1__SAR;D_2__Rhizaria;D_3__Cercozoa	0.9998548435216246
1edad33a7db357f15537743d51e7c5a6	D_0__Eukaryota;D_1__Opisthokonta;D_2__Holozoa;D_3__Metazoa (Animalia);D_4__Eumetazoa;D_5__Bilateria;D_6__Nematoda;D_7__Chromadorea;D_8__Monhysterida	0.9621118340184419
21bcd9099cc8c1d54ab64238817538f3	D_0__Eukaryota;D_1__SAR;D_2__Alveolata;D_3__Ciliophora;D_4__Intramacronucleata;D_5__Conthreep;D_6__Plagiopylea;D_7__Odontostomatida;D_8__Epalxella;D_9__Epalxella antiquorum;D_10__;D_11__;D_12__;D_13__;D_14__	0.9781275487519858
a54cbb9e92980b9b16158a40353ff9c3	D_0__Eukaryota;D_1__SAR;D_2__Alveolata;D_3__Ciliophora;D_4__Postciliodesmatophora;D_5__Karyorelictea;D_6__Kentrophoros;D_7__uncultured eukaryote;D_8__;D_9__;D_10__;D_11__;D_12__;D_13__;D_14__	0.9368280602998875
66dc112bf21701d39ca4c7de74c2f18d	D_0__Eukaryota;D_1__Opisthokonta;D_2__Holozoa;D_3__Metazoa (Animalia);D_4__Eumetazoa;D_5__Bilateria;D_6__Arthropoda;D_7__Crustacea;D_8__Maxillopoda;D_9__Copepoda;D_10__Harpacticoida	0.7760419973863127
3e9a4de2a51903b19b3f3bae634bb56d	D_0__Eukaryota;D_1__SAR;D_2__Alveolata;D_3__Ciliophora;D_4__Intramacronucleata;D_5__Conthreep;D_6__Prostomatea;D_7__Cryptocaryon;D_8__uncultured marine eukaryote;D_9__;D_10__;D_11__;D_12__;D_13__;D_14__	0.998046536773665
2a0014246630847ec32095a41b8d6eef	D_0__Eukaryota;D_1__Opisthokonta;D_2__Holozoa;D_3__Metazoa (Animalia);D_4__Eumetazoa;D_5__Bilateria;D_6__Nematoda;D_7__Chromadorea;D_8__Monhysterida;D_9__Monhysteridae environmental sample;D_10__;D_11__;D_12__;D_13__;D_14__	0.9999370868121392
f816dab5317dad1eee0371b1f6c5d188	D_0__Eukaryota;D_1__Opisthokonta;D_2__Holozoa;D_3__Metazoa (Animalia);D_4__Eumetazoa;D_5__Bilateria;D_6__Arthropoda;D_7__Crustacea;D_8__Maxillopoda;D_9__Copepoda;D_10__Harpacticoida	0.9864021980388421
5ff7780c4ef8fe425507dd2df5195016	D_0__Eukaryota;D_1__Opisthokonta;D_2__Holozoa;D_3__Metazoa (Animalia);D_4__Eumetazoa;D_5__Bilateria;D_6__Nematoda;D_7__Chromadorea;D_8__Monhysterida;Ambiguous_taxa;D_10__;D_11__;D_12__;D_13__;D_14__	0.8955872170560267
fc4eb566aca3a8007569ea2dd4e43a6c	D_0__Eukaryota;D_1__SAR;D_2__Alveolata;D_3__Dinoflagellata	0.9799588769342317
297f9bdf31c88def5d841620001eba1a	D_0__Eukaryota;D_1__SAR;D_2__Rhizaria;D_3__Cercozoa;D_4__Imbricatea;D_5__Silicofilosea;D_6__Euglyphida;D_7__Paulinellidae;D_8__Paulinella;D_9__uncultured eukaryote;D_10__;D_11__;D_12__;D_13__;D_14__	0.9826206754990263
4f93c15ef1f3865003245f763fe2176d	D_0__Eukaryota;D_1__SAR;D_2__Alveolata;D_3__Ciliophora;D_4__Intramacronucleata;D_5__Spirotrichea;D_6__Hypotrichia;D_7__Holosticha	0.9917209401080124
ec0056191722c3b7f441b485c5fe77c2	D_0__Eukaryota	0.9999999999023753
6659a67cebd0e389e690ab90e650899d	D_0__Eukaryota;D_1__SAR;D_2__Rhizaria;D_3__Cercozoa;D_4__Thecofilosea;D_5__Cryomonadida;D_6__Protaspidae;D_7__Protaspis;Ambiguous_taxa;D_9__;D_10__;D_11__;D_12__;D_13__;D_14__	0.9841925860493812
56f1db961753672d2b0ed1dcab6865c5	D_0__Eukaryota;D_1__Opisthokonta;D_2__Holozoa;D_3__Metazoa (Animalia);D_4__Eumetazoa;D_5__Bilateria;D_6__Arthropoda;D_7__Crustacea;D_8__Maxillopoda;D_9__Copepoda;D_10__Cyclopoida	0.9969137632117426
2098a77a70a5c2d0f5fcae17047f2125	D_0__Eukaryota;D_1__SAR;D_2__Rhizaria;D_3__Cercozoa;D_4__Imbricatea;D_5__Silicofilosea;D_6__Euglyphida;D_7__Paulinellidae;D_8__Paulinella;D_9__uncultured eukaryote;D_10__;D_11__;D_12__;D_13__;D_14__	0.9815335676005803
680421a1b2ff7236db896a841df6f94f	D_0__Eukaryota;D_1__Opisthokonta;D_2__Holozoa;D_3__Metazoa (Animalia);D_4__Eumetazoa;D_5__Bilateria;D_6__Arthropoda;D_7__Crustacea;D_8__Ostracoda;D_9__Podocopa;D_10__Podocopida;D_11__Caudites asiaticus;D_12__;D_13__;D_14__	0.8006345312776697
98cfff636beef5f0abdcf8661f5af6c9	D_0__Eukaryota;D_1__Opisthokonta;D_2__Holozoa;D_3__Metazoa (Animalia);D_4__Eumetazoa;D_5__Bilateria;D_6__Arthropoda;D_7__Crustacea;D_8__Maxillopoda;D_9__Copepoda;D_10__Harpacticoida	0.9556965535307352
abed9b72838a51ac11b7062fd70c7db9	D_0__Eukaryota;D_1__SAR;D_2__Alveolata;D_3__Ciliophora;D_4__Intramacronucleata;D_5__Spirotrichea;D_6__Hypotrichia;D_7__Holosticha	0.9912063284339441
f1598dcb68f24d3feb9820dc9c7a21ae	D_0__Eukaryota;D_1__SAR;D_2__Alveolata;D_3__Ciliophora;D_4__Intramacronucleata;D_5__Conthreep;D_6__Prostomatea;D_7__Cryptocaryon	0.9984579883947564
43f9ee7deddaf1891d24274692cdcd39	D_0__Eukaryota;D_1__SAR;D_2__Alveolata;D_3__Ciliophora;D_4__Intramacronucleata;D_5__Conthreep;D_6__Plagiopylea;D_7__Odontostomatida;D_8__Epalxella;D_9__Epalxella antiquorum;D_10__;D_11__;D_12__;D_13__;D_14__	0.9253878195360142
bcf9c22ec7d48717b78ef4ace0bfe9ee	D_0__Eukaryota;D_1__SAR;D_2__Alveolata;D_3__Ciliophora;D_4__Intramacronucleata;D_5__Conthreep;D_6__Prostomatea;D_7__Cryptocaryon;D_8__Cryptocaryon irritans;D_9__;D_10__;D_11__;D_12__;D_13__;D_14__	0.9436342056945515
96b6132381fe98a5c0def2d3ad05e6e3	D_0__Eukaryota;D_1__Opisthokonta;D_2__Holozoa;D_3__Metazoa (Animalia);D_4__Eumetazoa;D_5__Bilateria;D_6__Nematoda;D_7__Enoplea;D_8__Enoplia;D_9__Enoplida;D_10__Viscosia sp. 1267;D_11__;D_12__;D_13__;D_14__	0.9999999635132617
0ee394580f195ec92318e82162618c2d	D_0__Eukaryota;D_1__Amoebozoa;D_2__Discosea;D_3__metagenome;D_4__;D_5__;D_6__;D_7__;D_8__;D_9__;D_10__;D_11__;D_12__;D_13__;D_14__	0.9999991470699512
5c023b446f83c38245ac5e74c783caa7	D_0__Eukaryota;D_1__Opisthokonta;D_2__Holozoa;D_3__Metazoa (Animalia);D_4__Eumetazoa;D_5__Bilateria;D_6__Nematoda;D_7__Chromadorea;D_8__Desmodorida;D_9__Desmodora sp. DL-2016;D_10__;D_11__;D_12__;D_13__;D_14__	0.8345890005765
411d2820dc91bde304b37bf9cb3acbf6	D_0__Eukaryota;D_1__SAR;D_2__Alveolata;D_3__Ciliophora;D_4__Intramacronucleata;D_5__Conthreep;D_6__Prostomatea;D_7__Cryptocaryon;D_8__uncultured marine eukaryote;D_9__;D_10__;D_11__;D_12__;D_13__;D_14__	0.9968268023356853
1dc49e6e39e4d41267d40a960f0895c1	D_0__Eukaryota;D_1__Opisthokonta;D_2__Holozoa;D_3__Metazoa (Animalia);D_4__Eumetazoa;D_5__Bilateria;D_6__Nematoda;D_7__Enoplea;D_8__Enoplia;D_9__Enoplida;D_10__Viscosia sp. 1267;D_11__;D_12__;D_13__;D_14__	0.9999999588307853
a022dd4313e41d4b5177732332ee16b4	D_0__Eukaryota;D_1__SAR;D_2__Rhizaria;D_3__Cercozoa;D_4__Vampyrellidae;D_5__uncultured;D_6__Thalassomyxa sp. MVa1x;D_7__;D_8__;D_9__;D_10__;D_11__;D_12__;D_13__;D_14__	0.9997124660528812
9b64693ba973e809996b3e242d16926c	D_0__Eukaryota;D_1__SAR;D_2__Rhizaria;D_3__Cercozoa;D_4__uncultured;D_5__uncultured marine eukaryote;D_6__;D_7__;D_8__;D_9__;D_10__;D_11__;D_12__;D_13__;D_14__	0.7901260047421055
2a1a67ec27619a5ae1fc64f718922f9f	D_0__Eukaryota;D_1__Opisthokonta;D_2__Holozoa;D_3__Metazoa (Animalia);D_4__Eumetazoa;D_5__Bilateria;D_6__Nematoda;D_7__Chromadorea;D_8__Monhysterida;D_9__Monhysteridae environmental sample;D_10__;D_11__;D_12__;D_13__;D_14__	0.9999973103376836
a04fb0ae841df2bcef3646dd0538bb40	D_0__Eukaryota;D_1__SAR;D_2__Rhizaria;D_3__Cercozoa;D_4__Imbricatea;D_5__Silicofilosea;D_6__Thaumatomonadida;D_7__Thaumatomonadidae;D_8__Allas	0.8586029200793807
a0b67c8f181e03dc45781c94d8da949a	D_0__Eukaryota;D_1__Opisthokonta;D_2__Holozoa;D_3__Metazoa (Animalia);D_4__Eumetazoa;D_5__Bilateria;D_6__Nematoda;D_7__Chromadorea;D_8__Monhysterida;Ambiguous_taxa;D_10__;D_11__;D_12__;D_13__;D_14__	0.9734792436334384
402f567f766fdcaa454722bf43b33643	D_0__Eukaryota;D_1__Opisthokonta;D_2__Holozoa;D_3__Metazoa (Animalia);D_4__Eumetazoa;D_5__Bilateria;D_6__Nematoda;D_7__Chromadorea;D_8__Chromadorida	0.9815404614119009
291d1e7b8122e519993d718264355aad	D_0__Eukaryota;D_1__SAR;D_2__Alveolata;D_3__Dinoflagellata;D_4__Dinophyceae	0.8635066395593484
74ffb96a78e2b97177dedd0d5641a91c	D_0__Eukaryota;D_1__Opisthokonta;D_2__Holozoa;D_3__Metazoa (Animalia);D_4__Eumetazoa;D_5__Bilateria;D_6__Nematoda;D_7__Chromadorea;D_8__Chromadorida	0.9822139907590477
1410706a17d38a27fb942f04fe2d4f5c	D_0__Eukaryota;D_1__Opisthokonta;D_2__Holozoa;D_3__Metazoa (Animalia);D_4__Eumetazoa;D_5__Bilateria;D_6__Nematoda;D_7__Chromadorea;D_8__Monhysterida;D_9__Monhysteridae environmental sample;D_10__;D_11__;D_12__;D_13__;D_14__	0.999997124096197
0b8f78dd30928c3fda0ac02c9d45b14f	D_0__Eukaryota;D_1__SAR;D_2__Rhizaria;D_3__Cercozoa;D_4__Vampyrellidae	0.9735322449752308
86e0376c32f363cc00ab2dee17e0db41	D_0__Eukaryota;D_1__SAR;D_2__Alveolata;D_3__Ciliophora;D_4__Intramacronucleata;D_5__Conthreep;D_6__Prostomatea;D_7__Cryptocaryon;D_8__uncultured marine eukaryote;D_9__;D_10__;D_11__;D_12__;D_13__;D_14__	0.9980192749299991
37b1c599cfe218d2fd1c1bcc693243eb	D_0__Eukaryota;D_1__Opisthokonta;D_2__Holozoa;D_3__Metazoa (Animalia);D_4__Eumetazoa;D_5__Bilateria;D_6__Nematoda;D_7__Chromadorea;D_8__Chromadorida;D_9__Paracyatholaimus intermedius;D_10__;D_11__;D_12__;D_13__;D_14__	0.8341092183876514
220fca0e2aa80b16aaed7c65fea8f409	D_0__Eukaryota;D_1__SAR;D_2__Alveolata;D_3__Ciliophora;D_4__Intramacronucleata;D_5__Conthreep;D_6__Oligohymenophorea;D_7__Peritrichia;D_8__Vaginicola;Ambiguous_taxa;D_10__;D_11__;D_12__;D_13__;D_14__	0.9592786328466478
2f80c9f4d38c50e66ca6aab787ac1e81	D_0__Eukaryota;D_1__Opisthokonta;D_2__Holozoa;D_3__Metazoa (Animalia);D_4__Eumetazoa;D_5__Cnidaria;D_6__Anthozoa;D_7__Hexacorallia;D_8__Actiniaria;D_9__Nematostella vectensis (starlet sea anemone);D_10__;D_11__;D_12__;D_13__;D_14__	0.9901635475053296
d38adeb42ec70e6f87a371be78ebfdee	D_0__Eukaryota;D_1__SAR;D_2__Alveolata;D_3__Dinoflagellata;D_4__Dinophyceae	0.8528503477150939
11e756edcbc1090a3da3d6c96e5f8e46	D_0__Eukaryota;D_1__Archaeplastida;D_2__Chloroplastida;D_3__Chlorophyta;D_4__Chlorodendrophyceae;D_5__Chlorodendrales;D_6__Tetraselmis;D_7__Tetraselmis subcordiformis;D_8__;D_9__;D_10__;D_11__;D_12__;D_13__;D_14__	0.9995539403167626
ff01ede53b0a2c8c31e3e0023d8472f9	D_0__Eukaryota;D_1__Opisthokonta;D_2__Holozoa;D_3__Metazoa (Animalia);D_4__Eumetazoa;D_5__Bilateria;D_6__Arthropoda;D_7__Crustacea;D_8__Maxillopoda;D_9__Copepoda;D_10__Calanoida;D_11__uncultured metazoan;D_12__;D_13__;D_14__	0.9853826365570686
f2bc6420b8d6f559cbe93d260e9af20f	D_0__Eukaryota;D_1__Opisthokonta;D_2__Holozoa;D_3__Metazoa (Animalia);D_4__Eumetazoa;D_5__Bilateria;D_6__Annelida;D_7__Polychaeta;D_8__Palpata;D_9__Eunicida;D_10__Lumbrineris latreilli;D_11__;D_12__;D_13__;D_14__	0.9685315394587227
f05eaac72995ab2880dd3280833f2073	D_0__Eukaryota;D_1__Opisthokonta;D_2__Holozoa;D_3__Metazoa (Animalia);D_4__Eumetazoa;D_5__Bilateria;D_6__Nematoda;D_7__Chromadorea;D_8__Chromadorida	0.9820431449175425
bb3f31d8ac4088681bfe21bce67ba019	D_0__Eukaryota;D_1__Opisthokonta;D_2__Holozoa;D_3__Metazoa (Animalia);D_4__Eumetazoa;D_5__Bilateria;D_6__Arthropoda;D_7__Crustacea;D_8__Maxillopoda;D_9__Copepoda;D_10__Calanoida;D_11__uncultured metazoan;D_12__;D_13__;D_14__	0.9801616523000356
5711c7b4fae897b3b0e0d1c4a8f1fa5f	D_0__Eukaryota;D_1__SAR;D_2__Rhizaria;D_3__Cercozoa	0.9999998711273007
7b61a1812784ae54e0a1939db43a63ca	D_0__Eukaryota;D_1__Opisthokonta	0.8881670261598686
5fb07f0f570c022ece3b9c081698b401	D_0__Eukaryota	0.9999999999572478
652087c5347870e8c250c309bf68a829	D_0__Eukaryota;D_1__Opisthokonta;D_2__Holozoa;D_3__Metazoa (Animalia);D_4__Eumetazoa;D_5__Bilateria;D_6__Arthropoda;D_7__Crustacea;D_8__Maxillopoda;D_9__Copepoda;D_10__Calanoida;D_11__uncultured metazoan;D_12__;D_13__;D_14__	0.998406360995841
1b97e7e75bc7b700c24d5590749d4676	D_0__Eukaryota;D_1__SAR;D_2__Alveolata;D_3__Ciliophora;D_4__Intramacronucleata;D_5__Spirotrichea;D_6__Choreotrichia;D_7__Eutintinnus;Ambiguous_taxa;D_9__;D_10__;D_11__;D_12__;D_13__;D_14__	0.9998498718761185
6ca737bb6ff029e0880c00dd8a245730	D_0__Eukaryota;D_1__SAR;D_2__Alveolata;D_3__Ciliophora;D_4__Intramacronucleata;D_5__Spirotrichea;D_6__Hypotrichia;D_7__Amphisiella;Ambiguous_taxa;D_9__;D_10__;D_11__;D_12__;D_13__;D_14__	0.997033165828459
727632ed046df9f886aabccc7e4e5cbb	D_0__Eukaryota;D_1__Opisthokonta;D_2__Holozoa;D_3__Metazoa (Animalia);D_4__Eumetazoa;D_5__Bilateria;D_6__Nematoda;D_7__Chromadorea;D_8__Monhysterida;D_9__Monhysteridae environmental sample;D_10__;D_11__;D_12__;D_13__;D_14__	0.996876367691419
df4b41a6902c22ee27c243d1ba91064c	D_0__Eukaryota;D_1__SAR;D_2__Alveolata;D_3__Apicomplexa	0.9079112257339145
3aca448c386f77004ea4724b1fdfc6fa	D_0__Eukaryota;D_1__SAR;D_2__Alveolata;D_3__Ciliophora;D_4__Intramacronucleata;D_5__Spirotrichea;D_6__Hypotrichia;D_7__Amphisiella;D_8__uncultured eukaryote;D_9__;D_10__;D_11__;D_12__;D_13__;D_14__	0.9999252122140305
7663ac26e6911a5dbe855290e7de1943	D_0__Eukaryota;D_1__SAR;D_2__Alveolata;D_3__Dinoflagellata;D_4__Dinophyceae;D_5__Gymnodiniphycidae;D_6__Amphidinium	0.999999999852211
ac7681768ca59be0f119bf16d5912128	D_0__Eukaryota;D_1__SAR;D_2__Alveolata;D_3__Protalveolata;D_4__Chromerida;D_5__Chromera;D_6__uncultured freshwater eukaryote;D_7__;D_8__;D_9__;D_10__;D_11__;D_12__;D_13__;D_14__	0.9991900357737656
8b682707478f3ac3ca8656632e2a18bf	D_0__Eukaryota;D_1__Opisthokonta;D_2__Holozoa;D_3__Metazoa (Animalia);D_4__Eumetazoa;D_5__Bilateria;D_6__Nematoda;D_7__Enoplea;D_8__Enoplia;D_9__Enoplida;D_10__Anticoma sp. TCR197;D_11__;D_12__;D_13__;D_14__	0.9965085225357873
4f0363453d7b401cdfb4b2a478baaa7c	D_0__Eukaryota;D_1__SAR;D_2__Alveolata;D_3__Ciliophora;D_4__Intramacronucleata;D_5__Conthreep;D_6__Prostomatea;D_7__Cryptocaryon	0.9997663015648216
778f70cc609a415a86ffb124230b9b97	D_0__Eukaryota;D_1__Opisthokonta;D_2__Holozoa;D_3__Metazoa (Animalia);D_4__Eumetazoa;D_5__Bilateria;D_6__Arthropoda;D_7__Crustacea;D_8__Maxillopoda;D_9__Copepoda;D_10__Harpacticoida	0.9917444164919487
5b306818557758a2e1fb53da023f0dca	D_0__Eukaryota;D_1__SAR;D_2__Rhizaria;D_3__Cercozoa	0.9822790134545772
906391e056b33deae02a6d407b7fc1cd	D_0__Eukaryota;D_1__SAR;D_2__Rhizaria;D_3__Cercozoa	0.9999998717556763
9c6e39798189e8868933091df5b0e107	D_0__Eukaryota	0.9999999999892129
3abadea056536dc7acdead1d7db09339	D_0__Eukaryota;D_1__Opisthokonta;D_2__Holozoa;D_3__Metazoa (Animalia);D_4__Eumetazoa;D_5__Bilateria;D_6__Nematoda;D_7__Chromadorea;D_8__Monhysterida;D_9__Monhysteridae environmental sample;D_10__;D_11__;D_12__;D_13__;D_14__	0.999994600703498
6736c51654493706f1a2802a06cc2c80	D_0__Eukaryota;D_1__SAR;D_2__Alveolata;D_3__Protalveolata;D_4__Perkinsidae;D_5__Parvilucifera;D_6__Parvilucifera corolla;D_7__;D_8__;D_9__;D_10__;D_11__;D_12__;D_13__;D_14__	1.0
e1b6c9dd53ac38dc0994b4f73b9f8fc4	D_0__Eukaryota;D_1__SAR;D_2__Rhizaria;D_3__Cercozoa	0.9999703585821864
8245a1875201f5533123a4f1d997ccf6	D_0__Eukaryota;D_1__Opisthokonta	0.7015657182810613
a4694aea159e817fa62b95e0272a4d1c	D_0__Eukaryota	0.9999999999573319
0768c182afbd742bd7504aff73227ec8	D_0__Eukaryota;D_1__SAR;D_2__Alveolata;D_3__Ciliophora;D_4__Intramacronucleata;D_5__Spirotrichea;D_6__Euplotia;D_7__Aspidisca;D_8__Aspidisca fusca;D_9__;D_10__;D_11__;D_12__;D_13__;D_14__	0.9917606877984416
dc064fe782f3c7b8adf6db600d1a286d	D_0__Eukaryota;D_1__SAR;D_2__Alveolata;D_3__Ciliophora;D_4__Intramacronucleata;D_5__Conthreep;D_6__Prostomatea;D_7__Cryptocaryon;D_8__Plagiocampa sp. PHB09022602;D_9__;D_10__;D_11__;D_12__;D_13__;D_14__	0.7724888031453095
71a38f6c30ec7635d0e95cedba985435	D_0__Eukaryota;D_1__SAR;D_2__Alveolata;D_3__Dinoflagellata;D_4__Dinophyceae;D_5__Gymnodiniphycidae;D_6__Suessiaceae;D_7__Symbiodinium;D_8__Symbiodinium minutum Mf 1.05b.01;D_9__;D_10__;D_11__;D_12__;D_13__;D_14__	0.8970482112259883
3f2792bc0f634591bb9c952f9e305de2	D_0__Eukaryota;D_1__Opisthokonta;D_2__Holozoa;D_3__Metazoa (Animalia);D_4__Eumetazoa;D_5__Bilateria;D_6__Arthropoda;D_7__Crustacea;D_8__Maxillopoda;D_9__Copepoda;D_10__Harpacticoida	0.9556361215456792
47192669fb8b2cd78b2134e81b8fcb3b	D_0__Eukaryota;D_1__Opisthokonta;D_2__Holozoa;D_3__Metazoa (Animalia);D_4__Eumetazoa;D_5__Bilateria;D_6__Arthropoda;D_7__Crustacea;D_8__Maxillopoda;D_9__Copepoda;D_10__Cyclopoida	0.9967271828545894
fe4f2cc49e2293c3f87c23e3522ec966	D_0__Eukaryota;D_1__Opisthokonta;D_2__Holozoa;D_3__Metazoa (Animalia);D_4__Eumetazoa;D_5__Bilateria;D_6__Nematoda;D_7__Chromadorea;D_8__Chromadorida;D_9__Ptycholaimellus sp. 1092;D_10__;D_11__;D_12__;D_13__;D_14__	0.8446729228456902
1f230696cba7a4ad01743cb300564390	D_0__Eukaryota;D_1__Opisthokonta;D_2__Holozoa;D_3__Metazoa (Animalia);D_4__Eumetazoa;D_5__Bilateria;D_6__Nematoda;D_7__Chromadorea;D_8__Desmodorida	0.9998602431632138
72c5d717eaf64231f55316c012ba36e8	D_0__Eukaryota;D_1__Haptophyta;D_2__uncultured eukaryote;D_3__;D_4__;D_5__;D_6__;D_7__;D_8__;D_9__;D_10__;D_11__;D_12__;D_13__;D_14__	0.9999556569615217
f894d2edd09f632be5a0dda472377fb1	D_0__Eukaryota;D_1__SAR;D_2__Rhizaria;D_3__Cercozoa;D_4__Novel Clade Gran-3;D_5__Uncultured Cercozoa;D_6__;D_7__;D_8__;D_9__;D_10__;D_11__;D_12__;D_13__;D_14__	0.8771743056793793
e4b40bf05a17be98510fb9b1adbb8590	D_0__Eukaryota;D_1__Amoebozoa;D_2__Discosea;D_3__metagenome;D_4__;D_5__;D_6__;D_7__;D_8__;D_9__;D_10__;D_11__;D_12__;D_13__;D_14__	0.9999989367433922
e3fa1705acbd102483ddd83811929177	D_0__Eukaryota;D_1__SAR;D_2__Alveolata;D_3__Ciliophora;D_4__Intramacronucleata;D_5__Conthreep;D_6__Prostomatea;D_7__Cryptocaryon;D_8__Plagiocampa sp. PHB09022602;D_9__;D_10__;D_11__;D_12__;D_13__;D_14__	0.7685400888530397
c3f41d357ddbc151ed757aa1d78390af	D_0__Eukaryota;D_1__SAR;D_2__Alveolata;D_3__Ciliophora;D_4__Intramacronucleata;D_5__Conthreep;D_6__Oligohymenophorea;D_7__Scuticociliatia;D_8__uncultured eukaryote;D_9__;D_10__;D_11__;D_12__;D_13__;D_14__	0.9916068179420796
4dde06d0384586e35bab62b9c27100a7	D_0__Eukaryota	0.99999999994942
33ad8667e3e330d0862e88087d39fe28	D_0__Eukaryota;D_1__SAR;D_2__Rhizaria;D_3__Cercozoa	0.9999986654266199
376624b24b9991749304532218fd0788	D_0__Eukaryota;D_1__Opisthokonta;D_2__Holozoa;D_3__Metazoa (Animalia);D_4__Eumetazoa;D_5__Bilateria;D_6__Nematoda;D_7__Chromadorea;D_8__Chromadorida	0.9999999862245933
a697adbec9b9de5485b011b5b23bb123	D_0__Eukaryota;D_1__Opisthokonta;D_2__Holozoa;D_3__Metazoa (Animalia);D_4__Eumetazoa;D_5__Bilateria;D_6__Nematoda;D_7__Chromadorea;D_8__Monhysterida;D_9__Monhysteridae environmental sample;D_10__;D_11__;D_12__;D_13__;D_14__	0.9999966115272226
19bdbac93abb3ea29a1499e14979b15b	D_0__Eukaryota;D_1__Opisthokonta;D_2__Holozoa;D_3__Metazoa (Animalia);D_4__Eumetazoa;D_5__Bilateria;D_6__Nematoda;D_7__Chromadorea;D_8__Monhysterida;D_9__Monhysteridae environmental sample;D_10__;D_11__;D_12__;D_13__;D_14__	0.9999789722970077
af76afd4cefd42d101715dd668c183c6	D_0__Eukaryota;D_1__Opisthokonta;D_2__Holozoa;D_3__Metazoa (Animalia);D_4__Eumetazoa;D_5__Bilateria;D_6__Nematoda;D_7__Chromadorea;D_8__Monhysterida;D_9__Desmolaimus sp. DeLaSp2;D_10__;D_11__;D_12__;D_13__;D_14__	0.8459972268474851
0842da5d409a68e625d097905d244da7	D_0__Eukaryota;D_1__SAR;D_2__Alveolata;D_3__Ciliophora;D_4__Intramacronucleata;D_5__Spirotrichea;D_6__Hypotrichia;D_7__Holosticha	0.9999850136838571
10bb5d163a79b182c4c71ddfd0fcdd5c	D_0__Eukaryota	0.9999999994096577
019e470849fd388d36a106e003a060af	D_0__Eukaryota;D_1__Amoebozoa;D_2__Discosea;D_3__metagenome;D_4__;D_5__;D_6__;D_7__;D_8__;D_9__;D_10__;D_11__;D_12__;D_13__;D_14__	0.9999996349574856
9e2caf32c7ce932b5868ac2b3e1b8a59	D_0__Eukaryota	0.9999999999627406
63a9b40055559204c27f5202d5607adc	D_0__Eukaryota;D_1__Amoebozoa;D_2__Discosea;D_3__metagenome;D_4__;D_5__;D_6__;D_7__;D_8__;D_9__;D_10__;D_11__;D_12__;D_13__;D_14__	0.9998825999213973
3a348d93427d4ea8c56efb2e00962143	D_0__Eukaryota;D_1__Opisthokonta;D_2__Holozoa;D_3__Metazoa (Animalia);D_4__Eumetazoa;D_5__Bilateria;D_6__Nematoda;D_7__Chromadorea;D_8__Monhysterida;D_9__Monhysteridae environmental sample;D_10__;D_11__;D_12__;D_13__;D_14__	0.9999295049835356
209ef0178413024d0a0766b51f895d4f	D_0__Eukaryota;D_1__Opisthokonta;D_2__Holozoa;D_3__Metazoa (Animalia);D_4__Eumetazoa;D_5__Bilateria;D_6__Arthropoda;D_7__Crustacea;D_8__Maxillopoda;D_9__Copepoda;D_10__Harpacticoida	0.9543097035299236
de10f71325a01b91ffbf2a749c83e0f2	D_0__Eukaryota;D_1__SAR;D_2__Alveolata;D_3__Ciliophora;D_4__Intramacronucleata;D_5__Conthreep;D_6__Plagiopylea;D_7__Odontostomatida;D_8__Epalxella;D_9__Epalxella antiquorum;D_10__;D_11__;D_12__;D_13__;D_14__	0.9247270800423641
7606213fc6cbf7e88bc4cb403b7ee7ab	D_0__Eukaryota;D_1__Opisthokonta;D_2__Holozoa;D_3__Metazoa (Animalia);D_4__Eumetazoa;D_5__Bilateria;D_6__Nematoda;D_7__Chromadorea;D_8__Araeolaimida	0.9999999722984728
f9691fd88bf51af59d40084cff55664d	D_0__Eukaryota;D_1__SAR;D_2__Alveolata;D_3__Ciliophora;D_4__Intramacronucleata;D_5__Conthreep;D_6__Plagiopylea;D_7__Odontostomatida;D_8__Epalxella;D_9__Epalxella antiquorum;D_10__;D_11__;D_12__;D_13__;D_14__	0.927413000289779
fb7af824c48e44e77b2952440c30bfa6	D_0__Eukaryota;D_1__SAR;D_2__Alveolata;D_3__Ciliophora;D_4__Intramacronucleata;D_5__Conthreep;D_6__Prostomatea;D_7__Cryptocaryon	0.9946160033625269
b0b78a1ab52adc66a28ca5722ee4d701	D_0__Eukaryota;D_1__Opisthokonta;D_2__Holozoa;D_3__Metazoa (Animalia);D_4__Eumetazoa;D_5__Bilateria;D_6__Nematoda;D_7__Chromadorea;D_8__Monhysterida;D_9__Monhysteridae environmental sample;D_10__;D_11__;D_12__;D_13__;D_14__	0.9973430381271922
efcb873fee00aa1605067b360ba42e23	D_0__Eukaryota;D_1__SAR;D_2__Rhizaria;D_3__Cercozoa;D_4__Novel Clade Gran-3	0.7041474769193095
874faf3aa18c82a1c2ba17cef3730467	D_0__Eukaryota;D_1__Opisthokonta;D_2__Holozoa;D_3__Metazoa (Animalia);D_4__Eumetazoa;D_5__Bilateria;D_6__Nematoda;D_7__Chromadorea;D_8__Monhysterida;D_9__Monhysteridae environmental sample;D_10__;D_11__;D_12__;D_13__;D_14__	0.9971896102015845
324f1e2ae44f3011bc500b7b56f20117	D_0__Eukaryota;D_1__SAR;D_2__Rhizaria;D_3__Cercozoa	0.9998661449562752
4d0cbfbe534afe97ea492dcf470bf181	D_0__Eukaryota;D_1__Haptophyta;D_2__uncultured eukaryote;D_3__;D_4__;D_5__;D_6__;D_7__;D_8__;D_9__;D_10__;D_11__;D_12__;D_13__;D_14__	0.9999553944943885
77b41a21958d143bd82e22ba4ace0754	D_0__Eukaryota;D_1__SAR;D_2__Rhizaria;D_3__Cercozoa;D_4__uncultured;D_5__Uncultured Cercozoa;D_6__;D_7__;D_8__;D_9__;D_10__;D_11__;D_12__;D_13__;D_14__	0.9983238475398079
65bcccefdfd10ee0375283464bdb698a	D_0__Eukaryota;D_1__Opisthokonta;D_2__Holozoa;D_3__Metazoa (Animalia);D_4__Eumetazoa;D_5__Bilateria;D_6__Nematoda;D_7__Chromadorea;D_8__Monhysterida;D_9__Monhysteridae environmental sample;D_10__;D_11__;D_12__;D_13__;D_14__	0.9999973106650439
b8ff7ae4c546e379e779c85aa941203e	D_0__Eukaryota	0.9999999999988557
74728f994efb7f60570d0c5e2dd639a7	D_0__Eukaryota;D_1__SAR;D_2__Alveolata;D_3__Ciliophora;D_4__Intramacronucleata;D_5__Spirotrichea;D_6__Hypotrichia;D_7__Holosticha;D_8__uncultured marine eukaryote;D_9__;D_10__;D_11__;D_12__;D_13__;D_14__	0.8889208039728108
6d9f13a5a54f7ededf96e39d652b6dd2	D_0__Eukaryota;D_1__Opisthokonta;D_2__Holozoa;D_3__Metazoa (Animalia);D_4__Eumetazoa;D_5__Bilateria;D_6__Arthropoda;D_7__Crustacea;D_8__Maxillopoda;D_9__Copepoda;D_10__Harpacticoida	0.9917324317414038
d9450cab106721852fae5c8461161aa5	D_0__Eukaryota;D_1__SAR;D_2__Alveolata;D_3__Dinoflagellata	0.9813498514606831
30c852d7b1889033ac1c2fd1283dc77e	D_0__Eukaryota;D_1__Opisthokonta;D_2__Holozoa;D_3__Metazoa (Animalia);D_4__Eumetazoa;D_5__Bilateria;D_6__Nematoda;D_7__Chromadorea;D_8__Chromadorida;D_9__Spilophorella paradoxa;D_10__;D_11__;D_12__;D_13__;D_14__	0.8633224573751732
536659f11cccbedeaec045609cab3c83	D_0__Eukaryota;D_1__SAR;D_2__Rhizaria;D_3__Cercozoa;D_4__Metromonadea;D_5__Micrometopion;D_6__Micrometopion nutans;D_7__;D_8__;D_9__;D_10__;D_11__;D_12__;D_13__;D_14__	0.9998238046070568
7f0c221dda224d2233ed8eef526fbd6b	D_0__Eukaryota;D_1__Incertae Sedis;D_2__Ancyromonadida;D_3__Ancyromonas	0.7340093410938153
f6aac21bf5b685f0788c35f02266f595	D_0__Eukaryota;D_1__Opisthokonta;D_2__Holozoa;D_3__Metazoa (Animalia);D_4__Eumetazoa;D_5__Bilateria;D_6__Arthropoda;D_7__Crustacea;D_8__Ostracoda;D_9__Myodocopa;D_10__Myodocopida;D_11__Parasterope pollex;D_12__;D_13__;D_14__	0.9992643669225435
c5f13f70e15becfddb9097e04823f40d	D_0__Eukaryota;D_1__SAR;D_2__Rhizaria;D_3__Cercozoa;D_4__Imbricatea;D_5__Silicofilosea;D_6__Euglyphida;D_7__Cyphoderiidae;D_8__Cyphoderia;D_9__Uncultured Cercozoa;D_10__;D_11__;D_12__;D_13__;D_14__	0.8997644553067432
7afe8b9125566c6e1808b61187d991e4	D_0__Eukaryota;D_1__Opisthokonta;D_2__Holozoa;D_3__Metazoa (Animalia);D_4__Eumetazoa;D_5__Bilateria;D_6__Nematoda;D_7__Chromadorea;D_8__Monhysterida;D_9__Monhysteridae environmental sample;D_10__;D_11__;D_12__;D_13__;D_14__	0.9999779286160643
52fedf6301f0505a419570af676c401b	D_0__Eukaryota;D_1__Opisthokonta;D_2__Holozoa;D_3__Metazoa (Animalia);D_4__Eumetazoa;D_5__Bilateria;D_6__Arthropoda;D_7__Crustacea;D_8__Maxillopoda;D_9__Copepoda	0.9999992331562402
fe31d59b067b8edcd25ebb831bf5d624	D_0__Eukaryota;D_1__SAR;D_2__Alveolata;D_3__Ciliophora;D_4__Intramacronucleata;D_5__Litostomatea;D_6__Haptoria;D_7__Epiphyllum;D_8__uncultured eukaryote;D_9__;D_10__;D_11__;D_12__;D_13__;D_14__	0.995486988339609
5cbb28a99e1db950a6bc36a2bd534080	D_0__Eukaryota;D_1__SAR;D_2__Rhizaria;D_3__Cercozoa;D_4__Novel Clade Gran-1;D_5__Uncultured Cercozoa;D_6__;D_7__;D_8__;D_9__;D_10__;D_11__;D_12__;D_13__;D_14__	0.9995406536115924
98feec501f680bec6e7109204b0a702f	D_0__Eukaryota;D_1__SAR;D_2__Alveolata;D_3__Dinoflagellata;D_4__Dinophyceae	0.8596198733078736
4982c294e02d7d86e3837b4363e626cf	D_0__Eukaryota;D_1__Opisthokonta;D_2__Holozoa;D_3__Metazoa (Animalia);D_4__Eumetazoa;D_5__Bilateria;D_6__Nematoda;D_7__Enoplea;D_8__Enoplia;D_9__Enoplida;D_10__Halalaimus sp. BCA25;D_11__;D_12__;D_13__;D_14__	0.9999669424147792
732cdcba02c851e9f0536176a66e1cf7	D_0__Eukaryota;D_1__SAR;D_2__Alveolata;D_3__Ciliophora;D_4__Postciliodesmatophora;D_5__Karyorelictea;D_6__Tracheloraphis	0.8987300086771242
1a9135509fc7f0ae60f0b2dce4176f6a	D_0__Eukaryota;D_1__Opisthokonta;D_2__Holozoa;D_3__Metazoa (Animalia);D_4__Eumetazoa;D_5__Bilateria;D_6__Nematoda;D_7__Chromadorea;D_8__Monhysterida;D_9__Monhysteridae environmental sample;D_10__;D_11__;D_12__;D_13__;D_14__	0.9999810249310372
ca7da3d7b5c7f9b86e2f7d26109c1c78	D_0__Eukaryota;D_1__SAR;D_2__Rhizaria;D_3__Cercozoa;D_4__Vampyrellidae;D_5__uncultured	0.8143880120483814
8a1344fd84b7e9c9589435f6565477b8	D_0__Eukaryota;D_1__SAR;D_2__Alveolata;D_3__Ciliophora;D_4__Intramacronucleata;D_5__Conthreep;D_6__Prostomatea;D_7__Cryptocaryon;D_8__uncultured eukaryote;D_9__;D_10__;D_11__;D_12__;D_13__;D_14__	0.7427851886435135
718082849912b8ac091d2f23595d41eb	D_0__Eukaryota;D_1__SAR;D_2__Alveolata;D_3__Ciliophora;D_4__Postciliodesmatophora;D_5__Karyorelictea;D_6__Kentrophoros;D_7__uncultured eukaryote;D_8__;D_9__;D_10__;D_11__;D_12__;D_13__;D_14__	0.9374410181919731
9c830b2cfeb2fe2cb5828719321e980b	D_0__Eukaryota;D_1__Opisthokonta;D_2__Holozoa;D_3__Metazoa (Animalia);D_4__Eumetazoa;D_5__Bilateria;D_6__Nematoda;D_7__Chromadorea;D_8__Monhysterida;D_9__Terschellingia longicaudata;D_10__;D_11__;D_12__;D_13__;D_14__	0.9996522792648739
44c2151638d91d61195675307c6bf6d3	D_0__Eukaryota;D_1__Opisthokonta;D_2__Nucletmycea;D_3__Nucleariidae and Fonticula group;D_4__Nucleariidae;D_5__Nuclearia;D_6__uncultured Chytridiomycota;D_7__;D_8__;D_9__;D_10__;D_11__;D_12__;D_13__;D_14__	0.9999999934175037
0be3d4cd878a646d8894b1ef2e4bca14	D_0__Eukaryota;D_1__SAR;D_2__Rhizaria;D_3__Cercozoa	0.9999821898573129
991882b7d84b1e96fb3ad41b03c600e5	D_0__Eukaryota;D_1__SAR;D_2__Alveolata;D_3__Protalveolata;D_4__Perkinsidae;D_5__Parvilucifera;D_6__Parvilucifera corolla;D_7__;D_8__;D_9__;D_10__;D_11__;D_12__;D_13__;D_14__	1.0
b726eb66f537870ef373215c6a0775e4	D_0__Eukaryota;D_1__Opisthokonta;D_2__Holozoa;D_3__Metazoa (Animalia);D_4__Eumetazoa;D_5__Bilateria;D_6__Nematoda;D_7__Chromadorea;D_8__Chromadorida	0.9974936487626447
09c33fe2d876570e3eba0fded0c16fd9	D_0__Eukaryota;D_1__SAR;D_2__Rhizaria;D_3__Cercozoa;D_4__Novel Clade Gran-3;D_5__Uncultured Cercozoa;D_6__;D_7__;D_8__;D_9__;D_10__;D_11__;D_12__;D_13__;D_14__	0.883119735231181
9cd022f929de9edc2a7d0cf10c3086d0	D_0__Eukaryota;D_1__SAR;D_2__Rhizaria;D_3__Cercozoa;D_4__Phytomyxea;D_5__Novel Clade 9;D_6__Uncultured Cercozoa;D_7__;D_8__;D_9__;D_10__;D_11__;D_12__;D_13__;D_14__	0.9999179816463564
60e9e328a8d339b5d78f3a424c2fed99	D_0__Eukaryota;D_1__SAR;D_2__Alveolata;D_3__Dinoflagellata;D_4__Dinophyceae	0.8540755218433624
bc9e7454374eee1c44e42e5d0d8ac747	D_0__Eukaryota;D_1__Amoebozoa;D_2__Discosea;D_3__metagenome;D_4__;D_5__;D_6__;D_7__;D_8__;D_9__;D_10__;D_11__;D_12__;D_13__;D_14__	0.9999999180536496
2a2d3e88282563106a1969047f2c4371	D_0__Eukaryota;D_1__SAR;D_2__Rhizaria;D_3__Cercozoa;D_4__Novel Clade 2	0.9999216759530443
9935fcccddf475c560583160179463f4	D_0__Eukaryota	0.9999999999639573
b9e8ea90b1f87f5d9c764163fbc3c5f8	D_0__Eukaryota;D_1__Opisthokonta;D_2__Holozoa;D_3__Metazoa (Animalia);D_4__Eumetazoa;D_5__Bilateria;D_6__Nematoda;D_7__Chromadorea;D_8__Chromadorida	0.9817550749824034
47c883d872fa33e1842f2ee7c51f05cb	D_0__Eukaryota;D_1__SAR;D_2__Alveolata;D_3__Ciliophora;D_4__Intramacronucleata;D_5__Conthreep;D_6__Oligohymenophorea;D_7__uncultured;D_8__uncultured eukaryote;D_9__;D_10__;D_11__;D_12__;D_13__;D_14__	0.9674320743953391
65a2a1c139ccaab4dd0175ac8b9a1ba4	D_0__Eukaryota;D_1__SAR;D_2__Rhizaria;D_3__Cercozoa	0.9999995983168964
149cc7d73ff55011075d0452f48bd92c	D_0__Eukaryota;D_1__SAR;D_2__Alveolata;D_3__Protalveolata;D_4__Syndiniales;D_5__Hematodinium;D_6__uncultured eukaryote;D_7__;D_8__;D_9__;D_10__;D_11__;D_12__;D_13__;D_14__	0.9481636848007167
ce1534d362a3911056726dd71b5f70b2	D_0__Eukaryota;D_1__Archaeplastida;D_2__Chloroplastida;D_3__Chlorophyta;D_4__Chlorodendrophyceae;D_5__Chlorodendrales;D_6__Tetraselmis;D_7__Tetraselmis subcordiformis;D_8__;D_9__;D_10__;D_11__;D_12__;D_13__;D_14__	0.9999559167383864
8b9ded5e4c1ace5b94060ea4dd4b9ebf	D_0__Eukaryota;D_1__SAR;D_2__Alveolata;D_3__Ciliophora;D_4__Intramacronucleata;D_5__Conthreep;D_6__Prostomatea;D_7__Cryptocaryon;D_8__Plagiocampa sp. PHB09022602;D_9__;D_10__;D_11__;D_12__;D_13__;D_14__	0.7401498027537221
75cafb7809c67ffca0dac17d0f408bf5	D_0__Eukaryota;D_1__SAR;D_2__Rhizaria;D_3__Cercozoa;D_4__uncultured;D_5__Uncultured Cercozoa;D_6__;D_7__;D_8__;D_9__;D_10__;D_11__;D_12__;D_13__;D_14__	0.998741870666877
79838d0142326585186015d0fc746608	D_0__Eukaryota;D_1__Opisthokonta;D_2__Holozoa;D_3__Metazoa (Animalia);D_4__Eumetazoa;D_5__Bilateria;D_6__Arthropoda;D_7__Crustacea;D_8__Maxillopoda;D_9__Copepoda;D_10__Harpacticoida	0.958982763993516
75946646bac0d3b0c63c6d57cdb1966c	D_0__Eukaryota;D_1__Opisthokonta;D_2__Holozoa;D_3__Metazoa (Animalia);D_4__Eumetazoa;D_5__Bilateria;D_6__Nematoda;D_7__Chromadorea;D_8__Monhysterida;D_9__Monhysteridae environmental sample;D_10__;D_11__;D_12__;D_13__;D_14__	0.997876789540068
c63a1955b371e61e8a62e4d4d8d4ca59	D_0__Eukaryota;D_1__SAR;D_2__Rhizaria;D_3__Cercozoa;D_4__Imbricatea;D_5__Silicofilosea;D_6__Euglyphida;D_7__Cyphoderiidae;D_8__Cyphoderia;D_9__Uncultured Cercozoa;D_10__;D_11__;D_12__;D_13__;D_14__	0.999993019007671
78415edf976dbe9118e89160563bda27	D_0__Eukaryota;D_1__SAR;D_2__Alveolata;D_3__Protalveolata;D_4__Chromerida;D_5__Chromera;D_6__uncultured freshwater eukaryote;D_7__;D_8__;D_9__;D_10__;D_11__;D_12__;D_13__;D_14__	0.7853970198574646
4bc5af3e1e1eb218eb0489eae146d62b	D_0__Eukaryota;D_1__Opisthokonta;D_2__Holozoa;D_3__Metazoa (Animalia);D_4__Eumetazoa;D_5__Bilateria;D_6__Nematoda;D_7__Chromadorea;D_8__Chromadorida;D_9__Ptycholaimellus sp. 1092;D_10__;D_11__;D_12__;D_13__;D_14__	0.8883198866001435
5f64d062c4bf97eda9424c08eb8d1fbe	D_0__Eukaryota;D_1__SAR;D_2__Alveolata;D_3__Ciliophora;D_4__Intramacronucleata;D_5__Conthreep;D_6__Oligohymenophorea;D_7__Scuticociliatia	0.9990034704398462
b9593c872bf38339d049f447827d1045	D_0__Eukaryota;D_1__SAR;D_2__Rhizaria;D_3__Cercozoa;D_4__Imbricatea	0.8466288146015141
4ba0a291abfa0557a004b3453893465b	D_0__Eukaryota;D_1__Opisthokonta;D_2__Holozoa;D_3__Metazoa (Animalia);D_4__Eumetazoa;D_5__Bilateria;D_6__Nematoda;D_7__Chromadorea;D_8__Monhysterida;D_9__Monhysteridae environmental sample;D_10__;D_11__;D_12__;D_13__;D_14__	0.9999357071703973
7a0820efe6a32733313de7282dc2f343	D_0__Eukaryota;D_1__Opisthokonta;D_2__Holozoa;D_3__Metazoa (Animalia);D_4__Eumetazoa;D_5__Bilateria;D_6__Nematoda;D_7__Chromadorea;D_8__Monhysterida;D_9__Monhysteridae environmental sample;D_10__;D_11__;D_12__;D_13__;D_14__	0.9999945244660876
ab9ba5b34452a45fb3058d1b5dac637b	D_0__Eukaryota;D_1__SAR;D_2__Rhizaria;D_3__Cercozoa;D_4__Novel Clade Gran-4;D_5__Exuviaella pusilla;D_6__;D_7__;D_8__;D_9__;D_10__;D_11__;D_12__;D_13__;D_14__	0.7258755106388219
bdc303bb61bdada21b188a85053ab6df	D_0__Eukaryota;D_1__Opisthokonta;D_2__Holozoa;D_3__Choanoflagellida;D_4__Acanthoecida	0.7950178328758455
fcbc41d1a7811b6373332807e85ad915	D_0__Eukaryota;D_1__Opisthokonta;D_2__Holozoa;D_3__Metazoa (Animalia);D_4__Eumetazoa;D_5__Bilateria;D_6__Annelida;D_7__Polychaeta;D_8__Scolecida;D_9__Spionida;D_10__Streblospio benedicti;D_11__;D_12__;D_13__;D_14__	0.9999999931800119
94b05bd8d13b28eee639e63d77366321	D_0__Eukaryota;D_1__Opisthokonta;D_2__Holozoa;D_3__Metazoa (Animalia);D_4__Eumetazoa;D_5__Bilateria;D_6__Nematoda;D_7__Enoplea;D_8__Enoplia;D_9__Enoplida;D_10__Oncholaimus sp. NAR7;D_11__;D_12__;D_13__;D_14__	0.9404927037496847
970a580b5e064c26ddc2e5d49e5babe0	D_0__Eukaryota;D_1__Opisthokonta;D_2__Holozoa;D_3__Metazoa (Animalia);D_4__Eumetazoa;D_5__Bilateria;D_6__Arthropoda;D_7__Crustacea;D_8__Maxillopoda;D_9__Copepoda;D_10__Harpacticoida	0.8978838205792217
300527d958481795749f86e5dba05853	D_0__Eukaryota;D_1__SAR;D_2__Rhizaria;D_3__Cercozoa;D_4__uncultured eukaryote;D_5__;D_6__;D_7__;D_8__;D_9__;D_10__;D_11__;D_12__;D_13__;D_14__	0.9997715630290936
43d908246f6534701d0c6a043ef884f6	D_0__Eukaryota;D_1__SAR;D_2__Alveolata;D_3__Dinoflagellata;D_4__Dinophyceae;D_5__Gymnodiniphycidae;D_6__Gyrodinium;D_7__uncultured alveolate;D_8__;D_9__;D_10__;D_11__;D_12__;D_13__;D_14__	0.9999782252304013
0478ed7c040ddacdb978beb7b18ba634	D_0__Eukaryota;D_1__Amoebozoa;D_2__Discosea;D_3__metagenome;D_4__;D_5__;D_6__;D_7__;D_8__;D_9__;D_10__;D_11__;D_12__;D_13__;D_14__	0.9999987498564591
d7d9c0e0e898aa3ccab07be49dda9595	D_0__Eukaryota;D_1__SAR;D_2__Alveolata;D_3__Ciliophora;D_4__Intramacronucleata;D_5__Spirotrichea;D_6__Hypotrichia;D_7__Holosticha	0.9999855155001811
0f6f792fc830fc4f2f3c56bddfe7f25a	D_0__Eukaryota;D_1__SAR;D_2__Rhizaria;D_3__Cercozoa;D_4__Nuclearia-like filose amoeba N-Por;D_5__;D_6__;D_7__;D_8__;D_9__;D_10__;D_11__;D_12__;D_13__;D_14__	0.9887850350188266
6bbadc43a9d5d1e7f0c291b40be38c14	D_0__Eukaryota;D_1__SAR;D_2__Rhizaria;D_3__Cercozoa	0.9999920907817088
32b183a893a813e43691f9bcb7a5cd3b	D_0__Eukaryota;D_1__Opisthokonta;D_2__Holozoa;D_3__Metazoa (Animalia);D_4__Eumetazoa;D_5__Bilateria;D_6__Nematoda;D_7__Chromadorea;D_8__Chromadorida;D_9__Ptycholaimellus sp. 1092;D_10__;D_11__;D_12__;D_13__;D_14__	0.8324812221322435
a7acaafa9b7c5b7939e4c3eb3970ef5c	D_0__Eukaryota;D_1__SAR;D_2__Rhizaria;D_3__Cercozoa;D_4__Vampyrellidae;D_5__uncultured;D_6__Thalassomyxa sp. MVa1x;D_7__;D_8__;D_9__;D_10__;D_11__;D_12__;D_13__;D_14__	0.9993734722773816
60f71f7999484e83b493c855b972c06d	D_0__Eukaryota;D_1__Opisthokonta;D_2__Holozoa;D_3__Metazoa (Animalia);D_4__Eumetazoa;D_5__Bilateria;D_6__Annelida;D_7__Polychaeta;D_8__Palpata;D_9__Eunicida;D_10__Lumbrineris latreilli;D_11__;D_12__;D_13__;D_14__	0.7592230648843965
fa751a175e88a2dbbe5c196d7154882f	D_0__Eukaryota;D_1__SAR;D_2__Alveolata;D_3__Ciliophora;D_4__Intramacronucleata;D_5__Spirotrichea;D_6__Hypotrichia;D_7__Holosticha	0.9913719132034349
895bf9f128665f509b5bb8c68db56028	D_0__Eukaryota;D_1__Opisthokonta;D_2__Holozoa;D_3__Metazoa (Animalia);D_4__Eumetazoa;D_5__Bilateria;D_6__Nematoda;D_7__Chromadorea;D_8__Monhysterida;D_9__Desmolaimus sp. DeLaSp2;D_10__;D_11__;D_12__;D_13__;D_14__	0.8203541183962774
4b6d13d87feb7d6567f29241972d5af7	D_0__Eukaryota;D_1__SAR;D_2__Alveolata;D_3__Ciliophora;D_4__Intramacronucleata;D_5__Conthreep;D_6__Plagiopylea;D_7__Odontostomatida;D_8__Epalxella;D_9__Epalxella antiquorum;D_10__;D_11__;D_12__;D_13__;D_14__	0.8493797074855004
b93a4aadde8b76cf3e38c4eb9f217b45	D_0__Eukaryota;D_1__Opisthokonta;D_2__Holozoa;D_3__Metazoa (Animalia);D_4__Eumetazoa;D_5__Bilateria;D_6__Mollusca;D_7__Bivalvia;D_8__Heteroconchia;D_9__Veneroida;D_10__Gemma gemma;D_11__;D_12__;D_13__;D_14__	0.998153024749411
11f96e21707c3e9a2f96d96625308bd4	D_0__Eukaryota;D_1__Opisthokonta;D_2__Holozoa;D_3__Metazoa (Animalia);D_4__Eumetazoa;D_5__Bilateria;D_6__Nematoda;D_7__Enoplea;D_8__Enoplia;D_9__Enoplida;D_10__Viscosia sp. 1267;D_11__;D_12__;D_13__;D_14__	0.9999999635517731
6ed3e35503396ad7e4861a1fd552a0e1	D_0__Eukaryota;D_1__SAR;D_2__Rhizaria;D_3__Cercozoa;D_4__Imbricatea;D_5__Marimonadida;D_6__Pseudopirsonia;D_7__Pseudopirsonia mucosa;D_8__;D_9__;D_10__;D_11__;D_12__;D_13__;D_14__	0.896480466337654
d6e92b3e5ff196eba254c42fa49b6e6f	D_0__Eukaryota;D_1__SAR;D_2__Rhizaria;D_3__Cercozoa;D_4__Imbricatea;D_5__Silicofilosea;D_6__Euglyphida;D_7__Paulinellidae;D_8__Paulinella;D_9__uncultured eukaryote;D_10__;D_11__;D_12__;D_13__;D_14__	0.9999997179210822
7518339a55b2621934383dfaf6085f6d	D_0__Eukaryota;D_1__SAR;D_2__Alveolata;D_3__Ciliophora;D_4__Intramacronucleata;D_5__Conthreep;D_6__Prostomatea;D_7__Cryptocaryon	0.99851572123406
11a311f4465926e36a3352b124a35ea2	D_0__Eukaryota;D_1__SAR;D_2__Alveolata;D_3__Ciliophora;D_4__Intramacronucleata;D_5__Litostomatea;D_6__Haptoria	0.9812910209909048
c0073936f902aaeea5b0a3440d6eff7e	D_0__Eukaryota;D_1__Opisthokonta;D_2__Holozoa;D_3__Metazoa (Animalia);D_4__Eumetazoa;D_5__Bilateria;D_6__Nematoda;D_7__Chromadorea;D_8__Araeolaimida	0.99999996154827
b84fd994b5e6190814c4858786386c7d	D_0__Eukaryota;D_1__SAR;D_2__Rhizaria;D_3__Cercozoa	0.9998075189464224
4805a24f56369e1507e88c66c633fc1f	D_0__Eukaryota;D_1__Archaeplastida;D_2__Chloroplastida;D_3__Chlorophyta;D_4__Chlorodendrophyceae;D_5__Chlorodendrales;D_6__Tetraselmis;D_7__Tetraselmis subcordiformis;D_8__;D_9__;D_10__;D_11__;D_12__;D_13__;D_14__	0.9995080935444276
95df8f5432a11d75e244133449803e8d	D_0__Eukaryota;D_1__Opisthokonta;D_2__Holozoa;D_3__Metazoa (Animalia);D_4__Eumetazoa;D_5__Bilateria;D_6__Nematoda;D_7__Chromadorea;D_8__Monhysterida;D_9__Monhysteridae environmental sample;D_10__;D_11__;D_12__;D_13__;D_14__	0.999958014207621
721d25eb184ee401e9e12a2b23ee4e0f	D_0__Eukaryota;D_1__Opisthokonta;D_2__Holozoa;D_3__Metazoa (Animalia);D_4__Eumetazoa;D_5__Bilateria;D_6__Arthropoda;D_7__Crustacea;D_8__Maxillopoda;D_9__Copepoda;D_10__Harpacticoida	0.9917621840059037
904c62b3eec3b2ba78ae5c08ad0eb1e3	D_0__Eukaryota;D_1__Opisthokonta;D_2__Holozoa;D_3__Metazoa (Animalia);D_4__Eumetazoa;D_5__Bilateria;D_6__Nematoda;D_7__Chromadorea;D_8__Monhysterida;D_9__Monhysteridae environmental sample;D_10__;D_11__;D_12__;D_13__;D_14__	0.9999945240051753
6a902680ce0fcc7a1c86642765f24316	D_0__Eukaryota;D_1__SAR;D_2__Alveolata;D_3__Ciliophora;D_4__Intramacronucleata;D_5__Conthreep;D_6__Prostomatea;D_7__Cryptocaryon	0.7985814532317218
826e91ed986cf2dd0fff3867adff219c	D_0__Eukaryota;D_1__Opisthokonta;D_2__Holozoa;D_3__Choanoflagellida;D_4__Acanthoecida	0.7937596448616734
1893899587671da00fa678d64f25e80a	D_0__Eukaryota;D_1__SAR;D_2__Rhizaria;D_3__Cercozoa;D_4__Novel Clade Gran-1;D_5__Uncultured Cercozoa;D_6__;D_7__;D_8__;D_9__;D_10__;D_11__;D_12__;D_13__;D_14__	0.9999193998754569
798f9ac513b8319fbb0968ce7e4e2561	D_0__Eukaryota;D_1__Opisthokonta;D_2__Holozoa;D_3__Metazoa (Animalia);D_4__Eumetazoa;D_5__Bilateria;D_6__Nematoda;D_7__Chromadorea;D_8__Araeolaimida;D_9__Axonolaimus sp. 1277;D_10__;D_11__;D_12__;D_13__;D_14__	0.999518629017394
5e0ef5f1b05080b2d5fc85ae4e37a13c	D_0__Eukaryota;D_1__SAR;D_2__Rhizaria;D_3__Cercozoa;D_4__Vampyrellidae;D_5__uncultured;D_6__Vampyrellida sp. V2ld4;D_7__;D_8__;D_9__;D_10__;D_11__;D_12__;D_13__;D_14__	0.774266582401046
e5e6a4845ea227c2e731b22733fe0e62	D_0__Eukaryota;D_1__SAR;D_2__Rhizaria;D_3__Cercozoa;D_4__Imbricatea;D_5__Silicofilosea;D_6__Euglyphida;D_7__Paulinellidae;D_8__Paulinella;D_9__uncultured eukaryote;D_10__;D_11__;D_12__;D_13__;D_14__	0.9941136283647766
26f3b3277b7729b1425a715bb0754c5d	D_0__Eukaryota;D_1__Opisthokonta;D_2__Holozoa;D_3__Metazoa (Animalia);D_4__Eumetazoa;D_5__Bilateria;D_6__Nematoda;D_7__Chromadorea;D_8__Monhysterida;D_9__Monhysteridae environmental sample;D_10__;D_11__;D_12__;D_13__;D_14__	0.9999956640970349
09be7f96d70a0b0bf825b38f3e1df4bf	D_0__Eukaryota;D_1__Opisthokonta;D_2__Holozoa;D_3__Metazoa (Animalia);D_4__Eumetazoa;D_5__Bilateria;D_6__Nematoda;D_7__Chromadorea;D_8__Monhysterida;D_9__Monhysteridae environmental sample;D_10__;D_11__;D_12__;D_13__;D_14__	0.9999787592252343
cb8ff704f792b3dc281ef49077f0a203	D_0__Eukaryota;D_1__SAR;D_2__Rhizaria;D_3__Cercozoa	0.9999925034573252
3cab9403681a00743936218de421c7b7	D_0__Eukaryota;D_1__Opisthokonta;D_2__Holozoa;D_3__Metazoa (Animalia);D_4__Eumetazoa;D_5__Bilateria;D_6__Arthropoda;D_7__Crustacea;D_8__Maxillopoda;D_9__Copepoda;D_10__Harpacticoida	0.9491878843882922
8ece8b9dc7151787df71acd3e1e1014c	D_0__Eukaryota;D_1__Opisthokonta;D_2__Holozoa;D_3__Metazoa (Animalia);D_4__Eumetazoa;D_5__Bilateria;D_6__Gastrotricha;D_7__Chaetonotida	0.9999999990934008
2d53d187a1380260a8eb0a04f21c22e8	D_0__Eukaryota;D_1__Opisthokonta;D_2__Holozoa;D_3__Metazoa (Animalia);D_4__Eumetazoa;D_5__Bilateria;D_6__Nematoda;D_7__Enoplea;D_8__Enoplia;D_9__Enoplida;D_10__Halalaimus sp. BCA25;D_11__;D_12__;D_13__;D_14__	0.9999709531117615
2d50106e0e92e1aa3ce130e9ccf883cb	D_0__Eukaryota;D_1__SAR;D_2__Alveolata;D_3__Ciliophora;D_4__Intramacronucleata;D_5__Spirotrichea;D_6__Hypotrichia;D_7__Holosticha	0.9999850019867795
18e967b9f1a2dea3fdca0dafd651d363	D_0__Eukaryota;D_1__SAR;D_2__Alveolata;D_3__Ciliophora;D_4__Intramacronucleata;D_5__Conthreep;D_6__Plagiopylea;D_7__Odontostomatida;D_8__Epalxella;D_9__Epalxella antiquorum;D_10__;D_11__;D_12__;D_13__;D_14__	0.9785519895678616
28c80ecda30ecc685b599a1d601a9de1	D_0__Eukaryota;D_1__SAR;D_2__Rhizaria;D_3__Cercozoa;D_4__Thecofilosea;D_5__Cryomonadida;D_6__Protaspidae;D_7__Protaspis	0.9070631809128562
57f34bd7d13709abdb60b0ceed9817bc	D_0__Eukaryota;D_1__SAR;D_2__Rhizaria;D_3__Cercozoa;D_4__Novel Clade Gran-1;D_5__Uncultured Cercozoa;D_6__;D_7__;D_8__;D_9__;D_10__;D_11__;D_12__;D_13__;D_14__	0.9996052294980299
0ad393ef5abe991ae06d70c17309bcf8	D_0__Eukaryota;D_1__Haptophyta;D_2__uncultured eukaryote;D_3__;D_4__;D_5__;D_6__;D_7__;D_8__;D_9__;D_10__;D_11__;D_12__;D_13__;D_14__	0.9999485751318227
ab0218bee47c2d563458b64ad16e8f53	D_0__Eukaryota;D_1__SAR;D_2__Rhizaria;D_3__Cercozoa;D_4__Cyranomonas;D_5__uncultured eukaryote;D_6__;D_7__;D_8__;D_9__;D_10__;D_11__;D_12__;D_13__;D_14__	0.9910636536688329
d4d0a98a0df39cc88a17f26b30f2f35b	D_0__Eukaryota;D_1__SAR;D_2__Rhizaria;D_3__Cercozoa;D_4__Thecofilosea;D_5__uncultured;D_6__Uncultured Cercozoa;D_7__;D_8__;D_9__;D_10__;D_11__;D_12__;D_13__;D_14__	0.7506767008851016
5a597a5b012ad0e41fe01148f9d3d83b	D_0__Eukaryota;D_1__Opisthokonta;D_2__Holozoa;D_3__Metazoa (Animalia);D_4__Eumetazoa;D_5__Bilateria;D_6__Nematoda;D_7__Chromadorea;D_8__Chromadorida	0.7464125795867002
8576e7e62fa5c35367e549a739f8baa9	D_0__Eukaryota;D_1__Opisthokonta;D_2__Holozoa;D_3__Metazoa (Animalia);D_4__Eumetazoa;D_5__Bilateria;D_6__Nematoda;D_7__Chromadorea;D_8__Araeolaimida;D_9__Axonolaimus sp. 1277;D_10__;D_11__;D_12__;D_13__;D_14__	0.9999423900217186
dfc9f92cd3a328a8cb33cd330801201c	D_0__Eukaryota;D_1__SAR;D_2__Rhizaria;D_3__Cercozoa;D_4__Novel Clade Gran-3	0.718814413745988
12d57856edeb2f6df739acf51c432808	D_0__Eukaryota;D_1__SAR;D_2__Alveolata	0.9171408316943437
60b4154201640fc4e0e3c7d18d3ac5b4	D_0__Eukaryota;D_1__SAR;D_2__Alveolata;D_3__Ciliophora;D_4__Intramacronucleata;D_5__Conthreep;D_6__Oligohymenophorea;D_7__Scuticociliatia	0.9989440516929106
c4eaf1f6c531437eac139dab48222b65	D_0__Eukaryota;D_1__SAR;D_2__Rhizaria;D_3__Cercozoa;D_4__Imbricatea;D_5__Marimonadida	0.8515844601674014
5a24d9a4633c67039633c6aaf26ab58d	D_0__Eukaryota	0.9999999995758014
37fbd3b817cd1ba01902305574af913d	D_0__Eukaryota;D_1__SAR;D_2__Rhizaria;D_3__Cercozoa;D_4__Phytomyxea;D_5__Novel Clade 9;D_6__Uncultured Cercozoa;D_7__;D_8__;D_9__;D_10__;D_11__;D_12__;D_13__;D_14__	0.9999249763838045
994c143d0e401dc32801cb64efc7a2ad	D_0__Eukaryota;D_1__SAR;D_2__Alveolata;D_3__Apicomplexa	0.8813703221189927
c8f547554aa9b495af21e7d8e448d269	D_0__Eukaryota;D_1__SAR;D_2__Alveolata;D_3__Ciliophora;D_4__Intramacronucleata;D_5__Conthreep;D_6__Prostomatea;D_7__Cryptocaryon;D_8__uncultured marine eukaryote;D_9__;D_10__;D_11__;D_12__;D_13__;D_14__	0.8286192184005691
0f5e63c1d349417024fdd2f3a4a26e89	D_0__Eukaryota;D_1__Opisthokonta;D_2__Holozoa;D_3__Metazoa (Animalia);D_4__Eumetazoa;D_5__Bilateria;D_6__Nematoda;D_7__Chromadorea;D_8__Monhysterida;D_9__Monhysteridae environmental sample;D_10__;D_11__;D_12__;D_13__;D_14__	0.9968761104086106
5bf5d6f3f18219e82a37030fd54da090	D_0__Eukaryota;D_1__Opisthokonta;D_2__Nucletmycea;D_3__Fungi;D_4__Chytridiomycota;D_5__Incertae Sedis;D_6__Chytridiomycetes;D_7__Lobulomycetales;D_8__Lobulomycetaceae;D_9__uncultured;D_10__uncultured Chytridiomycota;D_11__;D_12__;D_13__;D_14__	0.8774060633141741
67ab44442e622c6d7c6545e1eba8b277	D_0__Eukaryota;D_1__SAR;D_2__Alveolata;D_3__Ciliophora;D_4__Intramacronucleata;D_5__Conthreep;D_6__Oligohymenophorea;D_7__Scuticociliatia;D_8__uncultured eukaryote;D_9__;D_10__;D_11__;D_12__;D_13__;D_14__	0.9913996294923921
2d792afe095b38d9c2f44fe655975105	D_0__Eukaryota;D_1__SAR;D_2__Rhizaria;D_3__Cercozoa;D_4__Novel Clade Gran-4;D_5__Exuviaella pusilla;D_6__;D_7__;D_8__;D_9__;D_10__;D_11__;D_12__;D_13__;D_14__	0.7527783070183675
67bd868c474c82835e5822c2730b9ef9	D_0__Eukaryota;D_1__Opisthokonta;D_2__Holozoa;D_3__Metazoa (Animalia);D_4__Eumetazoa;D_5__Bilateria;D_6__Nematoda;D_7__Chromadorea;D_8__Monhysterida	0.9999999848097737
b6055b9f4bc9615d05da043cccccefb7	D_0__Eukaryota;D_1__Opisthokonta;D_2__Holozoa;D_3__Metazoa (Animalia);D_4__Eumetazoa;D_5__Cnidaria;D_6__Anthozoa;D_7__Hexacorallia;D_8__Actiniaria;D_9__Nematostella vectensis (starlet sea anemone);D_10__;D_11__;D_12__;D_13__;D_14__	0.998344036942466
0d29a0be9e9afb41b844921c90ffafc3	D_0__Eukaryota;D_1__SAR;D_2__Alveolata;D_3__Ciliophora;D_4__Intramacronucleata;D_5__Litostomatea;D_6__Haptoria	0.9820964151082245
21641f40abff20c3b2b9657f723efd74	D_0__Eukaryota;D_1__SAR;D_2__Alveolata;D_3__Dinoflagellata;D_4__Dinophyceae	0.8598969885323275
d82da46b6fc72b6f603a72774e3eda70	D_0__Eukaryota	0.9999999999630037
882e7dab55c7de76c862b45415c91604	D_0__Eukaryota;D_1__Incertae Sedis	0.9956542500265121
1edcc7e7f05025f49630bf34f663f3e1	D_0__Eukaryota;D_1__SAR;D_2__Rhizaria;D_3__Cercozoa	0.9752903554321344
4dd5b11b491af16185c8ddaf67398b9c	D_0__Eukaryota;D_1__SAR;D_2__Alveolata;D_3__Ciliophora;D_4__Intramacronucleata;D_5__Conthreep;D_6__Prostomatea;D_7__Cryptocaryon;D_8__uncultured eukaryote;D_9__;D_10__;D_11__;D_12__;D_13__;D_14__	0.8247502771446077
61c30863bf5878f1a65bb441542f64e5	D_0__Eukaryota;D_1__SAR;D_2__Alveolata;D_3__Ciliophora;D_4__Intramacronucleata;D_5__Conthreep;D_6__Prostomatea;D_7__Cryptocaryon	0.9955759807398915
f0faf8772ddc4a6a601a65329989381e	D_0__Eukaryota;D_1__SAR;D_2__Alveolata;D_3__Ciliophora;D_4__Intramacronucleata;D_5__Litostomatea;D_6__Haptoria;D_7__uncultured alveolate;D_8__;D_9__;D_10__;D_11__;D_12__;D_13__;D_14__	0.9746140128970132
4a6294d3acf3347ce33f8c1bf5034fd7	D_0__Eukaryota;D_1__SAR;D_2__Rhizaria;D_3__Cercozoa	0.999959563969731
47d982b7b8c338edd6e0ae5ac251c91d	D_0__Eukaryota;D_1__Opisthokonta;D_2__Holozoa;D_3__Metazoa (Animalia);D_4__Eumetazoa;D_5__Bilateria;D_6__Nematoda;D_7__Chromadorea;D_8__Desmodorida;D_9__Spirinia parasitifera;D_10__;D_11__;D_12__;D_13__;D_14__	0.9971220368377623
f0e8391ba22b5a31ead0f51bb3615fcf	D_0__Eukaryota;D_1__SAR;D_2__Rhizaria;D_3__Cercozoa;D_4__Metromonadea;D_5__Micrometopion;D_6__Micrometopion nutans;D_7__;D_8__;D_9__;D_10__;D_11__;D_12__;D_13__;D_14__	0.9560096543141885
93e03004ca7692e44d1f49a91b11a6d9	D_0__Eukaryota;D_1__SAR;D_2__Rhizaria;D_3__Cercozoa;D_4__Novel Clade Gran-1;D_5__Uncultured Cercozoa;D_6__;D_7__;D_8__;D_9__;D_10__;D_11__;D_12__;D_13__;D_14__	0.9995313713534935
68edf326754fa57e8abfe866bc72c6d0	D_0__Eukaryota;D_1__SAR;D_2__Alveolata;D_3__Protalveolata;D_4__Perkinsidae;D_5__Parvilucifera;D_6__Parvilucifera corolla;D_7__;D_8__;D_9__;D_10__;D_11__;D_12__;D_13__;D_14__	1.0
aa15b4041c17b35b6c582ad7af13b890	D_0__Eukaryota;D_1__Opisthokonta;D_2__Holozoa;D_3__Metazoa (Animalia);D_4__Eumetazoa;D_5__Bilateria;D_6__Nematoda;D_7__Chromadorea;D_8__Chromadorida;D_9__Paracyatholaimus intermedius;D_10__;D_11__;D_12__;D_13__;D_14__	0.8650124460521228
44dc6ab38d7a34fa2094589be796c8de	D_0__Eukaryota;D_1__Opisthokonta;D_2__Holozoa;D_3__Metazoa (Animalia);D_4__Eumetazoa;D_5__Bilateria;D_6__Nematoda;D_7__Chromadorea;D_8__Monhysterida;D_9__Monhysteridae environmental sample;D_10__;D_11__;D_12__;D_13__;D_14__	0.9978115366951592
b62c58282dca63ebc65fa328cd17f016	D_0__Eukaryota;D_1__SAR;D_2__Alveolata;D_3__Apicomplexa;D_4__Conoidasida;D_5__Gregarinasina;D_6__Eugregarinorida;D_7__Lecudina;D_8__uncultured eukaryote;D_9__;D_10__;D_11__;D_12__;D_13__;D_14__	0.9970427007184504
a1ff91e88de49263c4737b1e72f11c0e	D_0__Eukaryota;D_1__SAR;D_2__Alveolata;D_3__Ciliophora;D_4__Intramacronucleata;D_5__Conthreep;D_6__Prostomatea;D_7__Cryptocaryon	0.9979494011386931
3ec69aacad01aa66f3903ff7a6e2a5c8	D_0__Eukaryota;D_1__Amoebozoa;D_2__Discosea;D_3__Flabellinia;D_4__Dactylopodida;D_5__Parvamoeba;Ambiguous_taxa;D_7__;D_8__;D_9__;D_10__;D_11__;D_12__;D_13__;D_14__	0.9999999642527377
8ab97eec74fa7d92c60246273a6f972c	D_0__Eukaryota;D_1__Opisthokonta;D_2__Holozoa;D_3__Metazoa (Animalia);D_4__Eumetazoa;D_5__Bilateria;D_6__Nematoda;D_7__Chromadorea;D_8__Chromadorida;D_9__Paracyatholaimus intermedius;D_10__;D_11__;D_12__;D_13__;D_14__	0.8529308930935494
cecf747fe5175bfe3557696ecbbf6a8e	D_0__Eukaryota;D_1__SAR;D_2__Rhizaria;D_3__Cercozoa;D_4__Imbricatea;D_5__Silicofilosea;D_6__Thaumatomonadida;D_7__Thaumatomonadidae;D_8__Thaumatomastix;D_9__Thaumatomastix sp. CC002-Boundary Bay;D_10__;D_11__;D_12__;D_13__;D_14__	0.8160930743288899
89cccc9e2338b0e980a435323592df0a	D_0__Eukaryota;D_1__SAR;D_2__Rhizaria;D_3__Cercozoa;D_4__Imbricatea;D_5__Silicofilosea;D_6__Euglyphida;D_7__Paulinellidae;D_8__Paulinella;D_9__uncultured eukaryote;D_10__;D_11__;D_12__;D_13__;D_14__	0.9830164535707397
2bd7e5f32dfdf6a783d9f5191aa8e251	D_0__Eukaryota;D_1__Incertae Sedis;D_2__Ancyromonadida;D_3__Ancyromonas	0.7489484859777046
4a03df2d684c6ecef6451e56e0a2c406	D_0__Eukaryota;D_1__SAR;D_2__Rhizaria;D_3__Cercozoa	0.9997914363773969
88647b7479f5fc652dee9b8bbda68e84	D_0__Eukaryota;D_1__SAR;D_2__Rhizaria;D_3__Cercozoa	0.9967051079834068
f0bbce176a1a909f64686813e7fc980f	D_0__Eukaryota;D_1__Opisthokonta;D_2__Holozoa;D_3__Metazoa (Animalia);D_4__Eumetazoa;D_5__Bilateria;D_6__Annelida;D_7__Polychaeta;D_8__Scolecida;D_9__Spionida;D_10__Streblospio benedicti;D_11__;D_12__;D_13__;D_14__	0.9999999931169441
399326d68a025586d6cf3862af6ebab2	D_0__Eukaryota;D_1__Opisthokonta;D_2__Holozoa;D_3__Metazoa (Animalia);D_4__Eumetazoa;D_5__Bilateria;D_6__Nematoda;D_7__Chromadorea;D_8__Monhysterida;D_9__Monhysteridae environmental sample;D_10__;D_11__;D_12__;D_13__;D_14__	0.9999465633860546
24533454fefc73442a6be78c53782a6c	D_0__Eukaryota;D_1__Opisthokonta;D_2__Holozoa;D_3__Metazoa (Animalia);D_4__Eumetazoa;D_5__Bilateria;D_6__Nematoda;D_7__Chromadorea;D_8__Monhysterida;D_9__Monhysteridae environmental sample;D_10__;D_11__;D_12__;D_13__;D_14__	0.9999819267958229
2011385ce6d9adf7d72964606d198754	D_0__Eukaryota;D_1__Opisthokonta;D_2__Holozoa;D_3__Metazoa (Animalia);D_4__Eumetazoa;D_5__Bilateria;D_6__Nematoda;D_7__Chromadorea;D_8__Monhysterida;D_9__Desmolaimus sp. DeLaSp2;D_10__;D_11__;D_12__;D_13__;D_14__	0.7333698999905001
e882bb50311e5da87b02a76a50d2b140	D_0__Eukaryota;D_1__Opisthokonta;D_2__Holozoa;D_3__Metazoa (Animalia);D_4__Eumetazoa;D_5__Bilateria;D_6__Nematoda;D_7__Chromadorea;D_8__Monhysterida	0.8514078894880722
2ef7d978e33aba84bf3ddb95b61b0737	D_0__Eukaryota;D_1__SAR;D_2__Rhizaria;D_3__Cercozoa	0.999099644521395
9de910ca58ae328ef471526ac9913f73	D_0__Eukaryota;D_1__SAR;D_2__Rhizaria;D_3__Cercozoa	0.9996498133605847
0487419f3755723a6929f66d1c87d9b7	D_0__Eukaryota;D_1__SAR;D_2__Rhizaria;D_3__Cercozoa;D_4__Novel Clade 12;D_5__uncultured marine eukaryote;D_6__;D_7__;D_8__;D_9__;D_10__;D_11__;D_12__;D_13__;D_14__	0.8727321734234421
0435e747e38f72383789e0794f08618c	D_0__Eukaryota;D_1__SAR;D_2__Rhizaria;D_3__Retaria	0.881070012815083
6e58d0d070a9ef65502ea7d2f24b9a93	D_0__Eukaryota;D_1__Opisthokonta;D_2__Holozoa;D_3__Metazoa (Animalia);D_4__Eumetazoa;D_5__Bilateria;D_6__Nematoda;D_7__Enoplea;D_8__Enoplia;D_9__Enoplida	0.9999999999721982
a0b644be3a4b76bb2a0935f2d8246bbe	D_0__Eukaryota	0.9999999999190092
966ac1fd1bfb93bdf095215fad015ffa	D_0__Eukaryota;D_1__SAR;D_2__Rhizaria;D_3__Cercozoa	0.9999997833431742
c9fc8609ad5439486b9b8aba4f8b59fd	D_0__Eukaryota;D_1__SAR;D_2__Alveolata;D_3__Ciliophora;D_4__Intramacronucleata;D_5__Conthreep;D_6__Prostomatea;D_7__Cryptocaryon;D_8__uncultured marine eukaryote;D_9__;D_10__;D_11__;D_12__;D_13__;D_14__	0.9900213850222824
3932fb12e1f044455c3cf4df35bc452a	D_0__Eukaryota;D_1__Opisthokonta;D_2__Nucletmycea;D_3__Fungi	0.7119574114841285
8efe5b3cc2c71b1a0d9ab0f56dcb84df	D_0__Eukaryota;D_1__Amoebozoa;D_2__Discosea;D_3__Flabellinia;D_4__Dactylopodida;D_5__Parvamoeba;Ambiguous_taxa;D_7__;D_8__;D_9__;D_10__;D_11__;D_12__;D_13__;D_14__	0.9999999639296113
8632a9956408564b61ea7d5fdae9675e	D_0__Eukaryota;D_1__Opisthokonta;D_2__Holozoa;D_3__Metazoa (Animalia);D_4__Eumetazoa;D_5__Bilateria;D_6__Nematoda;D_7__Chromadorea;D_8__Monhysterida;D_9__Monhysteridae environmental sample;D_10__;D_11__;D_12__;D_13__;D_14__	0.9999957318095904
4bed612a8de3fc13b9648d41fcc50190	D_0__Eukaryota;D_1__Opisthokonta;D_2__Holozoa;D_3__Choanoflagellida;D_4__Acanthoecida	0.7788836344314543
1adb2503b38121575e178ca31beb64a7	D_0__Eukaryota;D_1__SAR;D_2__Alveolata;D_3__Ciliophora;D_4__Intramacronucleata;D_5__Conthreep;D_6__Prostomatea;D_7__Cryptocaryon	0.9992852991633742
e5a5f2bbc7f0a4656f4de48d0af45dcc	D_0__Eukaryota;D_1__Incertae Sedis;D_2__Apusomonadidae;D_3__Amastigomonas;D_4__uncultured Apusomonadidae;D_5__;D_6__;D_7__;D_8__;D_9__;D_10__;D_11__;D_12__;D_13__;D_14__	0.9929854629768788
d29373212e29a3a5b1bc11b0995c2e78	D_0__Eukaryota;D_1__SAR;D_2__Rhizaria;D_3__Cercozoa;D_4__Imbricatea;D_5__Marimonadida;D_6__Pseudopirsonia;D_7__Uncultured Cercozoa;D_8__;D_9__;D_10__;D_11__;D_12__;D_13__;D_14__	0.9998107554366793
3b2aced55034c5845356a73ba1d050d6	D_0__Eukaryota;D_1__Opisthokonta;D_2__Holozoa;D_3__Metazoa (Animalia);D_4__Eumetazoa;D_5__Bilateria;D_6__Nematoda;D_7__Chromadorea;D_8__Araeolaimida;D_9__Axonolaimus sp. 1277;D_10__;D_11__;D_12__;D_13__;D_14__	0.9995254449756491
25eb51bcf8b9594e3825b7b67755a52e	D_0__Eukaryota;D_1__SAR;D_2__Rhizaria;D_3__Cercozoa;D_4__Phytomyxea;D_5__Maullinia;D_6__uncultured eukaryote;D_7__;D_8__;D_9__;D_10__;D_11__;D_12__;D_13__;D_14__	0.99988199345603
ec5fea576c00d76119a4218d5d918ff1	D_0__Eukaryota;D_1__Opisthokonta;D_2__Holozoa;D_3__Metazoa (Animalia);D_4__Eumetazoa;D_5__Bilateria;D_6__Nematoda;D_7__Chromadorea;D_8__Monhysterida;D_9__Monhysteridae environmental sample;D_10__;D_11__;D_12__;D_13__;D_14__	0.9980621331077111
40e450cd207eba324cc937f262752b2b	D_0__Eukaryota;D_1__SAR;D_2__Alveolata;D_3__Protalveolata;D_4__Perkinsidae;D_5__Parvilucifera;D_6__Parvilucifera corolla;D_7__;D_8__;D_9__;D_10__;D_11__;D_12__;D_13__;D_14__	1.0
91e0689ed97fc31e7e9774dc67e3b07c	D_0__Eukaryota;D_1__SAR;D_2__Rhizaria;D_3__Cercozoa;D_4__Imbricatea	0.7564305568821438
34a97005284b1405437e7d2250d664ca	D_0__Eukaryota;D_1__Opisthokonta;D_2__Nucletmycea;D_3__Fungi;D_4__Chytridiomycota;D_5__Incertae Sedis;D_6__Chytridiomycetes;D_7__Lobulomycetales;D_8__Lobulomycetaceae;D_9__uncultured;D_10__uncultured Chytridiomycota;D_11__;D_12__;D_13__;D_14__	0.8652593676489446
5e29753515d7a07db79a0dccf9488078	D_0__Eukaryota;D_1__SAR;D_2__Alveolata;D_3__Dinoflagellata;D_4__Dinophyceae;D_5__Gymnodiniphycidae;D_6__Gymnodinium clade	0.9487209689164222
fbd6014c3714fb0bff8469a1ab025119	D_0__Eukaryota;D_1__SAR;D_2__Rhizaria;D_3__Cercozoa;D_4__uncultured;D_5__Uncultured Cercozoa;D_6__;D_7__;D_8__;D_9__;D_10__;D_11__;D_12__;D_13__;D_14__	0.9975267772413715
2aa0650f46e117350bb97205dea4fa91	D_0__Eukaryota;D_1__Opisthokonta;D_2__Holozoa;D_3__Metazoa (Animalia);D_4__Eumetazoa;D_5__Bilateria;D_6__Nematoda;D_7__Chromadorea;D_8__Desmodorida	0.9998646022486334
c8580d7d976b1cfda54c54ebee6fb85f	D_0__Eukaryota;D_1__SAR;D_2__Alveolata;D_3__Ciliophora;D_4__Intramacronucleata;D_5__Conthreep;D_6__Prostomatea;D_7__Cryptocaryon	0.9982211330832291
2181f05c9fe4deef8e33b0d1ae782eea	D_0__Eukaryota;D_1__SAR;D_2__Alveolata;D_3__Ciliophora;D_4__Intramacronucleata;D_5__Conthreep;D_6__Prostomatea;D_7__Cryptocaryon	0.9996280642207679
9e12b4071a686968ba7e184559f6db34	D_0__Eukaryota;D_1__Opisthokonta;D_2__Holozoa;D_3__Metazoa (Animalia);D_4__Eumetazoa;D_5__Bilateria;D_6__Nematoda;D_7__Chromadorea;D_8__Desmodorida;D_9__Molgolaimus demani;D_10__;D_11__;D_12__;D_13__;D_14__	0.8910202045434831
63cbf11702570955bc8163e7d493fc1f	D_0__Eukaryota;D_1__SAR;D_2__Alveolata;D_3__Ciliophora;D_4__Intramacronucleata;D_5__Conthreep;D_6__Prostomatea;D_7__Cryptocaryon;D_8__uncultured eukaryote;D_9__;D_10__;D_11__;D_12__;D_13__;D_14__	0.8559637866530352
d0e9ea48859ce392c11313111fbfff5d	D_0__Eukaryota;D_1__SAR;D_2__Rhizaria;D_3__Cercozoa;D_4__Novel Clade Gran-1;D_5__Uncultured Cercozoa;D_6__;D_7__;D_8__;D_9__;D_10__;D_11__;D_12__;D_13__;D_14__	0.9999794485882588
8660e8aebe96ee5b4f5981d6448fadc1	D_0__Eukaryota;D_1__SAR;D_2__Rhizaria;D_3__Cercozoa;D_4__uncultured;D_5__Uncultured Cercozoa;D_6__;D_7__;D_8__;D_9__;D_10__;D_11__;D_12__;D_13__;D_14__	0.9992357984253905
79d4e7a8b848219368aaaa2570e343a9	D_0__Eukaryota;D_1__Opisthokonta;D_2__Holozoa;D_3__Metazoa (Animalia);D_4__Eumetazoa;D_5__Bilateria;D_6__Arthropoda;D_7__Crustacea;D_8__Maxillopoda;D_9__Copepoda;D_10__Harpacticoida;D_11__Paralaophonte congenera;D_12__;D_13__;D_14__	0.9999984394698015
35e5aa557a960365873131f152fe14cb	D_0__Eukaryota;D_1__SAR;D_2__Alveolata;D_3__Apicomplexa	0.899987836835479
20418c136a355876166880c4d2d22d55	D_0__Eukaryota;D_1__Opisthokonta;D_2__Holozoa;D_3__Metazoa (Animalia);D_4__Eumetazoa;D_5__Bilateria;D_6__Nematoda;D_7__Chromadorea;D_8__Chromadorida;D_9__Ptycholaimellus sp. 1092;D_10__;D_11__;D_12__;D_13__;D_14__	0.7952290275596312
0b487e81282eb2115b73688425bd3a0a	D_0__Eukaryota;D_1__Opisthokonta;D_2__Holozoa;D_3__Metazoa (Animalia);D_4__Eumetazoa;D_5__Bilateria;D_6__Nematoda;D_7__Chromadorea;D_8__Monhysterida;D_9__Monhysteridae environmental sample;D_10__;D_11__;D_12__;D_13__;D_14__	0.999981807968942
702aad2c1715aaa3209a4e07213e7e61	D_0__Eukaryota;D_1__Opisthokonta;D_2__Holozoa;D_3__Metazoa (Animalia);D_4__Eumetazoa;D_5__Bilateria;D_6__Nematoda;D_7__Chromadorea;D_8__Chromadorida	0.999906422256967
894b8a1bbcdf89720c4aa1389a4e6d07	D_0__Eukaryota;D_1__SAR;D_2__Rhizaria;D_3__Cercozoa;D_4__Thecofilosea;D_5__Cryomonadida;D_6__Protaspidae;D_7__Protaspis	0.9557690146228746
3fb31af1270daea1d424852a5cdec097	D_0__Eukaryota;D_1__SAR;D_2__Rhizaria;D_3__Cercozoa;D_4__Vampyrellidae	0.9755970202430374
84c08ee0ffe744bd6bc31bccf5171e8b	D_0__Eukaryota;D_1__SAR;D_2__Rhizaria;D_3__Cercozoa;D_4__Imbricatea;D_5__Marimonadida;D_6__Pseudopirsonia;D_7__Uncultured Cercozoa;D_8__;D_9__;D_10__;D_11__;D_12__;D_13__;D_14__	0.9998109548369339
c272ced9ba155e91fb225880b28e535a	D_0__Eukaryota;D_1__SAR;D_2__Rhizaria;D_3__Cercozoa	0.9985379173754444
6e13fe7bb759bedfbaf8e6847c77f99b	D_0__Eukaryota;D_1__SAR;D_2__Rhizaria;D_3__Cercozoa;D_4__Phytomyxea;D_5__Novel Clade 9;D_6__Uncultured Cercozoa;D_7__;D_8__;D_9__;D_10__;D_11__;D_12__;D_13__;D_14__	0.9993380832713535
8498919e37eb536725c91bbb3b216af6	D_0__Eukaryota;D_1__SAR;D_2__Rhizaria;D_3__Cercozoa;D_4__Imbricatea;D_5__Marimonadida;D_6__Pseudopirsonia;D_7__Uncultured Cercozoa;D_8__;D_9__;D_10__;D_11__;D_12__;D_13__;D_14__	0.9997865090728456
746279b883a107a3a06f17a9e63093c0	D_0__Eukaryota;D_1__Opisthokonta;D_2__Holozoa;D_3__Metazoa (Animalia);D_4__Eumetazoa;D_5__Bilateria;D_6__Nematoda;D_7__Chromadorea;D_8__Monhysterida;D_9__Monhysteridae environmental sample;D_10__;D_11__;D_12__;D_13__;D_14__	0.9999528421573367
18ba7299e758509eabd459440f2bdc9b	D_0__Eukaryota;D_1__SAR;D_2__Rhizaria;D_3__Cercozoa;D_4__Novel Clade Gran-4	0.8409020165112995
a049ce0f12d1906e9e4c218dc2cd0748	D_0__Eukaryota;D_1__SAR;D_2__Alveolata;D_3__Ciliophora;D_4__Intramacronucleata;D_5__Conthreep;D_6__Prostomatea;D_7__Cryptocaryon;D_8__uncultured eukaryote;D_9__;D_10__;D_11__;D_12__;D_13__;D_14__	0.8762971599493621
a95458744642aea948a8a6c30af9e1e8	D_0__Eukaryota;D_1__Opisthokonta;D_2__Holozoa;D_3__Metazoa (Animalia);D_4__Eumetazoa;D_5__Bilateria;D_6__Nematoda;D_7__Chromadorea;D_8__Chromadorida	0.9823268248336504
3dcb14cb05588e3e369d5a132f24a507	D_0__Eukaryota;D_1__SAR;D_2__Alveolata;D_3__Apicomplexa;D_4__Novel Apicomplexa Class 1;D_5__uncultured alveolate;D_6__;D_7__;D_8__;D_9__;D_10__;D_11__;D_12__;D_13__;D_14__	0.9389524286657494
0e9ba1bd8bf695de3dea90f180f591c6	D_0__Eukaryota;D_1__Opisthokonta;D_2__Holozoa;D_3__Metazoa (Animalia);D_4__Eumetazoa;D_5__Bilateria;D_6__Nematoda;D_7__Chromadorea;D_8__Monhysterida;D_9__Terschellingia longicaudata;D_10__;D_11__;D_12__;D_13__;D_14__	0.9995220318475768
9190922e7406b039c0ad60f2548e9292	D_0__Eukaryota;D_1__SAR;D_2__Rhizaria;D_3__Cercozoa;D_4__Imbricatea	0.7269285915155168
c7045cfa5f17d8a063c3668332121929	D_0__Eukaryota;D_1__SAR;D_2__Alveolata;D_3__Dinoflagellata;D_4__Dinophyceae	0.8932580465056339
b13b1d791623ed7bc978fe28c4a0b052	D_0__Eukaryota	0.9999999999624807
25c05cc809b70f048b1308b525b40a17	D_0__Eukaryota;D_1__SAR;D_2__Rhizaria;D_3__Cercozoa;D_4__Imbricatea;D_5__Marimonadida;D_6__Pseudopirsonia;D_7__uncultured Rhizaria;D_8__;D_9__;D_10__;D_11__;D_12__;D_13__;D_14__	0.9173315850809642
6388511ced6915e0c93451cfdf8d26c9	D_0__Eukaryota;D_1__SAR;D_2__Alveolata;D_3__Ciliophora;D_4__Intramacronucleata;D_5__Conthreep;D_6__Prostomatea;D_7__Cryptocaryon	0.9920655807074769
5e5d44a651b85f7b03b68fc0489d8fa0	D_0__Eukaryota;D_1__SAR;D_2__Alveolata;D_3__Protalveolata;D_4__Perkinsidae;D_5__Parvilucifera;D_6__Parvilucifera corolla;D_7__;D_8__;D_9__;D_10__;D_11__;D_12__;D_13__;D_14__	1.0
f63088de24f3c6b97bc7d5617724c7c9	D_0__Eukaryota;D_1__Archaeplastida;D_2__Rhodophyceae;D_3__Florideophycidae;D_4__Rhodymeniophycidae;D_5__Spyridia;D_6__Spyridia filamentosa;D_7__;D_8__;D_9__;D_10__;D_11__;D_12__;D_13__;D_14__	0.9998447741004384
dd8386bf6140feb478de0886132f085a	D_0__Eukaryota;D_1__Opisthokonta;D_2__Holozoa;D_3__Metazoa (Animalia);D_4__Eumetazoa;D_5__Bilateria;D_6__Nematoda;D_7__Chromadorea;D_8__Monhysterida;D_9__Monhysteridae environmental sample;D_10__;D_11__;D_12__;D_13__;D_14__	0.9999832057143265
aef23a61c454c7dbf54f749d7b1b6493	D_0__Eukaryota;D_1__Opisthokonta;D_2__Nucletmycea;D_3__Fungi	0.7155935569376819
0fbd06b69baf556f859bff66765c16d0	D_0__Eukaryota;D_1__SAR;D_2__Alveolata;D_3__Ciliophora;D_4__Intramacronucleata;D_5__Spirotrichea	0.9973946164072065
9a94cd37733de0d4f56887d4192125f4	D_0__Eukaryota;D_1__SAR;D_2__Rhizaria;D_3__Cercozoa;D_4__Thecofilosea;D_5__Cryomonadida;D_6__Protaspidae;D_7__Protaspis	0.9147234544353174
136476d42b205da4c9c69caa2e6f424f	D_0__Eukaryota;D_1__Opisthokonta	0.9958916443302538
06b8b06646670ff11d9939e68a4f355d	D_0__Eukaryota;D_1__SAR;D_2__Alveolata;D_3__Ciliophora;D_4__Intramacronucleata;D_5__Conthreep;D_6__Oligohymenophorea;D_7__Scuticociliatia	0.998778216076654
b2263ab3ac463e2f12193785230c097e	D_0__Eukaryota;D_1__SAR;D_2__Rhizaria;D_3__Cercozoa;D_4__Thecofilosea;D_5__Cryomonadida;D_6__Protaspidae;D_7__Protaspis	0.9047419657108687
8c8094427842fac248597dee59908230	D_0__Eukaryota;D_1__Opisthokonta;D_2__Holozoa;D_3__Metazoa (Animalia);D_4__Eumetazoa;D_5__Bilateria;D_6__Mollusca;D_7__Bivalvia;D_8__Protobranchia;D_9__Nuculoida;D_10__Nucula proxima;D_11__;D_12__;D_13__;D_14__	0.9985924036481338
ddc810adef0812a305525a4d4b4d3e14	D_0__Eukaryota;D_1__SAR;D_2__Rhizaria;D_3__Cercozoa;D_4__Phytomyxea;D_5__Novel Clade 9;D_6__Uncultured Cercozoa;D_7__;D_8__;D_9__;D_10__;D_11__;D_12__;D_13__;D_14__	0.9999161532538452
72a2daf7bfca4328428ec3e7ee3c6676	D_0__Eukaryota;D_1__Opisthokonta	0.8885296584569014
de4d11199ba5c30e51821ef08284f71b	D_0__Eukaryota;D_1__SAR;D_2__Alveolata;D_3__Ciliophora;D_4__Intramacronucleata;D_5__Conthreep;D_6__Prostomatea;D_7__Cryptocaryon	0.9976819587218326
4432c50902d8a44a2f4cfe58445e7731	D_0__Eukaryota;D_1__SAR;D_2__Alveolata;D_3__Ciliophora;D_4__Intramacronucleata;D_5__Conthreep;D_6__Prostomatea;D_7__Cryptocaryon	0.9987490762771535
d6d0125e7c7155bbcd8dd76d44f52533	D_0__Eukaryota;D_1__SAR;D_2__Alveolata;D_3__Ciliophora;D_4__Intramacronucleata;D_5__Conthreep;D_6__Plagiopylea;D_7__Odontostomatida;D_8__Epalxella;D_9__Epalxella antiquorum;D_10__;D_11__;D_12__;D_13__;D_14__	0.9845424213566678
573ebe90085cde38775fe0cc878eb983	D_0__Eukaryota;D_1__SAR;D_2__Rhizaria;D_3__Cercozoa;D_4__Phytomyxea;D_5__Maullinia;D_6__uncultured eukaryote;D_7__;D_8__;D_9__;D_10__;D_11__;D_12__;D_13__;D_14__	0.9998391077755456
9b154c896fa4ee3a9b4240d9313ffd46	D_0__Eukaryota;D_1__SAR;D_2__Rhizaria;D_3__Cercozoa;D_4__Thecofilosea	0.8710108874802102
eb462438dd204415d64e387a58a6d9d4	D_0__Eukaryota;D_1__Opisthokonta;D_2__Holozoa;D_3__Metazoa (Animalia);D_4__Eumetazoa;D_5__Bilateria;D_6__Annelida;D_7__Polychaeta;D_8__Scolecida;D_9__Capitellida;D_10__Heteromastus filiformis;D_11__;D_12__;D_13__;D_14__	0.9136527102789994
2f5a4a03d1935f218f48d36cda3f4889	D_0__Eukaryota;D_1__SAR;D_2__Alveolata;D_3__Ciliophora;D_4__Intramacronucleata;D_5__Conthreep;D_6__Oligohymenophorea;D_7__Peritrichia;D_8__Vaginicola;Ambiguous_taxa;D_10__;D_11__;D_12__;D_13__;D_14__	0.9592787568524198
50b1013e7c1110dca1572778d30af522	D_0__Eukaryota;D_1__SAR;D_2__Alveolata;D_3__Ciliophora;D_4__Intramacronucleata;D_5__Conthreep;D_6__Prostomatea;D_7__Cryptocaryon	0.9991538665583818
949809b28838a6504784f63557653a24	D_0__Eukaryota;D_1__SAR;D_2__Alveolata;D_3__Dinoflagellata;D_4__Dinophyceae;D_5__Peridiniphycidae;D_6__Gonyaulacales;D_7__Alexandrium	0.9999934304104211
e57ec6f1b6ae66e2111ad82750de2a9d	D_0__Eukaryota;D_1__Centrohelida;D_2__uncultured eukaryote;D_3__;D_4__;D_5__;D_6__;D_7__;D_8__;D_9__;D_10__;D_11__;D_12__;D_13__;D_14__	0.9999957149019574
25d649399dcd8083cbe0449a1cd9fdf0	D_0__Eukaryota;D_1__SAR;D_2__Alveolata;D_3__Dinoflagellata;D_4__Dinophyceae;D_5__Peridiniphycidae;D_6__Thoracosphaeraceae;D_7__Pfiesteria;Ambiguous_taxa;D_9__;D_10__;D_11__;D_12__;D_13__;D_14__	0.9476810999385286
9c2bd28b93898f74aafaa5aa6b1efa7a	D_0__Eukaryota;D_1__SAR;D_2__Alveolata;D_3__Dinoflagellata;D_4__Dinophyceae;D_5__Peridiniphycidae;D_6__Peridiniales;D_7__Durinskia	0.9997160063095707
30b01a03c73118c7cf56728705404010	D_0__Eukaryota;D_1__Incertae Sedis;D_2__Telonema	0.9999628844939971
0c74872e273461736a5573b8b8eb4ed7	D_0__Eukaryota;D_1__Opisthokonta;D_2__Holozoa;D_3__Metazoa (Animalia);D_4__Eumetazoa;D_5__Bilateria;D_6__Nematoda;D_7__Chromadorea;D_8__Monhysterida;D_9__Monhysteridae environmental sample;D_10__;D_11__;D_12__;D_13__;D_14__	0.9999936252574145
6168b5019afc663f4e6c227080eccd54	D_0__Eukaryota;D_1__Opisthokonta;D_2__Holozoa;D_3__Metazoa (Animalia);D_4__Eumetazoa;D_5__Bilateria;D_6__Gastrotricha;D_7__Chaetonotida	0.9999999990489877
4b565a831269807c3dfcf8fc271a3663	D_0__Eukaryota;D_1__Opisthokonta;D_2__Holozoa;D_3__Metazoa (Animalia);D_4__Eumetazoa;D_5__Bilateria;D_6__Nematoda;D_7__Chromadorea;D_8__Monhysterida;D_9__Monhysteridae environmental sample;D_10__;D_11__;D_12__;D_13__;D_14__	0.9999966855403176
ac319c999bd6afa9ba4e2e845aadd9d6	D_0__Eukaryota;D_1__Opisthokonta;D_2__Holozoa;D_3__Metazoa (Animalia);D_4__Eumetazoa;D_5__Bilateria;D_6__Nematoda;D_7__Chromadorea;D_8__Chromadorida;D_9__Ptycholaimellus sp. 1092;D_10__;D_11__;D_12__;D_13__;D_14__	0.9469133180826498
68973e1934cdd4eefc9fc7954d8076d3	D_0__Eukaryota;D_1__Opisthokonta;D_2__Holozoa;D_3__Metazoa (Animalia);D_4__Eumetazoa;D_5__Bilateria;D_6__Nematoda;D_7__Chromadorea;D_8__Chromadorida;Ambiguous_taxa;D_10__;D_11__;D_12__;D_13__;D_14__	0.9900033385781084
0c5ea4270b141381396cc30d62edd473	D_0__Eukaryota;D_1__SAR;D_2__Alveolata;D_3__Ciliophora;D_4__Intramacronucleata;D_5__Spirotrichea;D_6__Hypotrichia;D_7__Holosticha;D_8__uncultured marine eukaryote;D_9__;D_10__;D_11__;D_12__;D_13__;D_14__	0.8889208040549714
6f981113b108853779f9e9c30b2acc26	D_0__Eukaryota;D_1__SAR;D_2__Alveolata;D_3__Ciliophora;D_4__Intramacronucleata;D_5__Spirotrichea;D_6__Hypotrichia	0.9998727451299805
c4764faa4004c4b6cc1ce126cb2761ab	D_0__Eukaryota;D_1__SAR;D_2__Rhizaria;D_3__Cercozoa	0.9999314445054387
21a99441d85526688df6360a5404ee55	D_0__Eukaryota	0.9999999999211957
31056a87e0a53fb1b255a2b924e29d37	D_0__Eukaryota;D_1__SAR;D_2__Alveolata;D_3__Ciliophora;D_4__Intramacronucleata;D_5__Conthreep;D_6__Prostomatea;D_7__Cryptocaryon	0.8115502894666783
51af20409db997fa22808ccf24b5ff83	D_0__Eukaryota;D_1__SAR;D_2__Rhizaria;D_3__Cercozoa	0.9943945179793183
e6f8a381dcd87b0fe3ca015e0d162602	D_0__Eukaryota;D_1__SAR;D_2__Alveolata;D_3__Apicomplexa;D_4__Conoidasida;D_5__Coccidia;D_6__Eimeriorina;D_7__Margolisiella;D_8__uncultured stramenopile;D_9__;D_10__;D_11__;D_12__;D_13__;D_14__	0.9983658732776203
6fea8603a7d8a0b600ea8fcece82e676	D_0__Eukaryota;D_1__SAR;D_2__Alveolata;D_3__Apicomplexa;D_4__Conoidasida;D_5__Coccidia;D_6__Eimeriorina;D_7__uncultured;D_8__uncultured eukaryote;D_9__;D_10__;D_11__;D_12__;D_13__;D_14__	0.9997332496321008
b683a9cf2c6b060229a13a16eb23e83c	D_0__Eukaryota;D_1__SAR;D_2__Alveolata;D_3__Ciliophora;D_4__Intramacronucleata;D_5__Conthreep;D_6__Plagiopylea;D_7__Odontostomatida;D_8__Epalxella;D_9__Epalxella antiquorum;D_10__;D_11__;D_12__;D_13__;D_14__	0.9277382786418239
ed3808c313471b88977e5f1c8ab09628	D_0__Eukaryota;D_1__Opisthokonta;D_2__Holozoa;D_3__Metazoa (Animalia);D_4__Eumetazoa;D_5__Bilateria;D_6__Nematoda;D_7__Chromadorea;D_8__Desmodorida;D_9__Molgolaimus demani;D_10__;D_11__;D_12__;D_13__;D_14__	0.8905338416000427
8df2bb1f48a274aff6ef8505ca32bc33	D_0__Eukaryota;D_1__SAR;D_2__Rhizaria;D_3__Cercozoa;D_4__Novel Clade Gran-4	0.9974611333598418
68b04c32f743ecf56ede6e09d7d56690	D_0__Eukaryota;D_1__Archaeplastida;D_2__Chloroplastida;D_3__Chlorophyta;D_4__Chlorodendrophyceae;D_5__Chlorodendrales;D_6__Tetraselmis;D_7__Tetraselmis subcordiformis;D_8__;D_9__;D_10__;D_11__;D_12__;D_13__;D_14__	0.9999550479234474
aa14caef57d266a647dbe2bf37a8cfac	D_0__Eukaryota;D_1__Opisthokonta;D_2__Nucletmycea;D_3__Fungi	0.7081023067168942
9061fc79588ba96ca0212739bcb46ab4	D_0__Eukaryota;D_1__Opisthokonta;D_2__Holozoa;D_3__Choanoflagellida;D_4__Acanthoecida	0.8575594846820219
af61324389144d945aacdbf68ff05a93	D_0__Eukaryota;D_1__Opisthokonta;D_2__Holozoa;D_3__Metazoa (Animalia);D_4__Eumetazoa;D_5__Bilateria;D_6__Nematoda;D_7__Chromadorea;D_8__Monhysterida;Ambiguous_taxa;D_10__;D_11__;D_12__;D_13__;D_14__	0.993457615848517
284075c944e23b61b645d44928ba136d	D_0__Eukaryota;D_1__Opisthokonta;D_2__Holozoa;D_3__Metazoa (Animalia);D_4__Eumetazoa;D_5__Bilateria;D_6__Nematoda;D_7__Chromadorea;D_8__Monhysterida;D_9__Monhysteridae environmental sample;D_10__;D_11__;D_12__;D_13__;D_14__	0.9999380785849561
94b2c564dde4eed365ad8298602f8d30	D_0__Eukaryota;D_1__Opisthokonta;D_2__Holozoa;D_3__Metazoa (Animalia);D_4__Eumetazoa;D_5__Bilateria;D_6__Arthropoda;D_7__Crustacea;D_8__Maxillopoda;D_9__Copepoda;D_10__Calanoida;D_11__Acartia hudsonica;D_12__;D_13__;D_14__	1.0
4e18434e18898ede34c91928cf753b9a	D_0__Eukaryota;D_1__Opisthokonta;D_2__Holozoa;D_3__Metazoa (Animalia);D_4__Eumetazoa;D_5__Bilateria;D_6__Arthropoda;D_7__Crustacea;D_8__Maxillopoda;D_9__Copepoda;D_10__Harpacticoida	0.9000705750804486
3e679054b676388c7c5bba003acd86eb	D_0__Eukaryota;D_1__SAR;D_2__Rhizaria;D_3__Cercozoa;D_4__Phytomyxea;D_5__Novel Clade 9;D_6__Uncultured Cercozoa;D_7__;D_8__;D_9__;D_10__;D_11__;D_12__;D_13__;D_14__	0.9993588414759054
d41228420f5d8b83290b9c61b4d835fc	D_0__Eukaryota;D_1__Incertae Sedis;D_2__Apusomonadidae;D_3__Amastigomonas	0.9999996057387293
e8ba0b828ba4c5c97c31931eb55d52f2	D_0__Eukaryota;D_1__SAR;D_2__Alveolata;D_3__Ciliophora;D_4__Intramacronucleata;D_5__Litostomatea;D_6__Haptoria	0.9999719780806563
7a313153e515f089885edbcd5126166c	D_0__Eukaryota;D_1__SAR;D_2__Rhizaria;D_3__Cercozoa;D_4__Thecofilosea;D_5__uncultured;D_6__uncultured Rhizaria;D_7__;D_8__;D_9__;D_10__;D_11__;D_12__;D_13__;D_14__	0.9990464107682226
36f9657aedc5980549815f360430faa0	D_0__Eukaryota;D_1__SAR;D_2__Alveolata;D_3__Ciliophora;D_4__Intramacronucleata;D_5__Conthreep;D_6__Prostomatea;D_7__Cryptocaryon	0.99920813334649
ef15e4515fa8ad503af1b063a41b0e17	D_0__Eukaryota	0.9999999996031226
b9b7424f5b4e63716795c227568a9389	D_0__Eukaryota	0.9999999999692609
e2d888b1c7dee7c372d4ec17a30c22a8	D_0__Eukaryota;D_1__SAR;D_2__Rhizaria;D_3__Cercozoa	0.999926867944926
b404eb2a489308279307600bb76a2881	D_0__Eukaryota;D_1__Opisthokonta;D_2__Holozoa;D_3__Metazoa (Animalia);D_4__Eumetazoa;D_5__Bilateria;D_6__Platyhelminthes;D_7__Rhabditophora;D_8__Rhabdocoela;D_9__Kalyptorhynchia;D_10__Itaipusa sp. n. 1 TJ-2014;D_11__;D_12__;D_13__;D_14__	0.9998531503431565
0b5e4d921d36c83299be7730e7f52704	D_0__Eukaryota;D_1__SAR;D_2__Alveolata;D_3__Ciliophora;D_4__Intramacronucleata;D_5__Conthreep;D_6__Prostomatea;D_7__Cryptocaryon;D_8__Cryptocaryon irritans;D_9__;D_10__;D_11__;D_12__;D_13__;D_14__	0.9371922794309471
fdbdfb006007824ea51a2cd4bb3729f2	D_0__Eukaryota;D_1__Opisthokonta;D_2__Holozoa;D_3__Metazoa (Animalia);D_4__Eumetazoa;D_5__Bilateria;D_6__Nematoda;D_7__Chromadorea;D_8__Monhysterida;D_9__Monhysteridae environmental sample;D_10__;D_11__;D_12__;D_13__;D_14__	0.9983752724204941
d6ad2820b8556daf15de6779e4de4e30	D_0__Eukaryota;D_1__SAR;D_2__Alveolata;D_3__Dinoflagellata;D_4__Dinophyceae	0.8929898687348807
e61019dc07793a653b2fa173aba12803	D_0__Eukaryota;D_1__SAR;D_2__Rhizaria;D_3__Cercozoa;D_4__Phytomyxea;D_5__Novel Clade 9;D_6__Uncultured Cercozoa;D_7__;D_8__;D_9__;D_10__;D_11__;D_12__;D_13__;D_14__	0.999400417223777
f8044f9acc5a9d1357655d4ec0335c7f	D_0__Eukaryota;D_1__SAR;D_2__Rhizaria;D_3__Cercozoa;D_4__Vampyrellidae;D_5__uncultured	0.9911938405876245
010fdec71c82642580677d39444195d5	D_0__Eukaryota;D_1__SAR;D_2__Rhizaria;D_3__Cercozoa	0.9999985492165603
def631ad89d2d63797ddc5d233ff60f2	D_0__Eukaryota;D_1__SAR;D_2__Alveolata;D_3__Ciliophora;D_4__Intramacronucleata;D_5__Spirotrichea;D_6__Euplotia;D_7__Aspidisca;D_8__Aspidisca fusca;D_9__;D_10__;D_11__;D_12__;D_13__;D_14__	0.9926133551364781
e52fd5e494e7efa87be2b0e76afb4003	D_0__Eukaryota	0.999999999694848
86da929ce323f964d25ff8c3bbd80f7f	D_0__Eukaryota;D_1__Opisthokonta;D_2__Holozoa;D_3__Metazoa (Animalia);D_4__Eumetazoa;D_5__Bilateria;D_6__Arthropoda;D_7__Crustacea;D_8__Maxillopoda;D_9__Copepoda;D_10__Harpacticoida;D_11__Typhlamphiascus typhlops;D_12__;D_13__;D_14__	0.997788294903722
afff7cfe9af7cc9f4a9b7e2d35233a34	D_0__Eukaryota;D_1__Opisthokonta;D_2__Holozoa;D_3__Metazoa (Animalia);D_4__Eumetazoa;D_5__Bilateria;D_6__Nematoda;D_7__Enoplea;D_8__Enoplia;D_9__Enoplida;D_10__Oncholaimus sp. NAR7;D_11__;D_12__;D_13__;D_14__	0.941095184608415
8ca1c1dac41941dc4c7cd466b67e0a9d	D_0__Eukaryota;D_1__SAR;D_2__Rhizaria;D_3__Cercozoa;D_4__Thecofilosea	0.984964715411324
8bddde59fe3f83fe062ce6b248da34a7	D_0__Eukaryota;D_1__SAR;D_2__Alveolata;D_3__Ciliophora;D_4__Intramacronucleata;D_5__Litostomatea;D_6__Haptoria	0.9997137726125106
a6fe40b8cbd7ee769c5bf2ae4cac2bb6	D_0__Eukaryota;D_1__SAR;D_2__Alveolata;D_3__Ciliophora;D_4__Intramacronucleata;D_5__Conthreep;D_6__Oligohymenophorea;D_7__Scuticociliatia;D_8__Metanophrys sp. WS-2012;D_9__;D_10__;D_11__;D_12__;D_13__;D_14__	0.9780002092455612
cb1ffed33cd7b291918ce781a62ad819	D_0__Eukaryota;D_1__SAR;D_2__Alveolata;D_3__Apicomplexa;D_4__Conoidasida;D_5__Coccidia;D_6__Eimeriorina;D_7__uncultured;D_8__uncultured eukaryote;D_9__;D_10__;D_11__;D_12__;D_13__;D_14__	0.9997082201706862
f467c887698621c56b9dfe9d2039f8d7	D_0__Eukaryota;D_1__SAR;D_2__Alveolata;D_3__Dinoflagellata;D_4__Dinophyceae	0.8683173877347581
23f9199ed34f7e1a8744a4cb5d5abfe6	D_0__Eukaryota;D_1__Opisthokonta;D_2__Holozoa;D_3__Metazoa (Animalia);D_4__Eumetazoa;D_5__Bilateria;D_6__Arthropoda;D_7__Crustacea;D_8__Maxillopoda;D_9__Copepoda;D_10__Calanoida;D_11__Acartia hudsonica;D_12__;D_13__;D_14__	1.0
5b36432698e672400a74da68202e8abc	D_0__Eukaryota;D_1__Opisthokonta;D_2__Holozoa;D_3__Metazoa (Animalia);D_4__Eumetazoa;D_5__Bilateria;D_6__Nematoda;D_7__Chromadorea;D_8__Chromadorida	0.9827577173024359
d019f956b246f38eed1208a77d54b87f	D_0__Eukaryota;D_1__Amoebozoa;D_2__Discosea;D_3__Flabellinia;D_4__Dactylopodida;D_5__Parvamoeba;Ambiguous_taxa;D_7__;D_8__;D_9__;D_10__;D_11__;D_12__;D_13__;D_14__	0.9999999516023491
ab46e68d341f119e18f50dc3ac925668	D_0__Eukaryota;D_1__Incertae Sedis;D_2__Apusomonadidae;D_3__Amastigomonas;D_4__uncultured eukaryote;D_5__;D_6__;D_7__;D_8__;D_9__;D_10__;D_11__;D_12__;D_13__;D_14__	0.7513591111623258
f04831501ac4ddf8f97846b700305356	D_0__Eukaryota;D_1__Amoebozoa;D_2__uncultured;D_3__marine metagenome;D_4__;D_5__;D_6__;D_7__;D_8__;D_9__;D_10__;D_11__;D_12__;D_13__;D_14__	0.9999999990389767
dbf7f7274f049cfc081a256d24212320	D_0__Eukaryota;D_1__SAR;D_2__Rhizaria;D_3__Cercozoa;D_4__Novel Clade 2;D_5__Uncultured Cercozoa;D_6__;D_7__;D_8__;D_9__;D_10__;D_11__;D_12__;D_13__;D_14__	0.8033759401095145
5d210c35348bf952e49bad7bfad774ea	D_0__Eukaryota;D_1__Opisthokonta;D_2__Nucletmycea;D_3__Fungi;D_4__Cryptomycota;D_5__LKM11;D_6__uncultured Chytridiomycota;D_7__;D_8__;D_9__;D_10__;D_11__;D_12__;D_13__;D_14__	0.9953173032987
69b137689dc150a1944ee81ee7224558	D_0__Eukaryota;D_1__SAR;D_2__Rhizaria;D_3__Cercozoa	0.999990853673605
0d9d26377aaacc6af714ca853a39483a	D_0__Eukaryota;D_1__SAR;D_2__Rhizaria;D_3__Cercozoa	0.999999820281239
21429138dc2f963f86ad92a179e64bd3	D_0__Eukaryota;D_1__SAR;D_2__Alveolata;D_3__Ciliophora;D_4__Intramacronucleata;D_5__Conthreep;D_6__Oligohymenophorea;D_7__Apostomatia;D_8__Hyalophysa;D_9__Hyalophysa lwoffi;D_10__;D_11__;D_12__;D_13__;D_14__	0.7851074743973505
6e62c91438d55a5fa0cfacaee8fc9062	D_0__Eukaryota;D_1__SAR;D_2__Alveolata;D_3__Ciliophora;D_4__Intramacronucleata;D_5__Litostomatea;D_6__Haptoria	0.9941162509084404
915d8363bee5d437f1aaf06659d1de61	D_0__Eukaryota;D_1__Opisthokonta;D_2__Holozoa;D_3__Choanoflagellida;D_4__Acanthoecida	0.8566165741425332
bdf82f36e92cabcab92f31215937f34b	D_0__Eukaryota	0.9999999999635719
35c36d02fe5846954df9d7058406df99	D_0__Eukaryota;D_1__SAR;D_2__Alveolata;D_3__Ciliophora;D_4__Intramacronucleata;D_5__Conthreep;D_6__Oligohymenophorea;D_7__Apostomatia;D_8__Hyalophysa;D_9__Hyalophysa lwoffi;D_10__;D_11__;D_12__;D_13__;D_14__	0.7931835341924864
34e6b4ab5d9ed6be80848a393ada7c1f	D_0__Eukaryota;D_1__SAR;D_2__Rhizaria;D_3__Cercozoa;D_4__Imbricatea;D_5__Silicofilosea;D_6__Thaumatomonadida;D_7__Thaumatomonadidae;D_8__Allas	0.8769217091523127
423ad3b78f216c90338f76b285e137ea	D_0__Eukaryota;D_1__Centrohelida;D_2__Acanthocystidae	0.7199500096952081
ebcf9b4ac17692dca0d3eba459802e23	D_0__Eukaryota;D_1__SAR;D_2__Alveolata;D_3__Ciliophora;D_4__Postciliodesmatophora;D_5__Karyorelictea;D_6__Kentrophoros;D_7__uncultured eukaryote;D_8__;D_9__;D_10__;D_11__;D_12__;D_13__;D_14__	0.9374468128615489
5ff0fbf44a9c1797f64cef64af894ce1	D_0__Eukaryota;D_1__SAR;D_2__Rhizaria;D_3__Cercozoa	0.9995867128143993
8688df5aae406765183b37e32704a3f6	D_0__Eukaryota;D_1__SAR;D_2__Rhizaria;D_3__Cercozoa;D_4__Vampyrellidae;D_5__uncultured;D_6__Vampyrellida sp. V2ld4;D_7__;D_8__;D_9__;D_10__;D_11__;D_12__;D_13__;D_14__	0.9985825520033877
a0f32e1d9b82e399b08face09b2b9e76	D_0__Eukaryota;D_1__SAR;D_2__Rhizaria;D_3__Cercozoa;D_4__Novel Clade Gran-4	0.8585989414877804
236cd1bf1ff2b1f951445b1a17025e93	D_0__Eukaryota	0.9999999997460761
762881476d1509e0239f68a4caede4b2	D_0__Eukaryota;D_1__Centrohelida;D_2__Acanthocystidae	0.7077235754190753
3d3f722d912c458824c0216a19c2d08c	D_0__Eukaryota;D_1__SAR;D_2__Rhizaria;D_3__Cercozoa	0.9999912005931991
c21d56cee2a7d94848712c6f5b712b6c	D_0__Eukaryota	0.9999999999071759
4913ae18d6bc7332a577aac901a9a3b7	D_0__Eukaryota;D_1__Opisthokonta;D_2__Holozoa;D_3__Metazoa (Animalia);D_4__Eumetazoa;D_5__Bilateria;D_6__Platyhelminthes;D_7__Rhabditophora;D_8__Rhabdocoela;D_9__Neodalyellida;D_10__Promesostoma sp. WW-2004;D_11__;D_12__;D_13__;D_14__	0.8810828760698614
4d2c5332929a8972a8fb8d9cab9852ed	D_0__Eukaryota;D_1__Centrohelida	0.9999999540161496
d5118ebab17e3c739ed996d5af8affdf	D_0__Eukaryota;D_1__Incertae Sedis;D_2__Apusomonadidae;D_3__Fabomonas;D_4__Fabomonas tropica;D_5__;D_6__;D_7__;D_8__;D_9__;D_10__;D_11__;D_12__;D_13__;D_14__	0.9999999976678566
4cd2dfaa25da1bf72b0640dc2be333d2	D_0__Eukaryota;D_1__Opisthokonta;D_2__Holozoa;D_3__Metazoa (Animalia);D_4__Eumetazoa;D_5__Bilateria;D_6__Arthropoda;D_7__Crustacea;D_8__Maxillopoda;D_9__Copepoda;D_10__Calanoida;D_11__Acartia hudsonica;D_12__;D_13__;D_14__	1.0
03175ee6435b099811af4e6ff94912b2	D_0__Eukaryota;D_1__SAR;D_2__Alveolata;D_3__Ciliophora;D_4__Intramacronucleata;D_5__Conthreep;D_6__Oligohymenophorea;D_7__Scuticociliatia	0.9999350187224025
d6d26084b0635e1215889435bc48fc2e	D_0__Eukaryota;D_1__SAR;D_2__Alveolata;D_3__Ciliophora;D_4__Intramacronucleata;D_5__Conthreep;D_6__Oligohymenophorea;D_7__Peritrichia;D_8__Vaginicola;D_9__Vaginicola sp. 9488;D_10__;D_11__;D_12__;D_13__;D_14__	0.9999881715192883
c988d8daf95db8a1a3fe45bc11402408	D_0__Eukaryota;D_1__SAR;D_2__Alveolata;D_3__Ciliophora;D_4__Postciliodesmatophora;D_5__Karyorelictea;D_6__Tracheloraphis	0.8463137649077608
9c5260cf4b377e156a23644aec7af5ef	D_0__Eukaryota;D_1__SAR;D_2__Rhizaria;D_3__Cercozoa;D_4__Imbricatea;D_5__Silicofilosea;D_6__Thaumatomonadida;D_7__Thaumatomonadidae;D_8__Allas	0.9934028778547344
dcd0a6e24f499b217872d96b0de7b6b2	D_0__Eukaryota;D_1__SAR;D_2__Rhizaria;D_3__Cercozoa	0.9999997343634361
34161487c542ef1e92514bd986c26e22	D_0__Eukaryota;D_1__SAR;D_2__Alveolata;D_3__Ciliophora;D_4__Intramacronucleata;D_5__Conthreep;D_6__Oligohymenophorea;D_7__Scuticociliatia	0.9999910666895016
a76118d1f3f69e7126972f7af2e50124	D_0__Eukaryota;D_1__SAR;D_2__Rhizaria;D_3__Cercozoa	0.9999997784456681
1bef65b537e9a1640d323098c9e65231	D_0__Eukaryota;D_1__Centrohelida;D_2__H15-6	0.7478786876589266
6911559e56db198e3a46cb901ac4b332	D_0__Eukaryota;D_1__SAR;D_2__Alveolata;D_3__Ciliophora;D_4__Intramacronucleata;D_5__Litostomatea;D_6__Haptoria	0.9928356923857129
6f9de8bc2c58536dfc4bb031876dccd4	D_0__Eukaryota	0.9999999992059757
b726605d23cf673d83bfcd1b640933d6	D_0__Eukaryota;D_1__Opisthokonta;D_2__Holozoa;D_3__Metazoa (Animalia);D_4__Eumetazoa;D_5__Bilateria;D_6__Arthropoda;D_7__Crustacea;D_8__Ostracoda;D_9__Podocopa;D_10__Podocopida;D_11__Cytheromorpha acupunctata;D_12__;D_13__;D_14__	0.9993551533349659
fb6f3846f063d3c06fc132868dbaa1ef	D_0__Eukaryota;D_1__SAR;D_2__Alveolata;D_3__Ciliophora;D_4__Intramacronucleata;D_5__Conthreep;D_6__Oligohymenophorea;D_7__Scuticociliatia	0.9999050295135378
d0b52ac6565143899a735e6fc30289c3	D_0__Eukaryota;D_1__Opisthokonta;D_2__Holozoa;D_3__Metazoa (Animalia);D_4__Eumetazoa;D_5__Bilateria;D_6__Arthropoda;D_7__Crustacea;D_8__Maxillopoda;D_9__Copepoda	0.9986728659864645
60a109a47df73675e79ae671e160b3ac	D_0__Eukaryota;D_1__SAR;D_2__Rhizaria;D_3__Cercozoa;D_4__uncultured;D_5__Uncultured Cercozoa;D_6__;D_7__;D_8__;D_9__;D_10__;D_11__;D_12__;D_13__;D_14__	0.9983811285683645
767142f370d3d4b94503691e7805aa78	D_0__Eukaryota;D_1__SAR;D_2__Rhizaria;D_3__Cercozoa;D_4__Imbricatea;D_5__Silicofilosea;D_6__Euglyphida;D_7__Paulinellidae;D_8__Paulinella;D_9__Uncultured Cercozoa;D_10__;D_11__;D_12__;D_13__;D_14__	0.9436226898308684
521c89e13d9798f15e9795a72f0d60c7	D_0__Eukaryota;D_1__SAR;D_2__Alveolata;D_3__Ciliophora;D_4__Intramacronucleata;D_5__Litostomatea;D_6__Haptoria	0.9998713366953836
2525470142915d08505f85cfc3d67562	D_0__Eukaryota;D_1__SAR;D_2__Alveolata;D_3__Ciliophora;D_4__Intramacronucleata;D_5__Litostomatea;D_6__Haptoria;D_7__uncultured alveolate;D_8__;D_9__;D_10__;D_11__;D_12__;D_13__;D_14__	0.9771668854240758
700d1e4a665ab56afaa379b06e0c188c	D_0__Eukaryota;D_1__Incertae Sedis;D_2__Apusomonadidae;D_3__Fabomonas;D_4__Fabomonas tropica;D_5__;D_6__;D_7__;D_8__;D_9__;D_10__;D_11__;D_12__;D_13__;D_14__	0.9999999367993857
18113a110cb8c5faab225a6eea89cd9a	D_0__Eukaryota;D_1__SAR;D_2__Rhizaria;D_3__Cercozoa	0.9999981722095831
4fb3b4c25a42080dbad023dee3578f5a	D_0__Eukaryota;D_1__SAR;D_2__Rhizaria;D_3__Cercozoa;D_4__Nuclearia-like filose amoeba N-Por;D_5__;D_6__;D_7__;D_8__;D_9__;D_10__;D_11__;D_12__;D_13__;D_14__	0.999609281103573
32a9be36cfcd4f4af377a77abd6f2beb	D_0__Eukaryota;D_1__SAR;D_2__Rhizaria;D_3__Cercozoa;D_4__Novel Clade Gran-4	0.8295503576530314
e7f72dcc157d57abb5824551d4cf6193	D_0__Eukaryota;D_1__Opisthokonta;D_2__Holozoa;D_3__Metazoa (Animalia);D_4__Eumetazoa;D_5__Bilateria;D_6__Nematoda;D_7__Chromadorea;D_8__Monhysterida;D_9__Monhysteridae environmental sample;D_10__;D_11__;D_12__;D_13__;D_14__	0.999985917998362
ad4f28945e48650ead28f1eb31d0ee12	D_0__Eukaryota;D_1__Archaeplastida;D_2__Chloroplastida;D_3__Chlorophyta;D_4__Chlorodendrophyceae;D_5__Chlorodendrales;D_6__Tetraselmis;D_7__Tetraselmis subcordiformis;D_8__;D_9__;D_10__;D_11__;D_12__;D_13__;D_14__	0.9996689635711201
1935cbfed28d0cc06d581b0161a13457	D_0__Eukaryota;D_1__SAR;D_2__Alveolata	0.9912983613201222
1efb01eec014e29cbb40a3fd40dfe23e	D_0__Eukaryota;D_1__Opisthokonta;D_2__Nucletmycea;D_3__Fungi	0.705330906736681
c3c1a299f81b2eafc7ccf5e441423901	D_0__Eukaryota;D_1__SAR;D_2__Alveolata;D_3__Ciliophora;D_4__Intramacronucleata;D_5__Conthreep;D_6__Oligohymenophorea;D_7__Scuticociliatia;D_8__Metanophrys;D_9__Metanophrys sinensis;D_10__;D_11__;D_12__;D_13__;D_14__	0.9314422097764722
e4ba3f197e02dc388d0b89dc5efe96d6	D_0__Eukaryota;D_1__SAR;D_2__Alveolata;D_3__Apicomplexa;D_4__Conoidasida;D_5__Coccidia;D_6__Eimeriorina;D_7__Margolisiella;D_8__uncultured stramenopile;D_9__;D_10__;D_11__;D_12__;D_13__;D_14__	0.9984663944801534
b8bb0beb87136d16f9f912908cf276bd	D_0__Eukaryota;D_1__SAR;D_2__Alveolata;D_3__Dinoflagellata;D_4__Dinophyceae;D_5__Gymnodiniphycidae;D_6__Suessiaceae;D_7__Symbiodinium;D_8__Symbiodinium minutum Mf 1.05b.01;D_9__;D_10__;D_11__;D_12__;D_13__;D_14__	0.9037390939579997
86649cef2d8ebacdb1490590903f2cf1	D_0__Eukaryota;D_1__SAR;D_2__Rhizaria;D_3__Cercozoa;D_4__Imbricatea;D_5__Silicofilosea;D_6__Euglyphida;D_7__Cyphoderiidae;D_8__Cyphoderia;D_9__Uncultured Cercozoa;D_10__;D_11__;D_12__;D_13__;D_14__	0.9999939764806327
318afa207ba64876baf53407355e113e	D_0__Eukaryota;D_1__Opisthokonta;D_2__Holozoa;D_3__Metazoa (Animalia);D_4__Eumetazoa;D_5__Bilateria;D_6__Arthropoda;D_7__Crustacea;D_8__Maxillopoda;D_9__Copepoda;D_10__Cyclopoida;D_11__Cyclopina gracilis;D_12__;D_13__;D_14__	0.976599069279515
083da7bc5f19bfce8d4f11db3ab5943b	D_0__Eukaryota;D_1__SAR;D_2__Rhizaria;D_3__Cercozoa	0.9951443961599596
070866d62d9ec73c69aa4976cacf7bbc	D_0__Eukaryota;D_1__SAR;D_2__Alveolata;D_3__Ciliophora;D_4__Intramacronucleata;D_5__Conthreep;D_6__Oligohymenophorea;D_7__uncultured;D_8__uncultured eukaryote;D_9__;D_10__;D_11__;D_12__;D_13__;D_14__	0.990980171408162
95702f3e318652f8e9f655a13282e0d1	D_0__Eukaryota;D_1__Incertae Sedis;D_2__Telonema	0.9999584095079301
a4e27e8f7d2b25d4588d8de103507ee4	D_0__Eukaryota;D_1__SAR;D_2__Rhizaria;D_3__Cercozoa;D_4__Imbricatea;D_5__Silicofilosea;D_6__Euglyphida;D_7__Cyphoderiidae;D_8__Cyphoderia;D_9__Uncultured Cercozoa;D_10__;D_11__;D_12__;D_13__;D_14__	0.9999937043512623
d0a3bf5b36fe0f9396b8f7f599fd9eda	D_0__Eukaryota	0.9999999999866763
dd599cadbc3db4ac602f886d8f88b30e	D_0__Eukaryota;D_1__SAR;D_2__Rhizaria;D_3__Cercozoa;D_4__Imbricatea;D_5__Silicofilosea;D_6__Thaumatomonadida;D_7__Thaumatomonadidae;D_8__Allas	0.9937386587497874
e33a6f380733b62eea703a2a65b377b6	D_0__Eukaryota;D_1__SAR;D_2__Alveolata;D_3__Ciliophora;D_4__Intramacronucleata;D_5__Conthreep;D_6__Oligohymenophorea;D_7__Scuticociliatia	0.9999912948794197
db3925ef5e0907d00419d70999356902	D_0__Eukaryota;D_1__Opisthokonta;D_2__Holozoa;D_3__Metazoa (Animalia);D_4__Eumetazoa;D_5__Bilateria;D_6__Arthropoda;D_7__Crustacea;D_8__Maxillopoda;D_9__Copepoda;D_10__Harpacticoida;D_11__Miracia efferata;D_12__;D_13__;D_14__	0.7967789067813045
16d8b5247187e9b0f68e6c7d67570d2c	D_0__Eukaryota;D_1__Opisthokonta;D_2__Holozoa;D_3__Metazoa (Animalia);D_4__Eumetazoa;D_5__Bilateria;D_6__Nematoda;D_7__Chromadorea;D_8__Monhysterida;D_9__Terschellingia longicaudata;D_10__;D_11__;D_12__;D_13__;D_14__	0.9999943877082023
75ba8147569f11336e2d587fb0e4e131	D_0__Eukaryota;D_1__SAR;D_2__Alveolata;D_3__Apicomplexa	0.8631108571675167
729e81b1389ebc6a52cbef2ff1ffa587	D_0__Eukaryota;D_1__Opisthokonta;D_2__Holozoa;D_3__Metazoa (Animalia);D_4__Eumetazoa;D_5__Cnidaria;D_6__Anthozoa;D_7__Hexacorallia;D_8__Actiniaria;D_9__Nematostella vectensis (starlet sea anemone);D_10__;D_11__;D_12__;D_13__;D_14__	0.9941855308015222
1cb7d151d8c756c8cd048b9577495088	D_0__Eukaryota	0.9999999999501243
0f443b7f8271b74830c42387daa07a09	D_0__Eukaryota;D_1__SAR;D_2__Alveolata;D_3__Ciliophora;D_4__Intramacronucleata;D_5__Conthreep;D_6__Prostomatea;D_7__Cryptocaryon	0.9997947650762093
5f08db6c8bccaf2a608e63ed88e1d312	D_0__Eukaryota;D_1__SAR;D_2__Rhizaria;D_3__Cercozoa;D_4__Imbricatea;D_5__Marimonadida;D_6__Pseudopirsonia;D_7__Pseudopirsonia mucosa;D_8__;D_9__;D_10__;D_11__;D_12__;D_13__;D_14__	0.8964803512229035
ef7f6cc5b602e5a29e257f40efbf469f	D_0__Eukaryota;D_1__SAR;D_2__Alveolata;D_3__Ciliophora;D_4__Intramacronucleata;D_5__Conthreep;D_6__Oligohymenophorea;D_7__Scuticociliatia	0.9985559354318151
2aec76eff6cc84b7227000c47557183d	D_0__Eukaryota;D_1__Opisthokonta;D_2__Holozoa;D_3__Metazoa (Animalia);D_4__Eumetazoa;D_5__Bilateria;D_6__Arthropoda;D_7__Crustacea;D_8__Maxillopoda;D_9__Copepoda;D_10__Calanoida;D_11__Acartia tonsa;D_12__;D_13__;D_14__	1.0
ea3fdd58b41e2db4d0be1e837497ab34	D_0__Eukaryota;D_1__SAR;D_2__Alveolata;D_3__Dinoflagellata;D_4__Dinophyceae	0.7986356913823491
dbc453e0c810a8743a19c4768d32ac56	D_0__Eukaryota;D_1__Opisthokonta	0.7471605858699941
2a9fa5766b5a0f100bef797b7a8c2587	D_0__Eukaryota;D_1__Opisthokonta;D_2__Nucletmycea;D_3__Fungi;D_4__Chytridiomycota;D_5__Incertae Sedis;D_6__Chytridiomycetes;D_7__Lobulomycetales;D_8__Lobulomycetaceae;D_9__uncultured;D_10__uncultured Chytridiomycota;D_11__;D_12__;D_13__;D_14__	0.8343978858851061
558a6f80aebb3f4f110a2f71a50111cc	D_0__Eukaryota;D_1__SAR;D_2__Rhizaria;D_3__Cercozoa;D_4__uncultured eukaryote;D_5__;D_6__;D_7__;D_8__;D_9__;D_10__;D_11__;D_12__;D_13__;D_14__	0.999746115889337
23c0febd45d36c15607cace3006e6570	D_0__Eukaryota;D_1__SAR;D_2__Rhizaria;D_3__Cercozoa;D_4__Nuclearia-like filose amoeba N-Por;D_5__;D_6__;D_7__;D_8__;D_9__;D_10__;D_11__;D_12__;D_13__;D_14__	0.9900404686118679
d99ab32a97c29e551b003433b31f7aa7	D_0__Eukaryota;D_1__SAR;D_2__Alveolata;D_3__Apicomplexa;D_4__Conoidasida;D_5__Coccidia;D_6__Eimeriorina;D_7__uncultured;D_8__uncultured eukaryote;D_9__;D_10__;D_11__;D_12__;D_13__;D_14__	0.999504393551381
38ba212b6b9552819b8f8be9bb63d76b	D_0__Eukaryota;D_1__SAR;D_2__Alveolata;D_3__Dinoflagellata;D_4__Dinophyceae	0.8888087069139546
13b2f68a90596c08a294702baf11c94a	D_0__Eukaryota;D_1__Opisthokonta;D_2__Holozoa;D_3__Metazoa (Animalia);D_4__Eumetazoa;D_5__Bilateria;D_6__Nematoda;D_7__Chromadorea;D_8__Monhysterida;D_9__Monhysteridae environmental sample;D_10__;D_11__;D_12__;D_13__;D_14__	0.9999787836669877
85c9a88a3a2dbf3fef3cd18ebac7e4a8	D_0__Eukaryota;D_1__Opisthokonta;D_2__Holozoa;D_3__Metazoa (Animalia);D_4__Eumetazoa;D_5__Bilateria;D_6__Gastrotricha;D_7__Chaetonotida	0.9999999979717359
883007a88772e4d8f72edf9cefd186c0	D_0__Eukaryota;D_1__Opisthokonta;D_2__Holozoa;D_3__Metazoa (Animalia);D_4__Eumetazoa;D_5__Cnidaria;D_6__Anthozoa;D_7__Hexacorallia;D_8__Actiniaria;D_9__Nematostella vectensis (starlet sea anemone);D_10__;D_11__;D_12__;D_13__;D_14__	0.9222261388375255
d60ca2a925c0e6636cb82dbfc8c95361	D_0__Eukaryota;D_1__SAR;D_2__Alveolata;D_3__Apicomplexa;D_4__Novel Apicomplexa Class 1;D_5__uncultured alveolate;D_6__;D_7__;D_8__;D_9__;D_10__;D_11__;D_12__;D_13__;D_14__	0.9628412446145056
6da246b8d643f0786bbc976a7f074ff9	D_0__Eukaryota;D_1__SAR;D_2__Rhizaria;D_3__Cercozoa	0.9999829855970018
77e512eced565d5b2ece7958b3e5a7c8	D_0__Eukaryota;D_1__SAR;D_2__Rhizaria;D_3__Cercozoa;D_4__uncultured eukaryote;D_5__;D_6__;D_7__;D_8__;D_9__;D_10__;D_11__;D_12__;D_13__;D_14__	0.9997083639570467
ce3827d960d13221e42ce1ce818abf49	D_0__Eukaryota;D_1__SAR;D_2__Rhizaria;D_3__Cercozoa;D_4__Novel Clade Gran-3;D_5__Uncultured Cercozoa;D_6__;D_7__;D_8__;D_9__;D_10__;D_11__;D_12__;D_13__;D_14__	0.7351975007106604
775338f15579cc91f1e1a9b755ed9b60	D_0__Eukaryota	0.9999999999409801
d52e85a01e7efc3c1d15edcaaf106474	D_0__Eukaryota	0.9999999990199887
dd42a8b0606f4bbad6362556cef0ee48	D_0__Eukaryota	0.9999999989083053
34f1d5bd5b637b642c6969a0aef665e3	D_0__Eukaryota;D_1__Archaeplastida;D_2__Chloroplastida;D_3__Chlorophyta;D_4__Chlorodendrophyceae;D_5__Chlorodendrales;D_6__Tetraselmis;D_7__Tetraselmis subcordiformis;D_8__;D_9__;D_10__;D_11__;D_12__;D_13__;D_14__	0.9299658107095986
c2a69de4086c5082d58514fc81e8cb54	D_0__Eukaryota;D_1__SAR;D_2__Rhizaria;D_3__Cercozoa;D_4__Imbricatea;D_5__Silicofilosea;D_6__Euglyphida;D_7__Paulinellidae;D_8__Paulinella;D_9__Uncultured Cercozoa;D_10__;D_11__;D_12__;D_13__;D_14__	0.9395510603982575
6f5eb40a1fae657c4e2c0ba6cc6ae90f	D_0__Eukaryota;D_1__SAR;D_2__Alveolata;D_3__Ciliophora;D_4__Intramacronucleata;D_5__Conthreep;D_6__Prostomatea;D_7__Cryptocaryon	0.964952331414416
470265f20b252e0e186de117795ec995	D_0__Eukaryota;D_1__Archaeplastida;D_2__Chloroplastida;D_3__Charophyta;D_4__Phragmoplastophyta;D_5__Streptophyta;D_6__Embryophyta;D_7__Tracheophyta;D_8__Spermatophyta;D_9__Magnoliophyta;D_10__Liliopsida;D_11__Incertae Sedis;Ambiguous_taxa;Ambiguous_taxa;D_14__	0.989951698920257
3325ddc1c4b89b520d742b03eca6ee4e	D_0__Eukaryota;D_1__SAR;D_2__Rhizaria;D_3__Cercozoa;D_4__Cyranomonas;Ambiguous_taxa;D_6__;D_7__;D_8__;D_9__;D_10__;D_11__;D_12__;D_13__;D_14__	0.9402324086088736
404f512cae5def88d4e7cdb4020fc41b	D_0__Eukaryota;D_1__SAR;D_2__Alveolata;D_3__Apicomplexa;D_4__Conoidasida;D_5__Coccidia;D_6__Eimeriorina;D_7__uncultured;D_8__uncultured eukaryote;D_9__;D_10__;D_11__;D_12__;D_13__;D_14__	0.9997414111130032
e5b26b594ca4ad47e874dcf8d98fca22	D_0__Eukaryota;D_1__SAR;D_2__Rhizaria;D_3__Cercozoa;D_4__Vampyrellidae;D_5__uncultured;D_6__Thalassomyxa sp. MVa1x;D_7__;D_8__;D_9__;D_10__;D_11__;D_12__;D_13__;D_14__	0.9994701737463073
2b048c10e3ea7f1a3b12d208681df154	D_0__Eukaryota;D_1__SAR;D_2__Alveolata;D_3__Ciliophora;D_4__Intramacronucleata;D_5__Spirotrichea;D_6__Hypotrichia;D_7__Holosticha	0.9999869549974723
33078cd215c2dd803ae44f0cfe375d88	D_0__Eukaryota;D_1__SAR;D_2__Alveolata;D_3__Ciliophora;D_4__Intramacronucleata;D_5__Conthreep;D_6__Prostomatea;D_7__Cryptocaryon;D_8__Cryptocaryon irritans;D_9__;D_10__;D_11__;D_12__;D_13__;D_14__	0.9056143574483276
8c36b8fe657b1985233f6b4f36252d79	D_0__Eukaryota;D_1__Opisthokonta;D_2__Nucletmycea;D_3__Fungi;D_4__Chytridiomycota;D_5__Incertae Sedis;D_6__Chytridiomycetes;D_7__Lobulomycetales;D_8__Lobulomycetaceae;D_9__uncultured;D_10__uncultured Chytridiomycota;D_11__;D_12__;D_13__;D_14__	0.8775476340532059
1eda6434b859b30f88104e69e39f6f73	D_0__Eukaryota;D_1__SAR;D_2__Rhizaria;D_3__Cercozoa;D_4__Novel Clade 4;D_5__Uncultured Cercozoa;D_6__;D_7__;D_8__;D_9__;D_10__;D_11__;D_12__;D_13__;D_14__	0.9999999999224656
7af3fb4fc4911e9fadc710f7b4416046	D_0__Eukaryota;D_1__SAR;D_2__Rhizaria;D_3__Cercozoa	0.9999993869206216
c9fc689b757c6a8534c220c65691d722	D_0__Eukaryota;D_1__Opisthokonta	0.9058121699453826
697b2ba164c05aaa10d2be206a84829b	D_0__Eukaryota;D_1__Opisthokonta;D_2__Holozoa;D_3__Metazoa (Animalia);D_4__Eumetazoa;D_5__Bilateria;D_6__Nematoda;D_7__Chromadorea;D_8__Chromadorida;D_9__Ptycholaimellus sp. 1092;D_10__;D_11__;D_12__;D_13__;D_14__	0.9034619321606768
13f40d4d1d9ed0724a2941402b7b5ef0	D_0__Eukaryota;D_1__Opisthokonta;D_2__Holozoa;D_3__Metazoa (Animalia);D_4__Eumetazoa;D_5__Bilateria;D_6__Nematoda;D_7__Chromadorea;D_8__Monhysterida;D_9__Monhysteridae environmental sample;D_10__;D_11__;D_12__;D_13__;D_14__	0.9999564796983651
a055c24089c4416043083c81f42b40f6	D_0__Eukaryota;D_1__Opisthokonta;D_2__Holozoa;D_3__Metazoa (Animalia);D_4__Eumetazoa;D_5__Bilateria;D_6__Nematoda;D_7__Chromadorea;D_8__Monhysterida;D_9__Sphaerolaimus hirsutus;D_10__;D_11__;D_12__;D_13__;D_14__	0.9999988299242399
95b24f91c0d94160ec2cc81f892203c3	D_0__Eukaryota;D_1__Opisthokonta;D_2__Holozoa;D_3__Metazoa (Animalia);D_4__Eumetazoa;D_5__Bilateria;D_6__Arthropoda;D_7__Crustacea;D_8__Maxillopoda;D_9__Copepoda;D_10__Harpacticoida;D_11__Miracia efferata;D_12__;D_13__;D_14__	0.8351464546715548
05d5177f762578cf0780ad60717d4b5c	D_0__Eukaryota;D_1__SAR;D_2__Rhizaria;D_3__Cercozoa;D_4__uncultured;D_5__uncultured eukaryote;D_6__;D_7__;D_8__;D_9__;D_10__;D_11__;D_12__;D_13__;D_14__	0.7172050159823141
5f05b5cc3f4ad8d4664e2e99a8771713	D_0__Eukaryota;D_1__Excavata;D_2__Discoba;D_3__Jakobida;D_4__RM1-SGM49;D_5__uncultured eukaryote;D_6__;D_7__;D_8__;D_9__;D_10__;D_11__;D_12__;D_13__;D_14__	0.9707940544746219
a51765b6c799942a0732039ece744f49	D_0__Eukaryota;D_1__SAR;D_2__Alveolata;D_3__Ciliophora;D_4__Intramacronucleata;D_5__Conthreep;D_6__Prostomatea;D_7__Cryptocaryon	0.9996686927019598
984a25994a546dde37139ad4db60b60c	D_0__Eukaryota;D_1__SAR;D_2__Rhizaria;D_3__Cercozoa;D_4__Imbricatea;D_5__Silicofilosea;D_6__Thaumatomonadida;D_7__Thaumatomonadidae;D_8__Thaumatomastix	0.9059650304504874
b47838aaed42ab4326c2a4c3f62c906b	D_0__Eukaryota;D_1__SAR;D_2__Rhizaria;D_3__Cercozoa	0.9999211948309695
f6c04af3e9b9e00b7eff7f043d1037fe	D_0__Eukaryota;D_1__SAR;D_2__Alveolata;D_3__Ciliophora;D_4__Intramacronucleata;D_5__Conthreep;D_6__Oligohymenophorea;D_7__Scuticociliatia;D_8__Metanophrys;D_9__Metanophrys sinensis;D_10__;D_11__;D_12__;D_13__;D_14__	0.8516835113865084
fd86c609224fa12cbcba8f3c69889798	D_0__Eukaryota;D_1__Opisthokonta	0.9026215905631946
02c0c84c9e4e53630908bbc22128ed48	D_0__Eukaryota;D_1__Opisthokonta;D_2__Holozoa;D_3__Metazoa (Animalia);D_4__Eumetazoa;D_5__Bilateria;D_6__Nematoda;D_7__Chromadorea;D_8__Monhysterida;D_9__Monhysteridae environmental sample;D_10__;D_11__;D_12__;D_13__;D_14__	0.9999847181266672
ab31e1898a4bf7e16fb7558361049f4b	D_0__Eukaryota;D_1__SAR;D_2__Alveolata;D_3__Ciliophora;D_4__Intramacronucleata;D_5__Conthreep;D_6__Oligohymenophorea	0.8956465072010872
3498113dec233aab1aa7911609aa2f9c	D_0__Eukaryota;D_1__SAR;D_2__Rhizaria;D_3__Cercozoa;D_4__uncultured;D_5__uncultured eukaryote;D_6__;D_7__;D_8__;D_9__;D_10__;D_11__;D_12__;D_13__;D_14__	0.9998433523922321
8ddc2544d046b5dec9ee98f590ce126f	D_0__Eukaryota;D_1__Amoebozoa;D_2__Discosea;D_3__Flabellinia;D_4__Dactylopodida;D_5__Parvamoeba;Ambiguous_taxa;D_7__;D_8__;D_9__;D_10__;D_11__;D_12__;D_13__;D_14__	0.9999999658164148
e33a78fabf7abff98300e20184b25ad9	D_0__Eukaryota;D_1__Opisthokonta;D_2__Nucletmycea;D_3__Fungi	0.7015419418124518
647189a8f0728ffd3fdbc6741ddab7e1	D_0__Eukaryota;D_1__Opisthokonta	0.8827631051877843
8ccabe5cf6cc30f3b27b74079d9a64e8	D_0__Eukaryota;D_1__SAR;D_2__Rhizaria;D_3__Cercozoa;D_4__uncultured;Ambiguous_taxa;D_6__;D_7__;D_8__;D_9__;D_10__;D_11__;D_12__;D_13__;D_14__	0.9993752346441679
19fd54275e79169a18e936f5b0c70bc3	D_0__Eukaryota;D_1__SAR;D_2__Rhizaria;D_3__Cercozoa;D_4__Vampyrellidae;D_5__uncultured	0.8150194343761126
f1a8decc74176e7926f0208bd8c93d23	D_0__Eukaryota;D_1__Opisthokonta	0.8733498531001813
0ce73cf751d750572dc19209e2b6e75d	D_0__Eukaryota;D_1__SAR;D_2__Rhizaria;D_3__Cercozoa;D_4__Novel Clade Gran-4	0.8505772540776361
ae1903e4ac50af970ef87d450be1407c	D_0__Eukaryota;D_1__SAR;D_2__Rhizaria;D_3__Cercozoa;D_4__uncultured;D_5__uncultured marine eukaryote;D_6__;D_7__;D_8__;D_9__;D_10__;D_11__;D_12__;D_13__;D_14__	0.9948245491969263
fbcad05997b8297472bc61fd648a80f5	D_0__Eukaryota;D_1__SAR;D_2__Alveolata;D_3__Ciliophora;D_4__Intramacronucleata;D_5__Spirotrichea;D_6__Hypotrichia	0.9986259302850132
6ef4db744e8ee8745a7659af473abbe0	D_0__Eukaryota;D_1__Opisthokonta;D_2__Holozoa;D_3__Metazoa (Animalia);D_4__Eumetazoa;D_5__Bilateria;D_6__Nematoda;D_7__Chromadorea;D_8__Chromadorida	0.9999999874033848
a102bdea6c38056e6fef00296609d89c	D_0__Eukaryota;D_1__SAR;D_2__Rhizaria;D_3__Cercozoa;D_4__Phytomyxea;D_5__Novel Clade 9;D_6__Uncultured Cercozoa;D_7__;D_8__;D_9__;D_10__;D_11__;D_12__;D_13__;D_14__	0.9999252523815606
dec9ae6bacc3991ddbed4a6a7a25a6cb	D_0__Eukaryota;D_1__SAR;D_2__Rhizaria;D_3__Cercozoa	0.9986591210079995
8d5e66e5fbe4ed7d6bb73afc50c1b0e0	D_0__Eukaryota;D_1__SAR;D_2__Rhizaria;D_3__Cercozoa;D_4__Vampyrellidae;D_5__uncultured	0.8077146854400374
d728c003928c6887647188d42fdfb758	D_0__Eukaryota;D_1__SAR;D_2__Rhizaria;D_3__Cercozoa;D_4__Nuclearia-like filose amoeba N-Por;D_5__;D_6__;D_7__;D_8__;D_9__;D_10__;D_11__;D_12__;D_13__;D_14__	0.9904681356405645
e6d21ebc3604157c12e18a17e9fca711	D_0__Eukaryota;D_1__SAR;D_2__Rhizaria;D_3__Cercozoa	0.9999546835530497
d4c68973f82dc5c472a9dca8d98e01dd	D_0__Eukaryota;D_1__SAR;D_2__Alveolata;D_3__Dinoflagellata;D_4__Dinophyceae;D_5__Peridiniphycidae;D_6__Thoracosphaeraceae;Ambiguous_taxa;D_8__;D_9__;D_10__;D_11__;D_12__;D_13__;D_14__	0.8190224758988086
fb04279139198e710c32bf17140614c4	D_0__Eukaryota;D_1__SAR;D_2__Rhizaria;D_3__Cercozoa;D_4__Vampyrellidae;D_5__uncultured	0.9981678403916561
3fa3c999317fd2590cf0e68d3db02a82	D_0__Eukaryota;D_1__Amoebozoa;D_2__Discosea;D_3__metagenome;D_4__;D_5__;D_6__;D_7__;D_8__;D_9__;D_10__;D_11__;D_12__;D_13__;D_14__	0.9999986318481981
a95e8702f707f58a2366f685546ad11e	D_0__Eukaryota;D_1__SAR;D_2__Rhizaria;D_3__Cercozoa;D_4__Vampyrellidae;D_5__uncultured	0.9990838289452119
81bb17cc8e95142d55669831ab9a13bb	D_0__Eukaryota;D_1__SAR;D_2__Alveolata;D_3__Ciliophora;D_4__Intramacronucleata;D_5__Spirotrichea;D_6__Oligotrichia;D_7__Strombidium;D_8__Strombidium sp. GBM-2010a;D_9__;D_10__;D_11__;D_12__;D_13__;D_14__	0.8772949314031888
6cd1187ac305079ebe71ab4b0e5b39ac	D_0__Eukaryota;D_1__SAR;D_2__Rhizaria;D_3__Cercozoa	0.9999927372233011
572aaefd5c4f9b028a6e6e5c9530e70e	D_0__Eukaryota;D_1__SAR;D_2__Rhizaria;D_3__Cercozoa;D_4__Imbricatea;D_5__Silicofilosea;D_6__Euglyphida;D_7__Paulinellidae;D_8__Paulinella;D_9__uncultured eukaryote;D_10__;D_11__;D_12__;D_13__;D_14__	0.930317044156733
a6b6ce20093aa39eb3f604302c8d984b	D_0__Eukaryota;D_1__Opisthokonta;D_2__Holozoa;D_3__Metazoa (Animalia);D_4__Eumetazoa;D_5__Bilateria;D_6__Nematoda;D_7__Chromadorea;D_8__Desmodorida;D_9__Molgolaimus demani;D_10__;D_11__;D_12__;D_13__;D_14__	0.8909486002766968
da25cec3a1ef0c0541dce4bdc3053e28	D_0__Eukaryota;D_1__Opisthokonta;D_2__Holozoa;D_3__Metazoa (Animalia);D_4__Eumetazoa;D_5__Bilateria;D_6__Nematoda;D_7__Chromadorea;D_8__Monhysterida;D_9__Monhysteridae environmental sample;D_10__;D_11__;D_12__;D_13__;D_14__	0.9999517788488976
fd8f46ff5d9dd68d067101b20734a1f6	D_0__Eukaryota;D_1__Opisthokonta;D_2__Holozoa;D_3__Metazoa (Animalia);D_4__Eumetazoa;D_5__Bilateria;D_6__Nematoda;D_7__Chromadorea;D_8__Monhysterida;D_9__Monhysteridae environmental sample;D_10__;D_11__;D_12__;D_13__;D_14__	0.9980340697788014
0e9694f2d689f422324281c9af680c98	D_0__Eukaryota;D_1__SAR;D_2__Rhizaria;D_3__Cercozoa;D_4__Novel Clade 2	0.7439311021402158
12379d5903995810129dff670beb8848	D_0__Eukaryota;D_1__SAR;D_2__Alveolata;D_3__Dinoflagellata;D_4__Dinophyceae;D_5__Gymnodiniphycidae;D_6__Suessiaceae;D_7__Symbiodinium;D_8__Symbiodinium minutum Mf 1.05b.01;D_9__;D_10__;D_11__;D_12__;D_13__;D_14__	0.9075435371242048
260025d7ca4cad8bba27ec29855f46d4	D_0__Eukaryota	0.9999999998551174
96cef2311dbd2cffd0b054b44c2db4b0	D_0__Eukaryota;D_1__SAR;D_2__Rhizaria;D_3__Cercozoa;D_4__Granofilosea;D_5__Massisteria	0.8658563420929973
050be0986d0b3d3d7fbc7e5b5a428f84	D_0__Eukaryota;D_1__SAR;D_2__Alveolata;D_3__Ciliophora;D_4__Intramacronucleata;D_5__Conthreep;D_6__Prostomatea;D_7__Cryptocaryon	0.9992335046442384
6799a93dc3aac58adca062ff35d1f4e2	D_0__Eukaryota;D_1__SAR;D_2__Alveolata;D_3__Ciliophora;D_4__Intramacronucleata;D_5__Conthreep;D_6__Prostomatea;D_7__Cryptocaryon	0.9996568486110952
66e134b72a124a6b936a1c1280673dca	D_0__Eukaryota;D_1__SAR;D_2__Alveolata;D_3__Ciliophora;D_4__Intramacronucleata;D_5__Conthreep;D_6__Oligohymenophorea;D_7__Scuticociliatia;D_8__Parauronema	0.9914763502528021
8bc63e5a01354bf2caf965f89ee20559	D_0__Eukaryota;D_1__SAR;D_2__Alveolata;D_3__Ciliophora;D_4__Intramacronucleata;D_5__Litostomatea;D_6__Haptoria	0.999005454203353
6fea1f1a42ad99a9dbacd9ca1e981640	D_0__Eukaryota;D_1__SAR;D_2__Alveolata;D_3__Dinoflagellata;D_4__Dinophyceae;D_5__Peridiniphycidae;D_6__Peridiniales;D_7__Durinskia	0.9997115430000609
65daf0b73fe71a6bd9954a93b426f017	D_0__Eukaryota;D_1__SAR;D_2__Alveolata;D_3__Ciliophora;D_4__Intramacronucleata;D_5__Conthreep;D_6__Oligohymenophorea;D_7__Peritrichia;D_8__Vaginicola;D_9__Vaginicola sp. 9488;D_10__;D_11__;D_12__;D_13__;D_14__	0.9999982800440547
cd6e097b6adb4e289efb20992ddfaece	D_0__Eukaryota;D_1__SAR;D_2__Rhizaria;D_3__Cercozoa	0.9999930605455619
8055ac59becd5e6116cc3f99e1a060cc	D_0__Eukaryota;D_1__Opisthokonta;D_2__Holozoa;D_3__Metazoa (Animalia);D_4__Eumetazoa;D_5__Bilateria;D_6__Nematoda;D_7__Chromadorea;D_8__Monhysterida;D_9__Monhysteridae environmental sample;D_10__;D_11__;D_12__;D_13__;D_14__	0.9999864912711118
b642944de14e8bd7bf45a557400b67ad	D_0__Eukaryota;D_1__SAR;D_2__Rhizaria;D_3__Cercozoa;D_4__Metromonadea;D_5__Micrometopion;D_6__Micrometopion nutans;D_7__;D_8__;D_9__;D_10__;D_11__;D_12__;D_13__;D_14__	0.9976950586722212
b27b529d9eab8541c9bda419272efb0f	D_0__Eukaryota;D_1__SAR;D_2__Rhizaria;D_3__Cercozoa;D_4__Imbricatea;D_5__Silicofilosea;D_6__Thaumatomonadida;D_7__Thaumatomonadidae;D_8__Allas	0.8787104029227119
362afe5880d6e3ecf0554d992ef422df	D_0__Eukaryota;D_1__Opisthokonta;D_2__Holozoa;D_3__Metazoa (Animalia);D_4__Eumetazoa;D_5__Bilateria;D_6__Nematoda;D_7__Enoplea;D_8__Enoplia;D_9__Enoplida;D_10__Oncholaimus sp. OUS2;D_11__;D_12__;D_13__;D_14__	0.9999999799441641
1455f9270cfe9c23c80bb83d0129a296	D_0__Eukaryota;D_1__SAR;D_2__Rhizaria;D_3__Cercozoa;D_4__Thecofilosea;D_5__Cryomonadida;D_6__Protaspidae;D_7__Protaspis	0.9724014420884055
75ee6987fcea3095de464e32bbbe678f	D_0__Eukaryota;D_1__SAR;D_2__Rhizaria;D_3__Cercozoa	0.999999863304325
06692061cd68d3a80014babf00c03cb8	D_0__Eukaryota;D_1__SAR;D_2__Alveolata;D_3__Dinoflagellata;D_4__Dinophyceae;D_5__Prorocentrales;D_6__Prorocentrum;Ambiguous_taxa;D_8__;D_9__;D_10__;D_11__;D_12__;D_13__;D_14__	0.9949341410402847
053ba346d1900ea2d35416bbe8c1d562	D_0__Eukaryota;D_1__Opisthokonta;D_2__Nucletmycea;D_3__Fungi;D_4__Cryptomycota;D_5__Incertae Sedis;D_6__Incertae Sedis;D_7__Incertae Sedis;D_8__Incertae Sedis;D_9__Paramicrosporidium;D_10__uncultured eukaryote;D_11__;D_12__;D_13__;D_14__	0.7469079842379273
b406bc646e1f5bba3ec31a10243791fb	D_0__Eukaryota;D_1__SAR;D_2__Alveolata;D_3__Ciliophora;D_4__Intramacronucleata;D_5__Conthreep;D_6__Oligohymenophorea;D_7__uncultured;D_8__uncultured eukaryote;D_9__;D_10__;D_11__;D_12__;D_13__;D_14__	0.995862095023377
eb3ca9b9aac17594e68cfd743ea8fe6a	D_0__Eukaryota;D_1__SAR;D_2__Alveolata;D_3__Ciliophora;D_4__Postciliodesmatophora;D_5__Karyorelictea;D_6__Tracheloraphis	0.7971436983961525
9078c82ad6180c10f42d9df671c5568c	D_0__Eukaryota;D_1__SAR;D_2__Alveolata;D_3__Apicomplexa;D_4__Conoidasida;D_5__Coccidia;D_6__Eimeriorina;D_7__uncultured;D_8__uncultured eukaryote;D_9__;D_10__;D_11__;D_12__;D_13__;D_14__	0.9997691562770743
d1ab986ec242ade54191a1c4fa5170fa	D_0__Eukaryota	0.999999999562367
1edf3b2a550e38360c948cec146b5a6e	D_0__Eukaryota;D_1__SAR;D_2__Alveolata;D_3__Dinoflagellata;D_4__Dinophyceae	0.8964219989569169
a5f8275450485e68824075e7c4dc4b56	D_0__Eukaryota;D_1__SAR;D_2__Alveolata;D_3__Apicomplexa	0.8689745081050331
8bbaa8c051690ddb34ec840d720efff1	D_0__Eukaryota;D_1__Opisthokonta;D_2__Holozoa;D_3__Metazoa (Animalia);D_4__Eumetazoa;D_5__Bilateria;D_6__Arthropoda;D_7__Crustacea;D_8__Maxillopoda;D_9__Copepoda;D_10__Cyclopoida;D_11__Cyclopina gracilis;D_12__;D_13__;D_14__	0.9766822045632478
bbf41666f3741d7b3a197e5058c7a607	D_0__Eukaryota;D_1__Opisthokonta;D_2__Holozoa;D_3__Metazoa (Animalia);D_4__Eumetazoa;D_5__Bilateria;D_6__Nematoda;D_7__Chromadorea;D_8__Monhysterida;D_9__Monhysteridae environmental sample;D_10__;D_11__;D_12__;D_13__;D_14__	0.9999553406589399
ce2013a61ccecc68c15f08892f466e98	D_0__Eukaryota;D_1__SAR;D_2__Alveolata;D_3__Apicomplexa	0.9081949653745098
d7077c70d556f879696b2b3f1f9a6343	D_0__Eukaryota;D_1__SAR;D_2__Alveolata;D_3__Ciliophora;D_4__Intramacronucleata;D_5__Conthreep;D_6__Oligohymenophorea;D_7__uncultured;D_8__uncultured eukaryote;D_9__;D_10__;D_11__;D_12__;D_13__;D_14__	0.9979392779936681
1df845c10a3d2d718f6a10b67ef129ca	D_0__Eukaryota;D_1__Opisthokonta;D_2__Holozoa;D_3__Metazoa (Animalia);D_4__Eumetazoa;D_5__Cnidaria;D_6__Myxozoa;D_7__Myxosporea;D_8__Multivalvulida;D_9__Myxosporea cf. Myxidium sp. MF-2010;D_10__;D_11__;D_12__;D_13__;D_14__	0.9969041905567844
bff843820b6257973b8104881060c4ff	D_0__Eukaryota;D_1__SAR;D_2__Rhizaria;D_3__Cercozoa	0.9998727144537345
27305edf36feaf8f923d5bf318738fa8	D_0__Eukaryota;D_1__SAR;D_2__Alveolata;D_3__Dinoflagellata;D_4__Dinophyceae;D_5__Gymnodiniphycidae;D_6__Gymnodinium clade;D_7__uncultured;Ambiguous_taxa;D_9__;D_10__;D_11__;D_12__;D_13__;D_14__	0.730620592369828
d2a2a914b31d017f636679d4725ce9b3	D_0__Eukaryota;D_1__Opisthokonta;D_2__Holozoa;D_3__Choanoflagellida;D_4__Acanthoecida;D_5__Stephanoecidae	0.9923096136579894
e8d3f2af67aa420e17bfe26688b4c051	D_0__Eukaryota;D_1__SAR;D_2__Alveolata;D_3__Ciliophora;D_4__Intramacronucleata;D_5__Litostomatea;D_6__Haptoria	0.994622609234232
c05c6c9b135dbf8161160c09c569e85c	D_0__Eukaryota;D_1__Opisthokonta	0.9032500723510164
77d4097ebdcd31c6a50bc43719c6f5a3	D_0__Eukaryota;D_1__SAR;D_2__Rhizaria;D_3__Cercozoa;D_4__Imbricatea	0.7557656752567724
c5c54dddea0d12b6ed7630cfdf7915b8	D_0__Eukaryota;D_1__SAR;D_2__Rhizaria;D_3__Cercozoa;D_4__Chlorarachniophyta;D_5__Minorisa;Ambiguous_taxa;D_7__;D_8__;D_9__;D_10__;D_11__;D_12__;D_13__;D_14__	0.9962028551291175
f1973aced69c1a4fa06430a67116cf6e	D_0__Eukaryota;D_1__SAR;D_2__Rhizaria;D_3__Cercozoa;D_4__Imbricatea;D_5__Silicofilosea;D_6__Thaumatomonadida;D_7__Thaumatomonadidae;D_8__Thaumatomastix	0.8953644125323459
3177d8a63ed54743a2ce211e7abb526f	D_0__Eukaryota;D_1__Opisthokonta	0.88380479878984
26b30924c6a52f5c5a951ae3f128086a	D_0__Eukaryota;D_1__Cryptophyceae;D_2__Kathablepharidae;D_3__Katablepharis;Ambiguous_taxa;D_5__;D_6__;D_7__;D_8__;D_9__;D_10__;D_11__;D_12__;D_13__;D_14__	0.7924999314582771
0ad92a1cb6dfd15aa1fb25e6eb1ff9ad	D_0__Eukaryota;D_1__SAR;D_2__Rhizaria;D_3__Cercozoa;D_4__Cyranomonas;D_5__uncultured eukaryote;D_6__;D_7__;D_8__;D_9__;D_10__;D_11__;D_12__;D_13__;D_14__	0.9994519648001805
e175d6f640645ad9b94ccb658e82b256	D_0__Eukaryota;D_1__SAR;D_2__Alveolata;D_3__Dinoflagellata;D_4__Dinophyceae	0.8964439689499266
4a385c3091202ae12d99e7b6c415855a	D_0__Eukaryota;D_1__SAR;D_2__Rhizaria;D_3__Cercozoa	0.9999997333449758
b755aa622c2380f4da935f29f2e47de6	D_0__Eukaryota;D_1__SAR;D_2__Alveolata;D_3__Apicomplexa;D_4__Novel Apicomplexa Class 1;D_5__uncultured alveolate;D_6__;D_7__;D_8__;D_9__;D_10__;D_11__;D_12__;D_13__;D_14__	0.9072637554387376
8d5380ffa130c764926977be91d860d7	D_0__Eukaryota;D_1__Centrohelida;D_2__Acanthocystidae;D_3__Choanocystis;D_4__uncultured eukaryote;D_5__;D_6__;D_7__;D_8__;D_9__;D_10__;D_11__;D_12__;D_13__;D_14__	0.9999999599529595
33f939a000856cc3fc52eb298d7fd281	D_0__Eukaryota;D_1__Opisthokonta;D_2__Holozoa;D_3__Metazoa (Animalia);D_4__Eumetazoa;D_5__Bilateria;D_6__Nematoda;D_7__Chromadorea;D_8__Monhysterida;D_9__Monhysteridae environmental sample;D_10__;D_11__;D_12__;D_13__;D_14__	0.9999756912289024
0c372197efffcc7d6067ac79e06ed89d	D_0__Eukaryota;D_1__Opisthokonta;D_2__Holozoa;D_3__Metazoa (Animalia);D_4__Eumetazoa;D_5__Bilateria;D_6__Nematoda;D_7__Chromadorea;D_8__Monhysterida;D_9__Monhysteridae environmental sample;D_10__;D_11__;D_12__;D_13__;D_14__	0.9999746034505359
c94558b0d08b1f0033597b8ad494daaa	D_0__Eukaryota;D_1__Opisthokonta;D_2__Holozoa;D_3__Metazoa (Animalia);D_4__Eumetazoa;D_5__Bilateria;D_6__Nematoda;D_7__Chromadorea;D_8__Monhysterida;D_9__Monhysteridae environmental sample;D_10__;D_11__;D_12__;D_13__;D_14__	0.9999962429011
c94c31f57965ecf34e2ee2b3bd6480bd	D_0__Eukaryota;D_1__SAR;D_2__Rhizaria;D_3__Cercozoa;D_4__Novel Clade Gran-4	0.8544543108692937
13498bb185913d6cf4d74aa1387980e3	D_0__Eukaryota;D_1__SAR;D_2__Rhizaria;D_3__Cercozoa;D_4__Novel Clade 2;D_5__Uncultured Cercozoa;D_6__;D_7__;D_8__;D_9__;D_10__;D_11__;D_12__;D_13__;D_14__	0.812729230239334
693a27d82f9780cec93c997858af0d2f	D_0__Eukaryota;D_1__Opisthokonta	0.8495251918103351
eb344bd1e083fefa97b66b6d54ed8ccf	D_0__Eukaryota;D_1__SAR;D_2__Rhizaria;D_3__Cercozoa;D_4__Novel Clade Gran-4;D_5__Exuviaella pusilla;D_6__;D_7__;D_8__;D_9__;D_10__;D_11__;D_12__;D_13__;D_14__	0.7546467266864376
0618589605d9a9231124dc9e304e8af4	D_0__Eukaryota	0.999999999835948
ae0c627c9adf8f811e21c3d1f61a31e9	D_0__Eukaryota;D_1__SAR;D_2__Rhizaria;D_3__Cercozoa;D_4__Novel Clade Gran-1;D_5__Uncultured Cercozoa;D_6__;D_7__;D_8__;D_9__;D_10__;D_11__;D_12__;D_13__;D_14__	0.9999793118759763
2d37e6cab2637dceb385eaf97e4af018	D_0__Eukaryota;D_1__Opisthokonta;D_2__Holozoa;D_3__Metazoa (Animalia);D_4__Eumetazoa;D_5__Bilateria;D_6__Nematoda;D_7__Chromadorea;D_8__Monhysterida;Ambiguous_taxa;D_10__;D_11__;D_12__;D_13__;D_14__	0.999218546392193
9134d56b3510b1a242c96675d8cdd7ce	D_0__Eukaryota;D_1__SAR;D_2__Rhizaria;D_3__Cercozoa;D_4__Cyranomonas;D_5__uncultured eukaryote;D_6__;D_7__;D_8__;D_9__;D_10__;D_11__;D_12__;D_13__;D_14__	0.8389849722632551
a9db60099e64c12ad16d48fb15baf4be	D_0__Eukaryota;D_1__SAR;D_2__Rhizaria;D_3__Cercozoa;D_4__uncultured;D_5__Massisteria sp. diva;D_6__;D_7__;D_8__;D_9__;D_10__;D_11__;D_12__;D_13__;D_14__	0.9999999999320721
6e6a92fa115a717486d642c347e22fdc	D_0__Eukaryota;D_1__SAR;D_2__Rhizaria;D_3__Cercozoa;D_4__Nuclearia-like filose amoeba N-Por;D_5__;D_6__;D_7__;D_8__;D_9__;D_10__;D_11__;D_12__;D_13__;D_14__	0.9996508752919814
5dd0f95cc185897971668bd9e182b15f	D_0__Eukaryota;D_1__Opisthokonta;D_2__Holozoa;D_3__Metazoa (Animalia);D_4__Eumetazoa;D_5__Bilateria;D_6__Nematoda;D_7__Chromadorea;D_8__Monhysterida;D_9__Monhysteridae environmental sample;D_10__;D_11__;D_12__;D_13__;D_14__	0.9999606787918083
b34d54aeda11068f7c90a4b545b3d6d7	D_0__Eukaryota;D_1__Archaeplastida;D_2__Chloroplastida;D_3__Chlorophyta;D_4__Chlorodendrophyceae;D_5__Chlorodendrales;D_6__Tetraselmis;D_7__Tetraselmis subcordiformis;D_8__;D_9__;D_10__;D_11__;D_12__;D_13__;D_14__	0.9512696465387368
26a467c3856ec93e867ba3d261d7c556	D_0__Eukaryota;D_1__SAR;D_2__Alveolata;D_3__Dinoflagellata;D_4__Dinophyceae;D_5__Gymnodiniphycidae;D_6__Gymnodinium clade;D_7__Nusuttodinium	0.7045927520290949
2122d43bcb10822c96cca4f2c230c1be	D_0__Eukaryota;D_1__SAR;D_2__Rhizaria;D_3__Cercozoa;D_4__Vampyrellidae;D_5__uncultured	0.8135828274644018
1ab2f005ad81c43f5c4cd991fc87c262	D_0__Eukaryota;D_1__SAR;D_2__Alveolata;D_3__Ciliophora;D_4__Intramacronucleata;D_5__Spirotrichea;D_6__Hypotrichia;D_7__Trachelostyla;D_8__Trachelostyla pediculiformis;D_9__;D_10__;D_11__;D_12__;D_13__;D_14__	0.8134489935057413
0001da7b9f697a4beb032b5f3ee2715d	D_0__Eukaryota;D_1__Opisthokonta;D_2__Holozoa;D_3__Metazoa (Animalia);D_4__Eumetazoa;D_5__Bilateria;D_6__Nematoda;D_7__Chromadorea;D_8__Monhysterida	0.9999999866634703
cd76151c59d44ae08a04805cbd0d044c	D_0__Eukaryota	0.9999999998528928
89f3cd144022bdb83d800b32c8dfe2e8	D_0__Eukaryota;D_1__Opisthokonta;D_2__Holozoa;D_3__Metazoa (Animalia);D_4__Eumetazoa;D_5__Bilateria;D_6__Arthropoda;D_7__Crustacea;D_8__Ostracoda;D_9__Podocopa;D_10__Podocopida	0.9998129245107878
3a0ad55386813cdb2df04174af51640e	D_0__Eukaryota;D_1__SAR;D_2__Rhizaria;D_3__Cercozoa	0.9999641586492883
c6d7511f3c0a3499bbcc42e6646404f2	D_0__Eukaryota;D_1__SAR;D_2__Rhizaria;D_3__Cercozoa;D_4__Novel Clade Gran-3;D_5__Uncultured Cercozoa;D_6__;D_7__;D_8__;D_9__;D_10__;D_11__;D_12__;D_13__;D_14__	0.9999967108854922
5ee935650d4260a24f4f6d3fe7d34054	D_0__Eukaryota;D_1__Opisthokonta;D_2__Holozoa;D_3__Metazoa (Animalia);D_4__Eumetazoa;D_5__Bilateria;D_6__Gastrotricha;D_7__Chaetonotida	0.9999999992594992
7d61879d6726feaa2785d598298c2527	D_0__Eukaryota;D_1__Opisthokonta;D_2__Holozoa;D_3__Metazoa (Animalia);D_4__Eumetazoa;D_5__Bilateria;D_6__Nematoda;D_7__Chromadorea;D_8__Monhysterida;D_9__Monhysteridae environmental sample;D_10__;D_11__;D_12__;D_13__;D_14__	0.9999526645521281
3a0fe31071a37ca86ab07256ac76d4fc	D_0__Eukaryota;D_1__SAR;D_2__Alveolata;D_3__Apicomplexa;D_4__Conoidasida;D_5__Coccidia;D_6__Eimeriorina;D_7__uncultured;D_8__uncultured eukaryote;D_9__;D_10__;D_11__;D_12__;D_13__;D_14__	0.9997581491660419
b1360618f82a8585a711c6e7396c484a	D_0__Eukaryota;D_1__Opisthokonta;D_2__Holozoa;D_3__Metazoa (Animalia);D_4__Eumetazoa;D_5__Bilateria;D_6__Arthropoda;D_7__Crustacea;D_8__Maxillopoda;D_9__Copepoda;D_10__Harpacticoida	0.9521597159225057
cb088c9afc8c6e5716fb4fce803efd56	D_0__Eukaryota;D_1__SAR;D_2__Rhizaria;D_3__Cercozoa;D_4__Imbricatea	0.9063479868191769
35de9257c97b5211dd8a9bce765f35d2	D_0__Eukaryota;D_1__SAR;D_2__Rhizaria;D_3__Cercozoa;D_4__Novel Clade 2	0.719550396303905
19d341cbed2f0f8a8fd3c2d3e20e84bb	D_0__Eukaryota;D_1__SAR;D_2__Rhizaria;D_3__Cercozoa;D_4__Phytomyxea;D_5__Maullinia;D_6__uncultured eukaryote;D_7__;D_8__;D_9__;D_10__;D_11__;D_12__;D_13__;D_14__	0.9998819827610094
982a796228770d85077cca8193bd473a	D_0__Eukaryota;D_1__SAR;D_2__Rhizaria;D_3__Cercozoa	0.9983338616318271
eb52eed12fd6fa5ef861bd9312a026d1	D_0__Eukaryota;D_1__SAR;D_2__Alveolata;D_3__Ciliophora;D_4__Intramacronucleata;D_5__Conthreep;D_6__Oligohymenophorea;D_7__Peritrichia;D_8__Vaginicola;D_9__Vaginicola sp. 9488;D_10__;D_11__;D_12__;D_13__;D_14__	0.9999964164498726
d97cf7a64bfe99ae320e8eb8a45842cc	D_0__Eukaryota;D_1__SAR;D_2__Rhizaria;D_3__Cercozoa	0.9962980771687775
b493ec419ab70040bde5b655f6b5d011	D_0__Eukaryota;D_1__SAR;D_2__Alveolata;D_3__Ciliophora;D_4__Intramacronucleata;D_5__Litostomatea;D_6__Haptoria	0.9989738988923967
8a53029eabc5e5e7873122cbbd93a263	D_0__Eukaryota;D_1__SAR;D_2__Rhizaria;D_3__Cercozoa;D_4__Imbricatea;D_5__Marimonadida;D_6__Pseudopirsonia;D_7__uncultured Rhizaria;D_8__;D_9__;D_10__;D_11__;D_12__;D_13__;D_14__	0.715747779439688
d67bd1b362685574f419569d53d2c9cc	D_0__Eukaryota;D_1__SAR;D_2__Alveolata;D_3__Ciliophora;D_4__Intramacronucleata;D_5__Conthreep;D_6__Prostomatea;D_7__Cryptocaryon	0.9992322069589512
72c6d7927250260c66ecf5177d8f7e24	D_0__Eukaryota;D_1__Amoebozoa;D_2__Discosea;D_3__Flabellinia;D_4__Dactylopodida;D_5__Parvamoeba;Ambiguous_taxa;D_7__;D_8__;D_9__;D_10__;D_11__;D_12__;D_13__;D_14__	0.9999999714198116
8bbcb8c45933e6ae6c747e76f752f558	D_0__Eukaryota;D_1__Archaeplastida;D_2__Chloroplastida;D_3__Chlorophyta;D_4__Chlorodendrophyceae;D_5__Chlorodendrales;D_6__Tetraselmis;D_7__Tetraselmis subcordiformis;D_8__;D_9__;D_10__;D_11__;D_12__;D_13__;D_14__	0.9999739860632041
4e791b5795e62479e3b1e38e95ce3724	D_0__Eukaryota	0.9999999999967796
113defaff4442362210e2eaadd49b013	D_0__Eukaryota;D_1__Opisthokonta;D_2__Holozoa;D_3__Metazoa (Animalia);D_4__Eumetazoa;D_5__Bilateria;D_6__Nematoda;D_7__Enoplea;D_8__Enoplia;D_9__Enoplida;D_10__Symplocostoma sp. AS520;D_11__;D_12__;D_13__;D_14__	0.9999999962956281
642092184140cdc16b18324b0fdd72ff	D_0__Eukaryota;D_1__SAR;D_2__Alveolata;D_3__Dinoflagellata;D_4__Dinophyceae;D_5__Gymnodiniphycidae;D_6__Suessiaceae;D_7__Symbiodinium;D_8__Symbiodinium minutum Mf 1.05b.01;D_9__;D_10__;D_11__;D_12__;D_13__;D_14__	0.8834475680202165
0439f10a523634b57aea9159c7ae5571	D_0__Eukaryota;D_1__SAR;D_2__Rhizaria;D_3__Cercozoa	0.999999865410215
43955eca56841818415bbcb40d5e2455	D_0__Eukaryota;D_1__SAR;D_2__Rhizaria;D_3__Cercozoa	0.9999721632828489
3de79aaef5bc29df265a0cf8e2ccb0f7	D_0__Eukaryota;D_1__Opisthokonta;D_2__Holozoa;D_3__Metazoa (Animalia);D_4__Eumetazoa;D_5__Bilateria;D_6__Nematoda;D_7__Chromadorea;D_8__Desmodorida	0.999857314923815
7315a3adb9ee4c1af0b3996497e7ec85	D_0__Eukaryota;D_1__SAR;D_2__Rhizaria;D_3__Cercozoa;D_4__Phytomyxea;D_5__uncultured eukaryote;D_6__;D_7__;D_8__;D_9__;D_10__;D_11__;D_12__;D_13__;D_14__	0.9999999994892335
7d6d225d604b7a3ba9112ffd603f49bc	D_0__Eukaryota;D_1__SAR;D_2__Rhizaria;D_3__Cercozoa;D_4__Imbricatea	0.7248552451729888
2a8605d04c62981e602c2d2f6cf39152	D_0__Eukaryota;D_1__SAR;D_2__Alveolata;D_3__Dinoflagellata;D_4__Dinophyceae;D_5__Peridiniphycidae;D_6__Gonyaulacales;D_7__Pyrodinium	0.8099713716140349
98370ac5d1d13deb9923e09bf4f65d0b	D_0__Eukaryota	0.9999999990506763
1f21bae2d939ebed549a2398d56fa88d	D_0__Eukaryota;D_1__Opisthokonta;D_2__Holozoa;D_3__Metazoa (Animalia);D_4__Eumetazoa;D_5__Bilateria;D_6__Arthropoda;D_7__Crustacea;D_8__Ostracoda;D_9__Myodocopa;D_10__Myodocopida;D_11__Parasterope pollex;D_12__;D_13__;D_14__	0.9988626720529402
d49ee2270fc848aca11a0d7d7f6a8d83	D_0__Eukaryota;D_1__SAR;D_2__Rhizaria;D_3__Cercozoa;D_4__Vampyrellidae;D_5__uncultured	0.9997599041879449
ae525372a92634c6b7b7a407f097fde2	D_0__Eukaryota;D_1__SAR;D_2__Alveolata;D_3__Ciliophora;D_4__Intramacronucleata;D_5__Conthreep;D_6__Prostomatea;D_7__Cryptocaryon	0.9888099558532969
fd3c80923df51f90b3c56367dc5b2927	D_0__Eukaryota	0.9999999995090748
a62abca351663845c148c3e0e2c590f4	D_0__Eukaryota;D_1__SAR;D_2__Rhizaria;D_3__Cercozoa;D_4__Imbricatea;D_5__Marimonadida;D_6__Pseudopirsonia;D_7__uncultured Rhizaria;D_8__;D_9__;D_10__;D_11__;D_12__;D_13__;D_14__	0.903479282025027
bad3b32942ee630fbc85ef023088774d	D_0__Eukaryota;D_1__Amoebozoa;D_2__Discosea;D_3__metagenome;D_4__;D_5__;D_6__;D_7__;D_8__;D_9__;D_10__;D_11__;D_12__;D_13__;D_14__	0.9999992607206597
e8a7c89aa74a3e445b4ffab13ad5270a	D_0__Eukaryota;D_1__Opisthokonta;D_2__Holozoa;D_3__Metazoa (Animalia);D_4__Eumetazoa;D_5__Bilateria;D_6__Arthropoda;D_7__Crustacea;D_8__Ostracoda;D_9__Podocopa;D_10__Podocopida	0.9998160158404503
f5fe613b90be8857234066051da133d2	D_0__Eukaryota;D_1__SAR;D_2__Rhizaria;D_3__Cercozoa;D_4__Cyranomonas;D_5__uncultured eukaryote;D_6__;D_7__;D_8__;D_9__;D_10__;D_11__;D_12__;D_13__;D_14__	0.9994073886078116
4ea95030583a8bd0a3d23e0dfba4256d	D_0__Eukaryota;D_1__SAR;D_2__Alveolata;D_3__Ciliophora;D_4__Intramacronucleata;D_5__Conthreep;D_6__Oligohymenophorea;D_7__Scuticociliatia	0.9999734156170098
e24b5bafca131291dcc35c1d4b7287f7	D_0__Eukaryota;D_1__SAR;D_2__Alveolata;D_3__Dinoflagellata;D_4__Dinophyceae	0.8526351848913677
701c8604cb1024d00baeab47fbcb3976	D_0__Eukaryota;D_1__SAR;D_2__Rhizaria;D_3__Cercozoa	0.9998742630849522
275a1e8098bd5eb75b4b5e27f78b3bbe	D_0__Eukaryota;D_1__SAR;D_2__Alveolata;D_3__Ciliophora;D_4__Intramacronucleata;D_5__Conthreep;D_6__Oligohymenophorea;D_7__Scuticociliatia	0.9987787619418732
3405c7d3388886d9b1bbb977da028f10	D_0__Eukaryota;D_1__SAR;D_2__Rhizaria;D_3__Cercozoa;D_4__Novel Clade Gran-4;D_5__Exuviaella pusilla;D_6__;D_7__;D_8__;D_9__;D_10__;D_11__;D_12__;D_13__;D_14__	0.746380770372606
c5ec0a486d1d9f1e2e4ea6fcd8371795	D_0__Eukaryota;D_1__SAR;D_2__Rhizaria;D_3__Cercozoa;D_4__Thecofilosea;D_5__Cryomonadida;D_6__Protaspidae;D_7__Protaspis	0.9542283358713057
d9a4bbf54e5961b069c72d51dc567a64	D_0__Eukaryota;D_1__Opisthokonta;D_2__Holozoa;D_3__Metazoa (Animalia);D_4__Eumetazoa;D_5__Bilateria;D_6__Platyhelminthes;D_7__Rhabditophora;D_8__Rhabdocoela;D_9__Dalyellioida;D_10__Pogaina sp. 3 NVS-2013;D_11__;D_12__;D_13__;D_14__	0.9499437326429664
842faab73de455c5c78115f4163ad018	D_0__Eukaryota;D_1__SAR;D_2__Alveolata;D_3__Dinoflagellata;D_4__Dinophyceae;D_5__Gymnodiniphycidae;D_6__Amphidinium	0.9999999998674621
5a284d5c8b3997e23e26fa56149927f2	D_0__Eukaryota;D_1__Opisthokonta;D_2__Holozoa;D_3__Ichthyosporea;D_4__Ichthyophonae;D_5__Pseudoperkinsidae	0.9949588884127403
780978eb2d9a11aac925ad99f2bb89d7	D_0__Eukaryota;D_1__SAR;D_2__Rhizaria;D_3__Cercozoa;D_4__Phytomyxea;D_5__Novel Clade 9;D_6__Uncultured Cercozoa;D_7__;D_8__;D_9__;D_10__;D_11__;D_12__;D_13__;D_14__	0.9997967487802928
ebbd571e90f5c1bd9a34236482591c66	D_0__Eukaryota;D_1__SAR;D_2__Rhizaria;D_3__Cercozoa	0.9995627984614927
138b46c744047cc6c4fd76947212c195	D_0__Eukaryota;D_1__SAR;D_2__Alveolata;D_3__Ciliophora;D_4__Intramacronucleata;D_5__Conthreep;D_6__Prostomatea;D_7__Cryptocaryon	0.9947347815411068
8ebbe997f095a4ab4792e646a4dede18	D_0__Eukaryota;D_1__SAR;D_2__Alveolata;D_3__Ciliophora;D_4__Intramacronucleata;D_5__Conthreep;D_6__Oligohymenophorea	0.9105051954540654
dbec4168decc7dbc69c7852d41c0615d	D_0__Eukaryota	0.9999999992553686
28895900e145afb4f77a43d0e2ffb8d0	D_0__Eukaryota;D_1__SAR;D_2__Rhizaria;D_3__Cercozoa;D_4__Imbricatea;D_5__Silicofilosea;D_6__Euglyphida;D_7__Paulinellidae;D_8__Paulinella;D_9__uncultured eukaryote;D_10__;D_11__;D_12__;D_13__;D_14__	0.9538095611473109
7e97a851bee38c45eafeadaed08a71c9	D_0__Eukaryota;D_1__SAR;D_2__Rhizaria;D_3__Cercozoa	0.9999704224284482
f9e5453dcfb78d47458ad921c8305e18	D_0__Eukaryota;D_1__SAR;D_2__Rhizaria;D_3__Cercozoa;D_4__Imbricatea;D_5__Silicofilosea;D_6__Euglyphida;D_7__Paulinellidae;D_8__Paulinella	0.9741004298055955
82cc5e6402cd5a3e1d42216948757d5d	D_0__Eukaryota;D_1__Opisthokonta;D_2__Holozoa;D_3__Metazoa (Animalia);D_4__Eumetazoa;D_5__Bilateria;D_6__Nematoda;D_7__Chromadorea;D_8__Monhysterida;D_9__Monhysteridae environmental sample;D_10__;D_11__;D_12__;D_13__;D_14__	0.9999939561421801
aaec1bbfdded63af3f90a65bc509b8f4	D_0__Eukaryota;D_1__Opisthokonta;D_2__Holozoa;D_3__Metazoa (Animalia);D_4__Eumetazoa;D_5__Bilateria;D_6__Gastrotricha;D_7__Chaetonotida;D_8__Heterolepidoderma sp. 1 TK-2012;D_9__;D_10__;D_11__;D_12__;D_13__;D_14__	0.9999996623239158
3ceba73ff44bcd87a4470d9bc190eed7	D_0__Eukaryota;D_1__Opisthokonta;D_2__Holozoa;D_3__Metazoa (Animalia);D_4__Eumetazoa;D_5__Bilateria;D_6__Nematoda;D_7__Enoplea;D_8__Enoplia;D_9__Enoplida	0.9999999999732229
2b7f772217f180de9ce15e6e06041cb7	D_0__Eukaryota;D_1__Opisthokonta;D_2__Holozoa;D_3__Metazoa (Animalia);D_4__Eumetazoa;D_5__Bilateria;D_6__Nematoda;D_7__Chromadorea;D_8__Desmodorida;D_9__Desmodora sp. DL-2016;D_10__;D_11__;D_12__;D_13__;D_14__	0.8901437776498679
0a34b55360cd81311358d243e66c34be	D_0__Eukaryota	0.9999999998098508
cd9f403d146d91f33990fa57279d8ebc	D_0__Eukaryota;D_1__SAR;D_2__Rhizaria;D_3__Cercozoa;D_4__Novel Clade 4;D_5__Uncultured Cercozoa;D_6__;D_7__;D_8__;D_9__;D_10__;D_11__;D_12__;D_13__;D_14__	0.9999999999317595
ab3b9263401452b35af941d616e0fe1d	D_0__Eukaryota;D_1__SAR;D_2__Alveolata;D_3__Ciliophora;D_4__Intramacronucleata;D_5__Conthreep;D_6__Prostomatea;D_7__Cryptocaryon;D_8__uncultured eukaryote;D_9__;D_10__;D_11__;D_12__;D_13__;D_14__	0.7963845273899655
beefe209b4df090b4ef5530a6f1f3719	D_0__Eukaryota;D_1__SAR;D_2__Rhizaria;D_3__Cercozoa	0.9999275717141911
a64e823ec5b460cbb63a7cf2d6504869	D_0__Eukaryota	0.9999999999762064
e842dd358c247804eb27f00236601e99	D_0__Eukaryota;D_1__SAR;D_2__Rhizaria;D_3__Cercozoa	0.9999835543355802
8b616a387744f52fd6eb6fe4ab5f1421	D_0__Eukaryota;D_1__SAR;D_2__Alveolata;D_3__Ciliophora;D_4__Intramacronucleata;D_5__Spirotrichea;D_6__Hypotrichia;D_7__Holosticha	0.9999939720976568
31f163d8df7a49a469c837424d1122a5	D_0__Eukaryota;D_1__SAR;D_2__Alveolata;D_3__Ciliophora;D_4__Intramacronucleata;D_5__Spirotrichea;D_6__Hypotrichia;D_7__Trachelostyla;D_8__Trachelostyla pediculiformis;D_9__;D_10__;D_11__;D_12__;D_13__;D_14__	0.7841910815716747
14f02b966a027545491fc616d0cf79a6	D_0__Eukaryota;D_1__SAR;D_2__Alveolata;D_3__Ciliophora;D_4__Intramacronucleata;D_5__Conthreep;D_6__Oligohymenophorea;D_7__Scuticociliatia	0.9999910527104915
29f262744f3d54dd4970a71d537dde16	D_0__Eukaryota;D_1__SAR;D_2__Rhizaria;D_3__Cercozoa	0.9999927621424318
df9c49a554490f57bb80293e84fa4eec	D_0__Eukaryota;D_1__SAR;D_2__Rhizaria;D_3__Cercozoa;D_4__Novel Clade 12	0.8802851649659601
58a9c2f431e4647bc6f7dde6c83a6183	D_0__Eukaryota;D_1__SAR;D_2__Rhizaria;D_3__Cercozoa;D_4__Novel Clade Gran-4	0.8576848512416615
f6996909643f4570938e8847fbb9f47c	D_0__Eukaryota;D_1__SAR;D_2__Alveolata;D_3__Dinoflagellata;D_4__Dinophyceae;D_5__Gymnodiniphycidae;D_6__Gyrodinium;D_7__uncultured alveolate;D_8__;D_9__;D_10__;D_11__;D_12__;D_13__;D_14__	0.9999785523082944
207c507b25980b10f7c49289f1af944a	D_0__Eukaryota;D_1__SAR;D_2__Alveolata;D_3__Dinoflagellata;D_4__Dinophyceae	0.8873079169378516
2b14d3beeb761de4236779f496ad88b3	D_0__Eukaryota;D_1__SAR;D_2__Rhizaria;D_3__Cercozoa;D_4__Imbricatea;D_5__Silicofilosea;D_6__Euglyphida;D_7__Cyphoderiidae;D_8__Cyphoderia;D_9__Uncultured Cercozoa;D_10__;D_11__;D_12__;D_13__;D_14__	0.9999939764806611
2350ff20edf278ba408d006562946d6e	D_0__Eukaryota;D_1__SAR;D_2__Alveolata;D_3__Ciliophora;D_4__Postciliodesmatophora;D_5__Karyorelictea;D_6__Kentrophoros;D_7__uncultured eukaryote;D_8__;D_9__;D_10__;D_11__;D_12__;D_13__;D_14__	0.9445329295928322
23cb200080598b8b3292d7bc572fffd2	D_0__Eukaryota;D_1__SAR;D_2__Rhizaria;D_3__Cercozoa;D_4__Novel Clade Gran-4	0.9951936032868182
54d44b153a94f4b662bfba65f77d8a22	D_0__Eukaryota;D_1__Opisthokonta;D_2__Holozoa;D_3__Choanoflagellida;D_4__Acanthoecida;D_5__Stephanoecidae;D_6__Didymoeca;D_7__Didymoeca elongata;D_8__;D_9__;D_10__;D_11__;D_12__;D_13__;D_14__	0.9298612752105729
090ea080397f2895b7e6d885d3456422	D_0__Eukaryota;D_1__SAR;D_2__Alveolata;D_3__Ciliophora;D_4__Intramacronucleata;D_5__Conthreep;D_6__Prostomatea;D_7__Cryptocaryon;D_8__uncultured eukaryote;D_9__;D_10__;D_11__;D_12__;D_13__;D_14__	0.9733683398559582
e92b9d828980331f66e1ba5c10762e39	D_0__Eukaryota;D_1__SAR;D_2__Rhizaria;D_3__Cercozoa;D_4__Vampyrellidae;D_5__uncultured	0.9911906329966925
0bfa7cd7847d71694c50d7bb8812fe75	D_0__Eukaryota;D_1__SAR;D_2__Alveolata;D_3__Ciliophora;D_4__Intramacronucleata;D_5__Conthreep;D_6__Prostomatea;D_7__Cryptocaryon	0.9151028765667591
a2fdcd894449f11e0d18d69cf246b6e4	D_0__Eukaryota;D_1__SAR;D_2__Rhizaria;D_3__Cercozoa	0.999982937248148
68c7ad04826d7cf8c5609bf65000cb32	D_0__Eukaryota;D_1__SAR;D_2__Rhizaria;D_3__Cercozoa;D_4__Novel Clade 2	0.9999261817252649
792fb15aa0906d7e6309d74160178f93	D_0__Eukaryota;D_1__Opisthokonta;D_2__Holozoa;D_3__Metazoa (Animalia);D_4__Eumetazoa;D_5__Bilateria;D_6__Nematoda;D_7__Chromadorea;D_8__Monhysterida;D_9__Monhysteridae environmental sample;D_10__;D_11__;D_12__;D_13__;D_14__	0.9999868814052092
8647cbae04bfadddb72e02b3fce5e5c0	D_0__Eukaryota;D_1__Cryptophyceae;D_2__Kathablepharidae	0.9999972142331716
38e0ad717dc662a6e7579c6dc8aa4e5c	D_0__Eukaryota;D_1__Opisthokonta;D_2__Holozoa;D_3__Metazoa (Animalia);D_4__Eumetazoa;D_5__Bilateria;D_6__Mollusca;D_7__Bivalvia;D_8__Heteroconchia;D_9__Veneroida;D_10__Gemma gemma;D_11__;D_12__;D_13__;D_14__	0.9981530245411242
8b108f8b1e81bba4b9b066ba604d98d3	D_0__Eukaryota;D_1__Cryptophyceae;D_2__Kathablepharidae;D_3__Katablepharis;Ambiguous_taxa;D_5__;D_6__;D_7__;D_8__;D_9__;D_10__;D_11__;D_12__;D_13__;D_14__	0.753586448766965
0ebdb5f4c85d09def7ac277977997cbf	D_0__Eukaryota;D_1__SAR;D_2__Rhizaria;D_3__Cercozoa;D_4__Imbricatea;D_5__Silicofilosea;D_6__Thaumatomonadida;D_7__Thaumatomonadidae;D_8__Thaumatomastix;D_9__Uncultured Cercozoa;D_10__;D_11__;D_12__;D_13__;D_14__	0.9977050028781692
f429528632ca7499ec07205b3169aa41	D_0__Eukaryota;D_1__SAR;D_2__Alveolata;D_3__Ciliophora;D_4__Intramacronucleata;D_5__Litostomatea;D_6__Haptoria	0.9817878478562281
c02f5f49338cfd85c7ab85effa20eafe	D_0__Eukaryota;D_1__SAR;D_2__Alveolata;D_3__Dinoflagellata;D_4__Dinophyceae	0.8876074184469608
db5e23b7d42a4c709c24e167eceac6f3	D_0__Eukaryota;D_1__SAR;D_2__Rhizaria;D_3__Cercozoa;D_4__Novel Clade Gran-4	0.9976326408728123
a4a2b3d98e0a38ba77e24158ede7c0bd	D_0__Eukaryota;D_1__Opisthokonta;D_2__Holozoa;D_3__Metazoa (Animalia);D_4__Eumetazoa;D_5__Bilateria;D_6__Nematoda;D_7__Chromadorea;D_8__Araeolaimida	0.9999999710210526
7d24798414b6a06d8c2a886fa42cda4f	D_0__Eukaryota;D_1__SAR;D_2__Alveolata;D_3__Ciliophora;D_4__Intramacronucleata;D_5__Spirotrichea;D_6__Hypotrichia	0.9998628541257066
c1dd6d3f1193b7227fab54001624dcc7	D_0__Eukaryota;D_1__SAR;D_2__Rhizaria;D_3__Cercozoa;D_4__Imbricatea;D_5__Silicofilosea;D_6__Thaumatomonadida;D_7__Thaumatomonadidae;D_8__Allas	0.9864944159316815
1a7b9f519e46f58f0afad6d0690367d2	D_0__Eukaryota;D_1__SAR;D_2__Rhizaria;D_3__Cercozoa;D_4__Basal Group T;D_5__uncultured eukaryote;D_6__;D_7__;D_8__;D_9__;D_10__;D_11__;D_12__;D_13__;D_14__	0.9999221076490749
0658c208397781c7eff6e5a81686bb4d	D_0__Eukaryota;D_1__Haptophyta;D_2__uncultured eukaryote;D_3__;D_4__;D_5__;D_6__;D_7__;D_8__;D_9__;D_10__;D_11__;D_12__;D_13__;D_14__	0.9989575691827465
6b4c9a01abf8b112c71b0c64587ca616	D_0__Eukaryota	0.9999999981457272
e9bce8e720f5613f79920da65bccb488	D_0__Eukaryota;D_1__Opisthokonta;D_2__Holozoa;D_3__Metazoa (Animalia);D_4__Eumetazoa;D_5__Bilateria;D_6__Nematoda;D_7__Chromadorea;D_8__Desmodorida;D_9__Desmodora sp. DL-2016;D_10__;D_11__;D_12__;D_13__;D_14__	0.8046321946040215
163c1341a9d3c2504c6b2d1bbad55a6a	D_0__Eukaryota	0.9999999998093534
d3e6eed4148b9504049f1526a68c8586	D_0__Eukaryota;D_1__SAR;D_2__Rhizaria;D_3__Cercozoa;D_4__Phytomyxea;D_5__uncultured eukaryote;D_6__;D_7__;D_8__;D_9__;D_10__;D_11__;D_12__;D_13__;D_14__	0.9999999994509494
d7a647aa9f57d78a5961e94407e82d63	D_0__Eukaryota;D_1__SAR;D_2__Rhizaria;D_3__Cercozoa;D_4__Novel Clade 12	0.9842912987491514
15680f6721655d956707995b3d97dbf5	D_0__Eukaryota;D_1__SAR;D_2__Rhizaria;D_3__Cercozoa;D_4__Cyranomonas;Ambiguous_taxa;D_6__;D_7__;D_8__;D_9__;D_10__;D_11__;D_12__;D_13__;D_14__	0.940232408036333
7bad0757f40bbfa309df0baffdec6884	D_0__Eukaryota;D_1__Incertae Sedis;D_2__Apusomonadidae;D_3__Amastigomonas	0.9999993537925951
c21341cd3f2af8603b7e998d1bcdecf4	D_0__Eukaryota;D_1__Amoebozoa;D_2__uncultured;D_3__marine metagenome;D_4__;D_5__;D_6__;D_7__;D_8__;D_9__;D_10__;D_11__;D_12__;D_13__;D_14__	0.9999999984406145
a3e917df811c02e69a258a544781e6b4	D_0__Eukaryota;D_1__SAR;D_2__Alveolata;D_3__Ciliophora;D_4__Intramacronucleata;D_5__Conthreep;D_6__Oligohymenophorea;D_7__uncultured;D_8__uncultured eukaryote;D_9__;D_10__;D_11__;D_12__;D_13__;D_14__	0.9711302626380266
8217105cec056821a893714cd28fa538	D_0__Eukaryota;D_1__Opisthokonta;D_2__Holozoa;D_3__Metazoa (Animalia);D_4__Eumetazoa;D_5__Bilateria;D_6__Arthropoda;D_7__Crustacea;D_8__Ostracoda;D_9__Myodocopa;D_10__Myodocopida;D_11__Parasterope pollex;D_12__;D_13__;D_14__	0.9989798122208357
ade365f0638100fbcd5069ceab21aa56	D_0__Eukaryota;D_1__SAR;D_2__Rhizaria;D_3__Cercozoa;D_4__Vampyrellidae;D_5__uncultured	0.9554421468145724
6162ed31a8e787ceb80349b41ce8b991	D_0__Eukaryota;D_1__Opisthokonta;D_2__Holozoa;D_3__Metazoa (Animalia);D_4__Eumetazoa;D_5__Bilateria;D_6__Nematoda;D_7__Chromadorea;D_8__Monhysterida;D_9__Monhysteridae environmental sample;D_10__;D_11__;D_12__;D_13__;D_14__	0.9999811033186738
35f462e92f8f7eb968ee1d8c379c4b09	D_0__Eukaryota;D_1__Opisthokonta	0.8810738528222122
caa02408585cd64984ca019590f1f744	D_0__Eukaryota;D_1__SAR;D_2__Alveolata;D_3__Ciliophora;D_4__Intramacronucleata;D_5__Conthreep;D_6__Prostomatea;D_7__Cryptocaryon;D_8__uncultured marine eukaryote;D_9__;D_10__;D_11__;D_12__;D_13__;D_14__	0.9909102464495243
11c2787629ac55d495291b800d015d4f	D_0__Eukaryota;D_1__SAR;D_2__Alveolata;D_3__Ciliophora;D_4__Intramacronucleata;D_5__Conthreep;D_6__Oligohymenophorea;D_7__Apostomatia	0.9998044240173559
dd41d4fafc6cf4505edba7db5938b686	D_0__Eukaryota;D_1__SAR;D_2__Rhizaria;D_3__Cercozoa;D_4__Vampyrellidae;D_5__uncultured	0.99996392327921
af35b49653e4c44d40c9f8fbda2958d8	D_0__Eukaryota;D_1__SAR;D_2__Rhizaria;D_3__Cercozoa;D_4__Imbricatea;D_5__Marimonadida;D_6__Pseudopirsonia;D_7__Uncultured Cercozoa;D_8__;D_9__;D_10__;D_11__;D_12__;D_13__;D_14__	0.9997996868422973
7fc43e9bb103acc01223f25024d6ef0c	D_0__Eukaryota;D_1__SAR;D_2__Alveolata;D_3__Ciliophora;D_4__Intramacronucleata;D_5__Conthreep;D_6__Oligohymenophorea;D_7__Apostomatia;D_8__Hyalophysa	0.8122070079172298
08a311ec8062c3cfd374915363687606	D_0__Eukaryota;D_1__SAR;D_2__Rhizaria;D_3__Cercozoa;D_4__Imbricatea;D_5__Silicofilosea;D_6__Euglyphida;D_7__Paulinellidae;D_8__Paulinella;D_9__uncultured eukaryote;D_10__;D_11__;D_12__;D_13__;D_14__	0.9140169612463144
c4f5ac693f3372389b26530de0202e67	D_0__Eukaryota;D_1__SAR;D_2__Alveolata;D_3__Dinoflagellata;D_4__Dinophyceae;D_5__Gymnodiniphycidae	0.7010168538003273
4517209e4845e1bb9ddfd3f885591b85	D_0__Eukaryota;D_1__SAR;D_2__Rhizaria;D_3__Cercozoa	0.9998694477724138
569d73ccf048d00f8dd4eaac92aab5db	D_0__Eukaryota;D_1__SAR;D_2__Rhizaria;D_3__Cercozoa	0.9999877359419398
10690d29a46035102cfdc4b03166e40e	D_0__Eukaryota;D_1__SAR;D_2__Rhizaria;D_3__Cercozoa;D_4__uncultured eukaryote;D_5__;D_6__;D_7__;D_8__;D_9__;D_10__;D_11__;D_12__;D_13__;D_14__	0.9997534297708294
7ecaf097053601e471a0ebe125faf8d8	D_0__Eukaryota;D_1__SAR;D_2__Alveolata;D_3__Apicomplexa;D_4__Novel Apicomplexa Class 1;D_5__uncultured alveolate;D_6__;D_7__;D_8__;D_9__;D_10__;D_11__;D_12__;D_13__;D_14__	0.9261797486232147
65f5463602e01b01bb192cdd1fb42810	D_0__Eukaryota;D_1__SAR;D_2__Rhizaria;D_3__Cercozoa;D_4__Novel Clade 2	0.9999264845836732
7c80c64a16256fd07aab35cb30d9e75f	D_0__Eukaryota;D_1__SAR;D_2__Alveolata;D_3__Ciliophora;D_4__Intramacronucleata;D_5__Litostomatea;D_6__Haptoria	0.9805159877438767
3f69c5cbd84ad33b8286280792e16df2	D_0__Eukaryota;D_1__SAR;D_2__Alveolata;D_3__Ciliophora;D_4__Intramacronucleata;D_5__Litostomatea;D_6__Haptoria	0.9988795155892461
5e3ea1784d07484976de45eccdbeab83	D_0__Eukaryota;D_1__SAR;D_2__Rhizaria;D_3__Cercozoa;D_4__Novel Clade Gran-4;D_5__Exuviaella pusilla;D_6__;D_7__;D_8__;D_9__;D_10__;D_11__;D_12__;D_13__;D_14__	0.7560369392283421
94865bd8117b7a4862ca639d82319180	D_0__Eukaryota;D_1__SAR;D_2__Rhizaria;D_3__Cercozoa	0.9967221896692785
d74485f54ed2551c52ee0bea79adf902	D_0__Eukaryota;D_1__SAR;D_2__Alveolata;D_3__Ciliophora;D_4__Intramacronucleata;D_5__Spirotrichea;D_6__Hypotrichia	0.9983418719459176
82a365ced9f00e428e5900492b153b40	D_0__Eukaryota;D_1__SAR;D_2__Rhizaria;D_3__Cercozoa;D_4__Imbricatea;D_5__Nudifila;Ambiguous_taxa;D_7__;D_8__;D_9__;D_10__;D_11__;D_12__;D_13__;D_14__	0.877509034196548
aac9d2c5b65eb4fb626e9571eef465c4	D_0__Eukaryota	0.9999999999981145
c104814c46f477d2d290843f3ca65fc5	D_0__Eukaryota	0.9999999998107633
98913f23b8f01218c7ee0da5769ef870	D_0__Eukaryota;D_1__SAR;D_2__Rhizaria;D_3__Cercozoa;D_4__Imbricatea;D_5__Silicofilosea;D_6__Thaumatomonadida;D_7__Thaumatomonadidae;D_8__Thaumatomastix;D_9__Uncultured Cercozoa;D_10__;D_11__;D_12__;D_13__;D_14__	0.9976696743763469
a7cfa475d0eb5e188b88c2bb2bded4c4	D_0__Eukaryota;D_1__SAR;D_2__Alveolata;D_3__Ciliophora;D_4__Intramacronucleata;D_5__Conthreep;D_6__Plagiopylea;D_7__Odontostomatida;D_8__Epalxella;D_9__Epalxella antiquorum;D_10__;D_11__;D_12__;D_13__;D_14__	0.9442327447501354
5e0acfcf79d28e8278557b113aa4c257	D_0__Eukaryota;D_1__Opisthokonta;D_2__Holozoa;D_3__Metazoa (Animalia);D_4__Eumetazoa;D_5__Bilateria;D_6__Arthropoda;D_7__Crustacea;D_8__Maxillopoda;D_9__Copepoda;D_10__Calanoida;D_11__Acartia tonsa;D_12__;D_13__;D_14__	1.0
541495d5d1424e416df1a12b83f4a5bb	D_0__Eukaryota;D_1__Opisthokonta;D_2__Holozoa;D_3__Metazoa (Animalia);D_4__Eumetazoa;D_5__Bilateria;D_6__Nematoda;D_7__Chromadorea;D_8__Monhysterida;D_9__Monhysteridae environmental sample;D_10__;D_11__;D_12__;D_13__;D_14__	0.9999959097970734
1fa1a403b6e6518c02945a5a08ce9a8a	D_0__Eukaryota;D_1__Opisthokonta;D_2__Holozoa;D_3__Metazoa (Animalia);D_4__Eumetazoa;D_5__Bilateria;D_6__Nematoda;D_7__Chromadorea;D_8__Chromadorida	0.9999999879031911
0af7fc4e4b1fcc6b363e9e95e2b706bd	D_0__Eukaryota;D_1__SAR;D_2__Rhizaria;D_3__Cercozoa;D_4__Phytomyxea;D_5__Novel Clade 9;D_6__Uncultured Cercozoa;D_7__;D_8__;D_9__;D_10__;D_11__;D_12__;D_13__;D_14__	0.9999396223221669
e9b71f383a2a746d2ad8725017780ac3	D_0__Eukaryota;D_1__SAR;D_2__Alveolata;D_3__Ciliophora;D_4__Intramacronucleata;D_5__Litostomatea;D_6__Haptoria	0.9835545159013893
35d17e97c92bfd189a86349235d1b85d	D_0__Eukaryota;D_1__Opisthokonta;D_2__Holozoa;D_3__Metazoa (Animalia);D_4__Eumetazoa;D_5__Bilateria;D_6__Nematoda;D_7__Chromadorea;D_8__Monhysterida;D_9__Monhysteridae environmental sample;D_10__;D_11__;D_12__;D_13__;D_14__	0.9999832221570326
7b71d97e01ca18e0763cb5f70dcef3e9	D_0__Eukaryota;D_1__SAR;D_2__Rhizaria;D_3__Cercozoa;D_4__Imbricatea;D_5__Marimonadida;D_6__Pseudopirsonia	0.7028314146453165
cfd4957d3526d8128c885c6384cee49f	D_0__Eukaryota;D_1__SAR;D_2__Rhizaria;D_3__Cercozoa	0.9998923867856697
f1039734fe6951f8ef9832fa4e9046dd	D_0__Eukaryota;D_1__SAR;D_2__Rhizaria;D_3__Cercozoa;D_4__Metromonadea;D_5__Micrometopion;D_6__Micrometopion nutans;D_7__;D_8__;D_9__;D_10__;D_11__;D_12__;D_13__;D_14__	0.960305872358242
37e4530bf113aa577f4b2ce9ff7637b2	D_0__Eukaryota;D_1__SAR;D_2__Rhizaria;D_3__Retaria	0.8699313558016541
f46252a3d67fa70139f9fd0fc9eaf142	D_0__Eukaryota;D_1__Haptophyta;D_2__uncultured eukaryote;D_3__;D_4__;D_5__;D_6__;D_7__;D_8__;D_9__;D_10__;D_11__;D_12__;D_13__;D_14__	0.9991199266836381
8b5acf8fb180a4602efd21598fefee37	D_0__Eukaryota;D_1__SAR;D_2__Rhizaria;D_3__Cercozoa;D_4__Imbricatea	0.7485012374680687
10b30df77d08106635fd156eb8841d8e	D_0__Eukaryota;D_1__Opisthokonta;D_2__Holozoa;D_3__Metazoa (Animalia);D_4__Eumetazoa;D_5__Bilateria;D_6__Nematoda;D_7__Chromadorea;D_8__Araeolaimida;D_9__Axonolaimus sp. 1277;D_10__;D_11__;D_12__;D_13__;D_14__	0.9997589070066745
f3480717663994946978e02431b84412	D_0__Eukaryota;D_1__SAR;D_2__Rhizaria;D_3__Cercozoa;D_4__Phytomyxea	0.9884088976819809
9805fb631585f3b98a9dba8322511704	D_0__Eukaryota;D_1__SAR;D_2__Rhizaria;D_3__Cercozoa;D_4__Imbricatea;D_5__Silicofilosea;D_6__Euglyphida;D_7__Paulinellidae;D_8__Paulinella;D_9__uncultured eukaryote;D_10__;D_11__;D_12__;D_13__;D_14__	0.8924082081360132
24078294d2f39fb71192d4fe107de9ac	D_0__Eukaryota	0.9999999998725946
aaf9df6b020ee94668b8175ead56c876	D_0__Eukaryota;D_1__Amoebozoa;D_2__Discosea;D_3__metagenome;D_4__;D_5__;D_6__;D_7__;D_8__;D_9__;D_10__;D_11__;D_12__;D_13__;D_14__	0.9999997060783278
cba015fd05d7cbeef6217e1b4968cf00	D_0__Eukaryota;D_1__Incertae Sedis;D_2__Apusomonadidae;D_3__Fabomonas;D_4__Fabomonas tropica;D_5__;D_6__;D_7__;D_8__;D_9__;D_10__;D_11__;D_12__;D_13__;D_14__	0.8342164455014763
8e56770516e4cdc9a319deb008de73cf	D_0__Eukaryota;D_1__SAR;D_2__Alveolata;D_3__Dinoflagellata;D_4__Dinophyceae;D_5__Peridiniphycidae;D_6__Thoracosphaeraceae;Ambiguous_taxa;D_8__;D_9__;D_10__;D_11__;D_12__;D_13__;D_14__	0.8192466830070398
245e3631fb25a844352a5a5829f9e69c	D_0__Eukaryota;D_1__Opisthokonta;D_2__Holozoa;D_3__Metazoa (Animalia);D_4__Eumetazoa;D_5__Bilateria;D_6__Nematoda;D_7__Chromadorea;D_8__Chromadorida;D_9__Paracyatholaimus intermedius;D_10__;D_11__;D_12__;D_13__;D_14__	0.882004340881833
91f238c53cf4e94de526872a12ba8db1	D_0__Eukaryota;D_1__SAR;D_2__Rhizaria;D_3__Cercozoa;D_4__Imbricatea;D_5__Silicofilosea;D_6__Euglyphida	0.9194006282290181
676fcd12a583c23bf6f5fe54f69fefeb	D_0__Eukaryota;D_1__SAR;D_2__Rhizaria;D_3__Cercozoa;D_4__Novel Clade 2	0.7368726930533832
3731f704cc780c163bf22f68a5ad634c	D_0__Eukaryota;D_1__SAR;D_2__Alveolata;D_3__Dinoflagellata;D_4__Dinophyceae;D_5__Gymnodiniphycidae;D_6__Gymnodinium clade	0.9444924542467322
33db851fac29d987e886113f92023835	D_0__Eukaryota;D_1__SAR;D_2__Rhizaria;D_3__Cercozoa;D_4__Cyranomonas;Ambiguous_taxa;D_6__;D_7__;D_8__;D_9__;D_10__;D_11__;D_12__;D_13__;D_14__	0.9382016393065961
c05e90ec8639fcf0d4bb81085f7350ae	D_0__Eukaryota;D_1__Opisthokonta	0.8676760854014398
92da9388681a63ff48c45edc804b8e7b	D_0__Eukaryota;D_1__SAR;D_2__Rhizaria;D_3__Cercozoa;D_4__Imbricatea;D_5__Silicofilosea;D_6__Euglyphida;D_7__Paulinellidae;D_8__Paulinella;D_9__uncultured eukaryote;D_10__;D_11__;D_12__;D_13__;D_14__	0.9168147818966672
61026617a0b7ff186dfcb8d1ad062f0c	D_0__Eukaryota;D_1__SAR;D_2__Rhizaria;D_3__Cercozoa	0.9999130928852566
9f292f22cf82b3bd32a221339c7ff35d	D_0__Eukaryota;D_1__Amoebozoa;D_2__Discosea;D_3__metagenome;D_4__;D_5__;D_6__;D_7__;D_8__;D_9__;D_10__;D_11__;D_12__;D_13__;D_14__	0.9999986774142477
7a95e882c57de33a3b8a5f38f4231d85	D_0__Eukaryota;D_1__Opisthokonta	0.8573365139701464
333ab1c26fd4ac6662f19554ecd06189	D_0__Eukaryota;D_1__Archaeplastida;D_2__Chloroplastida;D_3__Chlorophyta;D_4__Chlorodendrophyceae;D_5__Chlorodendrales;D_6__Tetraselmis;D_7__Tetraselmis subcordiformis;D_8__;D_9__;D_10__;D_11__;D_12__;D_13__;D_14__	0.9994618923213727
597db101667136ef4ee8d7e6f3519fe1	D_0__Eukaryota;D_1__SAR;D_2__Alveolata;D_3__Ciliophora;D_4__Intramacronucleata;D_5__Spirotrichea;D_6__Euplotia;D_7__Aspidisca;D_8__Aspidisca fusca;D_9__;D_10__;D_11__;D_12__;D_13__;D_14__	0.9921299555088341
f9d746911ab88dd0d8e814b0f09fc184	D_0__Eukaryota;D_1__SAR;D_2__Alveolata;D_3__Protalveolata;D_4__Chromerida;D_5__Chromera;D_6__uncultured freshwater eukaryote;D_7__;D_8__;D_9__;D_10__;D_11__;D_12__;D_13__;D_14__	0.7510618183473923
99bad42f8ff8379905ccb714972692b8	D_0__Eukaryota;D_1__SAR;D_2__Rhizaria;D_3__Cercozoa;D_4__Novel Clade Gran-4;D_5__Exuviaella pusilla;D_6__;D_7__;D_8__;D_9__;D_10__;D_11__;D_12__;D_13__;D_14__	0.7638232557405078
116c532f4e9cdc211e9e4ab7b92deeef	D_0__Eukaryota;D_1__SAR;D_2__Rhizaria;D_3__Cercozoa	0.999950470891275
e2f2309203f252c911e6dfbbec33541e	D_0__Eukaryota;D_1__SAR;D_2__Rhizaria;D_3__Cercozoa;D_4__Vampyrellidae;D_5__uncultured	0.9983292738431402
1a9c79bef3fd30b5d53bbf3dc3cc8b07	D_0__Eukaryota;D_1__SAR;D_2__Alveolata;D_3__Ciliophora;D_4__Intramacronucleata;D_5__Conthreep;D_6__Oligohymenophorea;D_7__uncultured;D_8__uncultured eukaryote;D_9__;D_10__;D_11__;D_12__;D_13__;D_14__	0.997315093049799
74a342c8a2ebb2cffdba3f5551226e65	D_0__Eukaryota;D_1__SAR;D_2__Rhizaria;D_3__Cercozoa;D_4__Imbricatea;D_5__Silicofilosea;D_6__Thaumatomonadida;D_7__Thaumatomonadidae;D_8__Thaumatomastix;D_9__Uncultured Cercozoa;D_10__;D_11__;D_12__;D_13__;D_14__	0.9976653890062862
36cd1e5e8adb58de70fec36ae15b4c5f	D_0__Eukaryota;D_1__Opisthokonta;D_2__Holozoa;D_3__Metazoa (Animalia);D_4__Eumetazoa;D_5__Bilateria;D_6__Arthropoda;D_7__Crustacea;D_8__Ostracoda;D_9__Myodocopa;D_10__Myodocopida;D_11__Parasterope pollex;D_12__;D_13__;D_14__	0.9985369556891112
778a7e619b5d8b8209fa07582b666420	D_0__Eukaryota;D_1__Opisthokonta;D_2__Holozoa;D_3__Metazoa (Animalia);D_4__Eumetazoa;D_5__Bilateria;D_6__Nematoda;D_7__Chromadorea;D_8__Monhysterida	0.8638524031690902
98415533ff6e0a2c8c9f7790ab61dc1e	D_0__Eukaryota;D_1__Opisthokonta;D_2__Holozoa;D_3__Metazoa (Animalia);D_4__Eumetazoa;D_5__Bilateria;D_6__Arthropoda;D_7__Crustacea;D_8__Ostracoda;D_9__Myodocopa;D_10__Myodocopida;D_11__Parasterope pollex;D_12__;D_13__;D_14__	0.9989798117469328
0304faee3c918bf6d6d5c7c57dcab431	D_0__Eukaryota;D_1__Opisthokonta;D_2__Nucletmycea;D_3__Fungi	0.9573656728123697
6565f62cfac82bfad264dcb84556482b	D_0__Eukaryota;D_1__Centrohelida	0.9999999419151848
ddb058aab4096da0ecb27e0bd57a70d7	D_0__Eukaryota;D_1__SAR;D_2__Rhizaria;D_3__Cercozoa	0.9999982655770903
9f8ab05fc60af147a3f119bb8463ac76	D_0__Eukaryota	0.9999999999970902
349dc0600abe38f1664df0be85941826	D_0__Eukaryota;D_1__SAR;D_2__Alveolata;D_3__Dinoflagellata;D_4__Dinophyceae;D_5__Gymnodiniphycidae;D_6__Gyrodinium;D_7__uncultured alveolate;D_8__;D_9__;D_10__;D_11__;D_12__;D_13__;D_14__	0.999978327542581
a584079a6ff16ca24fac78eff203b8d8	D_0__Eukaryota;D_1__SAR;D_2__Alveolata;D_3__Protalveolata;D_4__Syndiniales;D_5__Hematodinium;D_6__uncultured eukaryote;D_7__;D_8__;D_9__;D_10__;D_11__;D_12__;D_13__;D_14__	0.8535985977427855
3c3674d4b9cdca389354651df7428ba6	D_0__Eukaryota;D_1__SAR;D_2__Alveolata;D_3__Ciliophora;D_4__Intramacronucleata;D_5__Conthreep;D_6__Prostomatea;D_7__Cryptocaryon	0.9892279631067463
f0849e5bd4883699c29b277bf3ff6447	D_0__Eukaryota;D_1__SAR;D_2__Alveolata;D_3__Ciliophora;D_4__Postciliodesmatophora;D_5__Karyorelictea;D_6__Kentrophoros;D_7__uncultured eukaryote;D_8__;D_9__;D_10__;D_11__;D_12__;D_13__;D_14__	0.9335806710323354
53c63c09af52be4073150b533542dd7c	D_0__Eukaryota;D_1__SAR;D_2__Rhizaria;D_3__Cercozoa	0.9999931915561776
f00af22a4929d42515de11131e1b610c	D_0__Eukaryota;D_1__SAR;D_2__Alveolata;D_3__Protalveolata;D_4__Colpodellida	0.9947988142316715
c40ba7f18690ca38efd019e245e5589b	D_0__Eukaryota;D_1__SAR;D_2__Alveolata;D_3__Dinoflagellata;D_4__Dinophyceae;D_5__Peridiniphycidae;D_6__Peridiniales;D_7__Durinskia	0.9997375814608548
c5bdf1a6771a8ba560ad7139a3b8ac9e	D_0__Eukaryota;D_1__SAR;D_2__Rhizaria;D_3__Cercozoa;D_4__Vampyrellidae;D_5__uncultured	0.998393762889891
db5ec7164e39b3b0a5a366cbcc765f46	D_0__Eukaryota;D_1__SAR;D_2__Alveolata;D_3__Ciliophora;D_4__Intramacronucleata;D_5__Litostomatea;D_6__Haptoria	0.9948706569144743
02574281d201af9ea8368e6509daecad	D_0__Eukaryota;D_1__SAR;D_2__Rhizaria;D_3__Cercozoa;D_4__Novel Clade 2;D_5__Uncultured Cercozoa;D_6__;D_7__;D_8__;D_9__;D_10__;D_11__;D_12__;D_13__;D_14__	0.7787334811650162
5240c35bb75b0d597c0ed3cdb8da4d79	D_0__Eukaryota;D_1__SAR;D_2__Rhizaria;D_3__Cercozoa;D_4__Novel Clade Gran-4	0.8304097488503462
fb32814734a692cbda9843ee098c9fec	D_0__Eukaryota;D_1__SAR;D_2__Rhizaria;D_3__Cercozoa;D_4__Cyranomonas;D_5__uncultured eukaryote;D_6__;D_7__;D_8__;D_9__;D_10__;D_11__;D_12__;D_13__;D_14__	0.9994648241606784
c39ac8ed938d5c8e5efc713e5307b81e	D_0__Eukaryota;D_1__SAR;D_2__Rhizaria;D_3__Cercozoa	0.9998795351464446
d67639db063e16cad2303742871160a5	D_0__Eukaryota;D_1__SAR;D_2__Alveolata;D_3__Ciliophora;D_4__Intramacronucleata;D_5__Conthreep;D_6__Oligohymenophorea;D_7__Scuticociliatia;D_8__Metanophrys;D_9__Metanophrys sinensis;D_10__;D_11__;D_12__;D_13__;D_14__	0.8526883605963907
f381942c4ac070263f32f13dd52f33ba	D_0__Eukaryota;D_1__SAR;D_2__Rhizaria;D_3__Cercozoa;D_4__Imbricatea	0.7154066659289865
34b9165c490cc04ade385575e2516f4f	D_0__Eukaryota;D_1__SAR;D_2__Alveolata;D_3__Dinoflagellata;D_4__Dinophyceae	0.8166994387619625
ce808544c7fed392fa2407c6839e4cc3	D_0__Eukaryota;D_1__SAR;D_2__Alveolata;D_3__Ciliophora;D_4__Intramacronucleata;D_5__Conthreep;D_6__Plagiopylea;D_7__Odontostomatida;D_8__Epalxella;D_9__Epalxella antiquorum;D_10__;D_11__;D_12__;D_13__;D_14__	0.942928865960406
3f13f9089a007f7fb0313d8b57080b2d	D_0__Eukaryota	0.999999999676251
356a47395d02005d469f7d85125fcdeb	D_0__Eukaryota;D_1__SAR;D_2__Rhizaria;D_3__Cercozoa;D_4__Metromonadea;D_5__Micrometopion;D_6__Micrometopion nutans;D_7__;D_8__;D_9__;D_10__;D_11__;D_12__;D_13__;D_14__	0.9998178694325995
c455207f87432b8275353a978e374d05	D_0__Eukaryota;D_1__SAR;D_2__Rhizaria;D_3__Cercozoa	0.9999913524913877
b2357529b20401e2c61423ff1751409f	D_0__Eukaryota;D_1__SAR;D_2__Rhizaria;D_3__Cercozoa;D_4__Novel Clade Gran-4	0.9934003430923339
991ca32f7c36ec5268f43e348c1371e2	D_0__Eukaryota;D_1__Amoebozoa;D_2__Discosea;D_3__metagenome;D_4__;D_5__;D_6__;D_7__;D_8__;D_9__;D_10__;D_11__;D_12__;D_13__;D_14__	0.9971786038799216
c231d64cecbcf777e9276c8386277faa	D_0__Eukaryota;D_1__SAR;D_2__Alveolata;D_3__Dinoflagellata;D_4__Dinophyceae;D_5__Gymnodiniphycidae;D_6__Gyrodinium;D_7__uncultured alveolate;D_8__;D_9__;D_10__;D_11__;D_12__;D_13__;D_14__	0.9999789302076442
28e1b05ef5ca59793fc264edb1095d28	D_0__Eukaryota	0.9999999978312384
f22c92dac5b95339c705474c16c648ce	D_0__Eukaryota;D_1__SAR;D_2__Rhizaria;D_3__Cercozoa;D_4__Phytomyxea;D_5__Novel Clade 9;D_6__Uncultured Cercozoa;D_7__;D_8__;D_9__;D_10__;D_11__;D_12__;D_13__;D_14__	0.9998117237236478
08b9402cb26f28621dd82d3a032204e8	D_0__Eukaryota;D_1__SAR;D_2__Rhizaria;D_3__Cercozoa;D_4__Metromonadea;D_5__Micrometopion;D_6__Micrometopion nutans;D_7__;D_8__;D_9__;D_10__;D_11__;D_12__;D_13__;D_14__	0.9998132176147758
99d5015f6973dade4ad4a4d2ca7b605b	D_0__Eukaryota;D_1__SAR;D_2__Rhizaria;D_3__Cercozoa	0.999715024308042
1676f1e499bd5e99c160475eb24f0ada	D_0__Eukaryota;D_1__Opisthokonta;D_2__Holozoa;D_3__Metazoa (Animalia);D_4__Eumetazoa;D_5__Bilateria;D_6__Arthropoda;D_7__Crustacea;D_8__Ostracoda;D_9__Podocopa;D_10__Podocopida	0.9931531335401398
b2aceebd4fb1816903d282cf7afe79be	D_0__Eukaryota;D_1__SAR;D_2__Alveolata;D_3__Apicomplexa;D_4__Novel Apicomplexa Class 1;D_5__uncultured alveolate;D_6__;D_7__;D_8__;D_9__;D_10__;D_11__;D_12__;D_13__;D_14__	0.9504159964962338
621a47902d7bb00bb944a1cde72ba3fe	D_0__Eukaryota;D_1__SAR;D_2__Alveolata;D_3__Dinoflagellata;D_4__Dinophyceae	0.8828713179503573
9c3344af83aaea8856f917263cc1d87c	D_0__Eukaryota;D_1__SAR;D_2__Alveolata	0.9880888615066092
bb57b865ff39fc9172a352a4a6ae3b36	D_0__Eukaryota;D_1__SAR;D_2__Alveolata;D_3__Dinoflagellata;D_4__Dinophyceae	0.8655400019101328
165644308515eeae60d9300c66b39e2f	D_0__Eukaryota;D_1__Opisthokonta;D_2__Holozoa;D_3__Metazoa (Animalia);D_4__Eumetazoa;D_5__Bilateria;D_6__Nematoda;D_7__Chromadorea;D_8__Monhysterida;Ambiguous_taxa;D_10__;D_11__;D_12__;D_13__;D_14__	0.9312166970713395
6fa4737e14354e903323328ea415b980	D_0__Eukaryota;D_1__Opisthokonta;D_2__Holozoa;D_3__Metazoa (Animalia);D_4__Eumetazoa;D_5__Bilateria;D_6__Nematoda;D_7__Chromadorea;D_8__Monhysterida;D_9__Terschellingia longicaudata;D_10__;D_11__;D_12__;D_13__;D_14__	0.9999949610498414
1713dae0970787e20b2a4b25e19a753e	D_0__Eukaryota;D_1__Opisthokonta;D_2__Holozoa;D_3__Metazoa (Animalia);D_4__Eumetazoa;D_5__Bilateria;D_6__Arthropoda;D_7__Crustacea;D_8__Maxillopoda;D_9__Copepoda;D_10__Harpacticoida	0.8994325626033649
8ab4dc33099ed9849f5ab54416c9d297	D_0__Eukaryota;D_1__Opisthokonta	0.9340369566056074
507d2f39e1f0550d95ea6ae0146e3684	D_0__Eukaryota;D_1__SAR;D_2__Rhizaria;D_3__Cercozoa;D_4__Cyranomonas;D_5__uncultured eukaryote;D_6__;D_7__;D_8__;D_9__;D_10__;D_11__;D_12__;D_13__;D_14__	0.9900557840127555
c0b08b431a5e31a5d552eda64ace2b4f	D_0__Eukaryota;D_1__Opisthokonta	0.8684192582855916
0a0731a6aefaed3560ab9d89a575a223	D_0__Eukaryota;D_1__Opisthokonta	0.9093442624009801
c12c7bba4802b94456dc35b6b12ddb62	D_0__Eukaryota;D_1__SAR;D_2__Rhizaria;D_3__Cercozoa	0.9999848195960591
6923b8d3ebfec2a71543b439317f253d	D_0__Eukaryota;D_1__Opisthokonta;D_2__Holozoa;D_3__Metazoa (Animalia);D_4__Eumetazoa;D_5__Bilateria;D_6__Arthropoda;D_7__Crustacea;D_8__Maxillopoda;D_9__Copepoda;D_10__Harpacticoida;Ambiguous_taxa;D_12__;D_13__;D_14__	0.9904869361163727
41210a41f278acc6eadabddb54ab3fef	D_0__Eukaryota;D_1__SAR;D_2__Rhizaria;D_3__Cercozoa	0.9999998898754954
3d8affddb47a78a31194242127d8c1fc	D_0__Eukaryota;D_1__SAR;D_2__Alveolata;D_3__Ciliophora;D_4__Intramacronucleata;D_5__Conthreep;D_6__Oligohymenophorea;D_7__uncultured;D_8__uncultured eukaryote;D_9__;D_10__;D_11__;D_12__;D_13__;D_14__	0.9670758165045891
384d809130019d35bd077bb669113742	D_0__Eukaryota	0.9999999997967624
fa4b4d2c73a3ac03b05e39b324471b99	D_0__Eukaryota;D_1__Incertae Sedis	0.9777271789983132
65584f614af4e1186057c33572edfe83	D_0__Eukaryota;D_1__Opisthokonta;D_2__Holozoa;D_3__Metazoa (Animalia);D_4__Eumetazoa;D_5__Bilateria;D_6__Nematoda;D_7__Enoplea;D_8__Enoplia;D_9__Enoplida;D_10__Halalaimus sp. Cr9;D_11__;D_12__;D_13__;D_14__	0.7816691665059277
8a1745f3f0bcc3b77ed745e14723bdcd	D_0__Eukaryota;D_1__SAR;D_2__Rhizaria;D_3__Cercozoa;D_4__Thecofilosea;D_5__Cryomonadida;D_6__Ventrifissuridae	0.9905635126207377
7c907cb620b86a88860735fcb47548c0	D_0__Eukaryota	0.999999999953115
1268faf0dee0a2f919909166fc6b9828	D_0__Eukaryota	0.9999999999662961
e35992225604e70114989267390e443f	D_0__Eukaryota;D_1__SAR;D_2__Rhizaria;D_3__Cercozoa	0.9999996676259572
ec9243602de876febd0f5e724efc28e5	D_0__Eukaryota;D_1__SAR;D_2__Rhizaria;D_3__Cercozoa	0.9986739164432009
59b7d8fad74dce604b5c1cd927b6eb0b	D_0__Eukaryota;D_1__SAR;D_2__Rhizaria;D_3__Cercozoa;D_4__Imbricatea	0.7524110171187441
b5cd3b2c27effc7ee09a7142cdede2a1	D_0__Eukaryota;D_1__SAR;D_2__Rhizaria;D_3__Cercozoa;D_4__Imbricatea;D_5__Marimonadida;D_6__Pseudopirsonia	0.7038376805003919
c28fd7d5e837dc25d42bde4cfe268ea4	D_0__Eukaryota;D_1__SAR;D_2__Alveolata;D_3__Ciliophora;D_4__Intramacronucleata;D_5__Conthreep;D_6__Prostomatea;D_7__Cryptocaryon	0.7900629518612236
e916b04bed6d05d0aead0cbd983d0c24	D_0__Eukaryota;D_1__SAR;D_2__Rhizaria;D_3__Cercozoa;D_4__Imbricatea;D_5__Silicofilosea;D_6__Thaumatomonadida;D_7__Thaumatomonadidae;D_8__Thaumatomastix	0.8951764862967236
105d884f710aa2483ff3f8f34b3e452d	D_0__Eukaryota;D_1__SAR;D_2__Alveolata;D_3__Ciliophora;D_4__Intramacronucleata;D_5__Litostomatea;D_6__Haptoria;D_7__uncultured alveolate;D_8__;D_9__;D_10__;D_11__;D_12__;D_13__;D_14__	0.9771659335462481
9f644bfd7f71539be349d1d63afcdfd8	D_0__Eukaryota;D_1__SAR;D_2__Rhizaria;D_3__Cercozoa	0.9999431466004055
df8e5d700190fd6d9223a721492b5639	D_0__Eukaryota;D_1__Amoebozoa;D_2__Discosea;D_3__metagenome;D_4__;D_5__;D_6__;D_7__;D_8__;D_9__;D_10__;D_11__;D_12__;D_13__;D_14__	0.999999502393233
9404003e67a47f9bc5d7647bdf3f85a4	D_0__Eukaryota;D_1__SAR;D_2__Alveolata;D_3__Dinoflagellata;D_4__Dinophyceae;D_5__Peridiniphycidae;D_6__Thoracosphaeraceae	0.821398168039521
67b08990e18bd062f60cda9b235b33e4	D_0__Eukaryota	0.9999999999905058
a98b07ee44eb93d78da15839f2ca71c3	D_0__Eukaryota;D_1__Opisthokonta;D_2__Holozoa;D_3__Metazoa (Animalia);D_4__Porifera;D_5__Demospongiae;D_6__Suberitida	0.993958373449367
7ba4311b8307472b796f3aa93f36b48b	D_0__Eukaryota;D_1__SAR;D_2__Rhizaria;D_3__Cercozoa;D_4__Metromonadea;D_5__Micrometopion;D_6__Micrometopion nutans;D_7__;D_8__;D_9__;D_10__;D_11__;D_12__;D_13__;D_14__	0.9474151213164622
5861f7711b22fb0ff929fce6f4776809	D_0__Eukaryota;D_1__SAR;D_2__Rhizaria;D_3__Cercozoa;D_4__Novel Clade 12	0.9810338974488665
79c544844de72383393f82242ba290dd	D_0__Eukaryota;D_1__Incertae Sedis;D_2__Apusomonadidae;D_3__Amastigomonas	0.9999995543167676
41833bce6c7b9af53d0ace31aa855b1d	D_0__Eukaryota;D_1__SAR;D_2__Alveolata;D_3__Apicomplexa;D_4__Conoidasida;D_5__Coccidia;D_6__Eimeriorina;D_7__Margolisiella;D_8__uncultured stramenopile;D_9__;D_10__;D_11__;D_12__;D_13__;D_14__	0.9983674213220061
2faec214f4ec85c2d50e5feb0d27ba56	D_0__Eukaryota;D_1__SAR;D_2__Rhizaria;D_3__Cercozoa	0.999971432641206
b25ee931de978f6448e5ea597b645169	D_0__Eukaryota	0.9999999999736202
1f085c642eb29bbdce8e664a361c8f41	D_0__Eukaryota	0.9999999992791371
4bd79b45f0e737cb3b787a442754015b	D_0__Eukaryota;D_1__SAR;D_2__Rhizaria;D_3__Cercozoa;D_4__Novel Clade Gran-3;D_5__Uncultured Cercozoa;D_6__;D_7__;D_8__;D_9__;D_10__;D_11__;D_12__;D_13__;D_14__	0.8776172061417652
75ab63dd9ddc5cec419bc1e2cfb8f6bb	D_0__Eukaryota;D_1__SAR;D_2__Rhizaria;D_3__Cercozoa;D_4__uncultured;D_5__uncultured marine eukaryote;D_6__;D_7__;D_8__;D_9__;D_10__;D_11__;D_12__;D_13__;D_14__	0.9885893388504896
c3c2d60ccb1c629a2b53454ab63553c5	D_0__Eukaryota;D_1__Incertae Sedis;D_2__Apusomonadidae	0.7485752633714852
4acb98d2998281aa9fe79370a7a52547	D_0__Eukaryota;D_1__SAR;D_2__Rhizaria;D_3__Cercozoa	0.9793185617505593
59ff6bb63cbdb1b827a1dca0660ab6ca	D_0__Eukaryota;D_1__Opisthokonta	0.8683105641368041
8a4d7600fc5eeaa7cd66215221139cb5	D_0__Eukaryota;D_1__SAR;D_2__Alveolata;D_3__Ciliophora;D_4__Intramacronucleata;D_5__Conthreep;D_6__Prostomatea;D_7__Cryptocaryon;D_8__uncultured eukaryote;D_9__;D_10__;D_11__;D_12__;D_13__;D_14__	0.741777728641067
b0ea99aa064f80fe9d757f0c7f20c4c2	D_0__Eukaryota;D_1__Opisthokonta;D_2__Holozoa;D_3__Metazoa (Animalia);D_4__Eumetazoa;D_5__Bilateria;D_6__Nematoda;D_7__Enoplea;D_8__Enoplia;D_9__Enoplida;D_10__Oncholaimus sp. NAR7;D_11__;D_12__;D_13__;D_14__	0.9339331498612018
a318fe67df7b86557659b76d25f91ad7	D_0__Eukaryota;D_1__Amoebozoa;D_2__Discosea;D_3__metagenome;D_4__;D_5__;D_6__;D_7__;D_8__;D_9__;D_10__;D_11__;D_12__;D_13__;D_14__	0.9979715511278133
b577910c8921a99c711737691d63f745	D_0__Eukaryota;D_1__SAR;D_2__Rhizaria;D_3__Cercozoa;D_4__Cyranomonas;D_5__uncultured eukaryote;D_6__;D_7__;D_8__;D_9__;D_10__;D_11__;D_12__;D_13__;D_14__	0.8143582409670121
ba3a7fe9430fe9406f78b46acbfe73df	D_0__Eukaryota;D_1__SAR;D_2__Alveolata;D_3__Dinoflagellata;D_4__Dinophyceae	0.8915696146987842
cdc865c50a6d2fa01bbe1ae8c84754c6	D_0__Eukaryota;D_1__SAR;D_2__Alveolata;D_3__Dinoflagellata;D_4__Dinophyceae;D_5__Peridiniphycidae;D_6__Gonyaulacales;D_7__Pyrodinium	0.8025788368315616
7566c787911a8d3df32d7a9e95077e93	D_0__Eukaryota;D_1__SAR;D_2__Rhizaria;D_3__Cercozoa	0.999868733165698
1222174996e17691d00e995518ff9612	D_0__Eukaryota;D_1__SAR;D_2__Rhizaria;D_3__Cercozoa;D_4__Novel Clade Gran-1;D_5__Uncultured Cercozoa;D_6__;D_7__;D_8__;D_9__;D_10__;D_11__;D_12__;D_13__;D_14__	0.9994203852876975
ba6a32fe49014ff4984bc4f450992dd5	D_0__Eukaryota;D_1__SAR;D_2__Alveolata;D_3__Ciliophora;D_4__Intramacronucleata;D_5__Conthreep;D_6__Oligohymenophorea;D_7__Peritrichia;D_8__Vaginicola;D_9__Vaginicola sp. 9488;D_10__;D_11__;D_12__;D_13__;D_14__	0.9999963167872936
1a01ba0cfb7793a6733da8757e6882d3	D_0__Eukaryota;D_1__SAR;D_2__Rhizaria;D_3__Cercozoa	0.9987993293995148
cd2678baf53cdea33c525bdbf2be0efe	D_0__Eukaryota;D_1__SAR;D_2__Rhizaria;D_3__Cercozoa;D_4__Metromonadea;D_5__Micrometopion;D_6__Micrometopion nutans;D_7__;D_8__;D_9__;D_10__;D_11__;D_12__;D_13__;D_14__	0.9998123573595068
4b563d5dcd3342a4e88b6c1ed2d1284e	D_0__Eukaryota;D_1__SAR;D_2__Alveolata;D_3__Protalveolata;D_4__Chromerida;D_5__Chromera;D_6__uncultured freshwater eukaryote;D_7__;D_8__;D_9__;D_10__;D_11__;D_12__;D_13__;D_14__	0.9836602606799943
7af46ecd4cd774dd52de7065899d18af	D_0__Eukaryota;D_1__Archaeplastida;D_2__Chloroplastida;D_3__Chlorophyta;D_4__Chlorodendrophyceae;D_5__Chlorodendrales;D_6__Tetraselmis;D_7__Tetraselmis subcordiformis;D_8__;D_9__;D_10__;D_11__;D_12__;D_13__;D_14__	0.994133701534718
275e10662d814580f5f03fe7b5a0f00d	D_0__Eukaryota;D_1__SAR;D_2__Alveolata;D_3__Ciliophora;D_4__Postciliodesmatophora;D_5__Karyorelictea;D_6__Kentrophoros;D_7__uncultured eukaryote;D_8__;D_9__;D_10__;D_11__;D_12__;D_13__;D_14__	0.9448946116333223
b4d9d121d2f08b6440a5cc583faf7d4c	D_0__Eukaryota;D_1__Opisthokonta;D_2__Holozoa;D_3__Metazoa (Animalia);D_4__Eumetazoa;D_5__Bilateria;D_6__Nematoda;D_7__Chromadorea;D_8__Chromadorida;D_9__Punctodora ratzeburgensis;D_10__;D_11__;D_12__;D_13__;D_14__	0.7013412188422328
8b5cd3bf55d9aa6d38da4b2bdc3e073f	D_0__Eukaryota;D_1__SAR;D_2__Rhizaria;D_3__Cercozoa;D_4__uncultured;D_5__uncultured marine eukaryote;D_6__;D_7__;D_8__;D_9__;D_10__;D_11__;D_12__;D_13__;D_14__	0.9160303989561138
4f895f6caaf00c6ceb3b1b9bd59f81ec	D_0__Eukaryota;D_1__SAR;D_2__Alveolata;D_3__Apicomplexa;D_4__Conoidasida;D_5__Gregarinasina;D_6__Eugregarinorida;D_7__Lecudina;D_8__uncultured eukaryote;D_9__;D_10__;D_11__;D_12__;D_13__;D_14__	0.9970426694649613
5a7159c832f6bc395a80044506bf3299	D_0__Eukaryota;D_1__Opisthokonta;D_2__Holozoa;D_3__Metazoa (Animalia);D_4__Eumetazoa;D_5__Bilateria;D_6__Nematoda;D_7__Chromadorea;D_8__Monhysterida	0.9843930795611436
46b6006ef8317cafc6a9c76c680f05e1	D_0__Eukaryota;D_1__SAR;D_2__Alveolata;D_3__Protalveolata;D_4__Perkinsidae;D_5__Parvilucifera;D_6__Parvilucifera corolla;D_7__;D_8__;D_9__;D_10__;D_11__;D_12__;D_13__;D_14__	1.0
145bf8696d8e9c88e1b685223216a096	D_0__Eukaryota;D_1__SAR;D_2__Rhizaria;D_3__Cercozoa;D_4__Cyranomonas;D_5__uncultured eukaryote;D_6__;D_7__;D_8__;D_9__;D_10__;D_11__;D_12__;D_13__;D_14__	0.9453336131611074
1bfc63c2ddf1345a8867d12c83b6d7e2	D_0__Eukaryota;D_1__Amoebozoa;D_2__Discosea;D_3__metagenome;D_4__;D_5__;D_6__;D_7__;D_8__;D_9__;D_10__;D_11__;D_12__;D_13__;D_14__	0.9999996537148976
15ed3720d7cb9a241b2e9d995288a264	D_0__Eukaryota;D_1__SAR;D_2__Alveolata;D_3__Ciliophora;D_4__Intramacronucleata;D_5__Litostomatea;D_6__Haptoria	0.9815332714959114
c0eb58b274a61147bdb91fb1ca06f2b2	D_0__Eukaryota;D_1__Amoebozoa;D_2__Discosea;D_3__metagenome;D_4__;D_5__;D_6__;D_7__;D_8__;D_9__;D_10__;D_11__;D_12__;D_13__;D_14__	0.99838581330602
88fa99b7012f5f436c94091b3c51bbe5	D_0__Eukaryota;D_1__SAR;D_2__Rhizaria;D_3__Cercozoa	0.9999884535896909
2839c72d273a1b254dd13be045f8bb88	D_0__Eukaryota;D_1__SAR;D_2__Rhizaria;D_3__Cercozoa;D_4__Imbricatea;D_5__Silicofilosea;D_6__Euglyphida;D_7__Paulinellidae;D_8__Paulinella;D_9__Uncultured Cercozoa;D_10__;D_11__;D_12__;D_13__;D_14__	0.9877720429320684
3bcf341ee7a3d5e62184644b334b2f09	D_0__Eukaryota;D_1__Opisthokonta;D_2__Nucletmycea	0.7795604023193846
2518acc27d374b003aa8727a422496fb	D_0__Eukaryota;D_1__SAR;D_2__Rhizaria;D_3__Cercozoa	0.9997230278389524
2df823c79e5f4d6d46018289629e22c1	D_0__Eukaryota;D_1__SAR;D_2__Alveolata;D_3__Dinoflagellata;D_4__Dinophyceae	0.8589559019389772
e376a25b626185a67c2edcafe8e39471	D_0__Eukaryota;D_1__SAR;D_2__Rhizaria;D_3__Cercozoa;D_4__Imbricatea	0.7699512536312022
26a153c4008bacdded31c35658b3a739	D_0__Eukaryota;D_1__SAR;D_2__Rhizaria;D_3__Cercozoa	0.9999859138201204
978c2ab1e07861fc473b66d4450e5f98	D_0__Eukaryota;D_1__Amoebozoa;D_2__Discosea;D_3__metagenome;D_4__;D_5__;D_6__;D_7__;D_8__;D_9__;D_10__;D_11__;D_12__;D_13__;D_14__	0.998808478952926
503df0e5d45dd7129aca38094b3e3d50	D_0__Eukaryota;D_1__SAR;D_2__Rhizaria;D_3__Cercozoa;D_4__Novel Clade 10;D_5__uncultured eukaryote;D_6__;D_7__;D_8__;D_9__;D_10__;D_11__;D_12__;D_13__;D_14__	0.8449186151924694
9fec35e390766a08ce16eda9f22ebd08	D_0__Eukaryota;D_1__SAR;D_2__Alveolata;D_3__Ciliophora;D_4__Intramacronucleata;D_5__Litostomatea;D_6__Haptoria	0.999971838306155
7a154809125e5cc55f8da5406a08ce09	D_0__Eukaryota;D_1__SAR;D_2__Rhizaria;D_3__Cercozoa;D_4__Novel Clade 12;D_5__uncultured marine eukaryote;D_6__;D_7__;D_8__;D_9__;D_10__;D_11__;D_12__;D_13__;D_14__	0.8653097623738495
6a2ba749a3b45707e70b885e49ed2ae8	D_0__Eukaryota;D_1__SAR;D_2__Rhizaria;D_3__Cercozoa;D_4__uncultured eukaryote;D_5__;D_6__;D_7__;D_8__;D_9__;D_10__;D_11__;D_12__;D_13__;D_14__	0.9996752633162655
262a2e15f060a5da32ca0f72d2a08b55	D_0__Eukaryota;D_1__SAR;D_2__Alveolata;D_3__Dinoflagellata;D_4__Dinophyceae;D_5__Peridiniphycidae;D_6__Gonyaulacales;D_7__Pyrodinium	0.7722366214352294
1e422c3d2eec329d6227135c058683b8	D_0__Eukaryota;D_1__SAR;D_2__Alveolata;D_3__Ciliophora;D_4__Intramacronucleata;D_5__Conthreep;D_6__Oligohymenophorea;D_7__Scuticociliatia;D_8__Cyclidium;D_9__Cyclidium plouneouri;D_10__;D_11__;D_12__;D_13__;D_14__	0.999971175193738
f1e8e41e639aee097025fefe21efc1e4	D_0__Eukaryota;D_1__SAR;D_2__Rhizaria;D_3__Cercozoa	0.9992818138155459
3910a45fc695b7752336fcf2d602bd5b	D_0__Eukaryota;D_1__Opisthokonta;D_2__Holozoa;D_3__Metazoa (Animalia);D_4__Eumetazoa;D_5__Bilateria;D_6__Nematoda;D_7__Chromadorea;D_8__Araeolaimida	0.9999999649784596
7fc2a3f79c4bcc029c057ebddfb00f81	D_0__Eukaryota;D_1__SAR;D_2__Alveolata;D_3__Ciliophora;D_4__Intramacronucleata;D_5__Spirotrichea;D_6__Hypotrichia;D_7__Trachelostyla;D_8__Trachelostyla pediculiformis;D_9__;D_10__;D_11__;D_12__;D_13__;D_14__	0.7842270290461615
9420603dc671ea0ed2fb7c5b45861856	D_0__Eukaryota;D_1__Opisthokonta;D_2__Holozoa;D_3__Metazoa (Animalia);D_4__Eumetazoa;D_5__Bilateria;D_6__Arthropoda;D_7__Crustacea;D_8__Maxillopoda;D_9__Copepoda;D_10__Harpacticoida;D_11__Tisbe cf. tenera CCUMP 44;D_12__;D_13__;D_14__	0.7632998578782338
20c1b04e33bb5912611389bc70473c0b	D_0__Eukaryota;D_1__Opisthokonta;D_2__Holozoa;D_3__Metazoa (Animalia);D_4__Eumetazoa;D_5__Bilateria;D_6__Nematoda;D_7__Chromadorea;D_8__Desmodorida;D_9__Desmodora sp. DL-2016;D_10__;D_11__;D_12__;D_13__;D_14__	0.919990201744855
877935d85694df7fda3cf89eae18751b	D_0__Eukaryota;D_1__Opisthokonta;D_2__Holozoa;D_3__Metazoa (Animalia);D_4__Eumetazoa;D_5__Bilateria;D_6__Nematoda;D_7__Chromadorea;D_8__Monhysterida;D_9__Monhysteridae environmental sample;D_10__;D_11__;D_12__;D_13__;D_14__	0.9999969113149185
312a169f6f94daab9a509aee804b33d3	D_0__Eukaryota;D_1__SAR;D_2__Alveolata;D_3__Apicomplexa;D_4__Novel Apicomplexa Class 1;D_5__uncultured alveolate;D_6__;D_7__;D_8__;D_9__;D_10__;D_11__;D_12__;D_13__;D_14__	0.8534425977718012
28e44c1935e4348fa6927dc305859018	D_0__Eukaryota;D_1__Opisthokonta;D_2__Holozoa;D_3__Metazoa (Animalia);D_4__Eumetazoa;D_5__Bilateria;D_6__Arthropoda;D_7__Crustacea;D_8__Ostracoda;D_9__Podocopa;D_10__Podocopida	0.9999976350053523
03b327d2a132b6d33cfa6c4fd9e2e2b4	D_0__Eukaryota;D_1__Opisthokonta;D_2__Holozoa;D_3__Metazoa (Animalia);D_4__Eumetazoa;D_5__Bilateria;D_6__Nematoda;D_7__Chromadorea;D_8__Monhysterida;D_9__Monhysteridae environmental sample;D_10__;D_11__;D_12__;D_13__;D_14__	0.9998755678316749
9f3a9fefe4614463511e6a4f94f218c4	D_0__Eukaryota;D_1__Opisthokonta;D_2__Nucletmycea;D_3__Fungi	0.9448883022033351
e4210414678247d200a14ac2365677fb	D_0__Eukaryota;D_1__Opisthokonta;D_2__Holozoa;D_3__Metazoa (Animalia);D_4__Eumetazoa;D_5__Bilateria;D_6__Nematoda;D_7__Chromadorea;D_8__Araeolaimida;D_9__Axonolaimus sp. 1277;D_10__;D_11__;D_12__;D_13__;D_14__	0.9999471349305193
0ee5964aa47e5449c2b52d29f00d3a78	D_0__Eukaryota;D_1__SAR;D_2__Rhizaria;D_3__Cercozoa	0.9999988629818575
75e80a2c5c98a6137fc8cc9fed74ffde	D_0__Eukaryota;D_1__SAR;D_2__Rhizaria;D_3__Cercozoa	0.9999983624263937
e87d008ac66e3fef192897d0938080c3	D_0__Eukaryota	0.9999999999996059
7f9df09adb826726d075818a028cd531	D_0__Eukaryota;D_1__SAR;D_2__Alveolata;D_3__Ciliophora;D_4__Intramacronucleata;D_5__Conthreep;D_6__Prostomatea;D_7__Cryptocaryon;D_8__uncultured eukaryote;D_9__;D_10__;D_11__;D_12__;D_13__;D_14__	0.7661472632646819
b72a6dae854039f86880cca69f367593	D_0__Eukaryota;D_1__Cryptophyceae;D_2__Kathablepharidae	0.9999973606582832
7a059980147b12d573a005664968d1e4	D_0__Eukaryota;D_1__SAR;D_2__Rhizaria;D_3__Cercozoa;D_4__Cyranomonas;Ambiguous_taxa;D_6__;D_7__;D_8__;D_9__;D_10__;D_11__;D_12__;D_13__;D_14__	0.9402324091734774
eeee0154922fd78ddc44695d6e891f9b	D_0__Eukaryota;D_1__SAR;D_2__Alveolata;D_3__Ciliophora;D_4__Intramacronucleata;D_5__Litostomatea;D_6__Haptoria	0.9990702841298457
fe52f586aba52da9443a6a7272982328	D_0__Eukaryota;D_1__SAR;D_2__Alveolata;D_3__Ciliophora;D_4__Intramacronucleata;D_5__Litostomatea;D_6__Haptoria	0.9998847269828902
afcfa8fa5b98db5c0a13a5a67a24473f	D_0__Eukaryota	0.9999999981280179
d2d5330b4397e54f5463d5e3f6aa4e80	D_0__Eukaryota;D_1__SAR;D_2__Rhizaria;D_3__Cercozoa	0.9999929057275342
57caecbe06b98f144264e9c3c7ed6588	D_0__Eukaryota;D_1__Opisthokonta;D_2__Holozoa;D_3__Metazoa (Animalia);D_4__Eumetazoa;D_5__Bilateria;D_6__Arthropoda;D_7__Crustacea;D_8__Maxillopoda;D_9__Copepoda;D_10__Calanoida;D_11__Acartia tonsa;D_12__;D_13__;D_14__	0.999999999997641
f9aab5b7a8c2cf8eb68d111aa07d204f	D_0__Eukaryota;D_1__SAR;D_2__Rhizaria;D_3__Cercozoa;D_4__Novel Clade Gran-3;D_5__Uncultured Cercozoa;D_6__;D_7__;D_8__;D_9__;D_10__;D_11__;D_12__;D_13__;D_14__	0.9999712565849751
4d210b6be69b7042a06dc6b41a12ce9d	D_0__Eukaryota;D_1__SAR;D_2__Alveolata;D_3__Apicomplexa;D_4__Novel Apicomplexa Class 1;D_5__uncultured alveolate;D_6__;D_7__;D_8__;D_9__;D_10__;D_11__;D_12__;D_13__;D_14__	0.8558478592913884
0a7f6245faa73cc1c34a01f71add39a9	D_0__Eukaryota;D_1__SAR;D_2__Rhizaria;D_3__Cercozoa;D_4__Novel Clade 12;D_5__uncultured eukaryote;D_6__;D_7__;D_8__;D_9__;D_10__;D_11__;D_12__;D_13__;D_14__	0.725701863746987
27ff01ba2a9a00100571ec3e85d1c715	D_0__Eukaryota;D_1__SAR;D_2__Alveolata;D_3__Ciliophora;D_4__Intramacronucleata;D_5__Conthreep;D_6__Prostomatea;D_7__Cryptocaryon	0.9957502187093684
2632cdc02aec0621630369691a0525c9	D_0__Eukaryota;D_1__SAR;D_2__Alveolata;D_3__Ciliophora;D_4__Intramacronucleata;D_5__Spirotrichea;D_6__Oligotrichia	0.9989206005510384
da0b21f438da9cef8f81613a74c0f190	D_0__Eukaryota;D_1__SAR;D_2__Rhizaria;D_3__Cercozoa	0.9999523080393329
f4851ee05600fe1c2dca4390349e1fdf	D_0__Eukaryota;D_1__SAR;D_2__Rhizaria;D_3__Cercozoa	0.9999936042412518
41400a8e543930a9bbd34a1c7ccc3708	D_0__Eukaryota;D_1__SAR;D_2__Rhizaria;D_3__Cercozoa;D_4__uncultured;D_5__uncultured marine eukaryote;D_6__;D_7__;D_8__;D_9__;D_10__;D_11__;D_12__;D_13__;D_14__	0.7643804324478065
f5bfe7b32bf07cc421d96242a473e507	D_0__Eukaryota;D_1__SAR;D_2__Rhizaria;D_3__Cercozoa;D_4__Vampyrellidae;D_5__uncultured;D_6__Vampyrellida sp. V2ld4;D_7__;D_8__;D_9__;D_10__;D_11__;D_12__;D_13__;D_14__	0.9986624352586945
e363bb5d303569930084153c64ef608a	D_0__Eukaryota;D_1__SAR;D_2__Alveolata;D_3__Ciliophora;D_4__Intramacronucleata;D_5__Litostomatea;D_6__Haptoria	0.9998843029867771
f13c497d6b119b75b0dd026d8cce53dc	D_0__Eukaryota;D_1__SAR;D_2__Rhizaria;D_3__Cercozoa	0.9999987031324262
ac49e54a519a77cf932e8939b2323a92	D_0__Eukaryota;D_1__Amoebozoa;D_2__Discosea;D_3__metagenome;D_4__;D_5__;D_6__;D_7__;D_8__;D_9__;D_10__;D_11__;D_12__;D_13__;D_14__	0.9999989691628086
d08aa394e730c12945d92732662e74c7	D_0__Eukaryota;D_1__SAR;D_2__Rhizaria;D_3__Cercozoa	0.9964393755666342
f852e4e88a148798b411a1164cb0c54d	D_0__Eukaryota;D_1__SAR;D_2__Rhizaria;D_3__Cercozoa;D_4__Imbricatea;D_5__Silicofilosea	0.7185649339758339
17f70ebf3018f420b8c06d61377ebbbc	D_0__Eukaryota;D_1__Opisthokonta;D_2__Holozoa;D_3__Metazoa (Animalia);D_4__Eumetazoa;D_5__Bilateria;D_6__Annelida;D_7__Polychaeta;D_8__Scolecida;D_9__Spionida;D_10__Streblospio benedicti;D_11__;D_12__;D_13__;D_14__	0.999999993188851
3102039aa28877246177990012eec045	D_0__Eukaryota;D_1__Opisthokonta;D_2__Holozoa;D_3__Metazoa (Animalia);D_4__Eumetazoa;D_5__Bilateria;D_6__Annelida;D_7__Polychaeta;D_8__Scolecida;D_9__Capitellida	1.000000000000012
9c57f3310b920b1717bcf21b51ab904c	D_0__Eukaryota;D_1__Amoebozoa;D_2__Discosea;D_3__Flabellinia;D_4__Dactylopodida;D_5__Parvamoeba;Ambiguous_taxa;D_7__;D_8__;D_9__;D_10__;D_11__;D_12__;D_13__;D_14__	0.9999999505743075
40f9180f28deae2c5745a068ff2600a9	D_0__Eukaryota	0.999999999972488
5476ec182194ca2e8a37ba43a0a7b1f5	D_0__Eukaryota;D_1__Incertae Sedis;D_2__Apusomonadidae;D_3__Amastigomonas;D_4__uncultured eukaryote;D_5__;D_6__;D_7__;D_8__;D_9__;D_10__;D_11__;D_12__;D_13__;D_14__	0.9096272813030446
0ef6ba5dfc1241aa9e522454350fba87	D_0__Eukaryota;D_1__SAR;D_2__Alveolata;D_3__Dinoflagellata;D_4__Dinophyceae;D_5__Gymnodiniphycidae;D_6__Suessiaceae;D_7__Symbiodinium;D_8__Symbiodinium sp. clade D;D_9__;D_10__;D_11__;D_12__;D_13__;D_14__	0.734523537738435
ea98c5f455117b5fb6db967830ec3958	D_0__Eukaryota;D_1__SAR;D_2__Alveolata;D_3__Ciliophora;D_4__Intramacronucleata;D_5__Conthreep;D_6__Prostomatea;D_7__Cryptocaryon	0.9931661372422373
9716e02965d4b718b888519e45d67e3e	D_0__Eukaryota;D_1__SAR;D_2__Alveolata;D_3__Ciliophora;D_4__Intramacronucleata;D_5__Conthreep;D_6__Plagiopylea;D_7__Plagiopylida;D_8__Trimyema;Ambiguous_taxa;D_10__;D_11__;D_12__;D_13__;D_14__	0.8912199087162863
9b54548ab3a84e5be9b097f2afb2aa5c	D_0__Eukaryota;D_1__SAR;D_2__Alveolata;D_3__Ciliophora;D_4__Intramacronucleata;D_5__Spirotrichea;D_6__Oligotrichia	0.9995990122239355
3b2b07ad6f8456ac213a91d395bd0f52	D_0__Eukaryota;D_1__NAMAKO-1;D_2__uncultured eukaryote;D_3__;D_4__;D_5__;D_6__;D_7__;D_8__;D_9__;D_10__;D_11__;D_12__;D_13__;D_14__	0.9999999946010121
223c2deb057aa4df61226a6e089bcfc1	D_0__Eukaryota;D_1__Opisthokonta;D_2__Holozoa;D_3__Metazoa (Animalia);D_4__Eumetazoa;D_5__Bilateria;D_6__Mollusca;D_7__Bivalvia;D_8__Heteroconchia;D_9__Veneroida;D_10__Gemma gemma;D_11__;D_12__;D_13__;D_14__	0.9981062427701859
2d809b2410144cb53760898fb4633387	D_0__Eukaryota;D_1__Opisthokonta;D_2__Holozoa;D_3__Metazoa (Animalia);D_4__Eumetazoa;D_5__Bilateria;D_6__Nematoda;D_7__Chromadorea;D_8__Monhysterida;D_9__Monhysteridae environmental sample;D_10__;D_11__;D_12__;D_13__;D_14__	0.9999960089113308
7449d55019d6818d14d6caf18c89a45b	D_0__Eukaryota;D_1__Opisthokonta;D_2__Holozoa;D_3__Metazoa (Animalia);D_4__Eumetazoa;D_5__Bilateria;D_6__Gastrotricha;D_7__Chaetonotida;D_8__Heterolepidoderma sp. 1 TK-2012;D_9__;D_10__;D_11__;D_12__;D_13__;D_14__	0.9999996400161502
12f67fc9f5328432b6e7f6422ccbdee7	D_0__Eukaryota;D_1__Opisthokonta;D_2__Holozoa;D_3__Metazoa (Animalia);D_4__Eumetazoa;D_5__Bilateria;D_6__Nematoda;D_7__Chromadorea;D_8__Monhysterida;D_9__Monhysteridae environmental sample;D_10__;D_11__;D_12__;D_13__;D_14__	0.9999598947760984
aeaefd031e50da273f5f44aea654af37	D_0__Eukaryota;D_1__Opisthokonta;D_2__Holozoa;D_3__Metazoa (Animalia);D_4__Eumetazoa;D_5__Bilateria;D_6__Nematoda;D_7__Chromadorea;D_8__Monhysterida;D_9__Monhysteridae environmental sample;D_10__;D_11__;D_12__;D_13__;D_14__	0.9999943178131901
74e0da49778bc65748ef0af47248883b	D_0__Eukaryota;D_1__Opisthokonta;D_2__Holozoa;D_3__Metazoa (Animalia);D_4__Eumetazoa;D_5__Bilateria;D_6__Arthropoda;D_7__Crustacea;D_8__Maxillopoda;D_9__Copepoda;D_10__Calanoida;D_11__Acartia tonsa;D_12__;D_13__;D_14__	1.0
10dc9f192c06f3694863936f3b7287fa	D_0__Eukaryota;D_1__Opisthokonta;D_2__Holozoa;D_3__Metazoa (Animalia);D_4__Eumetazoa;D_5__Bilateria;D_6__Nematoda;D_7__Chromadorea;D_8__Chromadorida;Ambiguous_taxa;D_10__;D_11__;D_12__;D_13__;D_14__	0.9909686029407142
ca2fefe13e5dcbc3640136c83fb334a4	D_0__Eukaryota;D_1__SAR;D_2__Alveolata	0.9883397088057232
6ec0e9f91923a5727508f37155f7dcd5	D_0__Eukaryota;D_1__SAR;D_2__Alveolata;D_3__Apicomplexa;D_4__Novel Apicomplexa Class 1;D_5__uncultured eukaryote;D_6__;D_7__;D_8__;D_9__;D_10__;D_11__;D_12__;D_13__;D_14__	0.9999510431005075
6ae05bef26ecca8e857d9eb0f3180ac4	D_0__Eukaryota;D_1__Opisthokonta	0.9061533987366546
a645b7ac719c6709ca9680ccdaccd842	D_0__Eukaryota;D_1__Opisthokonta;D_2__Holozoa;D_3__Metazoa (Animalia);D_4__Eumetazoa;D_5__Bilateria;D_6__Nematoda;D_7__Chromadorea;D_8__Monhysterida;D_9__Monhysteridae environmental sample;D_10__;D_11__;D_12__;D_13__;D_14__	0.9999976123503498
5aee8f68c3b18d2a2efbcefad3ce8ddb	D_0__Eukaryota;D_1__SAR;D_2__Rhizaria;D_3__Cercozoa	0.9999825374360721
7eb51c0fef2d9b603de94c2a5335aa7b	D_0__Eukaryota;D_1__SAR;D_2__Alveolata;D_3__Ciliophora;D_4__Postciliodesmatophora;D_5__Karyorelictea;D_6__Tracheloraphis	0.8748856414420215
d01c9f234dc74d1df9cbc427f4d3fe2d	D_0__Eukaryota;D_1__SAR;D_2__Rhizaria;D_3__Cercozoa;D_4__Imbricatea;D_5__Marimonadida;D_6__Pseudopirsonia;D_7__Uncultured Cercozoa;D_8__;D_9__;D_10__;D_11__;D_12__;D_13__;D_14__	0.9993018915076948
672234b27615864c50c2cd36e4c4e756	D_0__Eukaryota;D_1__Opisthokonta;D_2__Holozoa;D_3__Choanoflagellida;D_4__Acanthoecida	0.8390593980334116
81ed8a335d4f08782e4e99b1c492d81a	D_0__Eukaryota;D_1__SAR;D_2__Rhizaria;D_3__Cercozoa;D_4__Imbricatea;D_5__Marimonadida;D_6__Pseudopirsonia	0.7001421036677236
e36290be1a2077a5046da6dc6955174f	D_0__Eukaryota;D_1__SAR;D_2__Rhizaria;D_3__Cercozoa	0.995146487376565
bb74918de590aece795cf5ff1501760f	D_0__Eukaryota;D_1__SAR;D_2__Alveolata;D_3__Dinoflagellata;D_4__Dinophyceae;D_5__Peridiniphycidae;D_6__Thoracosphaeraceae;D_7__Pfiesteria;Ambiguous_taxa;D_9__;D_10__;D_11__;D_12__;D_13__;D_14__	0.9430604792317447
453f62ddbf81e95d98a634c272890e31	D_0__Eukaryota;D_1__Opisthokonta;D_2__Holozoa;D_3__Metazoa (Animalia);D_4__Eumetazoa;D_5__Bilateria;D_6__Arthropoda;D_7__Crustacea;D_8__Ostracoda;D_9__Podocopa;D_10__Podocopida;D_11__Cytheromorpha acupunctata;D_12__;D_13__;D_14__	0.9993798506842322
7b3d46408a889ac5ed577c6a6dc0d164	D_0__Eukaryota;D_1__Opisthokonta;D_2__Holozoa;D_3__Choanoflagellida;D_4__Acanthoecida;D_5__Stephanoecidae;D_6__Didymoeca;D_7__Didymoeca elongata;D_8__;D_9__;D_10__;D_11__;D_12__;D_13__;D_14__	0.9295210886222977
ec5da4b67a0bb8944805d1226a6b143f	D_0__Eukaryota;D_1__SAR;D_2__Rhizaria;D_3__Cercozoa;D_4__Novel Clade 12	0.9797327088048239
ec2939ec08c1fce3d013e2a0d1cddc08	D_0__Eukaryota;D_1__SAR;D_2__Alveolata;D_3__Dinoflagellata;D_4__Dinophyceae	0.828104659750664
dfa4ef75f37caea9a68c3b1e4f3b96a3	D_0__Eukaryota;D_1__SAR;D_2__Rhizaria;D_3__Cercozoa;D_4__Novel Clade Gran-3;D_5__Uncultured Cercozoa;D_6__;D_7__;D_8__;D_9__;D_10__;D_11__;D_12__;D_13__;D_14__	0.9999987064334572
15b2e4a3a50b391bf4d6bde1ff3c0594	D_0__Eukaryota;D_1__Centrohelida	0.9999991740892678
43425f98dd0e94f9f84e7cd86a7b92fd	D_0__Eukaryota;D_1__SAR;D_2__Alveolata;D_3__Dinoflagellata;D_4__Dinophyceae;D_5__Gymnodiniphycidae;D_6__Gyrodinium;D_7__uncultured alveolate;D_8__;D_9__;D_10__;D_11__;D_12__;D_13__;D_14__	0.9999748681158739
9c5a75728a0ede4cd1ace37164167416	D_0__Eukaryota;D_1__SAR;D_2__Alveolata;D_3__Apicomplexa	0.8743736650098124
13c4907a92ce800cfd2d68ed687739e3	D_0__Eukaryota;D_1__SAR;D_2__Rhizaria;D_3__Cercozoa;D_4__Novel Clade 4;D_5__Uncultured Cercozoa;D_6__;D_7__;D_8__;D_9__;D_10__;D_11__;D_12__;D_13__;D_14__	0.9999999999287184
140eff4b1de20950273dd97ff316d825	D_0__Eukaryota;D_1__SAR;D_2__Rhizaria;D_3__Cercozoa	0.9986067662683515
8dc82289c0029ebb211bb0663b14a1ad	D_0__Eukaryota;D_1__SAR;D_2__Rhizaria;D_3__Cercozoa;D_4__Novel Clade 12	0.9749478491366417
d8abb18e7adc1c93e22d1331b77088d8	D_0__Eukaryota;D_1__Archaeplastida;D_2__Chloroplastida;D_3__Chlorophyta;D_4__Chlorodendrophyceae;D_5__Chlorodendrales;D_6__Tetraselmis;D_7__Tetraselmis subcordiformis;D_8__;D_9__;D_10__;D_11__;D_12__;D_13__;D_14__	0.9993848460530761
0849da1a119e70ed663c5720e51a0b6f	D_0__Eukaryota;D_1__SAR;D_2__Alveolata;D_3__Ciliophora;D_4__Intramacronucleata;D_5__Conthreep;D_6__Prostomatea;D_7__Cryptocaryon	0.7871525284445599
bb41e348530f73912446cf7c35e19a55	D_0__Eukaryota;D_1__SAR;D_2__Rhizaria;D_3__Cercozoa	0.9987673869132464
9ea5dfc240e38fa07a6eecea90b6aaa9	D_0__Eukaryota;D_1__Incertae Sedis	0.996077287980971
5225c05a098715a559b2272bc3949ea6	D_0__Eukaryota;D_1__SAR;D_2__Rhizaria;D_3__Cercozoa	0.9999828181011827
e709a3c9b5bad1878db3d0542453b02a	D_0__Eukaryota;D_1__SAR;D_2__Alveolata;D_3__Ciliophora;D_4__Intramacronucleata;D_5__Conthreep;D_6__Oligohymenophorea;D_7__Peritrichia;D_8__Vaginicola;D_9__Vaginicola sp. 9488;D_10__;D_11__;D_12__;D_13__;D_14__	0.9999881679486543
636ebe620367efffe460c5caac01af48	D_0__Eukaryota;D_1__SAR;D_2__Alveolata;D_3__Ciliophora;D_4__Intramacronucleata;D_5__Spirotrichea;D_6__Hypotrichia;D_7__Tunicothrix;D_8__Tunicothrix brachysticha;D_9__;D_10__;D_11__;D_12__;D_13__;D_14__	0.9998650081791594
59726ac06d22d37e74a396fac048b10a	D_0__Eukaryota;D_1__SAR;D_2__Rhizaria;D_3__Cercozoa;D_4__Imbricatea;D_5__Silicofilosea;D_6__Thaumatomonadida;D_7__Thaumatomonadidae;D_8__Allas	0.9897475723860248
714646aacd243bf876e5f49fd42c2c19	D_0__Eukaryota;D_1__SAR;D_2__Rhizaria;D_3__Cercozoa	0.999978718675288
5bce4aad59cb3beffd76c2cdf1577d7c	D_0__Eukaryota;D_1__SAR;D_2__Rhizaria;D_3__Cercozoa	0.9999949054792219
6dee7d13d723044d2c03bdcb9081d3d8	D_0__Eukaryota	0.9999999998437618
79fd3d0921cbb21ca1eb8f670ed84e3f	D_0__Eukaryota;D_1__SAR;D_2__Alveolata;D_3__Ciliophora;D_4__Intramacronucleata;D_5__Conthreep;D_6__Oligohymenophorea;D_7__Scuticociliatia	0.9999919449553497
381a942115ae89f36fc49a1823ea009e	D_0__Eukaryota;D_1__SAR;D_2__Alveolata;D_3__Dinoflagellata;D_4__Dinophyceae;D_5__Peridiniphycidae;D_6__Thoracosphaeraceae;Ambiguous_taxa;D_8__;D_9__;D_10__;D_11__;D_12__;D_13__;D_14__	0.836227666594866
fa9e9017469e21710a50b775273382c3	D_0__Eukaryota;D_1__Opisthokonta;D_2__Nucletmycea	0.7085133936326233
5dd62697f9f9f33033c0cb2cf47a0234	D_0__Eukaryota	0.999999999996608
abfa494c119f8c2bbef4e5021d56b756	D_0__Eukaryota;D_1__SAR;D_2__Rhizaria;D_3__Cercozoa;D_4__Novel Clade Gran-3;D_5__Uncultured Cercozoa;D_6__;D_7__;D_8__;D_9__;D_10__;D_11__;D_12__;D_13__;D_14__	0.8881175039052659
2892d7edd44259485927db4dd2f58317	D_0__Eukaryota;D_1__SAR;D_2__Rhizaria;D_3__Cercozoa;D_4__Imbricatea;D_5__Silicofilosea;D_6__Euglyphida;D_7__Paulinellidae;D_8__Paulinella;D_9__uncultured eukaryote;D_10__;D_11__;D_12__;D_13__;D_14__	0.8068247460973962
f5359974ead7a0a4ecd6ad5343545d9b	D_0__Eukaryota;D_1__SAR;D_2__Rhizaria;D_3__Cercozoa;D_4__Novel Clade Gran-1;D_5__Uncultured Cercozoa;D_6__;D_7__;D_8__;D_9__;D_10__;D_11__;D_12__;D_13__;D_14__	0.9969003312559374
3b7249fb4a33c204ed2df8558c25d1d0	D_0__Eukaryota;D_1__SAR;D_2__Rhizaria;D_3__Cercozoa	0.9999989445228632
286e0881f66a39d0832a806cd5062866	D_0__Eukaryota;D_1__SAR;D_2__Rhizaria;D_3__Cercozoa	0.9998527486569605
84ed57a12631d91146e32d60d6d9fa9a	D_0__Eukaryota;D_1__Opisthokonta;D_2__Nucletmycea;D_3__Nucleariidae and Fonticula group;D_4__Nucleariidae;D_5__Nuclearia;D_6__uncultured Chytridiomycota;D_7__;D_8__;D_9__;D_10__;D_11__;D_12__;D_13__;D_14__	0.9999999905072059
6cdccadee3d30f66af4c154ade7e6eab	D_0__Eukaryota;D_1__SAR;D_2__Rhizaria;D_3__Cercozoa	0.9996805029425448
0c977210d27e3c8e1575c44aa55e4c3e	D_0__Eukaryota;D_1__Opisthokonta;D_2__Holozoa;D_3__Metazoa (Animalia);D_4__Eumetazoa;D_5__Bilateria;D_6__Nematoda;D_7__Chromadorea;D_8__Monhysterida;D_9__Monhysteridae environmental sample;D_10__;D_11__;D_12__;D_13__;D_14__	0.9999809385465996
d3633b40ba55b58276425c38732005a7	D_0__Eukaryota	0.9999999995885682
fb95817b5e48ea7810597b293117e4cc	D_0__Eukaryota;D_1__Opisthokonta;D_2__Nucletmycea;D_3__Fungi	0.9405376115566342
30baadacab4bc616dadc2bdcb479184b	D_0__Eukaryota;D_1__SAR;D_2__Rhizaria;D_3__Cercozoa;D_4__Cyranomonas;D_5__uncultured eukaryote;D_6__;D_7__;D_8__;D_9__;D_10__;D_11__;D_12__;D_13__;D_14__	0.8193547622790965
a6fae8a2aba4f016ec8aab54904d77c1	D_0__Eukaryota;D_1__Opisthokonta;D_2__Holozoa;D_3__Metazoa (Animalia);D_4__Eumetazoa;D_5__Bilateria;D_6__Nematoda;D_7__Chromadorea;D_8__Chromadorida	0.9979068085259293
7c28349aaa21c3ecd39fb275adeb3bc2	D_0__Eukaryota;D_1__SAR;D_2__Rhizaria;D_3__Cercozoa;D_4__Thecofilosea;D_5__Cryomonadida;D_6__Protaspidae;D_7__Protaspis	0.9443962458687956
a2eceae8bf11684ed492262488cc91ef	D_0__Eukaryota;D_1__SAR;D_2__Alveolata;D_3__Apicomplexa;D_4__Novel Apicomplexa Class 1;D_5__uncultured alveolate;D_6__;D_7__;D_8__;D_9__;D_10__;D_11__;D_12__;D_13__;D_14__	0.8932165271642406
627dcb8797344137e6aac87d47ef92f2	D_0__Eukaryota;D_1__SAR;D_2__Rhizaria;D_3__Cercozoa;D_4__Vampyrellidae;D_5__uncultured	0.9981475074096333
e27c51fba3cef0358178612f0728e1e1	D_0__Eukaryota;D_1__Opisthokonta;D_2__Holozoa;D_3__Metazoa (Animalia);D_4__Eumetazoa;D_5__Bilateria;D_6__Nematoda;D_7__Enoplea;D_8__Enoplia;D_9__Enoplida;D_10__Anticoma sp. TCR197;D_11__;D_12__;D_13__;D_14__	0.9969616768314647
34420f4142ce8ef5eb48869c5e937f28	D_0__Eukaryota;D_1__SAR;D_2__Rhizaria;D_3__Cercozoa	0.9800376602869075
03ef3418dcdd70d827061e25998f8db6	D_0__Eukaryota;D_1__SAR;D_2__Rhizaria;D_3__Cercozoa;D_4__Imbricatea;D_5__Silicofilosea	0.7155625824444016
9d0e36fb646df117b3716619c4c4d777	D_0__Eukaryota	0.9999999998958133
d1b14c0601658219444fca5a9db9a95a	D_0__Eukaryota;D_1__Incertae Sedis;D_2__Apusomonadidae;D_3__Amastigomonas;D_4__uncultured Apusomonadidae;D_5__;D_6__;D_7__;D_8__;D_9__;D_10__;D_11__;D_12__;D_13__;D_14__	0.9894387983073605
2459475405b1a3f5061fa0c77b1378d2	D_0__Eukaryota;D_1__SAR;D_2__Rhizaria;D_3__Cercozoa;D_4__Thecofilosea;D_5__uncultured;D_6__Uncultured Cercozoa;D_7__;D_8__;D_9__;D_10__;D_11__;D_12__;D_13__;D_14__	0.7112462825546385
5f3aa07a7254bd283a7b680956c05783	D_0__Eukaryota;D_1__SAR;D_2__Rhizaria;D_3__Cercozoa;D_4__Novel Clade Gran-4	0.9939076739108372
f0f8eae3681302ef2d3278316f64545e	D_0__Eukaryota;D_1__SAR;D_2__Rhizaria;D_3__Cercozoa	0.9999925804380272
573c0d9d813910bc114839878c9dd0ee	D_0__Eukaryota;D_1__Archaeplastida;D_2__Chloroplastida;D_3__Chlorophyta;D_4__Chlorodendrophyceae;D_5__Chlorodendrales;D_6__Tetraselmis;D_7__Tetraselmis subcordiformis;D_8__;D_9__;D_10__;D_11__;D_12__;D_13__;D_14__	0.9366898524441112
e17f21c1b5371aa78ec46045fd2deb79	D_0__Eukaryota;D_1__SAR;D_2__Rhizaria;D_3__Cercozoa	0.9984630343671991
dbbe545eefada5acb68309924ea4f3b9	D_0__Eukaryota;D_1__SAR;D_2__Rhizaria;D_3__Cercozoa;D_4__Vampyrellidae	0.9721464019028363
defd2e9bad185067ac84d4a2ef3e1eba	D_0__Eukaryota;D_1__Opisthokonta;D_2__Holozoa;D_3__Metazoa (Animalia);D_4__Eumetazoa;D_5__Bilateria;D_6__Nematoda;D_7__Chromadorea;D_8__Monhysterida;D_9__Monhysteridae environmental sample;D_10__;D_11__;D_12__;D_13__;D_14__	0.9999832004594112
c86b4b72a02255e1596a5f7628987adc	D_0__Eukaryota;D_1__SAR;D_2__Rhizaria;D_3__Cercozoa	0.9996944062870307
b9f404a09ca16969c758b9b23cceb0fc	D_0__Eukaryota;D_1__Opisthokonta;D_2__Holozoa;D_3__Metazoa (Animalia);D_4__Eumetazoa;D_5__Bilateria;D_6__Annelida;D_7__Polychaeta;D_8__Scolecida;D_9__Spionida;D_10__Aurospio foodbancsia;D_11__;D_12__;D_13__;D_14__	0.869807812898259
b5a0bb45ebbbeead03202003c82dcb41	D_0__Eukaryota;D_1__SAR;D_2__Rhizaria;D_3__Cercozoa	0.9999338356578883
6f37369b98c77b2e78450b3dc54123c6	D_0__Eukaryota;D_1__SAR;D_2__Rhizaria;D_3__Cercozoa;D_4__Imbricatea;D_5__Silicofilosea;D_6__Thaumatomonadida;D_7__Thaumatomonadidae	0.79958060328996
278f7ad5217c39c90fe1af69749b7005	D_0__Eukaryota;D_1__SAR;D_2__Alveolata;D_3__Ciliophora;D_4__Postciliodesmatophora;D_5__Karyorelictea;D_6__Kentrophoros;D_7__uncultured eukaryote;D_8__;D_9__;D_10__;D_11__;D_12__;D_13__;D_14__	0.9216379859653169
269abf3cb339489a7e0efa0da4d1bbe4	D_0__Eukaryota;D_1__SAR;D_2__Rhizaria;D_3__Cercozoa;D_4__Phytomyxea;D_5__Novel Clade 9;D_6__Uncultured Cercozoa;D_7__;D_8__;D_9__;D_10__;D_11__;D_12__;D_13__;D_14__	0.9982458691720792
7074cc6e25328d45074af99ced93849d	D_0__Eukaryota;D_1__SAR;D_2__Rhizaria;D_3__Cercozoa;D_4__Thecofilosea	0.8526664360677402
46d1eb535e2475f5ec72dbce1d1d6fdb	D_0__Eukaryota;D_1__Opisthokonta;D_2__Holozoa;D_3__Metazoa (Animalia);D_4__Eumetazoa;D_5__Bilateria;D_6__Annelida;D_7__Polychaeta;D_8__Scolecida;D_9__Spionida;D_10__Aurospio foodbancsia;D_11__;D_12__;D_13__;D_14__	0.8686977707304575
30822d982b50420eafa169c97fd35ba5	D_0__Eukaryota	0.9999999962287408
406346718b24699b12dbc97e97c24772	D_0__Eukaryota;D_1__SAR;D_2__Rhizaria;D_3__Cercozoa	0.9999571451964152
1fc4159913e5786d56d8827c469ed42c	D_0__Eukaryota;D_1__SAR;D_2__Rhizaria;D_3__Cercozoa;D_4__Novel Clade 4;D_5__Uncultured Cercozoa;D_6__;D_7__;D_8__;D_9__;D_10__;D_11__;D_12__;D_13__;D_14__	0.9999999999255635
edeb27432abd31095d7ed46060fc58dd	D_0__Eukaryota;D_1__SAR;D_2__Rhizaria;D_3__Cercozoa;D_4__Novel Clade Gran-4	0.9925500088813319
bbfbaed6c3a6f97acb1fd4dca6e1c748	D_0__Eukaryota;D_1__Incertae Sedis;D_2__Apusomonadidae;D_3__Amastigomonas	0.9999994478209997
9d3971423569fc53d038c57bc9b43a8f	D_0__Eukaryota;D_1__SAR;D_2__Rhizaria;D_3__Cercozoa	0.9999601776789517
2c63eb5be349c9e02bdfd4c6fc0a332f	D_0__Eukaryota;D_1__SAR;D_2__Rhizaria;D_3__Cercozoa	0.999867468491532
958590fffc5830d08e68f85494f01dba	D_0__Eukaryota;D_1__SAR;D_2__Rhizaria;D_3__Cercozoa;D_4__Novel Clade Gran-3;D_5__Uncultured Cercozoa;D_6__;D_7__;D_8__;D_9__;D_10__;D_11__;D_12__;D_13__;D_14__	0.9999961753749271
7b4f577dfeaaffa4f03130cd68d10f65	D_0__Eukaryota;D_1__SAR;D_2__Rhizaria;D_3__Cercozoa	0.9986086225589532
984e18d4fafdf25c57a57b5590bc0018	D_0__Eukaryota;D_1__SAR;D_2__Rhizaria;D_3__Cercozoa;D_4__Novel Clade 12	0.9844435324662784
fc188f112851ea5dc7c75ab524dc4084	D_0__Eukaryota;D_1__SAR;D_2__Rhizaria;D_3__Cercozoa;D_4__Imbricatea	0.7439425437886502
26c26dd1da55dbeefe43b0a9aee2b5b9	D_0__Eukaryota;D_1__SAR;D_2__Alveolata;D_3__Ciliophora;D_4__Postciliodesmatophora;D_5__Karyorelictea;D_6__Tracheloraphis;D_7__uncultured eukaryote;D_8__;D_9__;D_10__;D_11__;D_12__;D_13__;D_14__	0.7723866479168865
233071948caf318ff04c77a24352b5bf	D_0__Eukaryota;D_1__SAR;D_2__Rhizaria;D_3__Cercozoa;D_4__Imbricatea;D_5__Silicofilosea;D_6__Euglyphida;D_7__Paulinellidae;D_8__Paulinella;D_9__uncultured eukaryote;D_10__;D_11__;D_12__;D_13__;D_14__	0.8564011088244922
e442fe59aca862638fb60c43c7e555cc	D_0__Eukaryota;D_1__Opisthokonta;D_2__Holozoa;D_3__Metazoa (Animalia);D_4__Eumetazoa;D_5__Bilateria;D_6__Nematoda;D_7__Enoplea;D_8__Enoplia;D_9__Enoplida;D_10__Oncholaimus sp. NAR7;D_11__;D_12__;D_13__;D_14__	0.9450087338594909
a7255cdad32c41a93cb112a78782df56	D_0__Eukaryota;D_1__SAR;D_2__Alveolata;D_3__Apicomplexa;D_4__Conoidasida;D_5__Gregarinasina;D_6__Eugregarinorida;D_7__Lecudina;D_8__uncultured eukaryote;D_9__;D_10__;D_11__;D_12__;D_13__;D_14__	0.997833413329204
540f137c0aa76bdca4d27740eee1cce1	D_0__Eukaryota;D_1__SAR;D_2__Alveolata;D_3__Dinoflagellata;D_4__Dinophyceae;D_5__Gymnodiniphycidae;D_6__Gymnodinium clade;D_7__Paragymnodinium	0.9563110646846168
0ffed77407ec4163fe9050421217d035	D_0__Eukaryota	0.9999999976851646
d7105ef8b3bba7bac0779e173c7f4c88	D_0__Eukaryota;D_1__SAR;D_2__Alveolata;D_3__Ciliophora;D_4__Intramacronucleata;D_5__Conthreep;D_6__Oligohymenophorea;D_7__Scuticociliatia	0.9999911812350691
f69ed40a7f927a40029b59d6c7b2fb96	D_0__Eukaryota;D_1__Opisthokonta	0.8903270118425795
7637e922356f1cddf62b820464fe08a8	D_0__Eukaryota;D_1__SAR;D_2__Alveolata;D_3__Ciliophora;D_4__Intramacronucleata;D_5__Litostomatea;D_6__Haptoria	0.9999044459710519
86761e13ec8e8b730d6b2b1791d0471b	D_0__Eukaryota;D_1__Incertae Sedis;D_2__Apusomonadidae;D_3__Amastigomonas;D_4__uncultured eukaryote;D_5__;D_6__;D_7__;D_8__;D_9__;D_10__;D_11__;D_12__;D_13__;D_14__	0.9390703193535921
06f467e3e92ae3f6e7380856ee42f707	D_0__Eukaryota;D_1__SAR;D_2__Rhizaria;D_3__Cercozoa;D_4__Cyranomonas;D_5__uncultured eukaryote;D_6__;D_7__;D_8__;D_9__;D_10__;D_11__;D_12__;D_13__;D_14__	0.8394964711120956
9f8b9ae1565566632cbd03cf34dbdf1e	D_0__Eukaryota;D_1__SAR;D_2__Alveolata;D_3__Ciliophora;D_4__Intramacronucleata;D_5__Conthreep;D_6__Prostomatea;D_7__Cryptocaryon	0.9497119445016531
5fbc0093bf9fea804c40502707ab6427	D_0__Eukaryota;D_1__SAR;D_2__Rhizaria;D_3__Cercozoa	0.9999989767056692
56ffa0e52797fe479e6af93c88a2ecac	D_0__Eukaryota	0.9999999997330907
dd63e169dcf53df93062436dbc60b937	D_0__Eukaryota;D_1__SAR;D_2__Rhizaria;D_3__Cercozoa;D_4__Phytomyxea;D_5__Maullinia;D_6__uncultured eukaryote;D_7__;D_8__;D_9__;D_10__;D_11__;D_12__;D_13__;D_14__	0.9999038981025978
86eb76c2bb70f7a6f16922f11f157cf2	D_0__Eukaryota;D_1__SAR;D_2__Rhizaria;D_3__Cercozoa;D_4__Novel Clade Gran-4	0.8743636715182389
431f2999f7a76678f3183bfa88b0787e	D_0__Eukaryota;D_1__SAR;D_2__Rhizaria;D_3__Cercozoa	0.9999846883769293
5029e49ce39bbd26d64bab9756606e5a	D_0__Eukaryota;D_1__Archaeplastida;D_2__Chloroplastida;D_3__Chlorophyta;D_4__Chlorodendrophyceae;D_5__Chlorodendrales;D_6__Tetraselmis;D_7__Tetraselmis subcordiformis;D_8__;D_9__;D_10__;D_11__;D_12__;D_13__;D_14__	0.9387535619887264
dc2d03b0465a894ab235758314614def	D_0__Eukaryota;D_1__SAR;D_2__Alveolata;D_3__Ciliophora;D_4__Intramacronucleata;D_5__Litostomatea;D_6__Haptoria	0.9998699256134156
b491b2c892bfcef6d96a03be0a3dfe9f	D_0__Eukaryota;D_1__Incertae Sedis;D_2__Telonema	0.9999530738129099
fb96c2508fca7122e6ee4cbba8e847c1	D_0__Eukaryota;D_1__SAR;D_2__Rhizaria;D_3__Cercozoa;D_4__Imbricatea	0.7183248632699817
b7708c74de9a7abb4a924a1a17b8cc71	D_0__Eukaryota;D_1__SAR;D_2__Rhizaria;D_3__Cercozoa;D_4__uncultured;D_5__uncultured marine eukaryote;D_6__;D_7__;D_8__;D_9__;D_10__;D_11__;D_12__;D_13__;D_14__	0.9947892764007503
4bc97c168b253e627b7cbc8607017976	D_0__Eukaryota;D_1__SAR;D_2__Alveolata;D_3__Dinoflagellata;D_4__Dinophyceae;D_5__Peridiniphycidae;D_6__Gonyaulacales;D_7__Alexandrium	0.9999943213113813
bd5c74756110133de9c30c74adf6d2c2	D_0__Eukaryota;D_1__Opisthokonta;D_2__Holozoa;D_3__Metazoa (Animalia);D_4__Eumetazoa;D_5__Bilateria;D_6__Nematoda;D_7__Chromadorea;D_8__Chromadorida;Ambiguous_taxa;D_10__;D_11__;D_12__;D_13__;D_14__	0.9923341649215357
87f1e26380fa9c7e0598ec24dabd003f	D_0__Eukaryota;D_1__SAR;D_2__Rhizaria;D_3__Cercozoa;D_4__Vampyrellidae;D_5__uncultured	0.999999790346196
82e8e9973c7d9636627944094207eaa8	D_0__Eukaryota;D_1__SAR;D_2__Alveolata;D_3__Ciliophora;D_4__Intramacronucleata;D_5__Litostomatea;D_6__Haptoria	0.994025926111975
50eadb0f6568a7a516a195260d7a8625	D_0__Eukaryota;D_1__SAR;D_2__Rhizaria;D_3__Cercozoa;D_4__Imbricatea;D_5__Silicofilosea;D_6__Euglyphida;D_7__Paulinellidae;D_8__Paulinella;D_9__Uncultured Cercozoa;D_10__;D_11__;D_12__;D_13__;D_14__	0.9426004970151478
6e7213854e44967f48e95f43817b0f5e	D_0__Eukaryota;D_1__SAR;D_2__Rhizaria;D_3__Cercozoa;D_4__Novel Clade Gran-3;D_5__Uncultured Cercozoa;D_6__;D_7__;D_8__;D_9__;D_10__;D_11__;D_12__;D_13__;D_14__	0.7294235859005075
9797a1ae0be3f821a9e49432a72daa79	D_0__Eukaryota	0.9999999999702248
6d8046f3732ea3164c93284eec4cf97d	D_0__Eukaryota;D_1__SAR;D_2__Rhizaria;D_3__Cercozoa	0.9994381275818917
a73d8ce87acce98bd8fd55227b1927a8	D_0__Eukaryota;D_1__SAR;D_2__Rhizaria;D_3__Cercozoa	0.9998826216212214
5b4b2c39294b475390ce74576aa2dfb3	D_0__Eukaryota;D_1__Opisthokonta;D_2__Holozoa;D_3__Metazoa (Animalia);D_4__Eumetazoa;D_5__Bilateria;D_6__Nematoda;D_7__Chromadorea;D_8__Chromadorida	0.9999073675939937
0027cfee86afbc2e2ae84a1aa5e4527e	D_0__Eukaryota;D_1__SAR;D_2__Rhizaria;D_3__Cercozoa	0.9996022423226927
56df5e5ad2aebefb721a542d71142093	D_0__Eukaryota;D_1__Incertae Sedis;D_2__Apusomonadidae;D_3__Amastigomonas	0.8910746304869566
f3564f37ff94049aa5e53ee6c7a12467	D_0__Eukaryota;D_1__SAR;D_2__Rhizaria;D_3__Cercozoa;D_4__Thecofilosea;D_5__Cryomonadida;D_6__Ventrifissuridae;Ambiguous_taxa;D_8__;D_9__;D_10__;D_11__;D_12__;D_13__;D_14__	0.8922757768280701
746f8a97840f0ff65859b73248edb78d	D_0__Eukaryota;D_1__SAR;D_2__Alveolata;D_3__Dinoflagellata;D_4__Dinophyceae;D_5__Prorocentrales;D_6__Prorocentrum;Ambiguous_taxa;D_8__;D_9__;D_10__;D_11__;D_12__;D_13__;D_14__	0.9959763282261787
e8721f3db1e8e7263246a2f25424c89e	D_0__Eukaryota;D_1__Opisthokonta;D_2__Holozoa;D_3__Metazoa (Animalia);D_4__Eumetazoa;D_5__Bilateria;D_6__Nematoda;D_7__Chromadorea;D_8__Monhysterida;D_9__Monhysteridae environmental sample;D_10__;D_11__;D_12__;D_13__;D_14__	0.9999847890108077
3a62928c386cb86313ececc6674194cc	D_0__Eukaryota;D_1__Archaeplastida;D_2__Chloroplastida;D_3__Charophyta;D_4__Phragmoplastophyta;D_5__Streptophyta;D_6__Embryophyta;D_7__Tracheophyta;D_8__Spermatophyta;D_9__Magnoliophyta;D_10__Liliopsida;D_11__Incertae Sedis;Ambiguous_taxa;Ambiguous_taxa;D_14__	0.9903714161857238
1234210c1eacfccb30c177e6b0e841b4	D_0__Eukaryota;D_1__Opisthokonta;D_2__Holozoa;D_3__Metazoa (Animalia);D_4__Eumetazoa;D_5__Bilateria;D_6__Nematoda;D_7__Chromadorea;D_8__Monhysterida;D_9__Monhysteridae environmental sample;D_10__;D_11__;D_12__;D_13__;D_14__	0.9999789767470717
d19c46103e21c2a8ddb7c408352fa440	D_0__Eukaryota;D_1__Opisthokonta;D_2__Holozoa;D_3__Metazoa (Animalia);D_4__Eumetazoa;D_5__Bilateria;D_6__Nematoda;D_7__Chromadorea;D_8__Monhysterida;D_9__Monhysteridae environmental sample;D_10__;D_11__;D_12__;D_13__;D_14__	0.9999947793814236
23151503c75b761964e872444f906a57	D_0__Eukaryota;D_1__Opisthokonta;D_2__Holozoa;D_3__Metazoa (Animalia);D_4__Eumetazoa;D_5__Bilateria;D_6__Nematoda;D_7__Chromadorea;D_8__Monhysterida;D_9__Monhysteridae environmental sample;D_10__;D_11__;D_12__;D_13__;D_14__	0.999986939068948
05e4de2d1415f874130dbad4b34448fb	D_0__Eukaryota;D_1__Opisthokonta;D_2__Holozoa;D_3__Metazoa (Animalia);D_4__Eumetazoa;D_5__Bilateria;D_6__Nematoda;D_7__Chromadorea;D_8__Desmodorida;D_9__Molgolaimus demani;D_10__;D_11__;D_12__;D_13__;D_14__	0.9312195741184004
f93ba8515e06a224854abd5a926c8d3f	D_0__Eukaryota;D_1__Opisthokonta;D_2__Holozoa;D_3__Metazoa (Animalia);D_4__Eumetazoa;D_5__Bilateria;D_6__Nematoda;D_7__Chromadorea;D_8__Araeolaimida;D_9__Axonolaimus sp. 1277;D_10__;D_11__;D_12__;D_13__;D_14__	0.9998632180573992
4ec1dde78c0942d188665aa962e1a32b	D_0__Eukaryota;D_1__Opisthokonta;D_2__Holozoa;D_3__Metazoa (Animalia);D_4__Eumetazoa;D_5__Bilateria;D_6__Nematoda;D_7__Chromadorea;D_8__Monhysterida	0.9608646937737277
3c4760eb023f7d4f7cc0de61dc2ab432	D_0__Eukaryota;D_1__Opisthokonta;D_2__Holozoa;D_3__Metazoa (Animalia);D_4__Eumetazoa;D_5__Bilateria;D_6__Annelida;D_7__Polychaeta;D_8__Scolecida;D_9__Spionida;D_10__Streblospio benedicti;D_11__;D_12__;D_13__;D_14__	0.99999999275596
a8d3e433e7eca426062f56dd8990156d	D_0__Eukaryota;D_1__Opisthokonta;D_2__Holozoa;D_3__Metazoa (Animalia);D_4__Eumetazoa;D_5__Bilateria	0.9973573805333903
35e778591d488b3ad6d07c7fa9e85c90	D_0__Eukaryota;D_1__SAR;D_2__Rhizaria;D_3__Cercozoa;D_4__Novel Clade Gran-1;D_5__Uncultured Cercozoa;D_6__;D_7__;D_8__;D_9__;D_10__;D_11__;D_12__;D_13__;D_14__	0.9999159853415945
04c738e685f19805c2bfb8ffb7be109d	D_0__Eukaryota;D_1__SAR;D_2__Rhizaria;D_3__Cercozoa;D_4__Thecofilosea;D_5__Cryomonadida;D_6__Protaspidae;D_7__Protaspis	0.9609455104566107
04070f3e056f13edf281a9d310254d06	D_0__Eukaryota;D_1__Incertae Sedis	0.9808842701465313
2477092c68dc73904e3d58877e55d563	D_0__Eukaryota;D_1__SAR;D_2__Alveolata;D_3__Dinoflagellata;D_4__Dinophyceae;D_5__Peridiniphycidae;D_6__Peridiniales;D_7__Durinskia	0.9997019433847061
9db5501633fb276831fb0db83b90d820	D_0__Eukaryota;D_1__SAR;D_2__Rhizaria;D_3__Cercozoa	0.9969137641609426
a557581522dc6390b6b6ed6a940cca28	D_0__Eukaryota;D_1__SAR;D_2__Alveolata;D_3__Protalveolata;D_4__Syndiniales;D_5__Hematodinium;D_6__uncultured eukaryote;D_7__;D_8__;D_9__;D_10__;D_11__;D_12__;D_13__;D_14__	0.8412095095921096
c8d2306132d22689405351814a08e9f3	D_0__Eukaryota;D_1__SAR;D_2__Alveolata;D_3__Protalveolata;D_4__Syndiniales;D_5__Hematodinium;D_6__uncultured eukaryote;D_7__;D_8__;D_9__;D_10__;D_11__;D_12__;D_13__;D_14__	0.8487677819984721
cf9d9bb4e0fae56a3924037c32005447	D_0__Eukaryota;D_1__Incertae Sedis;D_2__Apusomonadidae;D_3__Fabomonas;D_4__Fabomonas tropica;D_5__;D_6__;D_7__;D_8__;D_9__;D_10__;D_11__;D_12__;D_13__;D_14__	0.8360385923717841
502d5bc55aeee858ac0d175dd7f6f17d	D_0__Eukaryota;D_1__Incertae Sedis;D_2__Apusomonadidae;D_3__Multimonas	0.9998282428828791
6be22ab3202db88393196c850a0b341f	D_0__Eukaryota;D_1__SAR;D_2__Rhizaria;D_3__Cercozoa	0.9999978397237971
5b3772b57d9f651ffaf2f3d27148bf65	D_0__Eukaryota;D_1__SAR;D_2__Rhizaria;D_3__Cercozoa	0.9999872258918461
1fc722729487713ac405df4b3805aa93	D_0__Eukaryota;D_1__SAR;D_2__Alveolata;D_3__Dinoflagellata;D_4__Dinophyceae;D_5__Peridiniphycidae;D_6__Peridiniales;D_7__Durinskia	0.9803551650291648
03ef4a846558238756201d3860c58fc3	D_0__Eukaryota;D_1__Opisthokonta	0.8523776952195341
7caf0965da093d7aa600d2a7fb91d1ec	D_0__Eukaryota;D_1__SAR;D_2__Alveolata;D_3__Protalveolata;D_4__Chromerida;D_5__Chromera;D_6__uncultured freshwater eukaryote;D_7__;D_8__;D_9__;D_10__;D_11__;D_12__;D_13__;D_14__	0.7852360067285646
460111cd077a4c7c79ebe3a8be8d8877	D_0__Eukaryota;D_1__SAR;D_2__Alveolata;D_3__Ciliophora;D_4__Intramacronucleata;D_5__Conthreep;D_6__Oligohymenophorea;D_7__Scuticociliatia;D_8__Paranophrys;D_9__Paranophrys magna;D_10__;D_11__;D_12__;D_13__;D_14__	0.9955879299737167
e840b0a7b2eaec971fbc413a04f6cb01	D_0__Eukaryota;D_1__Opisthokonta;D_2__Holozoa;D_3__Choanoflagellida;D_4__Acanthoecida;D_5__Stephanoecidae;D_6__Diaphanoeca;D_7__uncultured marine eukaryote;D_8__;D_9__;D_10__;D_11__;D_12__;D_13__;D_14__	0.7116990967978822
b0deca2878395572e21d62f96c18e4f0	D_0__Eukaryota;D_1__Centrohelida;D_2__H15-6	0.7061989965463659
9c217ba0e3ebe5dccb8eb1576302f2cc	D_0__Eukaryota;D_1__SAR;D_2__Alveolata;D_3__Ciliophora;D_4__Intramacronucleata;D_5__Spirotrichea;D_6__Hypotrichia;D_7__Holosticha	0.9999999990376521
edac8ba5cf6a5900d01b8f6292600ff4	D_0__Eukaryota;D_1__Centrohelida;D_2__H15-6	0.7185206460435034
e811152dd07fa615e4ae530c70e7bbbf	D_0__Eukaryota;D_1__SAR;D_2__Rhizaria;D_3__Cercozoa;D_4__Vampyrellidae;D_5__uncultured	0.9982968172795017
16b7ecb8a564ea6ec378014e3cf4d875	D_0__Eukaryota	0.9999999999708361
3559e5c066761243496e372bd12d3e0b	D_0__Eukaryota;D_1__SAR;D_2__Alveolata;D_3__Ciliophora;D_4__Intramacronucleata;D_5__Conthreep;D_6__Oligohymenophorea	0.9104920465016411
7eeb141a15af84067d162f620a5ea6c6	D_0__Eukaryota	0.9999999999866888
3eb313a9c0cafddd68041c3935fd9251	D_0__Eukaryota;D_1__SAR;D_2__Alveolata;D_3__Ciliophora;D_4__Intramacronucleata;D_5__Spirotrichea;D_6__Hypotrichia;D_7__Trachelostyla;D_8__Trachelostyla pediculiformis;D_9__;D_10__;D_11__;D_12__;D_13__;D_14__	0.8104791608873549
338363e29ccad121ac0269b98ebe9b08	D_0__Eukaryota	0.9999999999989295
1e93b1e45ff2d5ecd6f37b7843f10ecd	D_0__Eukaryota;D_1__SAR;D_2__Rhizaria;D_3__Cercozoa;D_4__Imbricatea;D_5__Marimonadida;D_6__Pseudopirsonia;D_7__Pseudopirsonia mucosa;D_8__;D_9__;D_10__;D_11__;D_12__;D_13__;D_14__	0.8899300173922208
a825d1d73fe2c042c5210cf3a18a172a	D_0__Eukaryota;D_1__SAR;D_2__Rhizaria;D_3__Cercozoa;D_4__Basal Group T;D_5__uncultured eukaryote;D_6__;D_7__;D_8__;D_9__;D_10__;D_11__;D_12__;D_13__;D_14__	0.9999324445124912
a115a606e486563ed5e3ed12e922dd89	D_0__Eukaryota;D_1__SAR;D_2__Rhizaria;D_3__Cercozoa;D_4__Thecofilosea;D_5__Cryomonadida;D_6__Ventrifissuridae	0.8831456575025849
387179f5616ab3368f1f3a745242d077	D_0__Eukaryota;D_1__Opisthokonta	0.8582572873500472
0a61546350e999515d5e059cefff8bc2	D_0__Eukaryota;D_1__SAR;D_2__Rhizaria;D_3__Cercozoa;D_4__Imbricatea;D_5__Silicofilosea;D_6__Euglyphida;D_7__Paulinellidae;D_8__Paulinella;D_9__Uncultured Cercozoa;D_10__;D_11__;D_12__;D_13__;D_14__	0.9885922601827606
8c2fede94affb82a1c3563270148b724	D_0__Eukaryota;D_1__SAR;D_2__Alveolata;D_3__Dinoflagellata;D_4__Dinophyceae;D_5__Gymnodiniphycidae;D_6__Gymnodinium clade;D_7__Paragymnodinium	0.9524712842400362
0fc15fe7c4b0a6d63384a67a1491ab36	D_0__Eukaryota;D_1__Opisthokonta;D_2__Holozoa;D_3__Metazoa (Animalia);D_4__Eumetazoa;D_5__Bilateria;D_6__Mollusca;D_7__Bivalvia;D_8__Heteroconchia;D_9__Veneroida;D_10__Gemma gemma;D_11__;D_12__;D_13__;D_14__	0.9981062429004228
66b97bfd8821ebad70c55da9bf9a3449	D_0__Eukaryota;D_1__SAR;D_2__Rhizaria;D_3__Cercozoa;D_4__Imbricatea;D_5__Silicofilosea;D_6__Thaumatomonadida;D_7__Thaumatomonadidae;D_8__Allas	0.8751378513993342
145ba48314166081a2e8e0c28e9882da	D_0__Eukaryota;D_1__Opisthokonta;D_2__Holozoa;D_3__Metazoa (Animalia);D_4__Eumetazoa;D_5__Bilateria;D_6__Nematoda;D_7__Chromadorea;D_8__Monhysterida;D_9__Monhysteridae environmental sample;D_10__;D_11__;D_12__;D_13__;D_14__	0.9977185180643694
67e6ea4aed5b4a0001c1b42bdcb3ee5a	D_0__Eukaryota;D_1__Opisthokonta;D_2__Holozoa;D_3__Metazoa (Animalia);D_4__Eumetazoa;D_5__Bilateria;D_6__Arthropoda;D_7__Crustacea;D_8__Maxillopoda;D_9__Copepoda;D_10__Harpacticoida;D_11__Paralaophonte congenera;D_12__;D_13__;D_14__	0.9999923002293367
0e9638f1fdae902fba3cfa1feff1971a	D_0__Eukaryota;D_1__Opisthokonta;D_2__Holozoa;D_3__Metazoa (Animalia);D_4__Eumetazoa;D_5__Bilateria;D_6__Nematoda;D_7__Chromadorea;D_8__Monhysterida;D_9__Monhysteridae environmental sample;D_10__;D_11__;D_12__;D_13__;D_14__	0.9999960149520568
6575c4981ac30b2ba98c2ae1c54722a2	D_0__Eukaryota;D_1__Opisthokonta;D_2__Holozoa;D_3__Metazoa (Animalia);D_4__Eumetazoa;D_5__Bilateria;D_6__Arthropoda;D_7__Crustacea;D_8__Maxillopoda;D_9__Copepoda;D_10__Calanoida;D_11__Acartia hudsonica;D_12__;D_13__;D_14__	1.0
2ea44608b401b4d8de7ffb9c146d658f	D_0__Eukaryota;D_1__SAR;D_2__Alveolata;D_3__Dinoflagellata;D_4__Dinophyceae;D_5__Peridiniphycidae;D_6__Gonyaulacales;D_7__Alexandrium	0.9999929952508408
b38ae60da1430ef224ac03ce337c5e2e	D_0__Eukaryota;D_1__SAR;D_2__Alveolata;D_3__Ciliophora;D_4__Intramacronucleata;D_5__Conthreep;D_6__Oligohymenophorea;D_7__Apostomatia;D_8__Hyalophysa;D_9__Hyalophysa lwoffi;D_10__;D_11__;D_12__;D_13__;D_14__	0.7879399929814732
5e4310b0230462f04a3507585c7ae9e7	D_0__Eukaryota;D_1__SAR;D_2__Rhizaria;D_3__Cercozoa	0.999958599950111
4a0423b8056655c8975baa29c462d088	D_0__Eukaryota;D_1__SAR;D_2__Alveolata;D_3__Ciliophora;D_4__Intramacronucleata;D_5__Litostomatea;D_6__Haptoria;D_7__Epiphyllum;D_8__uncultured eukaryote;D_9__;D_10__;D_11__;D_12__;D_13__;D_14__	0.9955324635473397
36048d3b668a3cdd38a48d1bc4275648	D_0__Eukaryota;D_1__SAR;D_2__Rhizaria;D_3__Cercozoa	0.9999945283746131
823b41ff645a373a54d92c7555e28ee0	D_0__Eukaryota;D_1__SAR;D_2__Rhizaria;D_3__Cercozoa;D_4__Cyranomonas;D_5__uncultured eukaryote;D_6__;D_7__;D_8__;D_9__;D_10__;D_11__;D_12__;D_13__;D_14__	0.9997873787245595
bc7850a326a75d2631dd4cbb4bd784ff	D_0__Eukaryota;D_1__SAR;D_2__Alveolata;D_3__Dinoflagellata;D_4__Dinophyceae;D_5__Gymnodiniphycidae;D_6__Amphidinium	0.9999999998801482
8fec081824180010be16a952ab7334be	D_0__Eukaryota;D_1__SAR;D_2__Rhizaria;D_3__Cercozoa	0.999999795359648
68633835f7939581e9f51551cbdd0138	D_0__Eukaryota;D_1__Opisthokonta	0.7365748555226113
e0b5dff1f2c961aa8c461620050c3cdc	D_0__Eukaryota;D_1__Opisthokonta	0.8563390244582864
3f160e3b661963beccb1569255a19c5e	D_0__Eukaryota	0.9999999990428863
3e57d1dfb7622e5b52613e115ec0f035	D_0__Eukaryota;D_1__SAR;D_2__Alveolata;D_3__Ciliophora;D_4__Intramacronucleata;D_5__Conthreep;D_6__Oligohymenophorea	0.8865286679744832
266dde299104aa939266808c1e938f0c	D_0__Eukaryota;D_1__SAR;D_2__Alveolata;D_3__Ciliophora;D_4__Intramacronucleata;D_5__Conthreep;D_6__Oligohymenophorea;D_7__Scuticociliatia;D_8__Metanophrys;D_9__Metanophrys sinensis;D_10__;D_11__;D_12__;D_13__;D_14__	0.9314449476455703
ab071e7b1c1f1636515d3e1def008622	D_0__Eukaryota;D_1__SAR;D_2__Rhizaria;D_3__Cercozoa;D_4__Imbricatea;D_5__Silicofilosea;D_6__Thaumatomonadida;D_7__Thaumatomonadidae;D_8__uncultured;Ambiguous_taxa;D_10__;D_11__;D_12__;D_13__;D_14__	0.9999004058875088
db2dd7e8a0f39aada587069e5aca3ab1	D_0__Eukaryota;D_1__SAR;D_2__Alveolata;D_3__Protalveolata;D_4__Perkinsidae;D_5__Parvilucifera;D_6__Parvilucifera corolla;D_7__;D_8__;D_9__;D_10__;D_11__;D_12__;D_13__;D_14__	1.0
84933d744df0202da2b768a6a2aec738	D_0__Eukaryota;D_1__SAR;D_2__Rhizaria;D_3__Cercozoa;D_4__Thecofilosea	0.9838749272253333
a3512b17bd8bccd40c497be6819d554c	D_0__Eukaryota;D_1__SAR;D_2__Rhizaria;D_3__Cercozoa;D_4__Novel Clade Gran-1;D_5__Uncultured Cercozoa;D_6__;D_7__;D_8__;D_9__;D_10__;D_11__;D_12__;D_13__;D_14__	0.9999807799304913
2c7cdb1e2a25079154e8345c81ec3494	D_0__Eukaryota;D_1__SAR;D_2__Rhizaria;D_3__Cercozoa;D_4__Thecofilosea	0.9993082594704367
099c3b8bfc463708c7932e76a06f7404	D_0__Eukaryota;D_1__Opisthokonta;D_2__Holozoa;D_3__Metazoa (Animalia);D_4__Eumetazoa;D_5__Bilateria;D_6__Nematoda;D_7__Chromadorea;D_8__Chromadorida;D_9__Paracyatholaimus intermedius;D_10__;D_11__;D_12__;D_13__;D_14__	0.8717822769271548
74d6979dc0fd9bccb3be86e06063f87b	D_0__Eukaryota;D_1__Haptophyta;D_2__uncultured eukaryote;D_3__;D_4__;D_5__;D_6__;D_7__;D_8__;D_9__;D_10__;D_11__;D_12__;D_13__;D_14__	0.9999221467280135
ea0b246a17ea62d6ef54b939707b2c7c	D_0__Eukaryota;D_1__SAR;D_2__Alveolata;D_3__Ciliophora;D_4__Intramacronucleata;D_5__Conthreep;D_6__Plagiopylea;D_7__Odontostomatida;D_8__Epalxella;D_9__Epalxella antiquorum;D_10__;D_11__;D_12__;D_13__;D_14__	0.8493797194588177
cf5e9f77e26017a14c8c3e4958f12134	D_0__Eukaryota;D_1__SAR;D_2__Rhizaria;D_3__Cercozoa;D_4__Thecofilosea;D_5__Cryomonadida;D_6__Protaspidae;D_7__Protaspis	0.9525531558985125
1eea98ea8a0e654acaaa0469b63acb2a	D_0__Eukaryota;D_1__SAR;D_2__Rhizaria;D_3__Cercozoa;D_4__uncultured;D_5__Massisteria sp. diva;D_6__;D_7__;D_8__;D_9__;D_10__;D_11__;D_12__;D_13__;D_14__	0.9999999999289457
677225adf9b0a56a0788edf39e8b62d5	D_0__Eukaryota;D_1__SAR;D_2__Alveolata;D_3__Protalveolata;D_4__Chromerida;D_5__Chromera;D_6__uncultured freshwater eukaryote;D_7__;D_8__;D_9__;D_10__;D_11__;D_12__;D_13__;D_14__	0.7555040845653863
1e1b33fe2f6a7b53ccfd3f6603fa005f	D_0__Eukaryota;D_1__SAR;D_2__Rhizaria;D_3__Cercozoa	0.9999979693071268
c5c4d0c282397b25df63d6adfba8e25f	D_0__Eukaryota;D_1__Opisthokonta	0.8846276711023312
ed7bd66cf4bfdb7813a62d20cdb2ead0	D_0__Eukaryota;D_1__Opisthokonta	0.8406547358200719
19c1dd521c7241d9a075592e1adb1807	D_0__Eukaryota;D_1__SAR;D_2__Rhizaria;D_3__Cercozoa	0.9999840733713227
aee7623a6e5469a5108ab2e49e65f4b2	D_0__Eukaryota;D_1__SAR;D_2__Alveolata;D_3__Ciliophora;D_4__Intramacronucleata;D_5__Conthreep;D_6__Oligohymenophorea;D_7__Scuticociliatia;D_8__Cristigera;D_9__uncultured marine eukaryote;D_10__;D_11__;D_12__;D_13__;D_14__	0.9999993799183859
d4e2ed00e77b894ffa4c56830a07fcb0	D_0__Eukaryota;D_1__SAR;D_2__Rhizaria;D_3__Cercozoa;D_4__uncultured eukaryote;D_5__;D_6__;D_7__;D_8__;D_9__;D_10__;D_11__;D_12__;D_13__;D_14__	0.9997091269969929
678c2d587641bbf725978dd1b6b5cb69	D_0__Eukaryota;D_1__SAR;D_2__Rhizaria;D_3__Cercozoa;D_4__Thecofilosea;D_5__Cryomonadida;D_6__Ventrifissuridae;Ambiguous_taxa;D_8__;D_9__;D_10__;D_11__;D_12__;D_13__;D_14__	0.9117480297813427
51b41958d3e5e3940fcbb7cd7db65665	D_0__Eukaryota;D_1__SAR;D_2__Alveolata;D_3__Ciliophora;D_4__Intramacronucleata;D_5__Conthreep;D_6__Prostomatea;D_7__Cryptocaryon	0.9257789216667336
c905df80a9ba8a63b9a8e1e65cc2ad83	D_0__Eukaryota;D_1__Opisthokonta	0.8234955876209009
65bb8116c386367989ec5aaac1ead228	D_0__Eukaryota;D_1__SAR;D_2__Rhizaria;D_3__Cercozoa;D_4__Cyranomonas;D_5__uncultured eukaryote;D_6__;D_7__;D_8__;D_9__;D_10__;D_11__;D_12__;D_13__;D_14__	0.9587372995399432
8bb49b216a890779e48c557edbf9f061	D_0__Eukaryota;D_1__SAR;D_2__Alveolata;D_3__Ciliophora;D_4__Intramacronucleata;D_5__Spirotrichea;D_6__Oligotrichia	0.9988944585474072
e93aadbd4dcbe7d0fb0f4a4f4bb559ff	D_0__Eukaryota;D_1__SAR;D_2__Rhizaria;D_3__Cercozoa	0.9999961681019707
4767cd7d273319353e7b360eb1116997	D_0__Eukaryota;D_1__Incertae Sedis;D_2__Apusomonadidae;D_3__Multimonas	0.9999999999200686
04be04fd86b4ea53db8d25b5fa886ae8	D_0__Eukaryota	0.9999999998833747
a19049de84cb9ad7dc9254528b07d074	D_0__Eukaryota;D_1__SAR;D_2__Rhizaria;D_3__Cercozoa;D_4__Cyranomonas;D_5__uncultured eukaryote;D_6__;D_7__;D_8__;D_9__;D_10__;D_11__;D_12__;D_13__;D_14__	0.947632359084966
391ac85bd3a8a6311d6f304466c9bab3	D_0__Eukaryota;D_1__Opisthokonta;D_2__Holozoa;D_3__Metazoa (Animalia);D_4__Eumetazoa;D_5__Bilateria;D_6__Nematoda;D_7__Chromadorea;D_8__Desmodorida;D_9__Desmodora sp. DL-2016;D_10__;D_11__;D_12__;D_13__;D_14__	0.7090814633162332
a9b52c82a0d3b141d325fbb417d66298	D_0__Eukaryota;D_1__Opisthokonta;D_2__Holozoa;D_3__Metazoa (Animalia);D_4__Eumetazoa;D_5__Bilateria;D_6__Nematoda;D_7__Chromadorea;D_8__Monhysterida;D_9__Monhysteridae environmental sample;D_10__;D_11__;D_12__;D_13__;D_14__	0.9999884430451029
b62ee98c716ee2dd5244bb8cffcd384d	D_0__Eukaryota;D_1__Opisthokonta;D_2__Holozoa;D_3__Metazoa (Animalia);D_4__Eumetazoa;D_5__Bilateria;D_6__Nematoda;D_7__Chromadorea;D_8__Chromadorida;D_9__Ptycholaimellus sp. 1092;D_10__;D_11__;D_12__;D_13__;D_14__	0.8759939525035755
cc8f3944d2816d639708f3301ae4dd3a	D_0__Eukaryota;D_1__SAR;D_2__Rhizaria;D_3__Cercozoa;D_4__Phytomyxea;D_5__Novel Clade 9;D_6__Uncultured Cercozoa;D_7__;D_8__;D_9__;D_10__;D_11__;D_12__;D_13__;D_14__	0.9999245667216806
e15c1e310e5969705bbc242cb0e1d52b	D_0__Eukaryota;D_1__SAR;D_2__Rhizaria;D_3__Cercozoa	0.9999811871237052
1f42aced9a6d84be749083d2cc9d55d9	D_0__Eukaryota;D_1__SAR;D_2__Alveolata;D_3__Dinoflagellata;D_4__Dinophyceae	0.8603467889370361
d50a8f3bb116c53af7ed82f72e2777ff	D_0__Eukaryota;D_1__Opisthokonta;D_2__Holozoa;D_3__Metazoa (Animalia);D_4__Eumetazoa;D_5__Bilateria;D_6__Nematoda;D_7__Chromadorea;D_8__Monhysterida;D_9__Terschellingia longicaudata;D_10__;D_11__;D_12__;D_13__;D_14__	0.9989543540752535
2cf315ec69f5bed23cde9e4b046ce9cd	D_0__Eukaryota;D_1__Opisthokonta;D_2__Holozoa;D_3__Metazoa (Animalia);D_4__Eumetazoa;D_5__Bilateria;D_6__Nematoda;D_7__Chromadorea;D_8__Monhysterida;D_9__Monhysteridae environmental sample;D_10__;D_11__;D_12__;D_13__;D_14__	0.999987908719134
628926b314b20f210f8450cbdd68023e	D_0__Eukaryota;D_1__Opisthokonta;D_2__Holozoa;D_3__Metazoa (Animalia);D_4__Eumetazoa;D_5__Bilateria;D_6__Nematoda;D_7__Chromadorea;D_8__Monhysterida;D_9__Monhysteridae environmental sample;D_10__;D_11__;D_12__;D_13__;D_14__	0.9999726457412149
6f9ade386232cdcbcddaa6a9532d11d8	D_0__Eukaryota;D_1__SAR;D_2__Rhizaria;D_3__Cercozoa;D_4__Thecofilosea;D_5__Cryomonadida;D_6__Ventrifissuridae;Ambiguous_taxa;D_8__;D_9__;D_10__;D_11__;D_12__;D_13__;D_14__	0.9130742186408853
3e43854a9bff1a99584b2c55bd0891c5	D_0__Eukaryota;D_1__SAR;D_2__Alveolata;D_3__Ciliophora;D_4__Intramacronucleata;D_5__Conthreep;D_6__Prostomatea;D_7__Cryptocaryon	0.8576522737158269
9031353027845fe68617ba0ffb91f66c	D_0__Eukaryota;D_1__SAR;D_2__Alveolata;D_3__Protalveolata;D_4__Colpodellida	0.9949166299245064
ee32f352b64afac39bb8f139805b05b2	D_0__Eukaryota;D_1__SAR;D_2__Rhizaria;D_3__Cercozoa;D_4__Imbricatea;D_5__Silicofilosea;D_6__Thaumatomonadida;D_7__Thaumatomonadidae;D_8__Allas	0.9601498074798392
aacb382103ed95876c242c72e19d0cd0	D_0__Eukaryota;D_1__Centrohelida;D_2__Acanthocystidae	0.705092312403037
f805004961a86470c6e8aad6589d8f5d	D_0__Eukaryota;D_1__SAR;D_2__Rhizaria;D_3__Cercozoa;D_4__Imbricatea;D_5__Marimonadida;D_6__Pseudopirsonia;D_7__Pseudopirsonia mucosa;D_8__;D_9__;D_10__;D_11__;D_12__;D_13__;D_14__	0.8522698031765423
aa46adfc7d555df6772a11d3f844af24	D_0__Eukaryota	0.9999999999977848
921b6628894fba5d551669d9c99d69c4	D_0__Eukaryota;D_1__SAR;D_2__Alveolata;D_3__Dinoflagellata;D_4__Dinophyceae;D_5__Gymnodiniphycidae;D_6__Gymnodinium clade	0.9789569504784854
c43e222152f64fb012d2f8676ab7bb96	D_0__Eukaryota;D_1__SAR;D_2__Rhizaria;D_3__Cercozoa;D_4__Imbricatea;D_5__Silicofilosea;D_6__Thaumatomonadida;D_7__Thaumatomonadidae;D_8__uncultured;Ambiguous_taxa;D_10__;D_11__;D_12__;D_13__;D_14__	0.9999050553478119
d68a3390e7f6fb6cbac267b74c73ba68	D_0__Eukaryota;D_1__Incertae Sedis;D_2__Apusomonadidae;D_3__Amastigomonas;D_4__uncultured Apusomonadidae;D_5__;D_6__;D_7__;D_8__;D_9__;D_10__;D_11__;D_12__;D_13__;D_14__	0.9718622564262891
0490cfc07a916a5d16cdef6d0d819b68	D_0__Eukaryota;D_1__SAR;D_2__Rhizaria;D_3__Cercozoa;D_4__Vampyrellidae;D_5__uncultured	0.8054691823005243
1e6522c0e08ea6ac7f7e49c7144e7426	D_0__Eukaryota;D_1__SAR;D_2__Rhizaria;D_3__Cercozoa;D_4__Novel Clade Gran-1;D_5__Uncultured Cercozoa;D_6__;D_7__;D_8__;D_9__;D_10__;D_11__;D_12__;D_13__;D_14__	0.9978675757619356
6b1d7e33409c9ae90a62c85511123f15	D_0__Eukaryota;D_1__Amoebozoa;D_2__Schizoplasmodiida	0.9346217307077324
6e76e171033dc321fb59a40028e7d86d	D_0__Eukaryota;D_1__SAR;D_2__Rhizaria;D_3__Cercozoa;D_4__Granofilosea;D_5__Massisteria	0.8116388840231106
f2edac7d2e3bd9a777114b947fb62dfc	D_0__Eukaryota;D_1__SAR;D_2__Alveolata;D_3__Ciliophora;D_4__Intramacronucleata;D_5__Litostomatea;D_6__Haptoria	0.9893379765674998
e2bc54050269e2653264e2f8732266cf	D_0__Eukaryota;D_1__SAR;D_2__Rhizaria;D_3__Cercozoa;D_4__Cyranomonas;D_5__uncultured eukaryote;D_6__;D_7__;D_8__;D_9__;D_10__;D_11__;D_12__;D_13__;D_14__	0.9998087028918643
b87618585d068b3ce72ca93c5a9a08d0	D_0__Eukaryota;D_1__Opisthokonta	0.9324020590580107
ee150d1ec9b212e645198d0a70ed8207	D_0__Eukaryota;D_1__Opisthokonta	0.8213173141044605
8a1d225dbf65d0db7a15f8bf841bba9c	D_0__Eukaryota;D_1__Incertae Sedis;D_2__Apusomonadidae;D_3__uncultured Apusomonadidae;D_4__;D_5__;D_6__;D_7__;D_8__;D_9__;D_10__;D_11__;D_12__;D_13__;D_14__	0.8370081001483127
320deb7c190efdaad6e5ab9895ec3129	D_0__Eukaryota;D_1__SAR;D_2__Rhizaria;D_3__Cercozoa	0.9998515470972581
00544211d0d691d8d1a9c90a0a58f541	D_0__Eukaryota;D_1__Opisthokonta;D_2__Holozoa;D_3__Metazoa (Animalia);D_4__Eumetazoa;D_5__Bilateria;D_6__Platyhelminthes;D_7__Rhabditophora;D_8__Rhabdocoela;D_9__Neodalyellida;D_10__Promesostoma sp. WW-2004;D_11__;D_12__;D_13__;D_14__	0.7330161419477418
c7977b11b31a9494e35e30c855d73c39	D_0__Eukaryota;D_1__SAR;D_2__Alveolata;D_3__Ciliophora;D_4__Intramacronucleata;D_5__Conthreep;D_6__Oligohymenophorea;D_7__uncultured;D_8__uncultured eukaryote;D_9__;D_10__;D_11__;D_12__;D_13__;D_14__	0.9974986843020779
e9f7b2540da96b0c7f1ae71e315822cb	D_0__Eukaryota;D_1__Opisthokonta;D_2__Nucletmycea;D_3__Fungi;D_4__Chytridiomycota;D_5__Incertae Sedis;D_6__Chytridiomycetes;D_7__Lobulomycetales;D_8__Lobulomycetaceae;D_9__uncultured;D_10__uncultured Chytridiomycota;D_11__;D_12__;D_13__;D_14__	0.8651364454155027
f5c1d38af7c45fb0d2adb1c0f5a215ff	D_0__Eukaryota	0.9999999990358849
bca260e7120cc32c8840e0f507c65692	D_0__Eukaryota;D_1__SAR;D_2__Alveolata;D_3__Dinoflagellata;D_4__Dinophyceae;D_5__Gymnodiniphycidae;D_6__Gymnodinium clade;D_7__Nusuttodinium	0.7087481774652677
402d08b71a300d10b0ff7e65815ee794	D_0__Eukaryota;D_1__Opisthokonta;D_2__Holozoa;D_3__Metazoa (Animalia);D_4__Eumetazoa;D_5__Bilateria;D_6__Annelida;D_7__Polychaeta;D_8__Scolecida;D_9__Spionida;D_10__Boccardiella hamata;D_11__;D_12__;D_13__;D_14__	0.9856467065645832
8763fd76f501e40ec932bb9ddb139ada	D_0__Eukaryota;D_1__SAR;D_2__Alveolata;D_3__Ciliophora;D_4__Intramacronucleata;D_5__Conthreep;D_6__Oligohymenophorea;D_7__Apostomatia;D_8__Hyalophysa;D_9__Hyalophysa lwoffi;D_10__;D_11__;D_12__;D_13__;D_14__	0.7937498485527672
0b139ac763708cab0cc50f00f9a2b55b	D_0__Eukaryota	0.9999999998405674
6d689b2aea6ead4aa30a2884a8cc184b	D_0__Eukaryota;D_1__SAR;D_2__Rhizaria;D_3__Cercozoa;D_4__Novel Clade 2;D_5__Uncultured Cercozoa;D_6__;D_7__;D_8__;D_9__;D_10__;D_11__;D_12__;D_13__;D_14__	0.7060117058499465
e7976fb1d2b737785a157ec85854a8c5	D_0__Eukaryota;D_1__Opisthokonta;D_2__Nucletmycea;D_3__Fungi;D_4__Cryptomycota;D_5__Incertae Sedis;D_6__Incertae Sedis;D_7__Incertae Sedis;D_8__Incertae Sedis;D_9__Paramicrosporidium	0.9999999491865557
bab558241743ccc8955d570e9fbe22ab	D_0__Eukaryota;D_1__Opisthokonta	0.9041815300263376
803f29e1f6dc6880dca68c6c9b6fbe54	D_0__Eukaryota;D_1__SAR;D_2__Alveolata;D_3__Apicomplexa;D_4__Conoidasida;D_5__Coccidia;D_6__Eimeriorina;D_7__Rhytidocystis;D_8__unidentified protist 56059;D_9__;D_10__;D_11__;D_12__;D_13__;D_14__	1.0
c8a4aa11c3835fe99f4015e0120630c2	D_0__Eukaryota;D_1__SAR;D_2__Alveolata;D_3__Ciliophora;D_4__Intramacronucleata;D_5__Armophorea;D_6__Cariaco Basin group 1;D_7__uncultured ciliate;D_8__;D_9__;D_10__;D_11__;D_12__;D_13__;D_14__	0.9877705245579506
c2a2efb23bc92a2b1f3b7d4537c4e851	D_0__Eukaryota;D_1__SAR;D_2__Alveolata;D_3__Ciliophora;D_4__Intramacronucleata;D_5__Conthreep;D_6__Oligohymenophorea;D_7__Peritrichia;D_8__Vaginicola;D_9__Vaginicola sp. 9488;D_10__;D_11__;D_12__;D_13__;D_14__	0.9999984543385104
a0fff804ba72b5fa82304d64865b14c6	D_0__Eukaryota;D_1__Opisthokonta;D_2__Holozoa;D_3__Metazoa (Animalia);D_4__Eumetazoa;D_5__Bilateria;D_6__Nematoda;D_7__Chromadorea;D_8__Monhysterida;D_9__Monhysteridae environmental sample;D_10__;D_11__;D_12__;D_13__;D_14__	0.9999889836234676
946a56096fa03499ab1f90c5b970b416	D_0__Eukaryota;D_1__Opisthokonta;D_2__Holozoa;D_3__Metazoa (Animalia);D_4__Eumetazoa;D_5__Bilateria;D_6__Nematoda;D_7__Chromadorea;D_8__Monhysterida;D_9__Monhysteridae environmental sample;D_10__;D_11__;D_12__;D_13__;D_14__	0.9999946116294831
c79658caca8314cfe7e836f2a47765b4	D_0__Eukaryota;D_1__Opisthokonta;D_2__Holozoa;D_3__Metazoa (Animalia);D_4__Eumetazoa;D_5__Bilateria;D_6__Nematoda;D_7__Chromadorea;D_8__Monhysterida;D_9__Monhysteridae environmental sample;D_10__;D_11__;D_12__;D_13__;D_14__	0.9999960094899092
301c7a8f1a018c00c1255fae6d278a30	D_0__Eukaryota;D_1__SAR;D_2__Alveolata	0.9699340578590875
68b8fe7f7110e7846321ca77fe6b5809	D_0__Eukaryota;D_1__Opisthokonta;D_2__Holozoa;D_3__Metazoa (Animalia);D_4__Eumetazoa;D_5__Bilateria;D_6__Nematoda;D_7__Chromadorea;D_8__Monhysterida;D_9__Monhysteridae environmental sample;D_10__;D_11__;D_12__;D_13__;D_14__	0.9999966423060112
6e6440edd93ee36924eb71c5791e35a8	D_0__Eukaryota;D_1__SAR;D_2__Alveolata;D_3__Ciliophora;D_4__Intramacronucleata;D_5__Spirotrichea;D_6__Oligotrichia;D_7__Strombidium;D_8__Strombidium cuneiforme;D_9__;D_10__;D_11__;D_12__;D_13__;D_14__	0.9967465423789462
687db7488c1da0a79252ba8153a45bf3	D_0__Eukaryota;D_1__SAR;D_2__Alveolata;D_3__Apicomplexa;D_4__Conoidasida;D_5__Coccidia;D_6__Eimeriorina;D_7__uncultured;D_8__uncultured eukaryote;D_9__;D_10__;D_11__;D_12__;D_13__;D_14__	0.9995602621453007
f273a865a18f348c87b6b2585d730ee1	D_0__Eukaryota;D_1__Opisthokonta;D_2__Holozoa;D_3__Metazoa (Animalia);D_4__Eumetazoa;D_5__Bilateria;D_6__Nematoda;D_7__Chromadorea;D_8__Monhysterida;D_9__Monhysteridae environmental sample;D_10__;D_11__;D_12__;D_13__;D_14__	0.999622850154088
2a39cea1f4d257e4b8a9b33ffe4982da	D_0__Eukaryota;D_1__SAR;D_2__Rhizaria;D_3__Cercozoa;D_4__Novel Clade 2;D_5__Uncultured Cercozoa;D_6__;D_7__;D_8__;D_9__;D_10__;D_11__;D_12__;D_13__;D_14__	0.8044351893346862
2a83f06ae276f05a9daac26d19531598	D_0__Eukaryota;D_1__Opisthokonta;D_2__Holozoa;D_3__Choanoflagellida;D_4__Acanthoecida;D_5__Stephanoecidae;D_6__Didymoeca;D_7__Didymoeca elongata;D_8__;D_9__;D_10__;D_11__;D_12__;D_13__;D_14__	0.929521131420686
418f27b3057c01f1d0baf708e6bbe838	D_0__Eukaryota;D_1__Incertae Sedis;D_2__Mantamonas;D_3__Mantamonas plastica;D_4__;D_5__;D_6__;D_7__;D_8__;D_9__;D_10__;D_11__;D_12__;D_13__;D_14__	0.9999992576693641
defc71d52a2078bce3cbac548f570584	D_0__Eukaryota;D_1__Amoebozoa;D_2__Discosea;D_3__metagenome;D_4__;D_5__;D_6__;D_7__;D_8__;D_9__;D_10__;D_11__;D_12__;D_13__;D_14__	0.999999999629722
6883081de88a6dd37237ebade8ee4752	D_0__Eukaryota;D_1__SAR;D_2__Rhizaria;D_3__Cercozoa;D_4__Thecofilosea;D_5__Cryomonadida;D_6__Protaspidae;D_7__Protaspis	0.8838091033598957
550b718abfb3f0dab26fbf1875719c87	D_0__Eukaryota;D_1__SAR;D_2__Rhizaria;D_3__Cercozoa;D_4__Imbricatea;D_5__Marimonadida;D_6__Pseudopirsonia;D_7__uncultured Rhizaria;D_8__;D_9__;D_10__;D_11__;D_12__;D_13__;D_14__	0.9020422758088975
f022df5880b7f74418872ece41d10d52	D_0__Eukaryota;D_1__SAR;D_2__Alveolata;D_3__Apicomplexa	0.8746641903254402
981aace006fc24eef4be7b9cd27f15c7	D_0__Eukaryota;D_1__SAR;D_2__Rhizaria;D_3__Cercozoa;D_4__Metromonadea;D_5__Micrometopion;D_6__Micrometopion nutans;D_7__;D_8__;D_9__;D_10__;D_11__;D_12__;D_13__;D_14__	0.9978536880140318
695bb9bfc87dec2f769d9d316e0ef696	D_0__Eukaryota;D_1__SAR;D_2__Rhizaria;D_3__Cercozoa	0.9997516688776363
27b24351bc257ee93f94400e6dba0f34	D_0__Eukaryota;D_1__SAR;D_2__Rhizaria;D_3__Cercozoa;D_4__Imbricatea;D_5__Silicofilosea;D_6__Thaumatomonadida;D_7__Thaumatomonadidae;D_8__Allas	0.958141595038922
9b3d8948f1cc314343bf825a37c47948	D_0__Eukaryota;D_1__Opisthokonta;D_2__Nucletmycea;D_3__Nucleariidae and Fonticula group;D_4__Nucleariidae;D_5__Nuclearia;D_6__uncultured Chytridiomycota;D_7__;D_8__;D_9__;D_10__;D_11__;D_12__;D_13__;D_14__	0.9999999931698369
5e6e300f368fdc50016ecc098a274d51	D_0__Eukaryota;D_1__SAR;D_2__Alveolata;D_3__Ciliophora;D_4__Intramacronucleata;D_5__Litostomatea;D_6__Haptoria	0.9929121625112366
f00f78a0af29d67b5b9a8ef765946989	D_0__Eukaryota;D_1__SAR;D_2__Rhizaria;D_3__Cercozoa;D_4__Vampyrellidae;D_5__uncultured;D_6__Thalassomyxa sp. MVa1x;D_7__;D_8__;D_9__;D_10__;D_11__;D_12__;D_13__;D_14__	0.9993734632853594
57a143375b3f22c903ef7f3c69136c30	D_0__Eukaryota;D_1__SAR;D_2__Rhizaria;D_3__Cercozoa;D_4__Vampyrellidae;D_5__uncultured;D_6__Thalassomyxa sp. MVa1x;D_7__;D_8__;D_9__;D_10__;D_11__;D_12__;D_13__;D_14__	0.9992497602036057
70c70858da4f5c91fc9d29d643da3bd5	D_0__Eukaryota;D_1__SAR;D_2__Alveolata;D_3__Dinoflagellata;D_4__Dinophyceae	0.8088885785365898
d50db8668f5ffeeffda1d8af2f822305	D_0__Eukaryota;D_1__SAR;D_2__Rhizaria;D_3__Cercozoa;D_4__Imbricatea;D_5__Silicofilosea;D_6__Euglyphida;D_7__Paulinellidae;D_8__Paulinella;D_9__uncultured eukaryote;D_10__;D_11__;D_12__;D_13__;D_14__	0.8676748121460146
c624983b2a9cfea940f2f3578904dd4a	D_0__Eukaryota;D_1__Amoebozoa;D_2__uncultured;D_3__marine metagenome;D_4__;D_5__;D_6__;D_7__;D_8__;D_9__;D_10__;D_11__;D_12__;D_13__;D_14__	0.9999999988316972
e1d6f293d12f2daf0aaf495b077975c8	D_0__Eukaryota;D_1__Centrohelida;D_2__Acanthocystidae	0.7445097491495505
93af5c6d77b9a006c2b7ded5eeb43154	D_0__Eukaryota;D_1__SAR;D_2__Alveolata;D_3__Ciliophora;D_4__Intramacronucleata;D_5__Litostomatea;D_6__Haptoria;D_7__Epiphyllum;D_8__uncultured eukaryote;D_9__;D_10__;D_11__;D_12__;D_13__;D_14__	0.8171608231785754
41d0e6a8ee564c8210a853b892192fd7	D_0__Eukaryota;D_1__Opisthokonta;D_2__Holozoa;D_3__Choanoflagellida;D_4__Acanthoecida	0.7845428340628763
c10a7338b81197f48a40ead74fe21d95	D_0__Eukaryota;D_1__SAR;D_2__Rhizaria;D_3__Cercozoa;D_4__Phytomyxea;D_5__Novel Clade 9;D_6__Uncultured Cercozoa;D_7__;D_8__;D_9__;D_10__;D_11__;D_12__;D_13__;D_14__	0.9994725351204666
7aec45894f85aea80cb2710806294eb4	D_0__Eukaryota;D_1__SAR;D_2__Rhizaria;D_3__Cercozoa;D_4__Novel Clade Gran-3;D_5__Uncultured Cercozoa;D_6__;D_7__;D_8__;D_9__;D_10__;D_11__;D_12__;D_13__;D_14__	0.999821542300727
d44f2ae5ccba2471230e6404b792d356	D_0__Eukaryota;D_1__SAR;D_2__Rhizaria;D_3__Cercozoa;D_4__Thecofilosea;D_5__Cryomonadida;D_6__Ventrifissuridae	0.8763684050926079
82acb3be13fc7e949bd4b16a7f827dbc	D_0__Eukaryota;D_1__SAR;D_2__Alveolata;D_3__Dinoflagellata;D_4__Dinophyceae;D_5__Peridiniphycidae;D_6__Peridiniales;D_7__Durinskia	0.9780357694258424
92fd2adc028cfc67b3a4ed0f7d271446	D_0__Eukaryota;D_1__SAR;D_2__Rhizaria;D_3__Cercozoa;D_4__Thecofilosea;D_5__Cryomonadida;D_6__Protaspidae;D_7__Protaspis;Ambiguous_taxa;D_9__;D_10__;D_11__;D_12__;D_13__;D_14__	0.8095604056539986
c779749909e5e398f8a8aa38f9919b19	D_0__Eukaryota;D_1__Cryptophyceae;D_2__Kathablepharidae;D_3__Katablepharis;Ambiguous_taxa;D_5__;D_6__;D_7__;D_8__;D_9__;D_10__;D_11__;D_12__;D_13__;D_14__	0.7709195459551063
b961ae711a250f86e432fb0a319ff342	D_0__Eukaryota;D_1__Opisthokonta	0.9173196656984995
8e092402b10feddb04d38cde6d9fca5d	D_0__Eukaryota;D_1__SAR;D_2__Rhizaria;D_3__Cercozoa;D_4__Novel Clade Gran-3;D_5__Uncultured Cercozoa;D_6__;D_7__;D_8__;D_9__;D_10__;D_11__;D_12__;D_13__;D_14__	0.9122869932104312
8f58926dbf3c1780b84555cea77aa2a2	D_0__Eukaryota;D_1__SAR;D_2__Alveolata;D_3__Ciliophora;D_4__Intramacronucleata;D_5__Conthreep;D_6__Oligohymenophorea;D_7__Scuticociliatia	0.9988179904040635
d3631e088ce9e4fe7c36276f67c03a2b	D_0__Eukaryota;D_1__SAR;D_2__Alveolata;D_3__Ciliophora;D_4__Postciliodesmatophora;D_5__Karyorelictea;D_6__Kentrophoros;D_7__uncultured eukaryote;D_8__;D_9__;D_10__;D_11__;D_12__;D_13__;D_14__	0.921689588716449
d4f92bc98a08eaf36b9b419c8b263702	D_0__Eukaryota;D_1__SAR;D_2__Alveolata;D_3__Ciliophora;D_4__Intramacronucleata;D_5__Conthreep;D_6__Plagiopylea;D_7__Odontostomatida;D_8__Epalxella;D_9__Epalxella antiquorum;D_10__;D_11__;D_12__;D_13__;D_14__	0.9845446177834327
8f56d51942c1ed1951470e02cc9eb092	D_0__Eukaryota;D_1__SAR;D_2__Rhizaria;D_3__Cercozoa	0.9993162094062559
b708db82c630ed184b6a93e3c35db98a	D_0__Eukaryota;D_1__SAR;D_2__Rhizaria;D_3__Cercozoa	0.9999377224230477
39597020df543d9bc1f3676e9cb9b2ea	D_0__Eukaryota;D_1__Opisthokonta	0.9961252722835426
f9d89dad91170b24e44930b0b84be27f	D_0__Eukaryota;D_1__SAR;D_2__Alveolata;D_3__Ciliophora;D_4__Intramacronucleata;D_5__Spirotrichea;D_6__Hypotrichia	0.9999014996039411
451c5466f02c7a0ebe88eb4261e2593a	D_0__Eukaryota;D_1__Opisthokonta;D_2__Holozoa;D_3__Metazoa (Animalia);D_4__Eumetazoa;D_5__Bilateria;D_6__Nematoda;D_7__Chromadorea;D_8__Monhysterida;D_9__Monhysteridae environmental sample;D_10__;D_11__;D_12__;D_13__;D_14__	0.9999952015420509
47099e6c14a79814716c1718f09ca81a	D_0__Eukaryota;D_1__Opisthokonta	0.7297085633375032
17564e9ba44358ef259b40a40a3f0a5f	D_0__Eukaryota;D_1__SAR;D_2__Alveolata;D_3__Ciliophora;D_4__Intramacronucleata;D_5__Conthreep;D_6__Oligohymenophorea;D_7__uncultured;D_8__uncultured eukaryote;D_9__;D_10__;D_11__;D_12__;D_13__;D_14__	0.8728912399133287
da298a066b11d83aaca76e30478e8e28	D_0__Eukaryota;D_1__SAR;D_2__Alveolata	0.9906570861872928
5c5ec70aeb165569df9871eb9aa26e10	D_0__Eukaryota;D_1__SAR;D_2__Rhizaria;D_3__Retaria	0.8660626319730147
c90496a1c9583589a57e557be91e0039	D_0__Eukaryota;D_1__SAR;D_2__Rhizaria;D_3__Cercozoa	0.9999954904071401
53b80407bc16eabb66ed361462866cbd	D_0__Eukaryota	0.9999999997690334
4a1a8bb0896a4ef9b9c6b06540497bee	D_0__Eukaryota;D_1__Cryptophyceae;D_2__Goniomonas	0.9979648561786223
a7f545408285f93119e2a2e596e060b4	D_0__Eukaryota;D_1__Opisthokonta	0.9947207397141137
77bb55a7f904a1d8a2a691a84ab0110d	D_0__Eukaryota;D_1__SAR;D_2__Rhizaria;D_3__Cercozoa;D_4__Imbricatea;D_5__Silicofilosea;D_6__Thaumatomonadida;D_7__Thaumatomonadidae	0.8259332703272853
ab883d6b4a8db4648cc24e33ee7b511d	D_0__Eukaryota;D_1__SAR;D_2__Rhizaria;D_3__Cercozoa;D_4__uncultured;D_5__uncultured eukaryote;D_6__;D_7__;D_8__;D_9__;D_10__;D_11__;D_12__;D_13__;D_14__	0.9461942872086752
1fe4bdffe7bf3716df1c3595f3d0ab62	D_0__Eukaryota;D_1__Cryptophyceae;D_2__Kathablepharidae;D_3__Hatena;D_4__Hatena arenicola;D_5__;D_6__;D_7__;D_8__;D_9__;D_10__;D_11__;D_12__;D_13__;D_14__	0.9139962051216238
0faf7dfe9b8c001a30b94ece448753ce	D_0__Eukaryota	0.9999999999861288
5c5239030fccd69ea424479299c43868	D_0__Eukaryota;D_1__SAR;D_2__Rhizaria;D_3__Cercozoa;D_4__Imbricatea;D_5__Marimonadida;D_6__Pseudopirsonia;D_7__Uncultured Cercozoa;D_8__;D_9__;D_10__;D_11__;D_12__;D_13__;D_14__	0.9985704471905037
278913a4fd08fc132b519ffd58c42b3f	D_0__Eukaryota;D_1__SAR;D_2__Alveolata;D_3__Dinoflagellata;D_4__Dinophyceae;D_5__Gymnodiniphycidae;D_6__Gymnodinium clade	0.774776843914868
e5be8f9558e1b3b9dc0ebf20bdccb328	D_0__Eukaryota;D_1__SAR;D_2__Rhizaria;D_3__Cercozoa;D_4__Imbricatea;D_5__Silicofilosea;D_6__Thaumatomonadida;D_7__Thaumatomonadidae;D_8__Thaumatomastix	0.8621095313336385
cbadc02676497ce9fc96e038d83363ca	D_0__Eukaryota;D_1__Opisthokonta;D_2__Holozoa;D_3__Metazoa (Animalia);D_4__Eumetazoa;D_5__Bilateria;D_6__Arthropoda;D_7__Crustacea;D_8__Maxillopoda;D_9__Copepoda;D_10__Harpacticoida;D_11__Tisbe cf. tenera CCUMP 44;D_12__;D_13__;D_14__	0.773284278344234
df0bbdb25c995046df4a54c1d854280c	D_0__Eukaryota;D_1__Opisthokonta;D_2__Holozoa;D_3__Metazoa (Animalia);D_4__Eumetazoa;D_5__Bilateria;D_6__Nematoda;D_7__Chromadorea;D_8__Monhysterida	0.8575871567879838
58d1499cee134406968a17f3f6786aae	D_0__Eukaryota;D_1__Archaeplastida;D_2__Chloroplastida;D_3__Charophyta;D_4__Phragmoplastophyta;D_5__Streptophyta;D_6__Embryophyta;D_7__Tracheophyta;D_8__Spermatophyta;D_9__Magnoliophyta;D_10__Liliopsida;D_11__Incertae Sedis;Ambiguous_taxa;Ambiguous_taxa;D_14__	0.990371396819782
d9caa9028fa9fe2c5f9cf1b06c256d4b	D_0__Eukaryota;D_1__Opisthokonta;D_2__Holozoa;D_3__Metazoa (Animalia);D_4__Eumetazoa;D_5__Bilateria;D_6__Nematoda;D_7__Chromadorea;D_8__Monhysterida;D_9__Monhysteridae environmental sample;D_10__;D_11__;D_12__;D_13__;D_14__	0.99999548928494
082566302c8bfa1761a58cb7c035f8de	D_0__Eukaryota;D_1__Opisthokonta;D_2__Holozoa;D_3__Metazoa (Animalia);D_4__Eumetazoa;D_5__Bilateria;D_6__Arthropoda;D_7__Crustacea;D_8__Ostracoda;D_9__Podocopa;D_10__Podocopida	0.9998136736019683
fe03653f0c33d63a3e3a7cc00c992ac0	D_0__Eukaryota;D_1__Opisthokonta;D_2__Holozoa;D_3__Metazoa (Animalia);D_4__Eumetazoa;D_5__Bilateria;D_6__Arthropoda;D_7__Crustacea;D_8__Maxillopoda;D_9__Copepoda;D_10__Harpacticoida	0.9544091076398125
7ff09c8b285caa4292a52e1a2e54c681	D_0__Eukaryota;D_1__Opisthokonta;D_2__Holozoa;D_3__Metazoa (Animalia);D_4__Eumetazoa;D_5__Bilateria;D_6__Nematoda;D_7__Chromadorea;D_8__Monhysterida;D_9__Monhysteridae environmental sample;D_10__;D_11__;D_12__;D_13__;D_14__	0.9979313474634273
d74052e7b417d04828056af16e39230f	D_0__Eukaryota;D_1__Opisthokonta;D_2__Holozoa;D_3__Metazoa (Animalia);D_4__Eumetazoa;D_5__Bilateria;D_6__Nematoda;D_7__Chromadorea;D_8__Monhysterida;D_9__Monhysteridae environmental sample;D_10__;D_11__;D_12__;D_13__;D_14__	0.999994773003057
eb291463ff8604ab3c896d7ddf820670	D_0__Eukaryota;D_1__Amoebozoa;D_2__Discosea;D_3__metagenome;D_4__;D_5__;D_6__;D_7__;D_8__;D_9__;D_10__;D_11__;D_12__;D_13__;D_14__	0.9999625515420311
f1c8b1e52ee20cec7b14da2d3c9dd825	D_0__Eukaryota;D_1__SAR;D_2__Alveolata;D_3__Dinoflagellata;D_4__Dinophyceae;D_5__Gymnodiniphycidae;D_6__Suessiaceae;D_7__Symbiodinium	0.7172280817289991
d857980609b5c0ec7dd26b8f2d67e44f	D_0__Eukaryota;D_1__SAR;D_2__Rhizaria;D_3__Cercozoa;D_4__Novel Clade Gran-3	0.999997104651832
d483bf990f32e2f7c956a348de4c42db	D_0__Eukaryota;D_1__SAR;D_2__Rhizaria;D_3__Cercozoa;D_4__Imbricatea;D_5__Silicofilosea;D_6__Euglyphida;D_7__Paulinellidae;D_8__Paulinella;D_9__uncultured eukaryote;D_10__;D_11__;D_12__;D_13__;D_14__	0.9379160483852359
5567dacdc41491e1351aef9f0727bf3d	D_0__Eukaryota;D_1__SAR;D_2__Rhizaria;D_3__Cercozoa;D_4__Vampyrellidae;D_5__uncultured;D_6__Vampyrellida sp. V2ld4;D_7__;D_8__;D_9__;D_10__;D_11__;D_12__;D_13__;D_14__	0.7442263505177696
53499eda1e8f18e3b265074e53189eaf	D_0__Eukaryota;D_1__Opisthokonta;D_2__Nucletmycea;D_3__Fungi	0.940403949873238
5b02e7d78611e5f40f26210a3b96d086	D_0__Eukaryota;D_1__SAR;D_2__Rhizaria;D_3__Cercozoa;D_4__Imbricatea;D_5__Silicofilosea;D_6__Thaumatomonadida;D_7__Thaumatomonadidae;D_8__Thaumatomastix	0.9058857112193077
22116d57ec35e6e6df218d1d953625d4	D_0__Eukaryota;D_1__SAR;D_2__Rhizaria;D_3__Cercozoa	0.9999958536098146
a557f358724fd09df97a07a0e54d159b	D_0__Eukaryota;D_1__SAR;D_2__Rhizaria;D_3__Cercozoa;D_4__Metromonadea;D_5__Micrometopion;D_6__Micrometopion nutans;D_7__;D_8__;D_9__;D_10__;D_11__;D_12__;D_13__;D_14__	0.9981262318636533
9281a55525a2d2f57f1555b17bce610a	D_0__Eukaryota;D_1__SAR;D_2__Rhizaria;D_3__Cercozoa	0.9998793059259679
8b3036060eec6fa1d22e4ae7a34aeb1f	D_0__Eukaryota	0.9999999998389334
7c60e72a8227928ee9af068b0abdbc0b	D_0__Eukaryota;D_1__Opisthokonta;D_2__Nucletmycea;D_3__Nucleariidae and Fonticula group;D_4__Nucleariidae;D_5__Nuclearia;D_6__uncultured Chytridiomycota;D_7__;D_8__;D_9__;D_10__;D_11__;D_12__;D_13__;D_14__	0.9930358633086186
903ce05fca29245c90a8c73929d6cf6d	D_0__Eukaryota;D_1__SAR;D_2__Rhizaria;D_3__Cercozoa	0.9983638512978412
887e02a321c443d7cc960c9853bb8a75	D_0__Eukaryota;D_1__SAR;D_2__Alveolata;D_3__Ciliophora;D_4__Intramacronucleata;D_5__Conthreep;D_6__Oligohymenophorea	0.7387734929147469
c2065b8fa83d23742718a8cde48ebcfe	D_0__Eukaryota;D_1__Opisthokonta;D_2__Holozoa;D_3__Choanoflagellida;D_4__Craspedida	0.8708077116792914
c6964675397846cc06c24b2b44d9488d	D_0__Eukaryota;D_1__Centrohelida;D_2__H15-6	0.7172063884095827
ecb5352a712efb6d5fe7381b72deb811	D_0__Eukaryota	0.9999999998932159
69523f7f513281209b427dadab45a5a6	D_0__Eukaryota;D_1__Opisthokonta;D_2__Holozoa;D_3__Metazoa (Animalia);D_4__Eumetazoa;D_5__Bilateria;D_6__Arthropoda;D_7__Crustacea;D_8__Ostracoda;D_9__Podocopa;D_10__Podocopida	0.9999924826831972
924d3b69957c7046343c08e819bd3d46	D_0__Eukaryota;D_1__Opisthokonta	0.8908295512939456
335f1498abb2c73881f4b668e7682e6c	D_0__Eukaryota;D_1__Opisthokonta	0.9481121212521844
d30c78bbe52b9e583c8714c764a5ecc3	D_0__Eukaryota;D_1__Opisthokonta	0.86830865295042
74ae858f17c4156c266ec162589506da	D_0__Eukaryota	0.9999999999627212
39a683fe3154fa54792b85c56521a2dd	D_0__Eukaryota;D_1__Amoebozoa;D_2__Discosea;D_3__metagenome;D_4__;D_5__;D_6__;D_7__;D_8__;D_9__;D_10__;D_11__;D_12__;D_13__;D_14__	0.9983721760562123
04eed10ed7598e2ea42a892170fd0496	D_0__Eukaryota;D_1__SAR;D_2__Rhizaria;D_3__Cercozoa	0.9999864989816324
8bb88eb579b6cf29b5cb063117431f1c	D_0__Eukaryota;D_1__SAR;D_2__Rhizaria;D_3__Cercozoa	0.9983568822657625
aaaa77024847c86fce46c377e99228aa	D_0__Eukaryota;D_1__Centrohelida;D_2__Acanthocystidae;D_3__Choanocystis;D_4__uncultured eukaryote;D_5__;D_6__;D_7__;D_8__;D_9__;D_10__;D_11__;D_12__;D_13__;D_14__	0.9999999579064545
3473ed4dbded341ca04f68e802c6c8a0	D_0__Eukaryota;D_1__Archaeplastida;D_2__Chloroplastida;D_3__Chlorophyta;D_4__Chlorodendrophyceae;D_5__Chlorodendrales;D_6__Tetraselmis;D_7__Tetraselmis subcordiformis;D_8__;D_9__;D_10__;D_11__;D_12__;D_13__;D_14__	0.9999403921354212
402cab21a91443cc150a73f8cbe167ef	D_0__Eukaryota;D_1__SAR;D_2__Alveolata;D_3__Protalveolata;D_4__Chromerida;D_5__Chromera;D_6__uncultured freshwater eukaryote;D_7__;D_8__;D_9__;D_10__;D_11__;D_12__;D_13__;D_14__	0.9060717962936078
a219b7b62cff4e9dbd5de4703de0b0f4	D_0__Eukaryota;D_1__Opisthokonta;D_2__Nucletmycea	0.7689826207407896
0d211b21782c0d4445d22e95b8c31376	D_0__Eukaryota;D_1__SAR;D_2__Rhizaria;D_3__Cercozoa;D_4__Thecofilosea	0.8627876050783606
0ae068e07f43d0d472b3d01488ab963a	D_0__Eukaryota;D_1__SAR;D_2__Alveolata;D_3__Ciliophora;D_4__Intramacronucleata;D_5__Conthreep;D_6__Prostomatea;D_7__Cryptocaryon;D_8__uncultured eukaryote;D_9__;D_10__;D_11__;D_12__;D_13__;D_14__	0.7071482312439851
eef0be0d2638243fe0901e329e5af7cb	D_0__Eukaryota;D_1__SAR;D_2__Rhizaria;D_3__Cercozoa;D_4__Vampyrellidae;D_5__uncultured;D_6__Vampyrellida sp. V2ld4;D_7__;D_8__;D_9__;D_10__;D_11__;D_12__;D_13__;D_14__	0.7732602348948491
7ed7cd78899762f0bbc0ce628297c58e	D_0__Eukaryota;D_1__Opisthokonta;D_2__Holozoa;D_3__Metazoa (Animalia);D_4__Eumetazoa;D_5__Bilateria;D_6__Nematoda;D_7__Chromadorea;D_8__Araeolaimida	0.9999999148330718
8229c2b279fc5750d763e969ed1ef9b1	D_0__Eukaryota;D_1__SAR;D_2__Alveolata;D_3__Dinoflagellata;D_4__Dinophyceae	0.813342962461563
a58b880cc7e9543fb5c7f9c608c0188c	D_0__Eukaryota;D_1__SAR;D_2__Alveolata;D_3__Ciliophora;D_4__Intramacronucleata;D_5__Conthreep;D_6__Oligohymenophorea;D_7__Scuticociliatia	0.9988643691407835
016119f0fbdf779ca718341f66c3faf7	D_0__Eukaryota;D_1__SAR;D_2__Rhizaria;D_3__Cercozoa	0.9999999007864264
276e244490df56f6e9b32e6415002381	D_0__Eukaryota;D_1__SAR;D_2__Rhizaria;D_3__Cercozoa;D_4__Cyranomonas;D_5__uncultured eukaryote;D_6__;D_7__;D_8__;D_9__;D_10__;D_11__;D_12__;D_13__;D_14__	0.995307626585611
b3195144d111625e5348ae892cc37f3b	D_0__Eukaryota;D_1__SAR;D_2__Rhizaria;D_3__Cercozoa	0.9999865661901735
5f6ef7e8e5b0d7e9a02dbd480a803513	D_0__Eukaryota;D_1__SAR;D_2__Alveolata;D_3__Ciliophora;D_4__Intramacronucleata;D_5__Conthreep;D_6__Oligohymenophorea;D_7__Scuticociliatia;D_8__Cristigera;D_9__uncultured marine eukaryote;D_10__;D_11__;D_12__;D_13__;D_14__	0.9999803703932382
6d5e7dbebfaa0e1ed5d8981c3d5eb863	D_0__Eukaryota;D_1__Excavata;D_2__Discoba;D_3__Jakobida;D_4__RM1-SGM49;D_5__uncultured eukaryote;D_6__;D_7__;D_8__;D_9__;D_10__;D_11__;D_12__;D_13__;D_14__	0.9716094409165951
314a5725600d697e3b8d42bd30a2b327	D_0__Eukaryota;D_1__SAR;D_2__Alveolata;D_3__Ciliophora;D_4__Intramacronucleata;D_5__Conthreep;D_6__Oligohymenophorea;D_7__Peritrichia	0.9714687935232749
23b0b0f6c3aa03790ae006a7147c2db4	D_0__Eukaryota;D_1__SAR;D_2__Rhizaria;D_3__Cercozoa;D_4__Novel Clade Gran-1;D_5__Uncultured Cercozoa;D_6__;D_7__;D_8__;D_9__;D_10__;D_11__;D_12__;D_13__;D_14__	0.9999999979090717
eb5818ed0d45f573501a5b22d14e6fdd	D_0__Eukaryota;D_1__Incertae Sedis;D_2__Breviatea;D_3__NAMAKO-2;D_4__uncultured eukaryote;D_5__;D_6__;D_7__;D_8__;D_9__;D_10__;D_11__;D_12__;D_13__;D_14__	0.9999999532665254
1bc001cd4f58618a928c599f49cafa47	D_0__Eukaryota;D_1__SAR;D_2__Rhizaria;D_3__Cercozoa;D_4__Thecofilosea;D_5__uncultured;D_6__Uncultured Cercozoa;D_7__;D_8__;D_9__;D_10__;D_11__;D_12__;D_13__;D_14__	0.7004832911019275
324b90cf88756c482e2bb24e22038594	D_0__Eukaryota;D_1__SAR;D_2__Rhizaria;D_3__Cercozoa;D_4__Novel Clade Gran-4;D_5__uncultured eukaryote;D_6__;D_7__;D_8__;D_9__;D_10__;D_11__;D_12__;D_13__;D_14__	0.7158588330118795
4b4d83a747c4e83d941bd686a5bcf71d	D_0__Eukaryota;D_1__Opisthokonta;D_2__Holozoa;D_3__Metazoa (Animalia);D_4__Eumetazoa;D_5__Bilateria;D_6__Arthropoda;D_7__Crustacea;D_8__Ostracoda;D_9__Podocopa;D_10__Podocopida	0.9966605654552405
970fb09c789fce563ff2441e6e641dbf	D_0__Eukaryota;D_1__SAR;D_2__Rhizaria;D_3__Cercozoa;D_4__Phytomyxea;D_5__Novel Clade 9;D_6__Uncultured Cercozoa;D_7__;D_8__;D_9__;D_10__;D_11__;D_12__;D_13__;D_14__	0.9999327975658563
da4a29e7821aed70af37f4cc7c288fd3	D_0__Eukaryota;D_1__Opisthokonta;D_2__Holozoa;D_3__Metazoa (Animalia);D_4__Eumetazoa;D_5__Bilateria;D_6__Nematoda;D_7__Chromadorea;D_8__Monhysterida;D_9__Monhysteridae environmental sample;D_10__;D_11__;D_12__;D_13__;D_14__	0.9999758428240688
033946768b1efcf8eddedefd94aaf15a	D_0__Eukaryota;D_1__Opisthokonta;D_2__Holozoa;D_3__Metazoa (Animalia);D_4__Eumetazoa;D_5__Bilateria;D_6__Nematoda;D_7__Chromadorea;D_8__Monhysterida;D_9__Monhysteridae environmental sample;D_10__;D_11__;D_12__;D_13__;D_14__	0.9999793538185608
86217987eab3911951c2c58cf9a0962f	D_0__Eukaryota;D_1__SAR;D_2__Alveolata;D_3__Apicomplexa;D_4__Novel Apicomplexa Class 1;D_5__uncultured alveolate;D_6__;D_7__;D_8__;D_9__;D_10__;D_11__;D_12__;D_13__;D_14__	0.7613599592613118
638bf55a27d9722fbc357672bd413e1c	D_0__Eukaryota;D_1__Opisthokonta;D_2__Holozoa;D_3__Metazoa (Animalia);D_4__Eumetazoa;D_5__Bilateria;D_6__Nematoda;D_7__Chromadorea;D_8__Monhysterida;D_9__Monhysteridae environmental sample;D_10__;D_11__;D_12__;D_13__;D_14__	0.9999775020304063
634d77d62e67894b8af1f6482bea5600	D_0__Eukaryota;D_1__Opisthokonta;D_2__Holozoa;D_3__Metazoa (Animalia);D_4__Eumetazoa;D_5__Bilateria;D_6__Nematoda;D_7__Chromadorea;D_8__Monhysterida;D_9__Monhysteridae environmental sample;D_10__;D_11__;D_12__;D_13__;D_14__	0.999995813528424
11e715c50c5c8adb7dd9b4614d607a3b	D_0__Eukaryota;D_1__Opisthokonta;D_2__Nucletmycea;D_3__Nucleariidae and Fonticula group;D_4__Nucleariidae;D_5__Nuclearia;D_6__uncultured stramenopile;D_7__;D_8__;D_9__;D_10__;D_11__;D_12__;D_13__;D_14__	0.998192715616825
a4e682bc055ee1209808baf00cfb3b77	D_0__Eukaryota;D_1__Opisthokonta;D_2__Holozoa;D_3__Metazoa (Animalia);D_4__Eumetazoa;D_5__Bilateria;D_6__Nematoda;D_7__Chromadorea;D_8__Monhysterida;D_9__Monhysteridae environmental sample;D_10__;D_11__;D_12__;D_13__;D_14__	0.999995489039946
2043a6371c5ab5a3255352939e4446dd	D_0__Eukaryota;D_1__Opisthokonta;D_2__Holozoa;D_3__Metazoa (Animalia);D_4__Eumetazoa;D_5__Bilateria;D_6__Nematoda;D_7__Chromadorea;D_8__Monhysterida;D_9__Monhysteridae environmental sample;D_10__;D_11__;D_12__;D_13__;D_14__	0.9999824923068958
1d7aeca3f529f88a05b5aaa33b1bc713	D_0__Eukaryota;D_1__SAR;D_2__Alveolata;D_3__Dinoflagellata;D_4__Dinophyceae;D_5__Gymnodiniphycidae;D_6__Gymnodinium clade;D_7__uncultured;Ambiguous_taxa;D_9__;D_10__;D_11__;D_12__;D_13__;D_14__	0.7156399242533297
7094e5c6fd8b77f17fb6853a48157c38	D_0__Eukaryota;D_1__Opisthokonta;D_2__Holozoa;D_3__Metazoa (Animalia);D_4__Eumetazoa;D_5__Bilateria;D_6__Nematoda;D_7__Chromadorea;D_8__Monhysterida;D_9__Monhysteridae environmental sample;D_10__;D_11__;D_12__;D_13__;D_14__	0.9999938177521238
066572de5888a592dda7f881c42d1ca9	D_0__Eukaryota	0.9999999997978049
5583cbc5eccb091b8394df1196c678b8	D_0__Eukaryota;D_1__Archaeplastida;D_2__Chloroplastida;D_3__Chlorophyta;D_4__Chlorodendrophyceae;D_5__Chlorodendrales;D_6__Tetraselmis;D_7__Tetraselmis subcordiformis;D_8__;D_9__;D_10__;D_11__;D_12__;D_13__;D_14__	0.9349398053813622
5500dd7f585a69be2ba2a002b3b67b3a	D_0__Eukaryota;D_1__SAR;D_2__Alveolata;D_3__Dinoflagellata;D_4__Dinophyceae;D_5__Peridiniphycidae;D_6__Thoracosphaeraceae;Ambiguous_taxa;D_8__;D_9__;D_10__;D_11__;D_12__;D_13__;D_14__	0.8369742862395343
afedca77484fc482e3d73cd56f8d7a41	D_0__Eukaryota;D_1__SAR;D_2__Alveolata;D_3__Ciliophora;D_4__Intramacronucleata;D_5__Conthreep;D_6__Plagiopylea;D_7__Odontostomatida;D_8__Epalxella;D_9__Epalxella antiquorum;D_10__;D_11__;D_12__;D_13__;D_14__	0.9237761137079618
29091d7a935a5b4481d9fcbbab48140f	D_0__Eukaryota;D_1__SAR;D_2__Rhizaria;D_3__Cercozoa;D_4__Imbricatea	0.8436126263386473
3e349e605f4d5d411aabc1229d29db5f	D_0__Eukaryota;D_1__Opisthokonta;D_2__Holozoa	0.7158328706461878
fc4870833b1909cbf05d4f7269955e5f	D_0__Eukaryota;D_1__SAR;D_2__Alveolata;D_3__Apicomplexa;D_4__Conoidasida;D_5__Coccidia;D_6__Eimeriorina;D_7__Margolisiella;D_8__uncultured stramenopile;D_9__;D_10__;D_11__;D_12__;D_13__;D_14__	0.9984989398081373
6b09511310d8380f94a58505d5a426e7	D_0__Eukaryota;D_1__SAR;D_2__Rhizaria;D_3__Cercozoa;D_4__uncultured;D_5__uncultured eukaryote;D_6__;D_7__;D_8__;D_9__;D_10__;D_11__;D_12__;D_13__;D_14__	0.9033393427688549
8ba19354ed2af97742b99e5a99fc5bf4	D_0__Eukaryota;D_1__SAR;D_2__Rhizaria;D_3__Cercozoa;D_4__Imbricatea;D_5__Silicofilosea;D_6__Thaumatomonadida;D_7__Thaumatomonadidae;D_8__Thaumatomastix	0.8518026554677152
ddbd123dab803e04efb4903467c2df71	D_0__Eukaryota;D_1__Incertae Sedis;D_2__Apusomonadidae;D_3__Multimonas	0.9999999999937867
32e670671bc087e0dd7a77fb3cc4353c	D_0__Eukaryota;D_1__Centrohelida	0.9999986689268565
7617933c73d2dc854111998817214a9a	D_0__Eukaryota;D_1__SAR;D_2__Rhizaria;D_3__Cercozoa;D_4__Novel Clade 2	0.9951557821647325
a83e0a397c940870642e236b5e80dc79	D_0__Eukaryota;D_1__SAR;D_2__Alveolata;D_3__Dinoflagellata;D_4__Dinophyceae;D_5__Gymnodiniphycidae;D_6__Gymnodinium clade;D_7__uncultured;Ambiguous_taxa;D_9__;D_10__;D_11__;D_12__;D_13__;D_14__	0.7177050163369447
bee8e089d377b9d17f403d2321547500	D_0__Eukaryota;D_1__SAR;D_2__Alveolata;D_3__Dinoflagellata;D_4__Dinophyceae;D_5__Gymnodiniphycidae;D_6__Suessiaceae;D_7__Symbiodinium	0.703575546907946
9bbff90a9bca0b7b6aaeb2301980c936	D_0__Eukaryota;D_1__SAR;D_2__Rhizaria;D_3__Cercozoa;D_4__Imbricatea;D_5__Silicofilosea;D_6__Euglyphida	0.9242223885297944
5cd8f42306f2a4717aeef599ad8637af	D_0__Eukaryota;D_1__SAR;D_2__Rhizaria;D_3__Cercozoa;D_4__Imbricatea;D_5__Silicofilosea;D_6__Euglyphida;D_7__Cyphoderiidae;D_8__Cyphoderia;D_9__Uncultured Cercozoa;D_10__;D_11__;D_12__;D_13__;D_14__	0.9002564057881435
0f3f35b5dc328e48b0bde9c1625aae30	D_0__Eukaryota;D_1__SAR;D_2__Alveolata;D_3__Ciliophora;D_4__Intramacronucleata;D_5__Conthreep;D_6__Prostomatea;D_7__Cryptocaryon	0.9170100965842503
bbcda8798c8f017eb14d83edbcfef822	D_0__Eukaryota;D_1__SAR;D_2__Alveolata;D_3__Dinoflagellata;D_4__Dinophyceae;D_5__Gymnodiniphycidae;D_6__Gymnodinium clade	0.9429909002355895
89cd9fdf3b23c7ac848614e760bdd3a7	D_0__Eukaryota;D_1__SAR;D_2__Rhizaria;D_3__Cercozoa;D_4__Nuclearia-like filose amoeba N-Por;D_5__;D_6__;D_7__;D_8__;D_9__;D_10__;D_11__;D_12__;D_13__;D_14__	0.9999996150031225
4681619a1cd3928ca3bc6de59278b892	D_0__Eukaryota;D_1__SAR;D_2__Rhizaria;D_3__Cercozoa;D_4__Imbricatea;D_5__Silicofilosea;D_6__Thaumatomonadida;D_7__Thaumatomonadidae;D_8__Thaumatomastix	0.8274743351623641
7a4cf2c9ddee718f6c70a136af9648f9	D_0__Eukaryota;D_1__Opisthokonta	0.9968643134189824
d31920d05e551445a29e6408dcc2c1c0	D_0__Eukaryota;D_1__SAR;D_2__Rhizaria;D_3__Cercozoa;D_4__Novel Clade 2	0.9999307556044693
f37f67e8ccb7e46e9f3442aa38211761	D_0__Eukaryota;D_1__SAR;D_2__Rhizaria;D_3__Cercozoa	0.9962909808198042
7dcd2a4261a871faffaef05adb83bfd3	D_0__Eukaryota;D_1__SAR;D_2__Rhizaria;D_3__Cercozoa	0.9986251903501007
e8f85bfa315bd1659e538aa404a12b8f	D_0__Eukaryota;D_1__Opisthokonta;D_2__Nucletmycea	0.760024625472666
0f47f81030a90a943cb5265876594e84	D_0__Eukaryota;D_1__SAR;D_2__Rhizaria;D_3__Cercozoa;D_4__Imbricatea;D_5__Silicofilosea;D_6__Thaumatomonadida;D_7__Thaumatomonadidae;D_8__Allas	0.9599806734131757
da0c297abed17c8836175363891b1fc8	D_0__Eukaryota;D_1__Opisthokonta	0.8841437492287069
a412e53d8035b7ef0839b59060f23650	D_0__Eukaryota	0.9999999999686028
85d38330534f927687305cd462640d03	D_0__Eukaryota;D_1__Amoebozoa;D_2__Discosea;D_3__Flabellinia;D_4__Dactylopodida;D_5__Parvamoeba;Ambiguous_taxa;D_7__;D_8__;D_9__;D_10__;D_11__;D_12__;D_13__;D_14__	0.9999999524301597
69fa4756fcb72a6a6b7cf2d9c43bebc0	D_0__Eukaryota;D_1__Archaeplastida;D_2__Chloroplastida;D_3__Chlorophyta;D_4__Chlorodendrophyceae;D_5__Chlorodendrales;D_6__Tetraselmis;D_7__Tetraselmis subcordiformis;D_8__;D_9__;D_10__;D_11__;D_12__;D_13__;D_14__	0.9994460427872953
89ab6aeac4d610f91c1b684ee9022a4e	D_0__Eukaryota;D_1__SAR;D_2__Rhizaria;D_3__Cercozoa;D_4__Novel Clade 12	0.7905633517783044
a2b40b934a0b6935d710565c672f75aa	D_0__Eukaryota;D_1__SAR;D_2__Rhizaria;D_3__Cercozoa	0.9996344294882206
a6c270957f6bab136c961228b342daf3	D_0__Eukaryota;D_1__SAR;D_2__Rhizaria;D_3__Retaria	0.8763352496736807
d14c560e3e72b59216a93acd78e81451	D_0__Eukaryota;D_1__SAR	0.7140262614159452
c1c0feeca5bc87c2591a625be89efa15	D_0__Eukaryota;D_1__Incertae Sedis;D_2__Apusomonadidae;D_3__Amastigomonas	0.8747697273871478
3ac633f59e990b80c895d12468b3679c	D_0__Eukaryota	0.9999999999985645
941142bd71ebf407b99744be43731686	D_0__Eukaryota;D_1__SAR;D_2__Stramenopiles	0.8464578076611239
8ac731f6fc97cbc5160fdcd11d6ca9c5	D_0__Eukaryota;D_1__Opisthokonta;D_2__Holozoa;D_3__Metazoa (Animalia);D_4__Eumetazoa;D_5__Bilateria;D_6__Nematoda;D_7__Chromadorea;D_8__Monhysterida;D_9__Monhysteridae environmental sample;D_10__;D_11__;D_12__;D_13__;D_14__	0.9999825438613554
e7332335b74710d1343bd06db7c2be05	D_0__Eukaryota;D_1__SAR;D_2__Rhizaria;D_3__Cercozoa;D_4__Vampyrellidae;D_5__uncultured	0.810998296705967
d54d9f89d3c493c65f3d1f5353ead378	D_0__Eukaryota	0.9999999990945005
9176567d7d64b260e1d4f157b32b4359	D_0__Eukaryota;D_1__SAR;D_2__Alveolata;D_3__Ciliophora;D_4__Intramacronucleata;D_5__Conthreep;D_6__Oligohymenophorea	0.99087245573455
150da1fe2f378f450a02c59bd2b8fe9e	D_0__Eukaryota;D_1__SAR;D_2__Alveolata;D_3__Dinoflagellata;D_4__Dinophyceae;D_5__Peridiniphycidae;D_6__Thoracosphaeraceae	0.9979587894749591
0d1f2524fa361ae9f1bdecf9da5d4d2d	D_0__Eukaryota;D_1__Incertae Sedis;D_2__Ancyromonadida;D_3__Ancyromonas	0.7861843887271297
26451aa3690c1022d9b167626cff5e18	D_0__Eukaryota;D_1__SAR;D_2__Rhizaria;D_3__Cercozoa;D_4__Imbricatea;D_5__Marimonadida;D_6__Pseudopirsonia	0.9667190029963341
99fc4da844d0ab5e43f2531e7c790327	D_0__Eukaryota;D_1__SAR;D_2__Alveolata;D_3__Ciliophora;D_4__Intramacronucleata;D_5__Conthreep;D_6__Oligohymenophorea;D_7__uncultured;D_8__uncultured eukaryote;D_9__;D_10__;D_11__;D_12__;D_13__;D_14__	0.9955360149833066
e1e500f78ec81bad019db0cec59cd662	D_0__Eukaryota;D_1__Opisthokonta	0.9327581015721932
6c272a8c4d886a19f35d86bd26ad8fdb	D_0__Eukaryota;D_1__SAR;D_2__Rhizaria;D_3__Cercozoa;D_4__Novel Clade 2;D_5__Uncultured Cercozoa;D_6__;D_7__;D_8__;D_9__;D_10__;D_11__;D_12__;D_13__;D_14__	0.8062981770908308
7061147f54a70890412ceeb1e3035fa7	D_0__Eukaryota;D_1__SAR;D_2__Rhizaria;D_3__Cercozoa;D_4__Imbricatea;D_5__Silicofilosea;D_6__Thaumatomonadida;D_7__Thaumatomonadidae;D_8__Thaumatomastix	0.8856912605329015
0f549e35d639704025a5e6be0c202132	D_0__Eukaryota;D_1__Archaeplastida;D_2__Chloroplastida;D_3__Chlorophyta;D_4__Chlorodendrophyceae;D_5__Chlorodendrales;D_6__Tetraselmis;D_7__Tetraselmis subcordiformis;D_8__;D_9__;D_10__;D_11__;D_12__;D_13__;D_14__	0.9465749606603571
e434aaf11d56c3f1f82fb154fbb57549	D_0__Eukaryota;D_1__SAR;D_2__Rhizaria;D_3__Cercozoa;D_4__Thecofilosea;D_5__Cryomonadida;D_6__Protaspidae;D_7__Protaspis	0.9482665719958084
1518352f8fc069f0b17508fc89e50b6f	D_0__Eukaryota;D_1__SAR;D_2__Rhizaria;D_3__Cercozoa;D_4__Vampyrellidae;D_5__uncultured	0.9407222875707274
863a129f80cff6d030bb55f5f4ca0a59	D_0__Eukaryota;D_1__Opisthokonta;D_2__Holozoa;D_3__Metazoa (Animalia);D_4__Eumetazoa;D_5__Bilateria;D_6__Nematoda;D_7__Chromadorea;D_8__Monhysterida;D_9__Monhysteridae environmental sample;D_10__;D_11__;D_12__;D_13__;D_14__	0.9999742191186816
8ba9bc188b39e1fd41af8eeff46a8d57	D_0__Eukaryota;D_1__SAR;D_2__Alveolata;D_3__Apicomplexa;D_4__Novel Apicomplexa Class 1;D_5__Foraminifera environmental sample;D_6__;D_7__;D_8__;D_9__;D_10__;D_11__;D_12__;D_13__;D_14__	0.959518015953393
538a8339d03260f70869072fc2de7e06	D_0__Eukaryota;D_1__SAR;D_2__Alveolata;D_3__Ciliophora;D_4__Intramacronucleata;D_5__Litostomatea;D_6__Haptoria;D_7__uncultured alveolate;D_8__;D_9__;D_10__;D_11__;D_12__;D_13__;D_14__	0.9881620000883361
a64f9af2f0836ad3e7781e814287daa5	D_0__Eukaryota;D_1__SAR;D_2__Alveolata;D_3__Apicomplexa;D_4__Novel Apicomplexa Class 1;D_5__uncultured alveolate;D_6__;D_7__;D_8__;D_9__;D_10__;D_11__;D_12__;D_13__;D_14__	0.8789089161854323
d61dd864677d5cf0b78c09ac0e368e30	D_0__Eukaryota;D_1__SAR;D_2__Alveolata;D_3__Apicomplexa;D_4__Conoidasida;D_5__Coccidia;D_6__Eimeriorina;D_7__uncultured;D_8__uncultured eukaryote;D_9__;D_10__;D_11__;D_12__;D_13__;D_14__	0.9997294975737511
70645c057a9f89653a3e74ac6ed8cd42	D_0__Eukaryota;D_1__Opisthokonta;D_2__Nucletmycea;D_3__Fungi;D_4__Chytridiomycota;D_5__Incertae Sedis;D_6__Chytridiomycetes;D_7__Lobulomycetales;D_8__Lobulomycetaceae;D_9__uncultured;D_10__uncultured Chytridiomycota;D_11__;D_12__;D_13__;D_14__	0.8206715095061735
7bfe53d33f5a1fe956d3e1fc93a37744	D_0__Eukaryota;D_1__SAR	0.7453560944268731
ea8b2be74d1125abc2b3834f11dbee22	D_0__Eukaryota;D_1__SAR;D_2__Rhizaria;D_3__Cercozoa	0.9986491034396066
45e3179b04d3392d8368ca73fd39fde0	D_0__Eukaryota;D_1__Opisthokonta;D_2__Nucletmycea;D_3__Nucleariidae and Fonticula group;D_4__Nucleariidae;D_5__Nuclearia;D_6__uncultured stramenopile;D_7__;D_8__;D_9__;D_10__;D_11__;D_12__;D_13__;D_14__	0.9979687505981067
d0328ade0a1b90c1d633b1a9af65ff2a	D_0__Eukaryota;D_1__SAR;D_2__Alveolata;D_3__Dinoflagellata;D_4__Dinophyceae;D_5__Peridiniphycidae;D_6__Gonyaulacales;D_7__Alexandrium	0.9999940654826123
88677b72454f41aefdb42befa04d5e32	D_0__Eukaryota;D_1__SAR;D_2__Alveolata;D_3__Ciliophora;D_4__Intramacronucleata;D_5__Conthreep;D_6__Nassophorea;D_7__Zosterodasys;D_8__uncultured microeukaryote;D_9__;D_10__;D_11__;D_12__;D_13__;D_14__	0.9791616533247962
f9d7bf857808adcb8aa523f81f9d87ad	D_0__Eukaryota	0.9999999999070109
89b36bb3af9e2b4dd54114a87ff5bea6	D_0__Eukaryota;D_1__Opisthokonta;D_2__Nucletmycea;D_3__Nucleariidae and Fonticula group;D_4__Nucleariidae;D_5__Nuclearia;D_6__uncultured stramenopile;D_7__;D_8__;D_9__;D_10__;D_11__;D_12__;D_13__;D_14__	0.9979441283340409
f71812eb197e520672bc54c9823f72aa	D_0__Eukaryota;D_1__Opisthokonta;D_2__Holozoa;D_3__Metazoa (Animalia);D_4__Eumetazoa;D_5__Bilateria;D_6__Nematoda;D_7__Chromadorea;D_8__Araeolaimida	0.9999996690537724
e6b60172eb92eae4ec8b1e0f7a9ef1ed	D_0__Eukaryota;D_1__SAR;D_2__Alveolata;D_3__Ciliophora;D_4__Intramacronucleata;D_5__Litostomatea;D_6__Haptoria;D_7__Didinium;D_8__uncultured eukaryote;D_9__;D_10__;D_11__;D_12__;D_13__;D_14__	0.7390812258317535
4683e41b43e399e27679372023163cd8	D_0__Eukaryota;D_1__SAR;D_2__Rhizaria;D_3__Cercozoa;D_4__Imbricatea	0.7768808833630885
105c1426c39fa1883e2fba71fa616218	D_0__Eukaryota;D_1__SAR;D_2__Alveolata;D_3__Ciliophora;D_4__Intramacronucleata;D_5__Litostomatea;D_6__Haptoria	0.9988741922357488
6a86af936b5ad673f24c6d04a9199eb9	D_0__Eukaryota;D_1__Amoebozoa;D_2__Discosea;D_3__metagenome;D_4__;D_5__;D_6__;D_7__;D_8__;D_9__;D_10__;D_11__;D_12__;D_13__;D_14__	0.9999985873445242
fb15e2ce10a70b424a7cace40b8a47ae	D_0__Eukaryota;D_1__SAR;D_2__Rhizaria;D_3__Cercozoa;D_4__Cyranomonas;D_5__uncultured eukaryote;D_6__;D_7__;D_8__;D_9__;D_10__;D_11__;D_12__;D_13__;D_14__	0.999431554987766
9eaa9cf819769db3d0e28a69ae5eeb68	D_0__Eukaryota;D_1__SAR;D_2__Rhizaria;D_3__Cercozoa	0.9999999261982732
d4e88d0a627e9fc6e45c6941683d413d	D_0__Eukaryota	0.9999999999860854
6fc091ed06282c7b2098ed49da0f7973	D_0__Eukaryota;D_1__SAR;D_2__Rhizaria;D_3__Cercozoa;D_4__Novel Clade Gran-4	0.9978592289996612
86c388b0e6b2af2ec447b547de96ab1b	D_0__Eukaryota;D_1__Cryptophyceae;D_2__Kathablepharidae	0.9999990422238506
fd56c95e0e9f1f65aeb6bb7507d945dd	D_0__Eukaryota;D_1__SAR;D_2__Rhizaria;D_3__Cercozoa;D_4__Thecofilosea	0.7115273484276976
fed1d81e18954e637a5a507e3279925c	D_0__Eukaryota;D_1__SAR;D_2__Alveolata;D_3__Ciliophora;D_4__Intramacronucleata;D_5__Conthreep;D_6__Prostomatea;D_7__Cryptocaryon;D_8__uncultured eukaryote;D_9__;D_10__;D_11__;D_12__;D_13__;D_14__	0.9853749624801288
eccc5b017dc3dd245eea2f70432596d5	D_0__Eukaryota	0.9999999997973763
6dbacfd1d87a3c4e3a0859461dd83846	D_0__Eukaryota;D_1__SAR;D_2__Rhizaria;D_3__Cercozoa;D_4__Imbricatea;D_5__Marimonadida;D_6__Pseudopirsonia;D_7__Uncultured Cercozoa;D_8__;D_9__;D_10__;D_11__;D_12__;D_13__;D_14__	0.9999106600853768
68f0196bd230a848b9a75a8812da9a97	D_0__Eukaryota;D_1__SAR;D_2__Alveolata;D_3__Dinoflagellata;D_4__Dinophyceae;D_5__Peridiniphycidae;D_6__Gonyaulacales;D_7__Alexandrium	0.9999930295286875
d4c7f2ea348ad13e8234670f1a77483f	D_0__Eukaryota;D_1__SAR;D_2__Rhizaria;D_3__Cercozoa;D_4__Vampyrellidae;D_5__uncultured	0.9381430953701176
a7b35ddb5689aaf9a807010fa685a2c6	D_0__Eukaryota;D_1__SAR;D_2__Rhizaria;D_3__Cercozoa;D_4__Basal Group T;D_5__uncultured eukaryote;D_6__;D_7__;D_8__;D_9__;D_10__;D_11__;D_12__;D_13__;D_14__	0.9999204699679448
89d022b8e715b835e2eaf4d474aa8b2a	D_0__Eukaryota;D_1__Archaeplastida;D_2__Chloroplastida;D_3__Chlorophyta;D_4__Chlorodendrophyceae;D_5__Chlorodendrales;D_6__Tetraselmis;D_7__Tetraselmis subcordiformis;D_8__;D_9__;D_10__;D_11__;D_12__;D_13__;D_14__	0.9999532667260528
0a28ffb2416bcdfdbf7ad9ecff3d924a	D_0__Eukaryota;D_1__SAR;D_2__Alveolata;D_3__Ciliophora;D_4__Intramacronucleata;D_5__Conthreep;D_6__Oligohymenophorea;D_7__uncultured;D_8__uncultured eukaryote;D_9__;D_10__;D_11__;D_12__;D_13__;D_14__	0.9975650793952082
9bc7b7e1383b8046ea98b0215b61411d	D_0__Eukaryota;D_1__SAR;D_2__Rhizaria;D_3__Cercozoa;D_4__Vampyrellidae	0.9748325665534897
0170a26a3390c609a800b0ee7b7b7e6d	D_0__Eukaryota;D_1__Opisthokonta;D_2__Holozoa;D_3__Choanoflagellida;D_4__Acanthoecida;D_5__Stephanoecidae;D_6__Diaphanoeca	0.9365273979063014
6f7fc90442d3171602dc1876a90dfb64	D_0__Eukaryota;D_1__SAR;D_2__Rhizaria;D_3__Cercozoa;D_4__Imbricatea;D_5__Silicofilosea;D_6__Thaumatomonadida;D_7__Thaumatomonadidae	0.7100767446608117
f9fa0112771404ea4d1bcf9581f43683	D_0__Eukaryota;D_1__Opisthokonta;D_2__Nucletmycea;D_3__Nucleariidae and Fonticula group;D_4__Nucleariidae;D_5__Nuclearia;D_6__uncultured Chytridiomycota;D_7__;D_8__;D_9__;D_10__;D_11__;D_12__;D_13__;D_14__	0.9968924437446531
affb0359d267268f74f071e911e1efd6	D_0__Eukaryota;D_1__SAR;D_2__Rhizaria;D_3__Cercozoa;D_4__Vampyrellidae;D_5__uncultured;D_6__uncultured eukaryote;D_7__;D_8__;D_9__;D_10__;D_11__;D_12__;D_13__;D_14__	0.9990417976672529
8b6f4b6977c58dc34772ffd8f4c5a137	D_0__Eukaryota;D_1__Opisthokonta	0.8272184081365143
c1eac42819abd0147c13ae4a0e12bfce	D_0__Eukaryota;D_1__Centrohelida;D_2__uncultured eukaryote;D_3__;D_4__;D_5__;D_6__;D_7__;D_8__;D_9__;D_10__;D_11__;D_12__;D_13__;D_14__	0.9999965615194241
3a54c558bfe7eddabc0c2eaf1edb087d	D_0__Eukaryota;D_1__SAR;D_2__Rhizaria;D_3__Cercozoa	0.9999806398496105
da77b9558229976b154a98f7240dbee9	D_0__Eukaryota;D_1__Opisthokonta;D_2__Holozoa;D_3__Metazoa (Animalia);D_4__Eumetazoa;D_5__Bilateria;D_6__Nematoda;D_7__Chromadorea;D_8__Monhysterida	0.862913156917137
091343325b2042d8a19b027451df87da	D_0__Eukaryota;D_1__Opisthokonta;D_2__Holozoa;D_3__Metazoa (Animalia);D_4__Eumetazoa;D_5__Bilateria;D_6__Arthropoda;D_7__Crustacea;D_8__Maxillopoda;D_9__Copepoda;D_10__Harpacticoida	0.9579902889011918
ec5b8119ef839507a1cfaf9adc963801	D_0__Eukaryota;D_1__Opisthokonta;D_2__Holozoa;D_3__Metazoa (Animalia);D_4__Eumetazoa;D_5__Bilateria;D_6__Arthropoda;D_7__Crustacea;D_8__Ostracoda;D_9__Myodocopa;D_10__Myodocopida;D_11__Eusarsiella sp. Belize;D_12__;D_13__;D_14__	0.847673816028083
598694f574e18a991fa089368c582f73	D_0__Eukaryota;D_1__Opisthokonta;D_2__Holozoa;D_3__Metazoa (Animalia);D_4__Eumetazoa;D_5__Bilateria;D_6__Nematoda;D_7__Chromadorea;D_8__Monhysterida;D_9__Monhysteridae environmental sample;D_10__;D_11__;D_12__;D_13__;D_14__	0.9999919626662699
9c34d8d1a8dca08d327174aa1dd5e2ad	D_0__Eukaryota;D_1__SAR;D_2__Rhizaria;D_3__Cercozoa;D_4__Vampyrellidae;D_5__uncultured;D_6__Thalassomyxa sp. MVa1x;D_7__;D_8__;D_9__;D_10__;D_11__;D_12__;D_13__;D_14__	0.9996594982253791
a0b6eb1174e3b24e5ddbbbca8a9bda6c	D_0__Eukaryota;D_1__SAR;D_2__Alveolata;D_3__Apicomplexa;D_4__Novel Apicomplexa Class 1;D_5__uncultured alveolate;D_6__;D_7__;D_8__;D_9__;D_10__;D_11__;D_12__;D_13__;D_14__	0.898487484676812
633fef1bb68039331fe0603d322c9d92	D_0__Eukaryota;D_1__Opisthokonta;D_2__Holozoa;D_3__Metazoa (Animalia);D_4__Eumetazoa;D_5__Bilateria;D_6__Nematoda;D_7__Chromadorea;D_8__Monhysterida;D_9__Sabatieria pulchra;D_10__;D_11__;D_12__;D_13__;D_14__	0.9869345356867104
7eeace6e77c53a9bdaf0fd63ff0d57ee	D_0__Eukaryota;D_1__SAR;D_2__Alveolata;D_3__Ciliophora;D_4__Intramacronucleata;D_5__Conthreep;D_6__Oligohymenophorea;D_7__uncultured;D_8__uncultured eukaryote;D_9__;D_10__;D_11__;D_12__;D_13__;D_14__	0.9928377829213854
63e26536e9181a8c0f27682df1d9dd04	D_0__Eukaryota;D_1__SAR;D_2__Alveolata;D_3__Apicomplexa;D_4__Novel Apicomplexa Class 1;D_5__uncultured alveolate;D_6__;D_7__;D_8__;D_9__;D_10__;D_11__;D_12__;D_13__;D_14__	0.8406721355265173
20cd1e9815a60528366661d3177a2300	D_0__Eukaryota;D_1__SAR;D_2__Alveolata;D_3__Ciliophora;D_4__Intramacronucleata;D_5__Conthreep;D_6__Prostomatea;D_7__Cryptocaryon;D_8__uncultured marine eukaryote;D_9__;D_10__;D_11__;D_12__;D_13__;D_14__	0.9796309633390731
53b7a0b140fd16e10d664fd815e6431d	D_0__Eukaryota;D_1__Opisthokonta;D_2__Holozoa;D_3__Metazoa (Animalia);D_4__Eumetazoa;D_5__Bilateria;D_6__Nematoda;D_7__Chromadorea;D_8__Monhysterida	0.999999997841261
c260b1ee948796b5d220f14f2f04302c	D_0__Eukaryota;D_1__Opisthokonta;D_2__Holozoa;D_3__Metazoa (Animalia);D_4__Eumetazoa;D_5__Bilateria;D_6__Nematoda;D_7__Chromadorea;D_8__Chromadorida	0.7460199275639917
171429d953acca821411d2d6e91d061a	D_0__Eukaryota;D_1__Opisthokonta;D_2__Holozoa;D_3__Metazoa (Animalia);D_4__Eumetazoa;D_5__Bilateria;D_6__Nematoda;D_7__Chromadorea;D_8__Monhysterida;D_9__Monhysteridae environmental sample;D_10__;D_11__;D_12__;D_13__;D_14__	0.999996099173151
74380aeeb608fc0fce87a6cb88ebe507	D_0__Eukaryota;D_1__Incertae Sedis;D_2__Apusomonadidae	0.7942421257487117
4461f0c5879b523d08860046071958f1	D_0__Eukaryota;D_1__SAR;D_2__Alveolata;D_3__Ciliophora;D_4__Intramacronucleata;D_5__Conthreep;D_6__Oligohymenophorea;D_7__uncultured;D_8__uncultured eukaryote;D_9__;D_10__;D_11__;D_12__;D_13__;D_14__	0.9956397928037829
6f9774779d71bf0d8bdf9ac3eb5d1ee3	D_0__Eukaryota	0.9999999999902554
62927b60380683283d53844d1c3cc57e	D_0__Eukaryota;D_1__SAR;D_2__Rhizaria;D_3__Cercozoa;D_4__Imbricatea;D_5__Silicofilosea;D_6__Euglyphida;D_7__Paulinellidae;D_8__Paulinella;D_9__uncultured eukaryote;D_10__;D_11__;D_12__;D_13__;D_14__	0.9209087472204165
19c89114b35cf0d91595755c6deff302	D_0__Eukaryota;D_1__SAR;D_2__Alveolata;D_3__Dinoflagellata;D_4__Dinophyceae;D_5__Gymnodiniphycidae;D_6__Amphidinium	0.9999999998658229
abe22d4feea13c43d134a5af162b984a	D_0__Eukaryota;D_1__SAR;D_2__Alveolata;D_3__Ciliophora;D_4__Intramacronucleata;D_5__Conthreep;D_6__Prostomatea;D_7__Cryptocaryon	0.948684199848835
9464588c6572d3b44975bd453fcc9d50	D_0__Eukaryota;D_1__Cryptophyceae;D_2__Kathablepharidae	0.9999990700454757
dee8fb788ec9d9f2f0aa38a3ee0cace4	D_0__Eukaryota	0.9999999999870867
b766a77506382ee41d88ccb065eb68c1	D_0__Eukaryota;D_1__SAR;D_2__Rhizaria;D_3__Cercozoa	0.999998632892837
1c69e53ded23968d82a5a9cb021cf41f	D_0__Eukaryota;D_1__SAR;D_2__Alveolata;D_3__Ciliophora;D_4__Intramacronucleata;D_5__Conthreep;D_6__Oligohymenophorea;D_7__Scuticociliatia;D_8__Metanophrys;D_9__Metanophrys sinensis;D_10__;D_11__;D_12__;D_13__;D_14__	0.8280282138112668
0bb9007d9cd20f992b80359453e31b63	D_0__Eukaryota;D_1__SAR;D_2__Rhizaria;D_3__Cercozoa;D_4__Novel Clade Gran-4;D_5__Exuviaella pusilla;D_6__;D_7__;D_8__;D_9__;D_10__;D_11__;D_12__;D_13__;D_14__	0.8519458596057815
2abd7d1cfce9b31b09140bc8a35e7204	D_0__Eukaryota;D_1__SAR;D_2__Alveolata;D_3__Ciliophora;D_4__Intramacronucleata;D_5__Spirotrichea;D_6__Euplotia;D_7__Aspidisca;D_8__Aspidisca fusca;D_9__;D_10__;D_11__;D_12__;D_13__;D_14__	0.9884119851077953
c8b64d3adc484dddf88ab9811c31432e	D_0__Eukaryota;D_1__SAR;D_2__Rhizaria;D_3__Cercozoa;D_4__Cyranomonas;D_5__uncultured eukaryote;D_6__;D_7__;D_8__;D_9__;D_10__;D_11__;D_12__;D_13__;D_14__	0.9948674548729265
4762b1b70c51485a4c78b87b0441e3ee	D_0__Eukaryota;D_1__SAR;D_2__Alveolata;D_3__Apicomplexa;D_4__Conoidasida;D_5__Gregarinasina;D_6__Eugregarinorida;D_7__Lecudina;D_8__uncultured eukaryote;D_9__;D_10__;D_11__;D_12__;D_13__;D_14__	0.9966302562886195
9a98ab828067d31a6bb32eb2776ec4b7	D_0__Eukaryota;D_1__SAR;D_2__Rhizaria;D_3__Cercozoa	0.9999986123884548
6dd65edb2576b1c54c47afa2e7e57b96	D_0__Eukaryota;D_1__SAR;D_2__Rhizaria;D_3__Cercozoa;D_4__Vampyrellidae;D_5__uncultured	0.9999999742468939
dd1234ff68654204bc8d50f30b68bcda	D_0__Eukaryota;D_1__SAR;D_2__Alveolata;D_3__Ciliophora;D_4__Intramacronucleata;D_5__Conthreep;D_6__Oligohymenophorea;D_7__Scuticociliatia;D_8__Cyclidium;D_9__Cyclidium plouneouri;D_10__;D_11__;D_12__;D_13__;D_14__	0.9999603878908933
ff367bc25297f6afb28289f532d8b735	D_0__Eukaryota;D_1__SAR;D_2__Alveolata;D_3__Protalveolata;D_4__Chromerida;D_5__Chromera;D_6__uncultured freshwater eukaryote;D_7__;D_8__;D_9__;D_10__;D_11__;D_12__;D_13__;D_14__	0.7555599665459043
33f29598b9a105edd4ab5c1d85ec7b98	D_0__Eukaryota;D_1__SAR;D_2__Rhizaria;D_3__Cercozoa	0.9997539983498825
832aff5035814d4767971eaeae628131	D_0__Eukaryota;D_1__SAR;D_2__Rhizaria;D_3__Cercozoa;D_4__Novel Clade Gran-3;D_5__Uncultured Cercozoa;D_6__;D_7__;D_8__;D_9__;D_10__;D_11__;D_12__;D_13__;D_14__	0.862025131105267
4b698554b4343f081a855c8c1884feaf	D_0__Eukaryota;D_1__SAR;D_2__Rhizaria;D_3__Cercozoa;D_4__Imbricatea;D_5__Silicofilosea;D_6__Euglyphida;D_7__Paulinellidae;D_8__Paulinella;D_9__Uncultured Cercozoa;D_10__;D_11__;D_12__;D_13__;D_14__	0.9271597374177086
c82577e572fd9dcb17ecca1911a5ed06	D_0__Eukaryota	0.9999999995850911
3b7d25e90bd7942f3706c711fc73e8dd	D_0__Eukaryota;D_1__SAR;D_2__Alveolata;D_3__Ciliophora;D_4__Intramacronucleata;D_5__Conthreep;D_6__Oligohymenophorea;D_7__Scuticociliatia	0.9999990806224058
10b690d3b663623186c6a62943047a16	D_0__Eukaryota;D_1__Opisthokonta;D_2__Nucletmycea;D_3__Nucleariidae and Fonticula group;D_4__Nucleariidae;D_5__Nuclearia;D_6__uncultured Chytridiomycota;D_7__;D_8__;D_9__;D_10__;D_11__;D_12__;D_13__;D_14__	0.9999998350508429
9fb2d6e309ec61311cc2e65d4cfbea1d	D_0__Eukaryota;D_1__Opisthokonta;D_2__Holozoa;D_3__Ichthyosporea;D_4__Ichthyophonae;D_5__Pseudoperkinsidae	0.9962587612172231
09806c9ebc2ffa3a916f93d02e60d4ed	D_0__Eukaryota;D_1__SAR;D_2__Rhizaria;D_3__Cercozoa;D_4__Novel Clade Gran-4;D_5__uncultured eukaryote;D_6__;D_7__;D_8__;D_9__;D_10__;D_11__;D_12__;D_13__;D_14__	0.7047123241309811
005dae7251b090465238c1c9b0567b25	D_0__Eukaryota;D_1__SAR;D_2__Rhizaria;D_3__Cercozoa;D_4__Novel Clade Gran-3;D_5__Uncultured Cercozoa;D_6__;D_7__;D_8__;D_9__;D_10__;D_11__;D_12__;D_13__;D_14__	0.9999962863198454
dc0512ded3261587b462260bae6492fe	D_0__Eukaryota;D_1__SAR;D_2__Rhizaria;D_3__Cercozoa	0.9999976372085836
658ddff012ce2ab4cba5c6e71766845d	D_0__Eukaryota;D_1__SAR;D_2__Rhizaria;D_3__Cercozoa	0.998407715761731
5b5933b51e0edc8a891174866a1858c8	D_0__Eukaryota;D_1__SAR;D_2__Rhizaria;D_3__Cercozoa;D_4__Novel Clade Gran-1;D_5__Uncultured Cercozoa;D_6__;D_7__;D_8__;D_9__;D_10__;D_11__;D_12__;D_13__;D_14__	0.9999953193246092
9500d032a2020eb7e64e1436e034fae8	D_0__Eukaryota;D_1__SAR;D_2__Alveolata;D_3__Ciliophora;D_4__Intramacronucleata;D_5__Conthreep;D_6__Prostomatea;D_7__Cryptocaryon	0.9218763566581897
04d82120740f68a028d9d108d4476224	D_0__Eukaryota;D_1__SAR;D_2__Alveolata	0.9907491392094205
c4fa828689b2d9902d00443e32f42e69	D_0__Eukaryota;D_1__SAR;D_2__Rhizaria;D_3__Cercozoa;D_4__Imbricatea	0.7452466342993617
08759aa049c057c1b085e47aa8f29218	D_0__Eukaryota;D_1__SAR;D_2__Rhizaria;D_3__Cercozoa;D_4__Thecofilosea;D_5__uncultured	0.7839910111316967
70cef26a1b2dbd7fe28c0a674cfd3ded	D_0__Eukaryota;D_1__SAR;D_2__Alveolata;D_3__Dinoflagellata	0.9315253427848552
1c098047b2e55d5c26ba9aff7f83802e	D_0__Eukaryota	0.9999999997503656
8728f8818b60c2a62cab864aa6c73bd4	D_0__Eukaryota;D_1__SAR;D_2__Rhizaria;D_3__Cercozoa;D_4__Imbricatea	0.7544076025205515
996cb37fbb6fd6792b3b141a713b71b8	D_0__Eukaryota;D_1__SAR;D_2__Alveolata;D_3__Ciliophora;D_4__Postciliodesmatophora;D_5__Karyorelictea;D_6__Kentrophoros	0.8951967724680397
025c37eab7c1698a45f3626fedc1f575	D_0__Eukaryota;D_1__SAR;D_2__Alveolata;D_3__Ciliophora;D_4__Intramacronucleata;D_5__Spirotrichea;D_6__Hypotrichia;D_7__Holosticha;D_8__uncultured marine eukaryote;D_9__;D_10__;D_11__;D_12__;D_13__;D_14__	0.87420309331187
50a85ffd1c6760096fb85b1625764676	D_0__Eukaryota;D_1__SAR;D_2__Rhizaria;D_3__Cercozoa;D_4__Nuclearia-like filose amoeba N-Por;D_5__;D_6__;D_7__;D_8__;D_9__;D_10__;D_11__;D_12__;D_13__;D_14__	0.989261405503512
58cb11c80633b070e38820882a0c416f	D_0__Eukaryota;D_1__Opisthokonta;D_2__Holozoa;D_3__Metazoa (Animalia);D_4__Eumetazoa;D_5__Bilateria;D_6__Arthropoda;D_7__Crustacea;D_8__Maxillopoda;D_9__Copepoda;D_10__Calanoida;D_11__Acartia hudsonica;D_12__;D_13__;D_14__	1.0
5b798f3d0e98fc77600ea0ec0c53249a	D_0__Eukaryota;D_1__SAR;D_2__Alveolata;D_3__Ciliophora;D_4__Intramacronucleata;D_5__Conthreep;D_6__Oligohymenophorea;D_7__Peritrichia	0.9444257988287927
b647cddf74c7b6ac9470cca6ed8903ac	D_0__Eukaryota	0.9999999996261789
3572f3fe91074eea279d4fde1502d3ad	D_0__Eukaryota;D_1__SAR;D_2__Alveolata;D_3__Ciliophora;D_4__Intramacronucleata;D_5__Conthreep;D_6__Plagiopylea;D_7__Odontostomatida;D_8__Epalxella;D_9__Epalxella antiquorum;D_10__;D_11__;D_12__;D_13__;D_14__	0.9789085532882067
64e0c2205237d62af7d5992def24f37c	D_0__Eukaryota;D_1__SAR;D_2__Rhizaria;D_3__Cercozoa;D_4__Novel Clade 12	0.8527743917231289
1b7832147353380253a25e67a8474791	D_0__Eukaryota;D_1__SAR;D_2__Alveolata;D_3__Ciliophora;D_4__Intramacronucleata	0.9999954159192929
fd4f1c9ea3e0d43a6149012b63b3543a	D_0__Eukaryota;D_1__SAR;D_2__Alveolata;D_3__Ciliophora;D_4__Intramacronucleata;D_5__Conthreep;D_6__Prostomatea;D_7__Cryptocaryon	0.9311678067929906
3024663288cddbff93728feb17587009	D_0__Eukaryota;D_1__SAR;D_2__Rhizaria;D_3__Cercozoa	0.9999878578936395
3f5df554e87a701bdf496f9907004fbc	D_0__Eukaryota;D_1__Centrohelida	0.9999999998792749
f27b7c6c806ad073fdd02940f5c1fc21	D_0__Eukaryota;D_1__SAR;D_2__Rhizaria;D_3__Cercozoa;D_4__Granofilosea;D_5__Massisteria	0.8100597289366425
6bd6609cde89843844a4d764a3136a82	D_0__Eukaryota;D_1__SAR;D_2__Rhizaria;D_3__Cercozoa;D_4__Vampyrellidae;D_5__uncultured	0.9999999012604406
cb11707a96e497ca1cfb5a291d8382e2	D_0__Eukaryota;D_1__Opisthokonta;D_2__Nucletmycea;D_3__Fungi;D_4__Chytridiomycota;D_5__Incertae Sedis;D_6__Chytridiomycetes;D_7__Lobulomycetales;D_8__Lobulomycetaceae;D_9__uncultured;D_10__uncultured Chytridiomycota;D_11__;D_12__;D_13__;D_14__	0.7834715451271468
69853e8ec25509e54e8fb8ce11ca55cc	D_0__Eukaryota;D_1__SAR;D_2__Rhizaria;D_3__Cercozoa;D_4__Thecofilosea;D_5__Cryomonadida;D_6__Protaspidae;D_7__Protaspis	0.9654788164354198
6495f99fe2f971ba05bc860c993c55f0	D_0__Eukaryota;D_1__Opisthokonta;D_2__Holozoa;D_3__Metazoa (Animalia);D_4__Eumetazoa;D_5__Bilateria;D_6__Nematoda;D_7__Chromadorea;D_8__Monhysterida	0.9839341243148917
1c485a49ee543a6abba67d8b2ad29543	D_0__Eukaryota;D_1__Opisthokonta;D_2__Holozoa;D_3__Metazoa (Animalia);D_4__Eumetazoa;D_5__Bilateria;D_6__Nematoda;D_7__Chromadorea;D_8__Monhysterida;D_9__Monhysteridae environmental sample;D_10__;D_11__;D_12__;D_13__;D_14__	0.9999777334464944
019cf89c9423b006c35e3871d05ff1c2	D_0__Eukaryota;D_1__Opisthokonta;D_2__Nucletmycea;D_3__Fungi;D_4__Chytridiomycota;D_5__Incertae Sedis;D_6__Chytridiomycetes;D_7__Lobulomycetales;D_8__Lobulomycetaceae;D_9__uncultured;D_10__uncultured Chytridiomycota;D_11__;D_12__;D_13__;D_14__	0.8215912617835313
f9718a81dbd60edee28336d19b3f1d2d	D_0__Eukaryota;D_1__Amoebozoa;D_2__Discosea;D_3__metagenome;D_4__;D_5__;D_6__;D_7__;D_8__;D_9__;D_10__;D_11__;D_12__;D_13__;D_14__	0.9999999304118627
a7da951590c5030c7fa016ff9fb1bb37	D_0__Eukaryota;D_1__SAR;D_2__Rhizaria;D_3__Cercozoa;D_4__Thecofilosea;D_5__uncultured	0.72762840793216
81c334c487603a18d08e2987d6ac2f7a	D_0__Eukaryota;D_1__Opisthokonta;D_2__Holozoa;D_3__Metazoa (Animalia);D_4__Eumetazoa;D_5__Bilateria;D_6__Nematoda;D_7__Chromadorea;D_8__Monhysterida;D_9__Monhysteridae environmental sample;D_10__;D_11__;D_12__;D_13__;D_14__	0.9999789140836093
6dc74f2fb5d53451a393f37b241bcce1	D_0__Eukaryota;D_1__Opisthokonta;D_2__Nucletmycea;D_3__Fungi;D_4__Chytridiomycota;D_5__Incertae Sedis;D_6__Chytridiomycetes;D_7__Lobulomycetales;D_8__Lobulomycetaceae;D_9__uncultured;D_10__uncultured Chytridiomycota;D_11__;D_12__;D_13__;D_14__	0.8492056932859885
c6759967ddcddedd17aaa1782b8b6501	D_0__Eukaryota;D_1__Opisthokonta;D_2__Holozoa;D_3__Metazoa (Animalia);D_4__Eumetazoa;D_5__Bilateria;D_6__Arthropoda;D_7__Crustacea;D_8__Maxillopoda;D_9__Copepoda;D_10__Harpacticoida	0.9651360591848048
ac6e16aa1b763086aa33b0d4cbc75f62	D_0__Eukaryota;D_1__Opisthokonta;D_2__Holozoa;D_3__Metazoa (Animalia);D_4__Eumetazoa;D_5__Bilateria;D_6__Nematoda;D_7__Chromadorea;D_8__Chromadorida;D_9__Spilophorella paradoxa;D_10__;D_11__;D_12__;D_13__;D_14__	0.8540467609354637
5ffd408069b02b493f77571ca6582174	D_0__Eukaryota;D_1__Opisthokonta;D_2__Holozoa;D_3__Metazoa (Animalia);D_4__Eumetazoa;D_5__Bilateria;D_6__Nematoda;D_7__Chromadorea;D_8__Araeolaimida;D_9__Axonolaimus sp. 1277;D_10__;D_11__;D_12__;D_13__;D_14__	0.9998324751512476
8bc5638e5fc319ea2c8e17d0b15ef8e6	D_0__Eukaryota;D_1__Opisthokonta;D_2__Holozoa;D_3__Metazoa (Animalia);D_4__Eumetazoa;D_5__Bilateria;D_6__Arthropoda;D_7__Crustacea;D_8__Ostracoda;D_9__Myodocopa;D_10__Myodocopida;D_11__Parasterope pollex;D_12__;D_13__;D_14__	0.9972021731650101
82b1bdf8d3684ea045bb1b08e61c49fc	D_0__Eukaryota;D_1__SAR;D_2__Rhizaria;D_3__Cercozoa	0.9999998774842322
415b658127ffec63a0fcdc281ac25e66	D_0__Eukaryota;D_1__SAR;D_2__Rhizaria;D_3__Cercozoa;D_4__Novel Clade Gran-3;D_5__Uncultured Cercozoa;D_6__;D_7__;D_8__;D_9__;D_10__;D_11__;D_12__;D_13__;D_14__	0.9999963935722408
ba60b173480ddf5fe67ee3d718931dda	D_0__Eukaryota;D_1__Centrohelida;D_2__uncultured eukaryote;D_3__;D_4__;D_5__;D_6__;D_7__;D_8__;D_9__;D_10__;D_11__;D_12__;D_13__;D_14__	0.9999955677136427
e916b65ddad55e410870b5d6cedafc23	D_0__Eukaryota;D_1__Incertae Sedis	0.9958203604469307
32fea230a6a3693b932e704a7f25a4ed	D_0__Eukaryota;D_1__SAR;D_2__Alveolata;D_3__Protalveolata;D_4__Perkinsidae;D_5__Parvilucifera;D_6__Parvilucifera corolla;D_7__;D_8__;D_9__;D_10__;D_11__;D_12__;D_13__;D_14__	1.0
026c095a795f76b760a56b8e2644232a	D_0__Eukaryota;D_1__Opisthokonta;D_2__Holozoa;D_3__Metazoa (Animalia);D_4__Eumetazoa;D_5__Bilateria;D_6__Nematoda;D_7__Enoplea;D_8__Enoplia;D_9__Enoplida	0.9999999999753612
3542cfba075477e1ec64f22277b941e7	D_0__Eukaryota;D_1__SAR;D_2__Rhizaria;D_3__Cercozoa;D_4__Basal Group T;D_5__uncultured eukaryote;D_6__;D_7__;D_8__;D_9__;D_10__;D_11__;D_12__;D_13__;D_14__	0.9999180036887391
99bf3855543de2f8fc1b0ab5c5d042e5	D_0__Eukaryota;D_1__SAR;D_2__Rhizaria;D_3__Cercozoa;D_4__uncultured;D_5__Massisteria sp. diva;D_6__;D_7__;D_8__;D_9__;D_10__;D_11__;D_12__;D_13__;D_14__	0.9999969022074373
b5b58eb1c15848daf4ba3811848f27d2	D_0__Eukaryota;D_1__SAR;D_2__Rhizaria;D_3__Cercozoa;D_4__Thecofilosea;D_5__Cryomonadida;D_6__Protaspidae;D_7__Protaspis	0.920513658334667
5a5006f1686dd0007e7b8f9cebebdffa	D_0__Eukaryota;D_1__SAR;D_2__Rhizaria;D_3__Cercozoa;D_4__Uncultured Cercozoa;D_5__;D_6__;D_7__;D_8__;D_9__;D_10__;D_11__;D_12__;D_13__;D_14__	0.9999846426105179
b3073824ea7de3d944d9d7a5f3f85dd8	D_0__Eukaryota;D_1__SAR;D_2__Rhizaria;D_3__Cercozoa	0.9773509497597026
080500b1b38463777c8bb1cad8a9f739	D_0__Eukaryota;D_1__SAR;D_2__Rhizaria;D_3__Cercozoa;D_4__Imbricatea	0.7063789325561982
23f69c5b6aaf7f0ae0546e21bcbf7281	D_0__Eukaryota;D_1__SAR;D_2__Alveolata;D_3__Ciliophora;D_4__Intramacronucleata;D_5__Spirotrichea;D_6__Hypotrichia	0.9498001583193416
7febf06edb086de4ea4cb08f75a93bb5	D_0__Eukaryota;D_1__SAR;D_2__Rhizaria;D_3__Cercozoa;D_4__Imbricatea;D_5__Silicofilosea;D_6__Euglyphida;D_7__Paulinellidae;D_8__Paulinella;D_9__uncultured eukaryote;D_10__;D_11__;D_12__;D_13__;D_14__	0.9285603843707646
4e7d15ed9e8a64ebef20b75fb1be1c55	D_0__Eukaryota;D_1__SAR;D_2__Rhizaria;D_3__Cercozoa;D_4__Imbricatea;D_5__Silicofilosea;D_6__Euglyphida;D_7__Paulinellidae;D_8__Paulinella;D_9__uncultured eukaryote;D_10__;D_11__;D_12__;D_13__;D_14__	0.8977963986970242
e8c73c4d66832decf74208ff0a70e0be	D_0__Eukaryota;D_1__SAR;D_2__Alveolata;D_3__Ciliophora;D_4__Intramacronucleata;D_5__Conthreep;D_6__Oligohymenophorea;D_7__Scuticociliatia;D_8__Uronema;Ambiguous_taxa;D_10__;D_11__;D_12__;D_13__;D_14__	0.9952276348149245
e6e379d8ab40c8f036e00bd7e82b54f1	D_0__Eukaryota;D_1__Opisthokonta;D_2__Nucletmycea;D_3__Fungi	0.9002988332129328
8aa58adf9626ef975033f0536d0b4ef5	D_0__Eukaryota;D_1__SAR;D_2__Alveolata;D_3__Dinoflagellata;D_4__Dinophyceae;D_5__Peridiniphycidae;D_6__Thoracosphaeraceae	0.9981159016502036
94010082b32e190b4b2320c19121ecbb	D_0__Eukaryota;D_1__Archaeplastida;D_2__Chloroplastida;D_3__Chlorophyta;D_4__Chlorodendrophyceae;D_5__Chlorodendrales;D_6__Tetraselmis;D_7__Tetraselmis subcordiformis;D_8__;D_9__;D_10__;D_11__;D_12__;D_13__;D_14__	0.9398770553715814
cca305f4e615708e427da3944a648f1e	D_0__Eukaryota;D_1__SAR;D_2__Rhizaria;D_3__Cercozoa;D_4__Imbricatea;D_5__Silicofilosea;D_6__Euglyphida;D_7__Paulinellidae;D_8__Paulinella;D_9__uncultured eukaryote;D_10__;D_11__;D_12__;D_13__;D_14__	0.9820444239078336
ef5771517668f1f37b1441105553a8cc	D_0__Eukaryota;D_1__Incertae Sedis;D_2__Apusomonadidae;D_3__Amastigomonas;D_4__uncultured Apusomonadidae;D_5__;D_6__;D_7__;D_8__;D_9__;D_10__;D_11__;D_12__;D_13__;D_14__	0.9603227401094069
287585b31e33b6b66fbbeb88a7bc6995	D_0__Eukaryota;D_1__SAR;D_2__Alveolata;D_3__Ciliophora;D_4__Intramacronucleata;D_5__Spirotrichea;D_6__Oligotrichia;D_7__Parallelostrombidium;Ambiguous_taxa;D_9__;D_10__;D_11__;D_12__;D_13__;D_14__	0.9976452532535691
f4735f797de4f4551a9e7b491ff625c8	D_0__Eukaryota;D_1__Incertae Sedis;D_2__Apusomonadidae;D_3__Multimonas	0.9999999999325824
b046050bb60ed19b4f4718c57743b070	D_0__Eukaryota;D_1__SAR;D_2__Alveolata;D_3__Dinoflagellata;D_4__Dinophyceae	0.8885247561559209
c9e7f9f07d65777ca2d33575b9c9f738	D_0__Eukaryota;D_1__SAR;D_2__Rhizaria;D_3__Cercozoa	0.999998847018852
b8f6c861fcf56a457b84787458b302fd	D_0__Eukaryota;D_1__SAR;D_2__Alveolata;D_3__Apicomplexa	0.8884127071017803
f00f2145ada096cb95c8493b814eff0f	D_0__Eukaryota;D_1__Incertae Sedis;D_2__Apusomonadidae;D_3__Amastigomonas;D_4__uncultured Apusomonadidae;D_5__;D_6__;D_7__;D_8__;D_9__;D_10__;D_11__;D_12__;D_13__;D_14__	0.9920518598114548
756397717f0b7b500c899307b3bb60ae	D_0__Eukaryota;D_1__Opisthokonta;D_2__Nucletmycea;D_3__Fungi	0.9173647560064648
36cb75934be675d3dcb9102da7dd64ac	D_0__Eukaryota;D_1__SAR;D_2__Alveolata;D_3__Dinoflagellata;D_4__Dinophyceae;D_5__Peridiniphycidae;D_6__Thoracosphaeraceae;Ambiguous_taxa;D_8__;D_9__;D_10__;D_11__;D_12__;D_13__;D_14__	0.8315578205836744
dc0b8d1e255ad2c76bb5420f9ef0d591	D_0__Eukaryota	0.9999999991914994
fd4595d97625996ea1581d6896d9050e	D_0__Eukaryota;D_1__SAR;D_2__Alveolata;D_3__Dinoflagellata;D_4__Dinophyceae;D_5__Gymnodiniphycidae;D_6__Suessiaceae	0.7283909222196644
bd604d680bb389940ca32a5a9346417f	D_0__Eukaryota;D_1__SAR;D_2__Rhizaria;D_3__Cercozoa	0.999902266509629
c4f1cfabf0ca65a11def7b3fd5262d9d	D_0__Eukaryota;D_1__SAR;D_2__Rhizaria;D_3__Cercozoa	0.9999883499562604
51afab493f1adbdc12676f022e69eb64	D_0__Eukaryota;D_1__SAR;D_2__Alveolata;D_3__Dinoflagellata;D_4__Dinophyceae;D_5__Gymnodiniphycidae;D_6__Gymnodinium clade;D_7__Paragymnodinium	0.9569738864709794
3c04c2688f67fefe10fb6ce10074ada6	D_0__Eukaryota;D_1__Amoebozoa;D_2__uncultured;D_3__marine metagenome;D_4__;D_5__;D_6__;D_7__;D_8__;D_9__;D_10__;D_11__;D_12__;D_13__;D_14__	0.9999999990429274
1de5c54882aa5b6376491566ff637334	D_0__Eukaryota;D_1__SAR;D_2__Rhizaria;D_3__Cercozoa	0.9999998016266723
be437a9e2c8fea9d13a61511445f06f1	D_0__Eukaryota;D_1__SAR;D_2__Rhizaria;D_3__Cercozoa;D_4__Vampyrellidae	0.9782377195777647
5b9d3ff9dd0d9903b95aaec75f0218bd	D_0__Eukaryota;D_1__Archaeplastida;D_2__Rhodophyceae;D_3__Florideophycidae;D_4__Rhodymeniophycidae;D_5__Gracilaria;Ambiguous_taxa;D_7__;D_8__;D_9__;D_10__;D_11__;D_12__;D_13__;D_14__	0.9843410946057131
e8c1bd5bcddc5735a8f3af6244e62c7f	D_0__Eukaryota;D_1__SAR;D_2__Alveolata;D_3__Dinoflagellata;D_4__Dinophyceae;D_5__Peridiniphycidae;D_6__Thoracosphaeraceae;Ambiguous_taxa;D_8__;D_9__;D_10__;D_11__;D_12__;D_13__;D_14__	0.8307614418312802
728563d39564e2324c45717d08dba89c	D_0__Eukaryota;D_1__SAR;D_2__Alveolata;D_3__Ciliophora;D_4__Intramacronucleata;D_5__Litostomatea;D_6__Haptoria;D_7__Didinium;D_8__uncultured eukaryote;D_9__;D_10__;D_11__;D_12__;D_13__;D_14__	0.9144337675027291
f29db21ea223f98a52b7adc3324c3fd0	D_0__Eukaryota;D_1__Opisthokonta;D_2__Holozoa;D_3__Metazoa (Animalia);D_4__Eumetazoa;D_5__Bilateria;D_6__Nematoda;D_7__Chromadorea;D_8__Monhysterida;D_9__Theristus sp. 1268;D_10__;D_11__;D_12__;D_13__;D_14__	0.9104915554626329
2c4d218bd482c80b6e8c8bbece77988b	D_0__Eukaryota;D_1__SAR;D_2__Rhizaria;D_3__Cercozoa	0.9986405482654577
6da8c9c8d9c43d3a9ef8b954147b3df8	D_0__Eukaryota;D_1__SAR;D_2__Rhizaria;D_3__Cercozoa	0.9999333894088304
416b79210800ef6530138a90302f9295	D_0__Eukaryota;D_1__SAR;D_2__Rhizaria;D_3__Cercozoa	0.9999307668920796
a51e4a09176b4f3fb92cd962b9f86e92	D_0__Eukaryota;D_1__SAR;D_2__Rhizaria;D_3__Cercozoa;D_4__Vampyrellidae;D_5__uncultured	0.9999999063119251
67359efff8d391104c25535952cf7e94	D_0__Eukaryota;D_1__SAR;D_2__Alveolata;D_3__Dinoflagellata;D_4__Dinophyceae;D_5__Gymnodiniphycidae;D_6__Gymnodinium clade;D_7__Nusuttodinium	0.7075631822454846
bc34aff194ecc1999ba58922ddb72d94	D_0__Eukaryota;D_1__SAR;D_2__Alveolata;D_3__Ciliophora;D_4__Intramacronucleata;D_5__Conthreep;D_6__Oligohymenophorea;D_7__Peritrichia;D_8__Vaginicola;Ambiguous_taxa;D_10__;D_11__;D_12__;D_13__;D_14__	0.959510496747109
0ebdb1229a417309e4e836b2093f8f50	D_0__Eukaryota;D_1__SAR;D_2__Rhizaria;D_3__Cercozoa;D_4__Cyranomonas;D_5__uncultured eukaryote;D_6__;D_7__;D_8__;D_9__;D_10__;D_11__;D_12__;D_13__;D_14__	0.9998042897049112
b9745530a144fdf2ea759e60d94f20fe	D_0__Eukaryota;D_1__SAR;D_2__Rhizaria;D_3__Cercozoa;D_4__Novel Clade Gran-1;D_5__Uncultured Cercozoa;D_6__;D_7__;D_8__;D_9__;D_10__;D_11__;D_12__;D_13__;D_14__	0.9999999987385877
35b67dbdd0304ed51275fea796ee36ef	D_0__Eukaryota;D_1__Incertae Sedis;D_2__Apusomonadidae	0.7119704361377346
4c85c497f36a29debc0ab02a0f8b44e8	D_0__Eukaryota;D_1__Cryptophyceae;D_2__Goniomonas;Ambiguous_taxa;D_4__;D_5__;D_6__;D_7__;D_8__;D_9__;D_10__;D_11__;D_12__;D_13__;D_14__	0.9291549496202132
5d40c634bba7fa4304d43a9a5eedb959	D_0__Eukaryota	0.9999999999901096
2a6271cfd5e32efe865f165897b251ca	D_0__Eukaryota;D_1__SAR;D_2__Rhizaria;D_3__Cercozoa;D_4__uncultured;D_5__uncultured marine eukaryote;D_6__;D_7__;D_8__;D_9__;D_10__;D_11__;D_12__;D_13__;D_14__	0.9750745641920366
ddf90518acb3632b3f2c945484f6f0d6	D_0__Eukaryota	0.9999999999567523
c6d0e9df349a569c82eedd2b7768124e	D_0__Eukaryota;D_1__SAR;D_2__Rhizaria;D_3__Cercozoa;D_4__Novel Clade Gran-3;D_5__uncultured eukaryote;D_6__;D_7__;D_8__;D_9__;D_10__;D_11__;D_12__;D_13__;D_14__	0.8304594243974381
878581a88d46c6a0eba3d15f093a47e4	D_0__Eukaryota;D_1__SAR;D_2__Rhizaria;D_3__Cercozoa;D_4__Thecofilosea;D_5__Cryomonadida;D_6__Protaspidae;D_7__Protaspis;D_8__uncultured eukaryote;D_9__;D_10__;D_11__;D_12__;D_13__;D_14__	0.8619266217660712
0dbdfc30eed1d4a948471310e4f491e6	D_0__Eukaryota;D_1__SAR;D_2__Alveolata;D_3__Apicomplexa;D_4__Conoidasida;D_5__Gregarinasina;D_6__Eugregarinorida;D_7__Lecudina;D_8__uncultured eukaryote;D_9__;D_10__;D_11__;D_12__;D_13__;D_14__	0.9970441445149211
5a557ff312e07e4b2644c664c50d0bd3	D_0__Eukaryota;D_1__Opisthokonta;D_2__Holozoa;D_3__Metazoa (Animalia);D_4__Eumetazoa;D_5__Bilateria;D_6__Nematoda;D_7__Chromadorea;D_8__Monhysterida;D_9__Desmolaimus sp. DeLaSp2;D_10__;D_11__;D_12__;D_13__;D_14__	0.7345739450178094
bd084b2451907acc571c077b8379dff5	D_0__Eukaryota;D_1__SAR;D_2__Alveolata;D_3__Ciliophora;D_4__Intramacronucleata;D_5__Conthreep;D_6__Oligohymenophorea;D_7__Scuticociliatia;D_8__Metanophrys;D_9__Metanophrys sinensis;D_10__;D_11__;D_12__;D_13__;D_14__	0.8281927981751546
81ab4b515657602252f4f91dfe12a3d8	D_0__Eukaryota;D_1__Opisthokonta;D_2__Holozoa;D_3__Metazoa (Animalia);D_4__Eumetazoa;D_5__Bilateria;D_6__Arthropoda;D_7__Crustacea;D_8__Maxillopoda;D_9__Copepoda;D_10__Calanoida;D_11__Acartia hudsonica;D_12__;D_13__;D_14__	1.0
c67fbd67167da5b131545bd2bfa94379	D_0__Eukaryota;D_1__Opisthokonta;D_2__Holozoa;D_3__Metazoa (Animalia);D_4__Eumetazoa;D_5__Bilateria;D_6__Nematoda;D_7__Chromadorea;D_8__Monhysterida;D_9__Monhysteridae environmental sample;D_10__;D_11__;D_12__;D_13__;D_14__	0.9999794662972348
822bffd08ebf2b960bf0a4abb2a3b73c	D_0__Eukaryota;D_1__SAR;D_2__Rhizaria;D_3__Cercozoa	0.9998482936489996
1917732b875d648fe342f90e073233d8	D_0__Eukaryota;D_1__Opisthokonta;D_2__Holozoa;D_3__Metazoa (Animalia);D_4__Eumetazoa;D_5__Bilateria;D_6__Arthropoda;D_7__Crustacea;D_8__Maxillopoda;D_9__Copepoda;D_10__Harpacticoida	0.952775778049062
c0789ebc5a02ea02e1bdb551a9186e88	D_0__Eukaryota;D_1__Opisthokonta;D_2__Holozoa;D_3__Metazoa (Animalia);D_4__Eumetazoa;D_5__Bilateria;D_6__Nematoda;D_7__Chromadorea;D_8__Araeolaimida	0.9999999577191333
3f76aba42285383e33b3b96d517b864a	D_0__Eukaryota	0.9999999999650706
379bc85fcee6000add4609e6aeb200f9	D_0__Eukaryota;D_1__Opisthokonta;D_2__Holozoa;D_3__Metazoa (Animalia);D_4__Eumetazoa;D_5__Bilateria;D_6__Arthropoda;D_7__Crustacea;D_8__Maxillopoda;D_9__Copepoda;D_10__Harpacticoida;D_11__Paralaophonte congenera;D_12__;D_13__;D_14__	0.9999926862183496
1ed20c3476f24a297e9658306c651950	D_0__Eukaryota;D_1__Opisthokonta;D_2__Holozoa;D_3__Metazoa (Animalia);D_4__Eumetazoa;D_5__Bilateria;D_6__Nematoda;D_7__Chromadorea;D_8__Monhysterida;D_9__Terschellingia longicaudata;D_10__;D_11__;D_12__;D_13__;D_14__	0.9999965048132797
23031bbdd100a9b24bc3cd5ed1334295	D_0__Eukaryota;D_1__Opisthokonta;D_2__Holozoa;D_3__Metazoa (Animalia);D_4__Eumetazoa;D_5__Bilateria;D_6__Nematoda;D_7__Chromadorea;D_8__Monhysterida;D_9__Monhysteridae environmental sample;D_10__;D_11__;D_12__;D_13__;D_14__	0.999989721153631
957c94e1673fcb186f300af5fcd4ab5f	D_0__Eukaryota;D_1__Opisthokonta;D_2__Holozoa;D_3__Metazoa (Animalia);D_4__Eumetazoa;D_5__Bilateria;D_6__Nematoda;D_7__Chromadorea;D_8__Monhysterida;D_9__Monhysteridae environmental sample;D_10__;D_11__;D_12__;D_13__;D_14__	0.9999871627019034
b2eb90ba4b444ed55fc795ddf5ffc4a7	D_0__Eukaryota;D_1__SAR;D_2__Alveolata;D_3__Apicomplexa;D_4__Conoidasida;D_5__Gregarinasina;D_6__Eugregarinorida;D_7__Lecudina;D_8__uncultured eukaryote;D_9__;D_10__;D_11__;D_12__;D_13__;D_14__	0.9975329378835924
9643e7c7d00a030289acb55292db83f2	D_0__Eukaryota;D_1__Opisthokonta	0.9148813151386442
203ea7758d7851726cdb858efb554ec6	D_0__Eukaryota;D_1__Archaeplastida;D_2__Chloroplastida;D_3__Chlorophyta;D_4__Chlorodendrophyceae;D_5__Chlorodendrales;D_6__Tetraselmis;D_7__Tetraselmis subcordiformis;D_8__;D_9__;D_10__;D_11__;D_12__;D_13__;D_14__	0.9357327217370397
28bcdb769c5a30aa3e4d9c6b1c4da548	D_0__Eukaryota;D_1__Opisthokonta	0.8222813378041274
5c5d07767ebf69e078a59801b95eba92	D_0__Eukaryota;D_1__SAR;D_2__Rhizaria;D_3__Cercozoa;D_4__Vampyrellidae;D_5__uncultured;D_6__Thalassomyxa sp. MVa1x;D_7__;D_8__;D_9__;D_10__;D_11__;D_12__;D_13__;D_14__	0.9821137725238199
c297d99d7b330016015759b43be8e44a	D_0__Eukaryota;D_1__SAR;D_2__Rhizaria;D_3__Cercozoa	0.9999999010174727
c82be0223594d1322f662a2854c05330	D_0__Eukaryota;D_1__SAR;D_2__Rhizaria;D_3__Cercozoa;D_4__Vampyrellidae;D_5__uncultured;D_6__Vampyrellida sp. V2ld4;D_7__;D_8__;D_9__;D_10__;D_11__;D_12__;D_13__;D_14__	0.9985629569105956
cce27669cf93262a9d4ee13f298b8089	D_0__Eukaryota;D_1__Opisthokonta;D_2__Nucletmycea;D_3__Fungi	0.7244304570201058
a2967e86b3ce8cf634b18bb4092f148b	D_0__Eukaryota;D_1__SAR;D_2__Rhizaria;D_3__Cercozoa;D_4__Novel Clade Gran-3;D_5__Uncultured Cercozoa;D_6__;D_7__;D_8__;D_9__;D_10__;D_11__;D_12__;D_13__;D_14__	0.9999714655579647
46cbb42c04cc7696eb3caa13a37510f0	D_0__Eukaryota;D_1__SAR;D_2__Alveolata;D_3__Dinoflagellata;D_4__Dinophyceae;D_5__Gymnodiniphycidae;D_6__Gymnodinium clade	0.7533479344467978
5449b9e9cd65c52ecfc8375f3943fee3	D_0__Eukaryota;D_1__SAR;D_2__Rhizaria;D_3__Cercozoa	0.9999875340184895
77af3263db8d30c600e4cd8af1dd8bd3	D_0__Eukaryota;D_1__Opisthokonta	0.825591808780045
9f4e77b076fcac31903f604f42560e6d	D_0__Eukaryota;D_1__Opisthokonta;D_2__Nucletmycea;D_3__Nucleariidae and Fonticula group;D_4__Nucleariidae;D_5__Nuclearia;D_6__uncultured Chytridiomycota;D_7__;D_8__;D_9__;D_10__;D_11__;D_12__;D_13__;D_14__	0.999999603505977
a43113f94bf1cfb90a5f46c5d7f35b9b	D_0__Eukaryota;D_1__SAR;D_2__Alveolata;D_3__Protalveolata;D_4__Chromerida;D_5__Chromera;D_6__uncultured freshwater eukaryote;D_7__;D_8__;D_9__;D_10__;D_11__;D_12__;D_13__;D_14__	0.7107230575782613
9b0fa53f8b1f5f889d6f84f58d67c15e	D_0__Eukaryota;D_1__SAR;D_2__Alveolata;D_3__Ciliophora;D_4__Intramacronucleata;D_5__Conthreep;D_6__Plagiopylea;D_7__Odontostomatida;D_8__Epalxella;D_9__Epalxella antiquorum;D_10__;D_11__;D_12__;D_13__;D_14__	0.9462899068918162
f31bb359550b2b270a2c607a775a7273	D_0__Eukaryota;D_1__Centrohelida	0.9999990933994715
f3350aa4aa7e53cf8e2a8631a88c0d86	D_0__Eukaryota;D_1__Incertae Sedis;D_2__Apusomonadidae;D_3__Amastigomonas;D_4__uncultured eukaryote;D_5__;D_6__;D_7__;D_8__;D_9__;D_10__;D_11__;D_12__;D_13__;D_14__	0.9242960801897292
51072122e69a39bd6713e8a042ada735	D_0__Eukaryota;D_1__SAR;D_2__Rhizaria;D_3__Cercozoa;D_4__Novel Clade 12	0.8975050456876787
6bbc0b2a23947ec675108072634b1aab	D_0__Eukaryota;D_1__SAR;D_2__Rhizaria;D_3__Cercozoa	0.9998659636116113
5d6e1a61293515c7b5f32e89313da012	D_0__Eukaryota;D_1__SAR;D_2__Rhizaria;D_3__Cercozoa;D_4__uncultured;D_5__Uncultured Cercozoa;D_6__;D_7__;D_8__;D_9__;D_10__;D_11__;D_12__;D_13__;D_14__	0.9989550739515332
f88607634f31ceac0606d66e99af5916	D_0__Eukaryota;D_1__SAR;D_2__Rhizaria;D_3__Cercozoa;D_4__Imbricatea;D_5__Silicofilosea;D_6__Euglyphida;D_7__Paulinellidae;D_8__Paulinella;D_9__Uncultured Cercozoa;D_10__;D_11__;D_12__;D_13__;D_14__	0.7698433227924554
6daca25370646c3d257ba3aff1e2fc0e	D_0__Eukaryota;D_1__SAR;D_2__Rhizaria;D_3__Cercozoa;D_4__Imbricatea;D_5__Marimonadida;D_6__Pseudopirsonia;D_7__Pseudopirsonia mucosa;D_8__;D_9__;D_10__;D_11__;D_12__;D_13__;D_14__	0.8964805238449294
920e21e60ad2902c51464c99f7b4938e	D_0__Eukaryota;D_1__SAR;D_2__Rhizaria;D_3__Cercozoa	0.9995611330402836
44d629c3b50cf0bc47716a73fa98bdce	D_0__Eukaryota;D_1__SAR;D_2__Rhizaria;D_3__Cercozoa;D_4__Vampyrellidae;D_5__uncultured	0.9549839424858226
1edef9a383f63635ad08a7a2a399e500	D_0__Eukaryota;D_1__SAR;D_2__Alveolata;D_3__Ciliophora;D_4__Intramacronucleata;D_5__Conthreep;D_6__Oligohymenophorea;D_7__Scuticociliatia;D_8__Cristigera;D_9__uncultured marine eukaryote;D_10__;D_11__;D_12__;D_13__;D_14__	0.9999991396248056
a94aa84f25bde124a8a2b9191ae2a563	D_0__Eukaryota	0.9999999992960308
1f0d1476c6db245a72e32f8cedbe9434	D_0__Eukaryota;D_1__SAR;D_2__Alveolata;D_3__Ciliophora;D_4__Intramacronucleata;D_5__Conthreep;D_6__Oligohymenophorea	0.908356648774217
70d2b96095d288e97c864c776a758d99	D_0__Eukaryota	0.9999999999999294
9e2f6fcba60075c1f4b804aca77610f7	D_0__Eukaryota;D_1__SAR;D_2__Rhizaria;D_3__Cercozoa	0.9999802669025404
0735375e2de9e068e704847737da458e	D_0__Eukaryota;D_1__SAR;D_2__Rhizaria;D_3__Cercozoa;D_4__Imbricatea;D_5__Silicofilosea;D_6__Thaumatomonadida;D_7__Thaumatomonadidae;D_8__Allas	0.9923038233593464
ca3ef6f929d45684941ef3a49b9fcac7	D_0__Eukaryota	0.9999999997893411
ccecc6a78a223a77f63fc1cf290fbdf4	D_0__Eukaryota;D_1__SAR;D_2__Rhizaria;D_3__Cercozoa;D_4__Novel Clade Gran-1;D_5__Uncultured Cercozoa;D_6__;D_7__;D_8__;D_9__;D_10__;D_11__;D_12__;D_13__;D_14__	0.999996373390399
a0f37a54f490f014a5e3ddccac733641	D_0__Eukaryota;D_1__SAR;D_2__Alveolata;D_3__Dinoflagellata;D_4__Dinophyceae;D_5__Peridiniphycidae;D_6__Thoracosphaeraceae;Ambiguous_taxa;D_8__;D_9__;D_10__;D_11__;D_12__;D_13__;D_14__	0.8186317293368955
91a7aa95949c02c583a45007feb22f4b	D_0__Eukaryota;D_1__Amoebozoa;D_2__Discosea;D_3__metagenome;D_4__;D_5__;D_6__;D_7__;D_8__;D_9__;D_10__;D_11__;D_12__;D_13__;D_14__	0.9999998171039007
29884e2e3f53d3b30457aff8d7c5363c	D_0__Eukaryota;D_1__SAR;D_2__Rhizaria;D_3__Cercozoa;D_4__Vampyrellidae;D_5__uncultured;D_6__Vampyrellida sp. V2ld4;D_7__;D_8__;D_9__;D_10__;D_11__;D_12__;D_13__;D_14__	0.7108331461889237
59e8dc432206fc695f897131b7479b7f	D_0__Eukaryota;D_1__SAR;D_2__Alveolata;D_3__Ciliophora;D_4__Intramacronucleata;D_5__Spirotrichea;D_6__Oligotrichia;D_7__Strombidium;D_8__Strombidium conicum;D_9__;D_10__;D_11__;D_12__;D_13__;D_14__	0.9589903244376045
92c28ea0c24d01155ae6dd1deceef543	D_0__Eukaryota;D_1__SAR;D_2__Rhizaria;D_3__Cercozoa	0.9992809717813534
ea657417e64eceb6e07f62ad232acc50	D_0__Eukaryota;D_1__SAR;D_2__Alveolata;D_3__Ciliophora;D_4__Intramacronucleata;D_5__Conthreep;D_6__Oligohymenophorea	0.8930408562917672
0032844c8b9ddecb64e878d56280bce8	D_0__Eukaryota;D_1__Opisthokonta;D_2__Holozoa;D_3__Metazoa (Animalia);D_4__Eumetazoa;D_5__Bilateria;D_6__Nematoda;D_7__Chromadorea;D_8__Monhysterida;D_9__Monhysteridae environmental sample;D_10__;D_11__;D_12__;D_13__;D_14__	0.9999847348313855
ade72edf5792a841487c3cf8a07af8d5	D_0__Eukaryota;D_1__Amoebozoa;D_2__Schizoplasmodiida	0.9145165807648352
3844d026ba2468bcee2c00a09e411951	D_0__Eukaryota;D_1__SAR;D_2__Rhizaria;D_3__Cercozoa;D_4__Imbricatea;D_5__Silicofilosea;D_6__Thaumatomonadida;D_7__Thaumatomonadidae;D_8__Thaumatomastix	0.8781810440318433
2c819ae1e474a5bd1b4bf02afacebd3f	D_0__Eukaryota;D_1__SAR;D_2__Rhizaria;D_3__Cercozoa	0.9999327736735845
468de364bb3a0c268d9da790e211b928	D_0__Eukaryota;D_1__SAR;D_2__Rhizaria;D_3__Cercozoa	0.999981341817806
35c90972161d037f54c9a32830346518	D_0__Eukaryota;D_1__SAR;D_2__Alveolata;D_3__Dinoflagellata;D_4__Dinophyceae;D_5__Gymnodiniphycidae;D_6__Gymnodinium clade	0.7483825810591502
65a39ca420795ea858515e59c1254638	D_0__Eukaryota;D_1__SAR;D_2__Rhizaria;D_3__Retaria	0.8750782230980892
092e9858738db3611306873b53d6d082	D_0__Eukaryota;D_1__SAR;D_2__Alveolata;D_3__Ciliophora;D_4__Intramacronucleata;D_5__Conthreep;D_6__Plagiopylea;D_7__Odontostomatida;D_8__Epalxella;D_9__Epalxella antiquorum;D_10__;D_11__;D_12__;D_13__;D_14__	0.9426371447589906
7d6357b472c808d045cf77de250f057c	D_0__Eukaryota;D_1__SAR;D_2__Alveolata;D_3__Ciliophora;D_4__Intramacronucleata;D_5__Litostomatea;D_6__Haptoria	0.9993495326754952
efc135986f6cb7f42920362ac7253fc6	D_0__Eukaryota;D_1__Opisthokonta;D_2__Nucletmycea;D_3__Fungi	0.9085000992372487
9a3ac22990b2f3ab5b13369fbba22cef	D_0__Eukaryota;D_1__SAR;D_2__Rhizaria;D_3__Cercozoa;D_4__Phytomyxea;D_5__Novel Clade 9;D_6__Uncultured Cercozoa;D_7__;D_8__;D_9__;D_10__;D_11__;D_12__;D_13__;D_14__	0.9997447067023603
6cde41f64cd44b268eb43694ef638d91	D_0__Eukaryota;D_1__SAR;D_2__Stramenopiles	0.796018747252471
80ccd5ba55d00be656f2a58bca445acf	D_0__Eukaryota;D_1__SAR;D_2__Rhizaria;D_3__Cercozoa;D_4__Vampyrellidae;D_5__uncultured	0.9940171858699298
2db181a325c06bec43ccd7228c7b226a	D_0__Eukaryota;D_1__SAR;D_2__Alveolata;D_3__Protalveolata;D_4__Perkinsidae;D_5__A31	0.7008529916172301
3432164da7bb870cb1f9d6688d49fab8	D_0__Eukaryota;D_1__SAR;D_2__Rhizaria;D_3__Cercozoa;D_4__uncultured eukaryote;D_5__;D_6__;D_7__;D_8__;D_9__;D_10__;D_11__;D_12__;D_13__;D_14__	0.9965893659746304
658839e050bb0897e093aeab48467527	D_0__Eukaryota;D_1__SAR;D_2__Alveolata;D_3__Apicomplexa;D_4__Conoidasida;D_5__Gregarinasina;D_6__Eugregarinorida;D_7__Lecudina;D_8__uncultured eukaryote;D_9__;D_10__;D_11__;D_12__;D_13__;D_14__	0.995933553195407
f5f3b886d27636b31dbee6a3757648a8	D_0__Eukaryota;D_1__SAR;D_2__Rhizaria;D_3__Cercozoa;D_4__Thecofilosea;D_5__Ebriacea;D_6__Ebria;D_7__Uncultured Cercozoa;D_8__;D_9__;D_10__;D_11__;D_12__;D_13__;D_14__	0.8932503362377314
7b055d225de69bb369ebcabbd4dbeb58	D_0__Eukaryota;D_1__SAR;D_2__Rhizaria;D_3__Cercozoa;D_4__Cyranomonas;D_5__uncultured eukaryote;D_6__;D_7__;D_8__;D_9__;D_10__;D_11__;D_12__;D_13__;D_14__	0.9999131523398724
c1337bf17183e4fc9d5e9a9bc6d9c0f8	D_0__Eukaryota;D_1__SAR;D_2__Rhizaria;D_3__Cercozoa;D_4__uncultured;D_5__Uncultured Cercozoa;D_6__;D_7__;D_8__;D_9__;D_10__;D_11__;D_12__;D_13__;D_14__	0.716616247183803
0861beffe844bcdb3b11342d5b0f8d5a	D_0__Eukaryota	0.999999998481268
9b3b48d6aeaeb2e6cc05e6a4d33c3fcd	D_0__Eukaryota;D_1__Opisthokonta;D_2__Holozoa;D_3__Metazoa (Animalia);D_4__Eumetazoa;D_5__Bilateria;D_6__Nematoda;D_7__Chromadorea;D_8__Araeolaimida	0.9999999629673643
9b5489009c306e8737f44c584fabd9d9	D_0__Eukaryota;D_1__SAR;D_2__Rhizaria;D_3__Cercozoa;D_4__Vampyrellidae;D_5__uncultured;D_6__Thalassomyxa sp. MVa1x;D_7__;D_8__;D_9__;D_10__;D_11__;D_12__;D_13__;D_14__	0.9990700641617577
02ac147eebb98875dcbca65b4d085fe7	D_0__Eukaryota;D_1__Opisthokonta;D_2__Holozoa;D_3__Metazoa (Animalia);D_4__Eumetazoa;D_5__Bilateria;D_6__Arthropoda;D_7__Crustacea;D_8__Maxillopoda;D_9__Copepoda;D_10__Harpacticoida;D_11__Stenhelia sp. Greenland-RJH-2007;D_12__;D_13__;D_14__	0.9857229618529214
d9123b8e64cc0b8ec52c96fb5189413c	D_0__Eukaryota;D_1__Opisthokonta;D_2__Holozoa;D_3__Metazoa (Animalia);D_4__Eumetazoa;D_5__Bilateria;D_6__Nematoda;D_7__Chromadorea;D_8__Monhysterida;D_9__Monhysteridae environmental sample;D_10__;D_11__;D_12__;D_13__;D_14__	0.999919730903479
18daf2ce5a7c1ee1632b1b8a8d8bf6e4	D_0__Eukaryota;D_1__SAR;D_2__Alveolata;D_3__Apicomplexa;D_4__Conoidasida;D_5__Gregarinasina;D_6__Eugregarinorida;D_7__Lecudina;D_8__uncultured eukaryote;D_9__;D_10__;D_11__;D_12__;D_13__;D_14__	0.997044126359836
65702273a4274d10e45f2ecdeb74880e	D_0__Eukaryota;D_1__Opisthokonta;D_2__Holozoa;D_3__Metazoa (Animalia);D_4__Eumetazoa;D_5__Bilateria;D_6__Nematoda;D_7__Enoplea;D_8__Enoplia;D_9__Enoplida;D_10__Halalaimus sp. Cr9;D_11__;D_12__;D_13__;D_14__	0.7829312642178962
07ea7d32c794f225152c5da1fdb357c7	D_0__Eukaryota;D_1__SAR;D_2__Alveolata;D_3__Apicomplexa;D_4__Novel Apicomplexa Class 1;D_5__uncultured eukaryote;D_6__;D_7__;D_8__;D_9__;D_10__;D_11__;D_12__;D_13__;D_14__	0.9999394636943381
f9ef2d100cd95ab6b1f8ff72aa471568	D_0__Eukaryota;D_1__SAR;D_2__Alveolata;D_3__Apicomplexa;D_4__Conoidasida;D_5__Gregarinasina;D_6__Eugregarinorida;D_7__Lecudina;D_8__uncultured eukaryote;D_9__;D_10__;D_11__;D_12__;D_13__;D_14__	0.9978334347873304
17a94775484eb6775ab345efd79b45bf	D_0__Eukaryota;D_1__SAR;D_2__Rhizaria;D_3__Cercozoa;D_4__Thecofilosea;D_5__uncultured;D_6__uncultured Rhizaria;D_7__;D_8__;D_9__;D_10__;D_11__;D_12__;D_13__;D_14__	0.9982460131398141
882e0411e10684747ab5a811a7aa4fad	D_0__Eukaryota;D_1__Opisthokonta;D_2__Holozoa;D_3__Metazoa (Animalia);D_4__Eumetazoa;D_5__Bilateria;D_6__Nematoda;D_7__Chromadorea;D_8__Monhysterida;D_9__Monhysteridae environmental sample;D_10__;D_11__;D_12__;D_13__;D_14__	0.9999848937982998
1d75ae72e25e544c1d5237bb71b65b75	D_0__Eukaryota;D_1__SAR;D_2__Alveolata;D_3__Ciliophora;D_4__Intramacronucleata;D_5__Conthreep;D_6__Prostomatea;D_7__Cryptocaryon;D_8__Cryptocaryon irritans;D_9__;D_10__;D_11__;D_12__;D_13__;D_14__	0.7100456265201966
a0a20d821b71fde65cd53a7bb2ef9b66	D_0__Eukaryota;D_1__SAR;D_2__Rhizaria;D_3__Cercozoa;D_4__Vampyrellidae	0.992413352375986
5932f89e938a8f1e1a8d56abd31dc7ee	D_0__Eukaryota;D_1__Opisthokonta;D_2__Holozoa;D_3__Metazoa (Animalia);D_4__Eumetazoa;D_5__Bilateria;D_6__Nematoda;D_7__Chromadorea;D_8__Monhysterida;D_9__Monhysteridae environmental sample;D_10__;D_11__;D_12__;D_13__;D_14__	0.9999566051078005
0a6556632041f2debdfd2f0bc0450174	D_0__Eukaryota;D_1__Opisthokonta;D_2__Holozoa;D_3__Metazoa (Animalia);D_4__Eumetazoa;D_5__Bilateria;D_6__Nematoda;D_7__Chromadorea;D_8__Monhysterida;D_9__Monhysteridae environmental sample;D_10__;D_11__;D_12__;D_13__;D_14__	0.9999836586286754
717e8423abd4edb8bf2fc23ffdee927f	D_0__Eukaryota;D_1__Opisthokonta;D_2__Holozoa;D_3__Metazoa (Animalia);D_4__Eumetazoa;D_5__Bilateria;D_6__Nematoda;D_7__Chromadorea;D_8__Monhysterida;D_9__Monhysteridae environmental sample;D_10__;D_11__;D_12__;D_13__;D_14__	0.9975505664456166
76bc21bde5c9354ab680d6a6ba2f6e65	D_0__Eukaryota;D_1__SAR;D_2__Rhizaria;D_3__Cercozoa;D_4__Vampyrellidae;D_5__uncultured;D_6__Thalassomyxa sp. MVa1x;D_7__;D_8__;D_9__;D_10__;D_11__;D_12__;D_13__;D_14__	0.9997103591814567
06a0520ad7a171c4c908d8325a17e6fe	D_0__Eukaryota;D_1__SAR;D_2__Rhizaria;D_3__Cercozoa;D_4__Imbricatea;D_5__Silicofilosea;D_6__Euglyphida;D_7__Paulinellidae;D_8__Paulinella;D_9__uncultured eukaryote;D_10__;D_11__;D_12__;D_13__;D_14__	0.993354706360743
494735c9796db08e3f95f75ad481d41c	D_0__Eukaryota;D_1__Opisthokonta;D_2__Nucletmycea;D_3__Fungi	0.9585522066599239
a53ccbcf295d55fa319e485ebaa08e86	D_0__Eukaryota;D_1__SAR;D_2__Rhizaria;D_3__Cercozoa;D_4__Novel Clade Gran-4	0.9947689710788284
cd1b032f858a8e6202b5faacb182e07e	D_0__Eukaryota;D_1__SAR;D_2__Rhizaria;D_3__Cercozoa	0.9996059485723542
2ae824a42b9c638621fd21840ff3afdd	D_0__Eukaryota;D_1__SAR;D_2__Alveolata;D_3__Apicomplexa;D_4__Conoidasida;D_5__Coccidia;D_6__Eimeriorina;D_7__Margolisiella;D_8__uncultured stramenopile;D_9__;D_10__;D_11__;D_12__;D_13__;D_14__	0.9101363106446108
4133f722b83b099dc48594a429e24988	D_0__Eukaryota;D_1__SAR;D_2__Rhizaria;D_3__Cercozoa;D_4__Thecofilosea;D_5__Ebriacea;D_6__Ebria;D_7__Uncultured Cercozoa;D_8__;D_9__;D_10__;D_11__;D_12__;D_13__;D_14__	0.9012754350794702
45e8a7ffbd53a4816d16de9377b7ccdf	D_0__Eukaryota;D_1__SAR;D_2__Rhizaria;D_3__Cercozoa	0.9999922391368163
c40753abee00f0ea215e8739e5e5d605	D_0__Eukaryota;D_1__SAR;D_2__Rhizaria;D_3__Cercozoa;D_4__Vampyrellidae;D_5__uncultured	0.9999600126375894
0231d18f9912aca358edc513c5b1f0b7	D_0__Eukaryota;D_1__SAR;D_2__Rhizaria;D_3__Cercozoa;D_4__Novel Clade Gran-1;D_5__Uncultured Cercozoa;D_6__;D_7__;D_8__;D_9__;D_10__;D_11__;D_12__;D_13__;D_14__	0.9998930694790372
98db282748a91617a5a2f7ccff6dafbf	D_0__Eukaryota;D_1__SAR;D_2__Alveolata;D_3__Dinoflagellata	0.9282712315240258
49f041f07217965979a58526db612d3f	D_0__Eukaryota;D_1__SAR;D_2__Alveolata	0.9889027535268724
3a32cef2a0e6c973b0ed41c13ba1a981	D_0__Eukaryota;D_1__SAR;D_2__Rhizaria;D_3__Cercozoa	0.9998984805983212
34929b8ece542ff726dee046419a0b03	D_0__Eukaryota;D_1__Opisthokonta	0.9099991358595224
8366b4a8d7d18082e881c89c8f5c761b	D_0__Eukaryota;D_1__SAR	0.7464120293251993
c3cc351c6124e8032d8509079a3bc37c	D_0__Eukaryota;D_1__SAR;D_2__Rhizaria;D_3__Cercozoa	0.9998214398866961
bdfcc2f29f8fdcfd82794d27b03db53d	D_0__Eukaryota;D_1__Opisthokonta	0.8236784616698588
ceec02fcb6981a6971cd540bda38f658	D_0__Eukaryota;D_1__SAR;D_2__Alveolata;D_3__Ciliophora;D_4__Intramacronucleata;D_5__Conthreep;D_6__Colpodea;D_7__Cyrtolophosidida;D_8__Aristerostoma	0.9994322841366037
88cb19c7ea68066c2bed42755800d45e	D_0__Eukaryota;D_1__SAR;D_2__Rhizaria;D_3__Cercozoa;D_4__Thecofilosea;D_5__Cryomonadida;D_6__Protaspidae	0.812663361150123
1351d1fc83096b60155527fd76502d91	D_0__Eukaryota;D_1__SAR;D_2__Rhizaria;D_3__Cercozoa	0.9984112866729011
e8c6a4127898e2186efef8710c670f56	D_0__Eukaryota;D_1__SAR;D_2__Alveolata	0.9928080661366112
a963f3973898fd5691cd04f8e26e39b8	D_0__Eukaryota;D_1__SAR;D_2__Alveolata;D_3__Ciliophora;D_4__Intramacronucleata;D_5__Spirotrichea;D_6__Hypotrichia	0.9998865736373252
660af51c233b33652fa37efb86840880	D_0__Eukaryota;D_1__SAR;D_2__Rhizaria;D_3__Cercozoa	0.9987647728496462
102205389032397d09c5f2e6325acf07	D_0__Eukaryota;D_1__Cryptophyceae;D_2__Kathablepharidae;D_3__Katablepharis;Ambiguous_taxa;D_5__;D_6__;D_7__;D_8__;D_9__;D_10__;D_11__;D_12__;D_13__;D_14__	0.7597695229541215
eebf23f22fd55a4061bebc1fecfc30d2	D_0__Eukaryota;D_1__SAR;D_2__Alveolata;D_3__Ciliophora;D_4__Intramacronucleata;D_5__Conthreep;D_6__Plagiopylea;D_7__Plagiopylida	0.9999995869488933
954efa0043658b9c52059efd19f935b1	D_0__Eukaryota;D_1__Amoebozoa;D_2__Discosea;D_3__Flabellinia;D_4__Dactylopodida;D_5__Parvamoeba;Ambiguous_taxa;D_7__;D_8__;D_9__;D_10__;D_11__;D_12__;D_13__;D_14__	0.9999999733141468
d61cb61a7a59002ba8170f9454957e58	D_0__Eukaryota;D_1__SAR;D_2__Rhizaria;D_3__Cercozoa	0.9999862070569647
dc91ce1e9ecb9f9526d117cfada6ac59	D_0__Eukaryota;D_1__Opisthokonta;D_2__Holozoa;D_3__Metazoa (Animalia);D_4__Eumetazoa;D_5__Bilateria;D_6__Nematoda;D_7__Chromadorea;D_8__Chromadorida;D_9__Paracyatholaimus intermedius;D_10__;D_11__;D_12__;D_13__;D_14__	0.736202034764166
4bd72e969963803d98e7cf07302375db	D_0__Eukaryota	0.9999999993927086
12dbdf529e263874330ae0db12487c9c	D_0__Eukaryota;D_1__SAR;D_2__Alveolata;D_3__Ciliophora;D_4__Intramacronucleata;D_5__Spirotrichea;D_6__Euplotia;D_7__Diophrys;Ambiguous_taxa;D_9__;D_10__;D_11__;D_12__;D_13__;D_14__	0.9909179297593208
f4998659bf146b5d4a167c273229c986	D_0__Eukaryota;D_1__Amoebozoa;D_2__Discosea;D_3__metagenome;D_4__;D_5__;D_6__;D_7__;D_8__;D_9__;D_10__;D_11__;D_12__;D_13__;D_14__	0.9999240897915239
09f00eb385a8d99c4c37b670d6087068	D_0__Eukaryota;D_1__Opisthokonta;D_2__Holozoa;D_3__Metazoa (Animalia);D_4__Eumetazoa;D_5__Bilateria;D_6__Nematoda;D_7__Chromadorea;D_8__Desmodorida	0.9998697288691106
fbe63783e8441d071201ee80941e488a	D_0__Eukaryota;D_1__Opisthokonta	0.9041853738699437
699343aa35dd389b2c3503669df2c2e6	D_0__Eukaryota	0.9999999999027633
1dc7e59608fea0b1e616050d8c04443f	D_0__Eukaryota;D_1__Opisthokonta;D_2__Holozoa;D_3__Metazoa (Animalia);D_4__Eumetazoa;D_5__Bilateria;D_6__Nematoda;D_7__Chromadorea;D_8__Monhysterida;D_9__Theristus sp. 1268;D_10__;D_11__;D_12__;D_13__;D_14__	0.875582461287423
7f0b4f7b090acca34291ab2f8c789ec7	D_0__Eukaryota;D_1__Opisthokonta;D_2__Holozoa;D_3__Choanoflagellida;D_4__Acanthoecida;D_5__Acanthoecidae;D_6__FV23-1A4	0.7144111446439363
9b7a7ba2e0da4736bfc7ee8e3a73f881	D_0__Eukaryota;D_1__SAR;D_2__Alveolata;D_3__Dinoflagellata;D_4__Dinophyceae	0.8414654744307076
8b7318515464b44dcc4eb60e6e630dc3	D_0__Eukaryota	0.9999999995925084
ca9037d870af384c0e677459f0c51acd	D_0__Eukaryota;D_1__Opisthokonta;D_2__Holozoa;D_3__Choanoflagellida;D_4__Acanthoecida;D_5__Stephanoecidae;D_6__Didymoeca;D_7__Didymoeca elongata;D_8__;D_9__;D_10__;D_11__;D_12__;D_13__;D_14__	0.9298609918118818
3b5765c83d7a65f1d55d7e17a25d1239	D_0__Eukaryota;D_1__SAR;D_2__Alveolata;D_3__Ciliophora;D_4__Postciliodesmatophora;D_5__Karyorelictea;D_6__Tracheloraphis;D_7__uncultured eukaryote;D_8__;D_9__;D_10__;D_11__;D_12__;D_13__;D_14__	0.7723866267254766
48c6e6ac1157f16a6c2a5be68ac9d5f5	D_0__Eukaryota;D_1__Opisthokonta;D_2__Holozoa;D_3__Metazoa (Animalia);D_4__Eumetazoa;D_5__Bilateria;D_6__Nematoda;D_7__Chromadorea;D_8__Monhysterida;D_9__Terschellingia longicaudata;D_10__;D_11__;D_12__;D_13__;D_14__	0.9996580301146945
c219ec544322bbfd0a0450c6240e1d30	D_0__Eukaryota;D_1__Opisthokonta;D_2__Holozoa;D_3__Metazoa (Animalia);D_4__Eumetazoa;D_5__Bilateria;D_6__Annelida;D_7__Polychaeta;D_8__Scolecida;D_9__Terebellida;D_10__Ctenodrilus serratus;D_11__;D_12__;D_13__;D_14__	0.9896795849068968
7242e878de799848d7f1adab428a43c7	D_0__Eukaryota;D_1__Centrohelida;D_2__uncultured eukaryote;D_3__;D_4__;D_5__;D_6__;D_7__;D_8__;D_9__;D_10__;D_11__;D_12__;D_13__;D_14__	0.9999957541606402
d1b0996a1cdc867dbf3832a14eb42d64	D_0__Eukaryota;D_1__SAR;D_2__Alveolata;D_3__Dinoflagellata;D_4__Dinophyceae	0.837732103216673
3efcfe6248de98971ec99922b4b13424	D_0__Eukaryota	0.9999999996969202
6db6c1dbc8aa416e693b94cdacd282d7	D_0__Eukaryota;D_1__SAR;D_2__Rhizaria;D_3__Cercozoa;D_4__Cyranomonas;D_5__uncultured eukaryote;D_6__;D_7__;D_8__;D_9__;D_10__;D_11__;D_12__;D_13__;D_14__	0.9507047398736594
082b5f00b969235787f447229eb2dfcb	D_0__Eukaryota;D_1__SAR;D_2__Rhizaria;D_3__Cercozoa	0.9999967446064919
17db262217a0ef4dd6c0cab0323f2995	D_0__Eukaryota;D_1__SAR;D_2__Rhizaria;D_3__Cercozoa	0.9985789364149147
8fba032e20157fa27317402440ec4af2	D_0__Eukaryota;D_1__SAR;D_2__Rhizaria;D_3__Cercozoa	0.9996536666663075
87f5607c27c837584bd2cb96fcae2c73	D_0__Eukaryota;D_1__SAR;D_2__Rhizaria;D_3__Cercozoa;D_4__Cyranomonas;D_5__uncultured eukaryote;D_6__;D_7__;D_8__;D_9__;D_10__;D_11__;D_12__;D_13__;D_14__	0.9993919715043658
cd6928accdea28d401ab1402144085bb	D_0__Eukaryota;D_1__Incertae Sedis;D_2__Telonema	0.9999651130602033
a915f7e7e2c59f493d1805ed03f97d64	D_0__Eukaryota;D_1__SAR;D_2__Rhizaria;D_3__Cercozoa;D_4__Novel Clade Gran-1;D_5__Uncultured Cercozoa;D_6__;D_7__;D_8__;D_9__;D_10__;D_11__;D_12__;D_13__;D_14__	0.9982342412665725
33ca8fccf5e84e2426e42f8346585a64	D_0__Eukaryota;D_1__SAR;D_2__Rhizaria;D_3__Cercozoa;D_4__Imbricatea;D_5__Silicofilosea;D_6__Euglyphida;D_7__Paulinellidae;D_8__Paulinella;D_9__uncultured eukaryote;D_10__;D_11__;D_12__;D_13__;D_14__	0.8241971710374776
bb29f4be4e774b2b7c02e67855a075d8	D_0__Eukaryota;D_1__Amoebozoa;D_2__Discosea;D_3__metagenome;D_4__;D_5__;D_6__;D_7__;D_8__;D_9__;D_10__;D_11__;D_12__;D_13__;D_14__	0.9999997854267749
23228b3c9749b49d63e53b814af348e9	D_0__Eukaryota;D_1__SAR;D_2__Rhizaria;D_3__Cercozoa;D_4__Metromonadea;D_5__Micrometopion;D_6__Micrometopion nutans;D_7__;D_8__;D_9__;D_10__;D_11__;D_12__;D_13__;D_14__	0.9620674128049399
91c8476341d252ec70347b9c64eb905f	D_0__Eukaryota;D_1__Opisthokonta	0.9053155538172838
9e24fdd398fe4c6b87afad5d2d57d308	D_0__Eukaryota;D_1__SAR;D_2__Alveolata;D_3__Ciliophora;D_4__Intramacronucleata;D_5__Litostomatea;D_6__Haptoria	0.9975301976513052
6fb25e5e298b67a781f8890db18bb1cc	D_0__Eukaryota;D_1__SAR;D_2__Rhizaria;D_3__Cercozoa	0.9999979457577389
cd02138c89e510fcd52021bb6c9ce520	D_0__Eukaryota;D_1__Opisthokonta;D_2__Holozoa;D_3__Choanoflagellida;D_4__Craspedida	0.8576955101197234
c3d3a0a09985d141e3764a6925341c7c	D_0__Eukaryota;D_1__SAR;D_2__Alveolata;D_3__Protalveolata;D_4__Colpodellida	0.9975914640792595
afb09c7f01f38adbef5111900164e43f	D_0__Eukaryota;D_1__SAR;D_2__Alveolata;D_3__Ciliophora;D_4__Intramacronucleata;D_5__Spirotrichea;D_6__Hypotrichia	0.9998667493198771
ed203762097c7567730595a08270a8ec	D_0__Eukaryota;D_1__SAR;D_2__Rhizaria;D_3__Cercozoa;D_4__Vampyrellidae;D_5__uncultured	0.8047331219336781
2d490d1893925031f18c5d0d8fa7ca3c	D_0__Eukaryota;D_1__SAR;D_2__Rhizaria;D_3__Cercozoa;D_4__Imbricatea;D_5__Spongomonadida;D_6__Spongomonas;D_7__Uncultured Cercozoa;D_8__;D_9__;D_10__;D_11__;D_12__;D_13__;D_14__	0.9999997919388693
177ec1c41a2e149e084d39c25b2f0bdf	D_0__Eukaryota;D_1__Incertae Sedis;D_2__Mantamonas;D_3__Mantamonas plastica;D_4__;D_5__;D_6__;D_7__;D_8__;D_9__;D_10__;D_11__;D_12__;D_13__;D_14__	0.9999990746456167
813640f64c2709df55bf04bba82e57a5	D_0__Eukaryota;D_1__SAR;D_2__Rhizaria;D_3__Cercozoa;D_4__Imbricatea;D_5__Silicofilosea;D_6__Euglyphida;D_7__Paulinellidae;D_8__Paulinella;D_9__uncultured eukaryote;D_10__;D_11__;D_12__;D_13__;D_14__	0.9973167692272281
dae9a6139816d3138322884540c34285	D_0__Eukaryota;D_1__SAR;D_2__Alveolata;D_3__Ciliophora;D_4__Intramacronucleata;D_5__Armophorea;D_6__Cariaco Basin group 1;D_7__uncultured eukaryote;D_8__;D_9__;D_10__;D_11__;D_12__;D_13__;D_14__	0.9151480947676423
54a8663fc33d0f06643be0688824148e	D_0__Eukaryota;D_1__Opisthokonta;D_2__Holozoa;D_3__Choanoflagellida;D_4__Acanthoecida;D_5__Stephanoecidae	0.7222720127013262
f5ae570d65010f2911a1ff3f77707aed	D_0__Eukaryota;D_1__SAR;D_2__Rhizaria;D_3__Cercozoa	0.9997660031878829
906cf8d36ddbdcec56e69c1d46ea839a	D_0__Eukaryota;D_1__SAR;D_2__Alveolata;D_3__Apicomplexa;D_4__Conoidasida;D_5__Coccidia;D_6__Eimeriorina;D_7__uncultured;D_8__uncultured eukaryote;D_9__;D_10__;D_11__;D_12__;D_13__;D_14__	0.9997063118307897
67bd4ed1ed0611b6db33303160eb8f1a	D_0__Eukaryota;D_1__SAR;D_2__Alveolata;D_3__Dinoflagellata;D_4__Dinophyceae;D_5__Gymnodiniphycidae;D_6__Gymnodinium clade;D_7__uncultured	0.7816500946362014
53467ff6e8352f1fd81f39da227188b2	D_0__Eukaryota;D_1__Opisthokonta;D_2__Holozoa;D_3__Metazoa (Animalia);D_4__Eumetazoa;D_5__Bilateria;D_6__Nematoda;D_7__Chromadorea;D_8__Monhysterida;D_9__Monhysteridae environmental sample;D_10__;D_11__;D_12__;D_13__;D_14__	0.9999950391014907
20a6febff4134a8a57e22cde4c9d2fb7	D_0__Eukaryota;D_1__Opisthokonta;D_2__Holozoa;D_3__Metazoa (Animalia);D_4__Eumetazoa;D_5__Bilateria;D_6__Nematoda;D_7__Chromadorea;D_8__Desmodorida;D_9__Molgolaimus demani;D_10__;D_11__;D_12__;D_13__;D_14__	0.8903341732847317
3cf640b141cee08d05b42b38e4ed617e	D_0__Eukaryota;D_1__Opisthokonta;D_2__Holozoa;D_3__Metazoa (Animalia);D_4__Eumetazoa;D_5__Bilateria;D_6__Arthropoda;D_7__Crustacea;D_8__Maxillopoda;D_9__Copepoda;D_10__Harpacticoida;D_11__Harpacticus sp. France_RJH_2007;D_12__;D_13__;D_14__	0.9906161131261259
4a412e2faa440fe68dc8b8bd1f11f01b	D_0__Eukaryota;D_1__Opisthokonta;D_2__Holozoa;D_3__Metazoa (Animalia);D_4__Eumetazoa;D_5__Bilateria;D_6__Nematoda;D_7__Chromadorea;D_8__Monhysterida;D_9__Monhysteridae environmental sample;D_10__;D_11__;D_12__;D_13__;D_14__	0.9999785139917641
02a7261ba553afeeecafbfc4a5fc1d19	D_0__Eukaryota;D_1__SAR;D_2__Rhizaria;D_3__Cercozoa;D_4__Thecofilosea;D_5__Cryomonadida;D_6__Protaspidae;D_7__Protaspis	0.9136984301060573
c1abeb675841513d2407908b11a76475	D_0__Eukaryota;D_1__Opisthokonta;D_2__Holozoa;D_3__Metazoa (Animalia);D_4__Eumetazoa;D_5__Bilateria;D_6__Nematoda;D_7__Chromadorea;D_8__Araeolaimida	0.9999999393101978
93d7c2a1df435697cbb83885eaae2eb1	D_0__Eukaryota;D_1__Opisthokonta;D_2__Holozoa;D_3__Metazoa (Animalia);D_4__Eumetazoa;D_5__Cnidaria;D_6__Anthozoa;D_7__Hexacorallia;D_8__Actiniaria;D_9__Nematostella vectensis (starlet sea anemone);D_10__;D_11__;D_12__;D_13__;D_14__	0.986867003807081
ad0e5a40144acf121cdd33c18575c1a7	D_0__Eukaryota;D_1__Archaeplastida;D_2__Chloroplastida;D_3__Charophyta;D_4__Phragmoplastophyta;D_5__Streptophyta;D_6__Embryophyta;D_7__Tracheophyta;D_8__Spermatophyta;D_9__Magnoliophyta;D_10__Liliopsida;D_11__Incertae Sedis;Ambiguous_taxa;Ambiguous_taxa;D_14__	0.9900937190771218
220ade9cbb156b907733fc03620ed957	D_0__Eukaryota;D_1__Opisthokonta;D_2__Nucletmycea;D_3__Fungi;D_4__Chytridiomycota;D_5__Incertae Sedis;D_6__Chytridiomycetes;D_7__Lobulomycetales;D_8__Lobulomycetaceae;D_9__uncultured;D_10__uncultured Chytridiomycota;D_11__;D_12__;D_13__;D_14__	0.804608912812079
7c25d9bb798a19e7000e254340ffbb53	D_0__Eukaryota;D_1__SAR;D_2__Alveolata;D_3__Apicomplexa;D_4__Novel Apicomplexa Class 1	0.7039825223290348
3a2e58f6bf6967ecfa8920998a949c8c	D_0__Eukaryota;D_1__Incertae Sedis;D_2__Apusomonadidae;D_3__Amastigomonas;D_4__uncultured Apusomonadidae;D_5__;D_6__;D_7__;D_8__;D_9__;D_10__;D_11__;D_12__;D_13__;D_14__	0.9917267909954229
a9194edadefff6ca610e77df95c29207	D_0__Eukaryota;D_1__SAR;D_2__Alveolata;D_3__Ciliophora;D_4__Intramacronucleata;D_5__Litostomatea;D_6__Haptoria	0.9927563824520308
1e8f289f12abfd0321b3173cd041293c	D_0__Eukaryota;D_1__Opisthokonta	0.9483697797130687
2497020ff182239cadc6d7ea07808bd8	D_0__Eukaryota;D_1__SAR;D_2__Alveolata;D_3__Ciliophora;D_4__Intramacronucleata;D_5__Spirotrichea;D_6__Oligotrichia	0.9981671867662143
35f540c6230e607af756a99cfdd06f44	D_0__Eukaryota;D_1__Opisthokonta;D_2__Holozoa;D_3__Metazoa (Animalia);D_4__Eumetazoa;D_5__Bilateria;D_6__Nematoda;D_7__Chromadorea;D_8__Monhysterida;D_9__Monhysteridae environmental sample;D_10__;D_11__;D_12__;D_13__;D_14__	0.999997446506305
469645196b75c9470ab7ee0fb4741660	D_0__Eukaryota;D_1__SAR;D_2__Rhizaria;D_3__Cercozoa	0.9996037748213296
ab69dbc061bc85443a2b3e8c6e9f97f5	D_0__Eukaryota;D_1__Incertae Sedis;D_2__Telonema	0.9999690818554287
ec744f45e36561c4146524bb0b7e07a8	D_0__Eukaryota;D_1__SAR;D_2__Alveolata;D_3__Ciliophora;D_4__Intramacronucleata;D_5__Conthreep;D_6__Oligohymenophorea;D_7__Scuticociliatia;D_8__Cyclidium;D_9__Cyclidium plouneouri;D_10__;D_11__;D_12__;D_13__;D_14__	0.9999712342870799
34daa5c5d0a47e0d96ff33cf4ac4d533	D_0__Eukaryota;D_1__Centrohelida;D_2__Acanthocystidae;D_3__Choanocystis;D_4__uncultured eukaryote;D_5__;D_6__;D_7__;D_8__;D_9__;D_10__;D_11__;D_12__;D_13__;D_14__	0.9999999590489788
a02ab770efef769f6e8e4e5867f88b6d	D_0__Eukaryota;D_1__SAR;D_2__Alveolata;D_3__Ciliophora;D_4__Intramacronucleata;D_5__Conthreep;D_6__Oligohymenophorea;D_7__Scuticociliatia;D_8__Metanophrys;D_9__Metanophrys sinensis;D_10__;D_11__;D_12__;D_13__;D_14__	0.9311084312390734
94ac7aecbf0617c202a1f947db032654	D_0__Eukaryota;D_1__SAR;D_2__Rhizaria;D_3__Cercozoa	0.9999975187344601
fa5d81d5f09a9abbe60c0778ee65e440	D_0__Eukaryota;D_1__SAR;D_2__Alveolata;D_3__Ciliophora;D_4__Intramacronucleata;D_5__Conthreep;D_6__Prostomatea;D_7__Cryptocaryon	0.9984494887743689
fa10d5c3a608b90283062f8368300b9e	D_0__Eukaryota;D_1__SAR;D_2__Rhizaria;D_3__Cercozoa;D_4__Imbricatea;D_5__Silicofilosea;D_6__Euglyphida;D_7__Paulinellidae;D_8__Paulinella;D_9__uncultured eukaryote;D_10__;D_11__;D_12__;D_13__;D_14__	0.9979168491530848
56b564e24e949147cd249aa6fb9f5a1d	D_0__Eukaryota;D_1__SAR;D_2__Rhizaria;D_3__Cercozoa;D_4__Cyranomonas;D_5__uncultured eukaryote;D_6__;D_7__;D_8__;D_9__;D_10__;D_11__;D_12__;D_13__;D_14__	0.9922556364494518
5d1b8046fde6f998a56f398ccda62236	D_0__Eukaryota;D_1__SAR;D_2__Rhizaria;D_3__Cercozoa;D_4__Novel Clade Gran-4	0.762397958400838
0a8a16f7de02e54e9d98e1253fd434e4	D_0__Eukaryota;D_1__SAR;D_2__Rhizaria;D_3__Cercozoa;D_4__Imbricatea;D_5__Marimonadida;D_6__Pseudopirsonia;D_7__Uncultured Cercozoa;D_8__;D_9__;D_10__;D_11__;D_12__;D_13__;D_14__	0.9992423010096209
fa2d048f9c5779a9191ad9d00abe8f25	D_0__Eukaryota;D_1__SAR;D_2__Alveolata;D_3__Ciliophora;D_4__Intramacronucleata;D_5__Conthreep;D_6__Prostomatea;D_7__Cryptocaryon	0.9990536765190439
cbcfed943db59319e3cc3f329e46c179	D_0__Eukaryota;D_1__SAR;D_2__Alveolata;D_3__Dinoflagellata;D_4__Dinophyceae;D_5__Gymnodiniphycidae;D_6__Gymnodinium clade;D_7__Paragymnodinium	0.9570267456615399
9005c02e74d75acb68abbf9332d8b495	D_0__Eukaryota;D_1__SAR;D_2__Alveolata;D_3__Dinoflagellata;D_4__Dinophyceae;D_5__Dinophysiales;D_6__Sinophysis;D_7__Sinophysis stenosoma;D_8__;D_9__;D_10__;D_11__;D_12__;D_13__;D_14__	0.8864009751233214
103d3230626ec810e93d6f4996d72213	D_0__Eukaryota;D_1__SAR;D_2__Alveolata;D_3__Dinoflagellata	0.9301443298810453
7b5f0a5933c353e285bb3ecbf7792bb4	D_0__Eukaryota	0.9999999999991962
215defc6e07709064106f4fd5e297e43	D_0__Eukaryota;D_1__Opisthokonta;D_2__Holozoa;D_3__Choanoflagellida;D_4__Acanthoecida	0.7911697808178426
469126139044a60c91b2769d5231e0f4	D_0__Eukaryota;D_1__SAR;D_2__Rhizaria;D_3__Cercozoa;D_4__Novel Clade Gran-1;D_5__Uncultured Cercozoa;D_6__;D_7__;D_8__;D_9__;D_10__;D_11__;D_12__;D_13__;D_14__	0.9999999978587937
a05814e41504ee010fbd9f5478788a63	D_0__Eukaryota;D_1__SAR;D_2__Rhizaria;D_3__Cercozoa;D_4__Granofilosea;D_5__Massisteria	0.8552814618747244
9206377d9ffbbb559afcbf39886065cb	D_0__Eukaryota;D_1__SAR;D_2__Alveolata;D_3__Protalveolata;D_4__Chromerida;D_5__Chromera;D_6__uncultured freshwater eukaryote;D_7__;D_8__;D_9__;D_10__;D_11__;D_12__;D_13__;D_14__	0.9827861086628751
0dc66493cd23cd8e8760fe36fe9eedef	D_0__Eukaryota;D_1__SAR;D_2__Rhizaria;D_3__Cercozoa	0.9999999650696395
b3dd2687ac0b93993604fdba325f3b67	D_0__Eukaryota;D_1__Opisthokonta;D_2__Holozoa;D_3__Metazoa (Animalia);D_4__Eumetazoa;D_5__Bilateria;D_6__Nematoda;D_7__Chromadorea;D_8__Araeolaimida;D_9__Axonolaimus sp. 1277;D_10__;D_11__;D_12__;D_13__;D_14__	0.9997899491005524
75893591776b1125f164f755a481354c	D_0__Eukaryota;D_1__Opisthokonta	0.7073637273907867
7ba440694e518e6cf5541e4a919e5f5b	D_0__Eukaryota;D_1__SAR;D_2__Alveolata;D_3__Dinoflagellata;D_4__Dinophyceae;D_5__Peridiniphycidae;D_6__Thoracosphaeraceae	0.9979925177227285
f53f648cdf867b5fdaaa781a86e79493	D_0__Eukaryota;D_1__SAR;D_2__Rhizaria;D_3__Cercozoa;D_4__Metromonadea;D_5__Micrometopion;D_6__Micrometopion nutans;D_7__;D_8__;D_9__;D_10__;D_11__;D_12__;D_13__;D_14__	0.9615087338432627
dd8b85fb6b5c9ca3130c2bacc1de0139	D_0__Eukaryota;D_1__SAR;D_2__Rhizaria;D_3__Cercozoa;D_4__Novel Clade Gran-3;D_5__Uncultured Cercozoa;D_6__;D_7__;D_8__;D_9__;D_10__;D_11__;D_12__;D_13__;D_14__	0.9999963806194915
0da639a400c554f16f3e39e72a9f56fb	D_0__Eukaryota	0.9999999997222665
41c96e5eb3528d9e4e4a36a6e863b5bd	D_0__Eukaryota;D_1__SAR;D_2__Rhizaria;D_3__Cercozoa;D_4__Imbricatea;D_5__Silicofilosea;D_6__Thaumatomonadida;D_7__Thaumatomonadidae;D_8__Allas	0.9526003281094044
3f18af856ee0c795d52e05aacf8c5d75	D_0__Eukaryota;D_1__SAR;D_2__Rhizaria;D_3__Cercozoa;D_4__Imbricatea;D_5__Spongomonadida;D_6__Spongomonas;D_7__Uncultured Cercozoa;D_8__;D_9__;D_10__;D_11__;D_12__;D_13__;D_14__	0.999999736655389
2c5e36111e3bf5b4d74c5327def6e5c4	D_0__Eukaryota;D_1__Centrohelida;D_2__uncultured eukaryote;D_3__;D_4__;D_5__;D_6__;D_7__;D_8__;D_9__;D_10__;D_11__;D_12__;D_13__;D_14__	0.9999956662578713
bfe9f4b632a072c5f3471a97e7aa6cb3	D_0__Eukaryota;D_1__SAR;D_2__Alveolata;D_3__Ciliophora;D_4__Intramacronucleata;D_5__Conthreep;D_6__Prostomatea;D_7__Cryptocaryon;D_8__uncultured eukaryote;D_9__;D_10__;D_11__;D_12__;D_13__;D_14__	0.9776097792931967
19b31a6f7a15ed784667f443aacf93ef	D_0__Eukaryota;D_1__Opisthokonta;D_2__Nucletmycea;D_3__Nucleariidae and Fonticula group;D_4__Nucleariidae;D_5__Nuclearia;D_6__uncultured Chytridiomycota;D_7__;D_8__;D_9__;D_10__;D_11__;D_12__;D_13__;D_14__	0.9965350415694234
b611e6a59ff2539632d84395b13ce308	D_0__Eukaryota;D_1__SAR;D_2__Rhizaria;D_3__Cercozoa;D_4__Thecofilosea;D_5__Ebriacea;D_6__Ebria;D_7__Uncultured Cercozoa;D_8__;D_9__;D_10__;D_11__;D_12__;D_13__;D_14__	0.9147241717425196
539fef635bcac3c00f34ac017ca024c4	D_0__Eukaryota;D_1__SAR;D_2__Alveolata;D_3__Dinoflagellata;D_4__Dinophyceae;D_5__Peridiniphycidae;D_6__Peridiniales;D_7__Durinskia	0.999702585199897
b8a71da24cbd4fc165f3202d38b43b9f	D_0__Eukaryota;D_1__SAR;D_2__Rhizaria;D_3__Cercozoa;D_4__Thecofilosea	0.982399831727591
afac8b4fe5a726ebd876099e6abe2d75	D_0__Eukaryota;D_1__SAR;D_2__Alveolata;D_3__Protalveolata;D_4__Chromerida;D_5__Chromera;D_6__uncultured freshwater eukaryote;D_7__;D_8__;D_9__;D_10__;D_11__;D_12__;D_13__;D_14__	0.7854493582183301
7ac7c3d47f359d8f5a1add295f89fe6c	D_0__Eukaryota;D_1__SAR;D_2__Rhizaria;D_3__Cercozoa	0.9999299485185901
a3bfc19162ceb168cf005b918dd6aa20	D_0__Eukaryota;D_1__SAR;D_2__Alveolata;D_3__Ciliophora;D_4__Intramacronucleata;D_5__Conthreep;D_6__Oligohymenophorea;D_7__Peritrichia	0.9540647095761705
ce1333a2955583c17ecd06b015e180ad	D_0__Eukaryota;D_1__SAR;D_2__Rhizaria;D_3__Cercozoa;D_4__Imbricatea	0.7710828261628774
0319a26b48fc320260be7233801af446	D_0__Eukaryota;D_1__SAR;D_2__Rhizaria;D_3__Cercozoa;D_4__Vampyrellidae;D_5__uncultured	0.8055060594900731
c120fd5d542c25a10f7e61554b9bda7a	D_0__Eukaryota;D_1__SAR;D_2__Alveolata;D_3__Protalveolata;D_4__Chromerida;D_5__Chromera;D_6__uncultured freshwater eukaryote;D_7__;D_8__;D_9__;D_10__;D_11__;D_12__;D_13__;D_14__	0.9834811514249904
851c67eb945e2f32ba834f6e9f3773ef	D_0__Eukaryota;D_1__SAR;D_2__Rhizaria;D_3__Cercozoa;D_4__Imbricatea;D_5__Silicofilosea;D_6__Thaumatomonadida;D_7__Thaumatomonadidae	0.7172959688945142
dcdcfca4551c55a9337be053b80d48d1	D_0__Eukaryota;D_1__SAR;D_2__Rhizaria;D_3__Cercozoa;D_4__Imbricatea;D_5__Silicofilosea;D_6__Euglyphida;D_7__Paulinellidae;D_8__Paulinella;D_9__Uncultured Cercozoa;D_10__;D_11__;D_12__;D_13__;D_14__	0.8447280686967321
fe18867e425e9dc64ce30da3a955598b	D_0__Eukaryota;D_1__SAR;D_2__Alveolata;D_3__Protalveolata;D_4__Perkinsidae;D_5__Parvilucifera;D_6__Parvilucifera corolla;D_7__;D_8__;D_9__;D_10__;D_11__;D_12__;D_13__;D_14__	1.0
2cd110cebc86c70214f5ac5e3153f74f	D_0__Eukaryota;D_1__SAR;D_2__Alveolata;D_3__Ciliophora;D_4__Intramacronucleata;D_5__Conthreep;D_6__IN2411;D_7__uncultured ciliate;D_8__;D_9__;D_10__;D_11__;D_12__;D_13__;D_14__	0.9999999164315091
5526ab50b6684f4d6b0db2c9e127649b	D_0__Eukaryota	0.9999999993739985
d3ecdb223a179bdc7397912d097d1a1f	D_0__Eukaryota;D_1__SAR;D_2__Alveolata;D_3__Ciliophora;D_4__Intramacronucleata;D_5__Conthreep;D_6__Oligohymenophorea;D_7__Scuticociliatia;D_8__Cristigera;D_9__uncultured marine eukaryote;D_10__;D_11__;D_12__;D_13__;D_14__	0.9999994914865781
d20c04229a1a541df7ef11c4ce120e55	D_0__Eukaryota;D_1__Opisthokonta	0.9044538932939169
9adcd1a48f866370c6841ded0cb35584	D_0__Eukaryota;D_1__Opisthokonta	0.8886429725729424
0b286459e4b6efd190c71ff3cc98ab3e	D_0__Eukaryota;D_1__Amoebozoa;D_2__Discosea;D_3__metagenome;D_4__;D_5__;D_6__;D_7__;D_8__;D_9__;D_10__;D_11__;D_12__;D_13__;D_14__	0.9981093099911992
062f1cca9baf45d94bc77d9e5c77298b	D_0__Eukaryota;D_1__SAR;D_2__Rhizaria;D_3__Cercozoa	0.9997643577348361
ae0aade79bd9dd177c861487bbad642d	D_0__Eukaryota;D_1__SAR;D_2__Alveolata;D_3__Ciliophora;D_4__Intramacronucleata;D_5__Litostomatea;D_6__Haptoria	0.9823750219325494
fb658554ec43ab93c41680b4f863e761	D_0__Eukaryota;D_1__SAR	0.7847054340652844
a5799955f281733ade3a52345a3f07d7	D_0__Eukaryota;D_1__SAR;D_2__Rhizaria;D_3__Cercozoa;D_4__Phytomyxea;D_5__Novel Clade 9;D_6__Uncultured Cercozoa;D_7__;D_8__;D_9__;D_10__;D_11__;D_12__;D_13__;D_14__	0.998350014935156
02ff48ce0e9fc9ed80be95201c442ced	D_0__Eukaryota;D_1__SAR;D_2__Alveolata;D_3__Apicomplexa;D_4__Novel Apicomplexa Class 1;D_5__uncultured alveolate;D_6__;D_7__;D_8__;D_9__;D_10__;D_11__;D_12__;D_13__;D_14__	0.8714783645822922
69f9125edecabefc8b98ef93fbcb5b95	D_0__Eukaryota;D_1__SAR;D_2__Rhizaria;D_3__Cercozoa;D_4__Imbricatea;D_5__Silicofilosea;D_6__Euglyphida;D_7__Paulinellidae;D_8__Paulinella;D_9__uncultured eukaryote;D_10__;D_11__;D_12__;D_13__;D_14__	0.9779317146484227
e9d25c70f0ba55d0d06267b056b2fcc1	D_0__Eukaryota;D_1__SAR;D_2__Rhizaria;D_3__Cercozoa;D_4__Imbricatea;D_5__Silicofilosea;D_6__Euglyphida;D_7__Paulinellidae;D_8__Paulinella;D_9__uncultured eukaryote;D_10__;D_11__;D_12__;D_13__;D_14__	0.8787087257855501
c4a6bbe27bb07e1b7c98ed9d748053a5	D_0__Eukaryota;D_1__SAR;D_2__Rhizaria;D_3__Cercozoa;D_4__Phytomyxea;D_5__Phagomyxa	0.9995624577880808
397c6bef4aa354ab703333e15f686208	D_0__Eukaryota;D_1__SAR;D_2__Rhizaria;D_3__Cercozoa	0.9999978758921869
e7fd84558068294adfe03d6c4966f76d	D_0__Eukaryota;D_1__SAR;D_2__Rhizaria;D_3__Cercozoa;D_4__Novel Clade Gran-4	0.9734494261729428
d5e261e7f16e29c5c24e79def87e9e55	D_0__Eukaryota;D_1__SAR;D_2__Rhizaria;D_3__Cercozoa;D_4__uncultured;D_5__Massisteria sp. diva;D_6__;D_7__;D_8__;D_9__;D_10__;D_11__;D_12__;D_13__;D_14__	0.9999973033271468
d10c5ba717d2098ea9b2208023edf197	D_0__Eukaryota;D_1__SAR;D_2__Rhizaria;D_3__Cercozoa	0.9997288898460162
65179b038e0379680edb2c9c74d9395c	D_0__Eukaryota;D_1__Incertae Sedis;D_2__Apusomonadidae;D_3__uncultured eukaryote;D_4__;D_5__;D_6__;D_7__;D_8__;D_9__;D_10__;D_11__;D_12__;D_13__;D_14__	0.7533923552994828
1d9e451aff9a02130c34dcd360a427a6	D_0__Eukaryota;D_1__Opisthokonta	0.9970167207686366
48d716fae189a3065c5f34e7971df095	D_0__Eukaryota;D_1__SAR;D_2__Alveolata	0.8064485677231497
7c976fbb6b11117129946c951ef6ae28	D_0__Eukaryota;D_1__Opisthokonta	0.7710580714227006
2f0c1226b482c53681808dcfdf872448	D_0__Eukaryota;D_1__Opisthokonta;D_2__Holozoa;D_3__Metazoa (Animalia);D_4__Eumetazoa;D_5__Bilateria;D_6__Nematoda;D_7__Chromadorea;D_8__Monhysterida;Ambiguous_taxa;D_10__;D_11__;D_12__;D_13__;D_14__	0.9941162414327257
eaafe069f0d799feb71447bc4f716125	D_0__Eukaryota;D_1__SAR;D_2__Alveolata;D_3__Dinoflagellata;D_4__Dinophyceae;D_5__Gymnodiniphycidae;D_6__Gymnodinium clade;D_7__Paragymnodinium	0.9623010984881141
bc15a51fea14222f8483d2d2ad8be279	D_0__Eukaryota;D_1__SAR;D_2__Rhizaria;D_3__Cercozoa;D_4__Vampyrellidae;D_5__uncultured	0.9985508866734727
58af72e6dc04e18c0a245eda2a10bbcd	D_0__Eukaryota;D_1__Opisthokonta;D_2__Holozoa;D_3__Metazoa (Animalia);D_4__Eumetazoa;D_5__Bilateria;D_6__Nematoda;D_7__Chromadorea;D_8__Monhysterida;D_9__Monhysteridae environmental sample;D_10__;D_11__;D_12__;D_13__;D_14__	0.9970443278634774
a08c3da5831e81b62f5e0bb805f19d5d	D_0__Eukaryota;D_1__Opisthokonta;D_2__Holozoa;D_3__Metazoa (Animalia);D_4__Eumetazoa;D_5__Bilateria;D_6__Nematoda;D_7__Chromadorea;D_8__Monhysterida;D_9__Monhysteridae environmental sample;D_10__;D_11__;D_12__;D_13__;D_14__	0.9999820545529143
68aa6c38ed567b53923db833b4463e84	D_0__Eukaryota;D_1__Opisthokonta;D_2__Holozoa;D_3__Metazoa (Animalia);D_4__Eumetazoa;D_5__Bilateria;D_6__Nematoda;D_7__Chromadorea;D_8__Monhysterida;D_9__Monhysteridae environmental sample;D_10__;D_11__;D_12__;D_13__;D_14__	0.9999955455434437
527004c3116e2ec3dc75f8e868f49b44	D_0__Eukaryota;D_1__Opisthokonta;D_2__Holozoa;D_3__Metazoa (Animalia);D_4__Eumetazoa;D_5__Bilateria;D_6__Nematoda;D_7__Chromadorea;D_8__Monhysterida;D_9__Monhysteridae environmental sample;D_10__;D_11__;D_12__;D_13__;D_14__	0.9999682306363137
e744ae080ace71bab57786d73af08095	D_0__Eukaryota;D_1__SAR;D_2__Rhizaria;D_3__Cercozoa	0.9999993108559595
82307adb1e28e7c80c93db96f94da45f	D_0__Eukaryota;D_1__SAR;D_2__Alveolata;D_3__Ciliophora;D_4__Intramacronucleata;D_5__Spirotrichea;D_6__Hypotrichia;D_7__Amphisiella;D_8__uncultured eukaryote;D_9__;D_10__;D_11__;D_12__;D_13__;D_14__	0.9999272669856448
dc43ad32ad891296c3adce06642bbea6	D_0__Eukaryota;D_1__Opisthokonta;D_2__Holozoa;D_3__Metazoa (Animalia);D_4__Eumetazoa;D_5__Bilateria;D_6__Arthropoda;D_7__Crustacea;D_8__Maxillopoda;D_9__Copepoda;D_10__Harpacticoida	0.9566947577976709
6e6b4b11deab8871b5977472f772cc35	D_0__Eukaryota;D_1__Opisthokonta;D_2__Holozoa;D_3__Metazoa (Animalia);D_4__Eumetazoa;D_5__Bilateria;D_6__Nematoda;D_7__Chromadorea;D_8__Monhysterida;D_9__Monhysteridae environmental sample;D_10__;D_11__;D_12__;D_13__;D_14__	0.9999440274479833
f8899aed09eba9a2c0200cd80e0e7961	D_0__Eukaryota;D_1__SAR;D_2__Alveolata;D_3__Dinoflagellata;D_4__Dinophyceae;D_5__Gymnodiniphycidae;D_6__Gymnodinium clade;D_7__uncultured;Ambiguous_taxa;D_9__;D_10__;D_11__;D_12__;D_13__;D_14__	0.7307260121555009
6fb219c3d75fa209b403085de0525b34	D_0__Eukaryota;D_1__SAR;D_2__Alveolata;D_3__Dinoflagellata;D_4__Dinophyceae;D_5__Peridiniphycidae;D_6__Gonyaulacales;D_7__Pyrodinium	0.7701460519476403
ee8facdd90a2ef82e76548b689460a41	D_0__Eukaryota;D_1__Opisthokonta;D_2__Holozoa;D_3__Metazoa (Animalia);D_4__Eumetazoa;D_5__Bilateria;D_6__Annelida;D_7__Polychaeta;D_8__Scolecida;D_9__Capitellida	0.9999999999999913
a504b6cb6c6d9cccd7b6c4364f691468	D_0__Eukaryota;D_1__Opisthokonta;D_2__Holozoa;D_3__Metazoa (Animalia);D_4__Eumetazoa;D_5__Bilateria;D_6__Annelida;D_7__Polychaeta;D_8__Scolecida;D_9__Capitellida	1.000000000000012
145b8248ba987ef897ffb32e48dbc8d2	D_0__Eukaryota;D_1__Opisthokonta;D_2__Holozoa;D_3__Metazoa (Animalia);D_4__Eumetazoa;D_5__Bilateria;D_6__Nematoda;D_7__Chromadorea;D_8__Monhysterida;D_9__Monhysteridae environmental sample;D_10__;D_11__;D_12__;D_13__;D_14__	0.9999809814786217
c87bc0fd91f3e21e7dc72a2c2036b1ab	D_0__Eukaryota;D_1__Opisthokonta;D_2__Holozoa;D_3__Metazoa (Animalia);D_4__Eumetazoa;D_5__Bilateria;D_6__Nematoda;D_7__Chromadorea;D_8__Monhysterida;D_9__Monhysteridae environmental sample;D_10__;D_11__;D_12__;D_13__;D_14__	0.9999983790140228
0fc93955d93703ddf9630148296894cf	D_0__Eukaryota;D_1__Opisthokonta;D_2__Holozoa;D_3__Metazoa (Animalia);D_4__Eumetazoa;D_5__Bilateria;D_6__Nematoda;D_7__Chromadorea;D_8__Monhysterida;D_9__Monhysteridae environmental sample;D_10__;D_11__;D_12__;D_13__;D_14__	0.9999813994989096
a1c3e88e9ced5a518b0dc20db4ede0f7	D_0__Eukaryota;D_1__SAR;D_2__Rhizaria;D_3__Cercozoa;D_4__Vampyrellidae;D_5__uncultured	0.9995698898085121
fabad44624e4d6fd1f38e524e7d7e978	D_0__Eukaryota;D_1__Opisthokonta;D_2__Holozoa;D_3__Metazoa (Animalia);D_4__Eumetazoa;D_5__Bilateria;D_6__Nematoda;D_7__Chromadorea;D_8__Desmodorida;D_9__Desmodora sp. DL-2016;D_10__;D_11__;D_12__;D_13__;D_14__	0.8284026638587372
d1855cb0babede407584f405c03d592c	D_0__Eukaryota;D_1__SAR;D_2__Rhizaria;D_3__Cercozoa;D_4__Novel Clade Gran-1;D_5__Uncultured Cercozoa;D_6__;D_7__;D_8__;D_9__;D_10__;D_11__;D_12__;D_13__;D_14__	0.9999948008384802
f1779a0efd70bf94b54c1ad7ad5e0bcb	D_0__Eukaryota;D_1__SAR;D_2__Alveolata;D_3__Ciliophora;D_4__Intramacronucleata;D_5__Spirotrichea;D_6__Hypotrichia	0.8045603080327913
2a7bd9c5ff846d487bc4dd130868931e	D_0__Eukaryota;D_1__SAR;D_2__Alveolata;D_3__Ciliophora;D_4__Postciliodesmatophora;D_5__Karyorelictea;D_6__Kentrophoros	0.8952265561915316
155b52f22275ac5125ee368dda096a45	D_0__Eukaryota;D_1__Opisthokonta	0.9952200480267966
a4a7dc71d7eeb1fe6424afa9be108ee4	D_0__Eukaryota;D_1__SAR;D_2__Rhizaria;D_3__Cercozoa;D_4__Vampyrellidae;D_5__uncultured;D_6__uncultured freshwater eukaryote;D_7__;D_8__;D_9__;D_10__;D_11__;D_12__;D_13__;D_14__	0.757426709992215
23c515ad1b2404b665e4e251abc87923	D_0__Eukaryota;D_1__SAR;D_2__Rhizaria;D_3__Cercozoa;D_4__Novel Clade Gran-1;D_5__Uncultured Cercozoa;D_6__;D_7__;D_8__;D_9__;D_10__;D_11__;D_12__;D_13__;D_14__	0.9999999980043128
bbfe0718d2688afd9901d2c7c23e9fb4	D_0__Eukaryota;D_1__SAR;D_2__Rhizaria;D_3__Cercozoa;D_4__Cyranomonas;D_5__uncultured eukaryote;D_6__;D_7__;D_8__;D_9__;D_10__;D_11__;D_12__;D_13__;D_14__	0.9998937223542933
a00988b4176b66465f8a17482c2504e2	D_0__Eukaryota;D_1__SAR;D_2__Alveolata;D_3__Ciliophora;D_4__Intramacronucleata;D_5__Spirotrichea;D_6__Hypotrichia;D_7__Amphisiella;D_8__uncultured eukaryote;D_9__;D_10__;D_11__;D_12__;D_13__;D_14__	0.9965867246745167
de278666581b5d0fefa2885ec54f1f34	D_0__Eukaryota;D_1__SAR;D_2__Rhizaria;D_3__Cercozoa	0.9999997419458458
244f647f85b53eb039e802671f0ef071	D_0__Eukaryota;D_1__SAR;D_2__Rhizaria;D_3__Cercozoa;D_4__Imbricatea;D_5__Silicofilosea;D_6__Euglyphida;D_7__Paulinellidae;D_8__Paulinella;D_9__uncultured eukaryote;D_10__;D_11__;D_12__;D_13__;D_14__	0.8838985306357807
56a6af74694190485afa28565da9aa34	D_0__Eukaryota;D_1__Incertae Sedis;D_2__Apusomonadidae;D_3__Amastigomonas	0.7787179016893434
9f44f15994e747e6c1436c7d9bdc34be	D_0__Eukaryota	0.9999999959664251
05a45739c037787996ce4aed9e4e0910	D_0__Eukaryota	0.9999999999926742
4766ef9c5141a9f2d11516bbe662a919	D_0__Eukaryota;D_1__SAR;D_2__Alveolata;D_3__Ciliophora;D_4__Intramacronucleata;D_5__Armophorea;D_6__Cariaco Basin group 1;D_7__uncultured eukaryote;D_8__;D_9__;D_10__;D_11__;D_12__;D_13__;D_14__	0.9147540894970734
9622863ec624a9ef60803e509182b48f	D_0__Eukaryota;D_1__SAR;D_2__Rhizaria;D_3__Cercozoa;D_4__Phytomyxea	0.9882235429416368
1006075a8da790d42db59e3430ef041c	D_0__Eukaryota;D_1__Opisthokonta;D_2__Nucletmycea;D_3__Nucleariidae and Fonticula group;D_4__Nucleariidae;D_5__Nuclearia;D_6__uncultured stramenopile;D_7__;D_8__;D_9__;D_10__;D_11__;D_12__;D_13__;D_14__	0.9982081254924474
[truncated: 2,052 more rows]
