# Supplementary material for: Environmental RNA as a Tool for Marine Community Biodiversity Assessments
Source: Sci Rep. 2022 Oct 22;12:17782. doi: 10.1038/s41598-022-22198-w (PMC9588027; doi:10.1038/s41598-022-22198-w)
Supplement: Supplementary file 4 — Supplementary Information. [file 41598_2022_22198_MOESM4_ESM.qzv › 17cca31a-1607-434d-b612-8e8b20d85cdb/data/js/datatables.min.js]

/*
 * This combined file was created by the DataTables downloader builder:
 *   https://datatables.net/download
 *
 * To rebuild or modify this file with the latest versions of the included
 * software please visit:
 *   https://datatables.net/download/#bs/jq-2.2.4/jszip-3.1.3/pdfmake-0.1.27/dt-1.10.15/b-1.3.1/b-colvis-1.3.1/b-html5-1.3.1/b-print-1.3.1/cr-1.3.3/fc-3.2.2/fh-3.1.2/sc-1.4.2
 *
 * Included libraries:
 *   jQuery 2.2.4, JSZip 3.1.3, pdfmake 0.1.27, DataTables 1.10.15, Buttons 1.3.1, Column visibility 1.3.1, HTML5 export 1.3.1, Print view 1.3.1, ColReorder 1.3.3, FixedColumns 3.2.2, FixedHeader 3.1.2, Scroller 1.4.2
 */

/*! jQuery v2.2.4 | (c) jQuery Foundation | jquery.org/license */
!function(a,b){"object"==typeof module&&"object"==typeof module.exports?module.exports=a.document?b(a,!0):function(a){if(!a.document)throw new Error("jQuery requires a window with a document");return b(a)}:b(a)}("undefined"!=typeof window?window:this,function(a,b){var c=[],d=a.document,e=c.slice,f=c.concat,g=c.push,h=c.indexOf,i={},j=i.toString,k=i.hasOwnProperty,l={},m="2.2.4",n=function(a,b){return new n.fn.init(a,b)},o=/^[\s\uFEFF\xA0]+|[\s\uFEFF\xA0]+$/g,p=/^-ms-/,q=/-([\da-z])/gi,r=function(a,b){return b.toUpperCase()};n.fn=n.prototype={jquery:m,constructor:n,selector:"",length:0,toArray:function(){return e.call(this)},get:function(a){return null!=a?0>a?this[a+this.length]:this[a]:e.call(this)},pushStack:function(a){var b=n.merge(this.constructor(),a);return b.prevObject=this,b.context=this.context,b},each:function(a){return n.each(this,a)},map:function(a){return this.pushStack(n.map(this,function(b,c){return a.call(b,c,b)}))},slice:function(){return this.pushStack(e.apply(this,arguments))},first:function(){return this.eq(0)},last:function(){return this.eq(-1)},eq:function(a){var b=this.length,c=+a+(0>a?b:0);return this.pushStack(c>=0&&b>c?[this[c]]:[])},end:function(){return this.prevObject||this.constructor()},push:g,sort:c.sort,splice:c.splice},n.extend=n.fn.extend=function(){var a,b,c,d,e,f,g=arguments[0]||{},h=1,i=arguments.length,j=!1;for("boolean"==typeof g&&(j=g,g=arguments[h]||{},h++),"object"==typeof g||n.isFunction(g)||(g={}),h===i&&(g=this,h--);i>h;h++)if(null!=(a=arguments[h]))for(b in a)c=g[b],d=a[b],g!==d&&(j&&d&&(n.isPlainObject(d)||(e=n.isArray(d)))?(e?(e=!1,f=c&&n.isArray(c)?c:[]):f=c&&n.isPlainObject(c)?c:{},g[b]=n.extend(j,f,d)):void 0!==d&&(g[b]=d));return g},n.extend({expando:"jQuery"+(m+Math.random()).replace(/\D/g,""),isReady:!0,error:function(a){throw new Error(a)},noop:function(){},isFunction:function(a){return"function"===n.type(a)},isArray:Array.isArray,isWindow:function(a){return null!=a&&a===a.window},isNumeric:function(a){var b=a&&a.toString();return!n.isArray(a)&&b-parseFloat(b)+1>=0},isPlainObject:function(a){var b;if("object"!==n.type(a)||a.nodeType||n.isWindow(a))return!1;if(a.constructor&&!k.call(a,"constructor")&&!k.call(a.constructor.prototype||{},"isPrototypeOf"))return!1;for(b in a);return void 0===b||k.call(a,b)},isEmptyObject:function(a){var b;for(b in a)return!1;return!0},type:function(a){return null==a?a+"":"object"==typeof a||"function"==typeof a?i[j.call(a)]||"object":typeof a},globalEval:function(a){var b,c=eval;a=n.trim(a),a&&(1===a.indexOf("use strict")?(b=d.createElement("script"),b.text=a,d.head.appendChild(b).parentNode.removeChild(b)):c(a))},camelCase:function(a){return a.replace(p,"ms-").replace(q,r)},nodeName:function(a,b){return a.nodeName&&a.nodeName.toLowerCase()===b.toLowerCase()},each:function(a,b){var c,d=0;if(s(a)){for(c=a.length;c>d;d++)if(b.call(a[d],d,a[d])===!1)break}else for(d in a)if(b.call(a[d],d,a[d])===!1)break;return a},trim:function(a){return null==a?"":(a+"").replace(o,"")},makeArray:function(a,b){var c=b||[];return null!=a&&(s(Object(a))?n.merge(c,"string"==typeof a?[a]:a):g.call(c,a)),c},inArray:function(a,b,c){return null==b?-1:h.call(b,a,c)},merge:function(a,b){for(var c=+b.length,d=0,e=a.length;c>d;d++)a[e++]=b[d];return a.length=e,a},grep:function(a,b,c){for(var d,e=[],f=0,g=a.length,h=!c;g>f;f++)d=!b(a[f],f),d!==h&&e.push(a[f]);return e},map:function(a,b,c){var d,e,g=0,h=[];if(s(a))for(d=a.length;d>g;g++)e=b(a[g],g,c),null!=e&&h.push(e);else for(g in a)e=b(a[g],g,c),null!=e&&h.push(e);return f.apply([],h)},guid:1,proxy:function(a,b){var c,d,f;return"string"==typeof b&&(c=a[b],b=a,a=c),n.isFunction(a)?(d=e.call(arguments,2),f=function(){return a.apply(b||this,d.concat(e.call(arguments)))},f.guid=a.guid=a.guid||n.guid++,f):void 0},now:Date.now,support:l}),"function"==typeof Symbol&&(n.fn[Symbol.iterator]=c[Symbol.iterator]),n.each("Boolean Number String Function Array Date RegExp Object Error Symbol".split(" "),function(a,b){i["[object "+b+"]"]=b.toLowerCase()});function s(a){var b=!!a&&"length"in a&&a.length,c=n.type(a);return"function"===c||n.isWindow(a)?!1:"array"===c||0===b||"number"==typeof b&&b>0&&b-1 in a}var t=function(a){var b,c,d,e,f,g,h,i,j,k,l,m,n,o,p,q,r,s,t,u="sizzle"+1*new Date,v=a.document,w=0,x=0,y=ga(),z=ga(),A=ga(),B=function(a,b){return a===b&&(l=!0),0},C=1<<31,D={}.hasOwnProperty,E=[],F=E.pop,G=E.push,H=E.push,I=E.slice,J=function(a,b){for(var c=0,d=a.length;d>c;c++)if(a[c]===b)return c;return-1},K="checked|selected|async|autofocus|autoplay|controls|defer|disabled|hidden|ismap|loop|multiple|open|readonly|required|scoped",L="[\\x20\\t\\r\\n\\f]",M="(?:\\\\.|[\\w-]|[^\\x00-\\xa0])+",N="\\["+L+"*("+M+")(?:"+L+"*([*^$|!~]?=)"+L+"*(?:'((?:\\\\.|[^\\\\'])*)'|\"((?:\\\\.|[^\\\\\"])*)\"|("+M+"))|)"+L+"*\\]",O=":("+M+")(?:\\((('((?:\\\\.|[^\\\\'])*)'|\"((?:\\\\.|[^\\\\\"])*)\")|((?:\\\\.|[^\\\\()[\\]]|"+N+")*)|.*)\\)|)",P=new RegExp(L+"+","g"),Q=new RegExp("^"+L+"+|((?:^|[^\\\\])(?:\\\\.)*)"+L+"+$","g"),R=new RegExp("^"+L+"*,"+L+"*"),S=new RegExp("^"+L+"*([>+~]|"+L+")"+L+"*"),T=new RegExp("="+L+"*([^\\]'\"]*?)"+L+"*\\]","g"),U=new RegExp(O),V=new RegExp("^"+M+"$"),W={ID:new RegExp("^#("+M+")"),CLASS:new RegExp("^\\.("+M+")"),TAG:new RegExp("^("+M+"|[*])"),ATTR:new RegExp("^"+N),PSEUDO:new RegExp("^"+O),CHILD:new RegExp("^:(only|first|last|nth|nth-last)-(child|of-type)(?:\\("+L+"*(even|odd|(([+-]|)(\\d*)n|)"+L+"*(?:([+-]|)"+L+"*(\\d+)|))"+L+"*\\)|)","i"),bool:new RegExp("^(?:"+K+")$","i"),needsContext:new RegExp("^"+L+"*[>+~]|:(even|odd|eq|gt|lt|nth|first|last)(?:\\("+L+"*((?:-\\d)?\\d*)"+L+"*\\)|)(?=[^-]|$)","i")},X=/^(?:input|select|textarea|button)$/i,Y=/^h\d$/i,Z=/^[^{]+\{\s*\[native \w/,$=/^(?:#([\w-]+)|(\w+)|\.([\w-]+))$/,_=/[+~]/,aa=/'|\\/g,ba=new RegExp("\\\\([\\da-f]{1,6}"+L+"?|("+L+")|.)","ig"),ca=function(a,b,c){var d="0x"+b-65536;return d!==d||c?b:0>d?String.fromCharCode(d+65536):String.fromCharCode(d>>10|55296,1023&d|56320)},da=function(){m()};try{H.apply(E=I.call(v.childNodes),v.childNodes),E[v.childNodes.length].nodeType}catch(ea){H={apply:E.length?function(a,b){G.apply(a,I.call(b))}:function(a,b){var c=a.length,d=0;while(a[c++]=b[d++]);a.length=c-1}}}function fa(a,b,d,e){var f,h,j,k,l,o,r,s,w=b&&b.ownerDocument,x=b?b.nodeType:9;if(d=d||[],"string"!=typeof a||!a||1!==x&&9!==x&&11!==x)return d;if(!e&&((b?b.ownerDocument||b:v)!==n&&m(b),b=b||n,p)){if(11!==x&&(o=$.exec(a)))if(f=o[1]){if(9===x){if(!(j=b.getElementById(f)))return d;if(j.id===f)return d.push(j),d}else if(w&&(j=w.getElementById(f))&&t(b,j)&&j.id===f)return d.push(j),d}else{if(o[2])return H.apply(d,b.getElementsByTagName(a)),d;if((f=o[3])&&c.getElementsByClassName&&b.getElementsByClassName)return H.apply(d,b.getElementsByClassName(f)),d}if(c.qsa&&!A[a+" "]&&(!q||!q.test(a))){if(1!==x)w=b,s=a;else if("object"!==b.nodeName.toLowerCase()){(k=b.getAttribute("id"))?k=k.replace(aa,"\\$&"):b.setAttribute("id",k=u),r=g(a),h=r.length,l=V.test(k)?"#"+k:"[id='"+k+"']";while(h--)r[h]=l+" "+qa(r[h]);s=r.join(","),w=_.test(a)&&oa(b.parentNode)||b}if(s)try{return H.apply(d,w.querySelectorAll(s)),d}catch(y){}finally{k===u&&b.removeAttribute("id")}}}return i(a.replace(Q,"$1"),b,d,e)}function ga(){var a=[];function b(c,e){return a.push(c+" ")>d.cacheLength&&delete b[a.shift()],b[c+" "]=e}return b}function ha(a){return a[u]=!0,a}function ia(a){var b=n.createElement("div");try{return!!a(b)}catch(c){return!1}finally{b.parentNode&&b.parentNode.removeChild(b),b=null}}function ja(a,b){var c=a.split("|"),e=c.length;while(e--)d.attrHandle[c[e]]=b}function ka(a,b){var c=b&&a,d=c&&1===a.nodeType&&1===b.nodeType&&(~b.sourceIndex||C)-(~a.sourceIndex||C);if(d)return d;if(c)while(c=c.nextSibling)if(c===b)return-1;return a?1:-1}function la(a){return function(b){var c=b.nodeName.toLowerCase();return"input"===c&&b.type===a}}function ma(a){return function(b){var c=b.nodeName.toLowerCase();return("input"===c||"button"===c)&&b.type===a}}function na(a){return ha(function(b){return b=+b,ha(function(c,d){var e,f=a([],c.length,b),g=f.length;while(g--)c[e=f[g]]&&(c[e]=!(d[e]=c[e]))})})}function oa(a){return a&&"undefined"!=typeof a.getElementsByTagName&&a}c=fa.support={},f=fa.isXML=function(a){var b=a&&(a.ownerDocument||a).documentElement;return b?"HTML"!==b.nodeName:!1},m=fa.setDocument=function(a){var b,e,g=a?a.ownerDocument||a:v;return g!==n&&9===g.nodeType&&g.documentElement?(n=g,o=n.documentElement,p=!f(n),(e=n.defaultView)&&e.top!==e&&(e.addEventListener?e.addEventListener("unload",da,!1):e.attachEvent&&e.attachEvent("onunload",da)),c.attributes=ia(function(a){return a.className="i",!a.getAttribute("className")}),c.getElementsByTagName=ia(function(a){return a.appendChild(n.createComment("")),!a.getElementsByTagName("*").length}),c.getElementsByClassName=Z.test(n.getElementsByClassName),c.getById=ia(function(a){return o.appendChild(a).id=u,!n.getElementsByName||!n.getElementsByName(u).length}),c.getById?(d.find.ID=function(a,b){if("undefined"!=typeof b.getElementById&&p){var c=b.getElementById(a);return c?[c]:[]}},d.filter.ID=function(a){var b=a.replace(ba,ca);return function(a){return a.getAttribute("id")===b}}):(delete d.find.ID,d.filter.ID=function(a){var b=a.replace(ba,ca);return function(a){var c="undefined"!=typeof a.getAttributeNode&&a.getAttributeNode("id");return c&&c.value===b}}),d.find.TAG=c.getElementsByTagName?function(a,b){return"undefined"!=typeof b.getElementsByTagName?b.getElementsByTagName(a):c.qsa?b.querySelectorAll(a):void 0}:function(a,b){var c,d=[],e=0,f=b.getElementsByTagName(a);if("*"===a){while(c=f[e++])1===c.nodeType&&d.push(c);return d}return f},d.find.CLASS=c.getElementsByClassName&&function(a,b){return"undefined"!=typeof b.getElementsByClassName&&p?b.getElementsByClassName(a):void 0},r=[],q=[],(c.qsa=Z.test(n.querySelectorAll))&&(ia(function(a){o.appendChild(a).innerHTML="<a id='"+u+"'></a><select id='"+u+"-\r\\' msallowcapture=''><option selected=''></option></select>",a.querySelectorAll("[msallowcapture^='']").length&&q.push("[*^$]="+L+"*(?:''|\"\")"),a.querySelectorAll("[selected]").length||q.push("\\["+L+"*(?:value|"+K+")"),a.querySelectorAll("[id~="+u+"-]").length||q.push("~="),a.querySelectorAll(":checked").length||q.push(":checked"),a.querySelectorAll("a#"+u+"+*").length||q.push(".#.+[+~]")}),ia(function(a){var b=n.createElement("input");b.setAttribute("type","hidden"),a.appendChild(b).setAttribute("name","D"),a.querySelectorAll("[name=d]").length&&q.push("name"+L+"*[*^$|!~]?="),a.querySelectorAll(":enabled").length||q.push(":enabled",":disabled"),a.querySelectorAll("*,:x"),q.push(",.*:")})),(c.matchesSelector=Z.test(s=o.matches||o.webkitMatchesSelector||o.mozMatchesSelector||o.oMatchesSelector||o.msMatchesSelector))&&ia(function(a){c.disconnectedMatch=s.call(a,"div"),s.call(a,"[s!='']:x"),r.push("!=",O)}),q=q.length&&new RegExp(q.join("|")),r=r.length&&new RegExp(r.join("|")),b=Z.test(o.compareDocumentPosition),t=b||Z.test(o.contains)?function(a,b){var c=9===a.nodeType?a.documentElement:a,d=b&&b.parentNode;return a===d||!(!d||1!==d.nodeType||!(c.contains?c.contains(d):a.compareDocumentPosition&&16&a.compareDocumentPosition(d)))}:function(a,b){if(b)while(b=b.parentNode)if(b===a)return!0;return!1},B=b?function(a,b){if(a===b)return l=!0,0;var d=!a.compareDocumentPosition-!b.compareDocumentPosition;return d?d:(d=(a.ownerDocument||a)===(b.ownerDocument||b)?a.compareDocumentPosition(b):1,1&d||!c.sortDetached&&b.compareDocumentPosition(a)===d?a===n||a.ownerDocument===v&&t(v,a)?-1:b===n||b.ownerDocument===v&&t(v,b)?1:k?J(k,a)-J(k,b):0:4&d?-1:1)}:function(a,b){if(a===b)return l=!0,0;var c,d=0,e=a.parentNode,f=b.parentNode,g=[a],h=[b];if(!e||!f)return a===n?-1:b===n?1:e?-1:f?1:k?J(k,a)-J(k,b):0;if(e===f)return ka(a,b);c=a;while(c=c.parentNode)g.unshift(c);c=b;while(c=c.parentNode)h.unshift(c);while(g[d]===h[d])d++;return d?ka(g[d],h[d]):g[d]===v?-1:h[d]===v?1:0},n):n},fa.matches=function(a,b){return fa(a,null,null,b)},fa.matchesSelector=function(a,b){if((a.ownerDocument||a)!==n&&m(a),b=b.replace(T,"='$1']"),c.matchesSelector&&p&&!A[b+" "]&&(!r||!r.test(b))&&(!q||!q.test(b)))try{var d=s.call(a,b);if(d||c.disconnectedMatch||a.document&&11!==a.document.nodeType)return d}catch(e){}return fa(b,n,null,[a]).length>0},fa.contains=function(a,b){return(a.ownerDocument||a)!==n&&m(a),t(a,b)},fa.attr=function(a,b){(a.ownerDocument||a)!==n&&m(a);var e=d.attrHandle[b.toLowerCase()],f=e&&D.call(d.attrHandle,b.toLowerCase())?e(a,b,!p):void 0;return void 0!==f?f:c.attributes||!p?a.getAttribute(b):(f=a.getAttributeNode(b))&&f.specified?f.value:null},fa.error=function(a){throw new Error("Syntax error, unrecognized expression: "+a)},fa.uniqueSort=function(a){var b,d=[],e=0,f=0;if(l=!c.detectDuplicates,k=!c.sortStable&&a.slice(0),a.sort(B),l){while(b=a[f++])b===a[f]&&(e=d.push(f));while(e--)a.splice(d[e],1)}return k=null,a},e=fa.getText=function(a){var b,c="",d=0,f=a.nodeType;if(f){if(1===f||9===f||11===f){if("string"==typeof a.textContent)return a.textContent;for(a=a.firstChild;a;a=a.nextSibling)c+=e(a)}else if(3===f||4===f)return a.nodeValue}else while(b=a[d++])c+=e(b);return c},d=fa.selectors={cacheLength:50,createPseudo:ha,match:W,attrHandle:{},find:{},relative:{">":{dir:"parentNode",first:!0}," ":{dir:"parentNode"},"+":{dir:"previousSibling",first:!0},"~":{dir:"previousSibling"}},preFilter:{ATTR:function(a){return a[1]=a[1].replace(ba,ca),a[3]=(a[3]||a[4]||a[5]||"").replace(ba,ca),"~="===a[2]&&(a[3]=" "+a[3]+" "),a.slice(0,4)},CHILD:function(a){return a[1]=a[1].toLowerCase(),"nth"===a[1].slice(0,3)?(a[3]||fa.error(a[0]),a[4]=+(a[4]?a[5]+(a[6]||1):2*("even"===a[3]||"odd"===a[3])),a[5]=+(a[7]+a[8]||"odd"===a[3])):a[3]&&fa.error(a[0]),a},PSEUDO:function(a){var b,c=!a[6]&&a[2];return W.CHILD.test(a[0])?null:(a[3]?a[2]=a[4]||a[5]||"":c&&U.test(c)&&(b=g(c,!0))&&(b=c.indexOf(")",c.length-b)-c.length)&&(a[0]=a[0].slice(0,b),a[2]=c.slice(0,b)),a.slice(0,3))}},filter:{TAG:function(a){var b=a.replace(ba,ca).toLowerCase();return"*"===a?function(){return!0}:function(a){return a.nodeName&&a.nodeName.toLowerCase()===b}},CLASS:function(a){var b=y[a+" "];return b||(b=new RegExp("(^|"+L+")"+a+"("+L+"|$)"))&&y(a,function(a){return b.test("string"==typeof a.className&&a.className||"undefined"!=typeof a.getAttribute&&a.getAttribute("class")||"")})},ATTR:function(a,b,c){return function(d){var e=fa.attr(d,a);return null==e?"!="===b:b?(e+="","="===b?e===c:"!="===b?e!==c:"^="===b?c&&0===e.indexOf(c):"*="===b?c&&e.indexOf(c)>-1:"$="===b?c&&e.slice(-c.length)===c:"~="===b?(" "+e.replace(P," ")+" ").indexOf(c)>-1:"|="===b?e===c||e.slice(0,c.length+1)===c+"-":!1):!0}},CHILD:function(a,b,c,d,e){var f="nth"!==a.slice(0,3),g="last"!==a.slice(-4),h="of-type"===b;return 1===d&&0===e?function(a){return!!a.parentNode}:function(b,c,i){var j,k,l,m,n,o,p=f!==g?"nextSibling":"previousSibling",q=b.parentNode,r=h&&b.nodeName.toLowerCase(),s=!i&&!h,t=!1;if(q){if(f){while(p){m=b;while(m=m[p])if(h?m.nodeName.toLowerCase()===r:1===m.nodeType)return!1;o=p="only"===a&&!o&&"nextSibling"}return!0}if(o=[g?q.firstChild:q.lastChild],g&&s){m=q,l=m[u]||(m[u]={}),k=l[m.uniqueID]||(l[m.uniqueID]={}),j=k[a]||[],n=j[0]===w&&j[1],t=n&&j[2],m=n&&q.childNodes[n];while(m=++n&&m&&m[p]||(t=n=0)||o.pop())if(1===m.nodeType&&++t&&m===b){k[a]=[w,n,t];break}}else if(s&&(m=b,l=m[u]||(m[u]={}),k=l[m.uniqueID]||(l[m.uniqueID]={}),j=k[a]||[],n=j[0]===w&&j[1],t=n),t===!1)while(m=++n&&m&&m[p]||(t=n=0)||o.pop())if((h?m.nodeName.toLowerCase()===r:1===m.nodeType)&&++t&&(s&&(l=m[u]||(m[u]={}),k=l[m.uniqueID]||(l[m.uniqueID]={}),k[a]=[w,t]),m===b))break;return t-=e,t===d||t%d===0&&t/d>=0}}},PSEUDO:function(a,b){var c,e=d.pseudos[a]||d.setFilters[a.toLowerCase()]||fa.error("unsupported pseudo: "+a);return e[u]?e(b):e.length>1?(c=[a,a,"",b],d.setFilters.hasOwnProperty(a.toLowerCase())?ha(function(a,c){var d,f=e(a,b),g=f.length;while(g--)d=J(a,f[g]),a[d]=!(c[d]=f[g])}):function(a){return e(a,0,c)}):e}},pseudos:{not:ha(function(a){var b=[],c=[],d=h(a.replace(Q,"$1"));return d[u]?ha(function(a,b,c,e){var f,g=d(a,null,e,[]),h=a.length;while(h--)(f=g[h])&&(a[h]=!(b[h]=f))}):function(a,e,f){return b[0]=a,d(b,null,f,c),b[0]=null,!c.pop()}}),has:ha(function(a){return function(b){return fa(a,b).length>0}}),contains:ha(function(a){return a=a.replace(ba,ca),function(b){return(b.textContent||b.innerText||e(b)).indexOf(a)>-1}}),lang:ha(function(a){return V.test(a||"")||fa.error("unsupported lang: "+a),a=a.replace(ba,ca).toLowerCase(),function(b){var c;do if(c=p?b.lang:b.getAttribute("xml:lang")||b.getAttribute("lang"))return c=c.toLowerCase(),c===a||0===c.indexOf(a+"-");while((b=b.parentNode)&&1===b.nodeType);return!1}}),target:function(b){var c=a.location&&a.location.hash;return c&&c.slice(1)===b.id},root:function(a){return a===o},focus:function(a){return a===n.activeElement&&(!n.hasFocus||n.hasFocus())&&!!(a.type||a.href||~a.tabIndex)},enabled:function(a){return a.disabled===!1},disabled:function(a){return a.disabled===!0},checked:function(a){var b=a.nodeName.toLowerCase();return"input"===b&&!!a.checked||"option"===b&&!!a.selected},selected:function(a){return a.parentNode&&a.parentNode.selectedIndex,a.selected===!0},empty:function(a){for(a=a.firstChild;a;a=a.nextSibling)if(a.nodeType<6)return!1;return!0},parent:function(a){return!d.pseudos.empty(a)},header:function(a){return Y.test(a.nodeName)},input:function(a){return X.test(a.nodeName)},button:function(a){var b=a.nodeName.toLowerCase();return"input"===b&&"button"===a.type||"button"===b},text:function(a){var b;return"input"===a.nodeName.toLowerCase()&&"text"===a.type&&(null==(b=a.getAttribute("type"))||"text"===b.toLowerCase())},first:na(function(){return[0]}),last:na(function(a,b){return[b-1]}),eq:na(function(a,b,c){return[0>c?c+b:c]}),even:na(function(a,b){for(var c=0;b>c;c+=2)a.push(c);return a}),odd:na(function(a,b){for(var c=1;b>c;c+=2)a.push(c);return a}),lt:na(function(a,b,c){for(var d=0>c?c+b:c;--d>=0;)a.push(d);return a}),gt:na(function(a,b,c){for(var d=0>c?c+b:c;++d<b;)a.push(d);return a})}},d.pseudos.nth=d.pseudos.eq;for(b in{radio:!0,checkbox:!0,file:!0,password:!0,image:!0})d.pseudos[b]=la(b);for(b in{submit:!0,reset:!0})d.pseudos[b]=ma(b);function pa(){}pa.prototype=d.filters=d.pseudos,d.setFilters=new pa,g=fa.tokenize=function(a,b){var c,e,f,g,h,i,j,k=z[a+" "];if(k)return b?0:k.slice(0);h=a,i=[],j=d.preFilter;while(h){c&&!(e=R.exec(h))||(e&&(h=h.slice(e[0].length)||h),i.push(f=[])),c=!1,(e=S.exec(h))&&(c=e.shift(),f.push({value:c,type:e[0].replace(Q," ")}),h=h.slice(c.length));for(g in d.filter)!(e=W[g].exec(h))||j[g]&&!(e=j[g](e))||(c=e.shift(),f.push({value:c,type:g,matches:e}),h=h.slice(c.length));if(!c)break}return b?h.length:h?fa.error(a):z(a,i).slice(0)};function qa(a){for(var b=0,c=a.length,d="";c>b;b++)d+=a[b].value;return d}function ra(a,b,c){var d=b.dir,e=c&&"parentNode"===d,f=x++;return b.first?function(b,c,f){while(b=b[d])if(1===b.nodeType||e)return a(b,c,f)}:function(b,c,g){var h,i,j,k=[w,f];if(g){while(b=b[d])if((1===b.nodeType||e)&&a(b,c,g))return!0}else while(b=b[d])if(1===b.nodeType||e){if(j=b[u]||(b[u]={}),i=j[b.uniqueID]||(j[b.uniqueID]={}),(h=i[d])&&h[0]===w&&h[1]===f)return k[2]=h[2];if(i[d]=k,k[2]=a(b,c,g))return!0}}}function sa(a){return a.length>1?function(b,c,d){var e=a.length;while(e--)if(!a[e](b,c,d))return!1;return!0}:a[0]}function ta(a,b,c){for(var d=0,e=b.length;e>d;d++)fa(a,b[d],c);return c}function ua(a,b,c,d,e){for(var f,g=[],h=0,i=a.length,j=null!=b;i>h;h++)(f=a[h])&&(c&&!c(f,d,e)||(g.push(f),j&&b.push(h)));return g}function va(a,b,c,d,e,f){return d&&!d[u]&&(d=va(d)),e&&!e[u]&&(e=va(e,f)),ha(function(f,g,h,i){var j,k,l,m=[],n=[],o=g.length,p=f||ta(b||"*",h.nodeType?[h]:h,[]),q=!a||!f&&b?p:ua(p,m,a,h,i),r=c?e||(f?a:o||d)?[]:g:q;if(c&&c(q,r,h,i),d){j=ua(r,n),d(j,[],h,i),k=j.length;while(k--)(l=j[k])&&(r[n[k]]=!(q[n[k]]=l))}if(f){if(e||a){if(e){j=[],k=r.length;while(k--)(l=r[k])&&j.push(q[k]=l);e(null,r=[],j,i)}k=r.length;while(k--)(l=r[k])&&(j=e?J(f,l):m[k])>-1&&(f[j]=!(g[j]=l))}}else r=ua(r===g?r.splice(o,r.length):r),e?e(null,g,r,i):H.apply(g,r)})}function wa(a){for(var b,c,e,f=a.length,g=d.relative[a[0].type],h=g||d.relative[" "],i=g?1:0,k=ra(function(a){return a===b},h,!0),l=ra(function(a){return J(b,a)>-1},h,!0),m=[function(a,c,d){var e=!g&&(d||c!==j)||((b=c).nodeType?k(a,c,d):l(a,c,d));return b=null,e}];f>i;i++)if(c=d.relative[a[i].type])m=[ra(sa(m),c)];else{if(c=d.filter[a[i].type].apply(null,a[i].matches),c[u]){for(e=++i;f>e;e++)if(d.relative[a[e].type])break;return va(i>1&&sa(m),i>1&&qa(a.slice(0,i-1).concat({value:" "===a[i-2].type?"*":""})).replace(Q,"$1"),c,e>i&&wa(a.slice(i,e)),f>e&&wa(a=a.slice(e)),f>e&&qa(a))}m.push(c)}return sa(m)}function xa(a,b){var c=b.length>0,e=a.length>0,f=function(f,g,h,i,k){var l,o,q,r=0,s="0",t=f&&[],u=[],v=j,x=f||e&&d.find.TAG("*",k),y=w+=null==v?1:Math.random()||.1,z=x.length;for(k&&(j=g===n||g||k);s!==z&&null!=(l=x[s]);s++){if(e&&l){o=0,g||l.ownerDocument===n||(m(l),h=!p);while(q=a[o++])if(q(l,g||n,h)){i.push(l);break}k&&(w=y)}c&&((l=!q&&l)&&r--,f&&t.push(l))}if(r+=s,c&&s!==r){o=0;while(q=b[o++])q(t,u,g,h);if(f){if(r>0)while(s--)t[s]||u[s]||(u[s]=F.call(i));u=ua(u)}H.apply(i,u),k&&!f&&u.length>0&&r+b.length>1&&fa.uniqueSort(i)}return k&&(w=y,j=v),t};return c?ha(f):f}return h=fa.compile=function(a,b){var c,d=[],e=[],f=A[a+" "];if(!f){b||(b=g(a)),c=b.length;while(c--)f=wa(b[c]),f[u]?d.push(f):e.push(f);f=A(a,xa(e,d)),f.selector=a}return f},i=fa.select=function(a,b,e,f){var i,j,k,l,m,n="function"==typeof a&&a,o=!f&&g(a=n.selector||a);if(e=e||[],1===o.length){if(j=o[0]=o[0].slice(0),j.length>2&&"ID"===(k=j[0]).type&&c.getById&&9===b.nodeType&&p&&d.relative[j[1].type]){if(b=(d.find.ID(k.matches[0].replace(ba,ca),b)||[])[0],!b)return e;n&&(b=b.parentNode),a=a.slice(j.shift().value.length)}i=W.needsContext.test(a)?0:j.length;while(i--){if(k=j[i],d.relative[l=k.type])break;if((m=d.find[l])&&(f=m(k.matches[0].replace(ba,ca),_.test(j[0].type)&&oa(b.parentNode)||b))){if(j.splice(i,1),a=f.length&&qa(j),!a)return H.apply(e,f),e;break}}}return(n||h(a,o))(f,b,!p,e,!b||_.test(a)&&oa(b.parentNode)||b),e},c.sortStable=u.split("").sort(B).join("")===u,c.detectDuplicates=!!l,m(),c.sortDetached=ia(function(a){return 1&a.compareDocumentPosition(n.createElement("div"))}),ia(function(a){return a.innerHTML="<a href='#'></a>","#"===a.firstChild.getAttribute("href")})||ja("type|href|height|width",function(a,b,c){return c?void 0:a.getAttribute(b,"type"===b.toLowerCase()?1:2)}),c.attributes&&ia(function(a){return a.innerHTML="<input/>",a.firstChild.setAttribute("value",""),""===a.firstChild.getAttribute("value")})||ja("value",function(a,b,c){return c||"input"!==a.nodeName.toLowerCase()?void 0:a.defaultValue}),ia(function(a){return null==a.getAttribute("disabled")})||ja(K,function(a,b,c){var d;return c?void 0:a[b]===!0?b.toLowerCase():(d=a.getAttributeNode(b))&&d.specified?d.value:null}),fa}(a);n.find=t,n.expr=t.selectors,n.expr[":"]=n.expr.pseudos,n.uniqueSort=n.unique=t.uniqueSort,n.text=t.getText,n.isXMLDoc=t.isXML,n.contains=t.contains;var u=function(a,b,c){var d=[],e=void 0!==c;while((a=a[b])&&9!==a.nodeType)if(1===a.nodeType){if(e&&n(a).is(c))break;d.push(a)}return d},v=function(a,b){for(var c=[];a;a=a.nextSibling)1===a.nodeType&&a!==b&&c.push(a);return c},w=n.expr.match.needsContext,x=/^<([\w-]+)\s*\/?>(?:<\/\1>|)$/,y=/^.[^:#\[\.,]*$/;function z(a,b,c){if(n.isFunction(b))return n.grep(a,function(a,d){return!!b.call(a,d,a)!==c});if(b.nodeType)return n.grep(a,function(a){return a===b!==c});if("string"==typeof b){if(y.test(b))return n.filter(b,a,c);b=n.filter(b,a)}return n.grep(a,function(a){return h.call(b,a)>-1!==c})}n.filter=function(a,b,c){var d=b[0];return c&&(a=":not("+a+")"),1===b.length&&1===d.nodeType?n.find.matchesSelector(d,a)?[d]:[]:n.find.matches(a,n.grep(b,function(a){return 1===a.nodeType}))},n.fn.extend({find:function(a){var b,c=this.length,d=[],e=this;if("string"!=typeof a)return this.pushStack(n(a).filter(function(){for(b=0;c>b;b++)if(n.contains(e[b],this))return!0}));for(b=0;c>b;b++)n.find(a,e[b],d);return d=this.pushStack(c>1?n.unique(d):d),d.selector=this.selector?this.selector+" "+a:a,d},filter:function(a){return this.pushStack(z(this,a||[],!1))},not:function(a){return this.pushStack(z(this,a||[],!0))},is:function(a){return!!z(this,"string"==typeof a&&w.test(a)?n(a):a||[],!1).length}});var A,B=/^(?:\s*(<[\w\W]+>)[^>]*|#([\w-]*))$/,C=n.fn.init=function(a,b,c){var e,f;if(!a)return this;if(c=c||A,"string"==typeof a){if(e="<"===a[0]&&">"===a[a.length-1]&&a.length>=3?[null,a,null]:B.exec(a),!e||!e[1]&&b)return!b||b.jquery?(b||c).find(a):this.constructor(b).find(a);if(e[1]){if(b=b instanceof n?b[0]:b,n.merge(this,n.parseHTML(e[1],b&&b.nodeType?b.ownerDocument||b:d,!0)),x.test(e[1])&&n.isPlainObject(b))for(e in b)n.isFunction(this[e])?this[e](b[e]):this.attr(e,b[e]);return this}return f=d.getElementById(e[2]),f&&f.parentNode&&(this.length=1,this[0]=f),this.context=d,this.selector=a,this}return a.nodeType?(this.context=this[0]=a,this.length=1,this):n.isFunction(a)?void 0!==c.ready?c.ready(a):a(n):(void 0!==a.selector&&(this.selector=a.selector,this.context=a.context),n.makeArray(a,this))};C.prototype=n.fn,A=n(d);var D=/^(?:parents|prev(?:Until|All))/,E={children:!0,contents:!0,next:!0,prev:!0};n.fn.extend({has:function(a){var b=n(a,this),c=b.length;return this.filter(function(){for(var a=0;c>a;a++)if(n.contains(this,b[a]))return!0})},closest:function(a,b){for(var c,d=0,e=this.length,f=[],g=w.test(a)||"string"!=typeof a?n(a,b||this.context):0;e>d;d++)for(c=this[d];c&&c!==b;c=c.parentNode)if(c.nodeType<11&&(g?g.index(c)>-1:1===c.nodeType&&n.find.matchesSelector(c,a))){f.push(c);break}return this.pushStack(f.length>1?n.uniqueSort(f):f)},index:function(a){return a?"string"==typeof a?h.call(n(a),this[0]):h.call(this,a.jquery?a[0]:a):this[0]&&this[0].parentNode?this.first().prevAll().length:-1},add:function(a,b){return this.pushStack(n.uniqueSort(n.merge(this.get(),n(a,b))))},addBack:function(a){return this.add(null==a?this.prevObject:this.prevObject.filter(a))}});function F(a,b){while((a=a[b])&&1!==a.nodeType);return a}n.each({parent:function(a){var b=a.parentNode;return b&&11!==b.nodeType?b:null},parents:function(a){return u(a,"parentNode")},parentsUntil:function(a,b,c){return u(a,"parentNode",c)},next:function(a){return F(a,"nextSibling")},prev:function(a){return F(a,"previousSibling")},nextAll:function(a){return u(a,"nextSibling")},prevAll:function(a){return u(a,"previousSibling")},nextUntil:function(a,b,c){return u(a,"nextSibling",c)},prevUntil:function(a,b,c){return u(a,"previousSibling",c)},siblings:function(a){return v((a.parentNode||{}).firstChild,a)},children:function(a){return v(a.firstChild)},contents:function(a){return a.contentDocument||n.merge([],a.childNodes)}},function(a,b){n.fn[a]=function(c,d){var e=n.map(this,b,c);return"Until"!==a.slice(-5)&&(d=c),d&&"string"==typeof d&&(e=n.filter(d,e)),this.length>1&&(E[a]||n.uniqueSort(e),D.test(a)&&e.reverse()),this.pushStack(e)}});var G=/\S+/g;function H(a){var b={};return n.each(a.match(G)||[],function(a,c){b[c]=!0}),b}n.Callbacks=function(a){a="string"==typeof a?H(a):n.extend({},a);var b,c,d,e,f=[],g=[],h=-1,i=function(){for(e=a.once,d=b=!0;g.length;h=-1){c=g.shift();while(++h<f.length)f[h].apply(c[0],c[1])===!1&&a.stopOnFalse&&(h=f.length,c=!1)}a.memory||(c=!1),b=!1,e&&(f=c?[]:"")},j={add:function(){return f&&(c&&!b&&(h=f.length-1,g.push(c)),function d(b){n.each(b,function(b,c){n.isFunction(c)?a.unique&&j.has(c)||f.push(c):c&&c.length&&"string"!==n.type(c)&&d(c)})}(arguments),c&&!b&&i()),this},remove:function(){return n.each(arguments,function(a,b){var c;while((c=n.inArray(b,f,c))>-1)f.splice(c,1),h>=c&&h--}),this},has:function(a){return a?n.inArray(a,f)>-1:f.length>0},empty:function(){return f&&(f=[]),this},disable:function(){return e=g=[],f=c="",this},disabled:function(){return!f},lock:function(){return e=g=[],c||(f=c=""),this},locked:function(){return!!e},fireWith:function(a,c){return e||(c=c||[],c=[a,c.slice?c.slice():c],g.push(c),b||i()),this},fire:function(){return j.fireWith(this,arguments),this},fired:function(){return!!d}};return j},n.extend({Deferred:function(a){var b=[["resolve","done",n.Callbacks("once memory"),"resolved"],["reject","fail",n.Callbacks("once memory"),"rejected"],["notify","progress",n.Callbacks("memory")]],c="pending",d={state:function(){return c},always:function(){return e.done(arguments).fail(arguments),this},then:function(){var a=arguments;return n.Deferred(function(c){n.each(b,function(b,f){var g=n.isFunction(a[b])&&a[b];e[f[1]](function(){var a=g&&g.apply(this,arguments);a&&n.isFunction(a.promise)?a.promise().progress(c.notify).done(c.resolve).fail(c.reject):c[f[0]+"With"](this===d?c.promise():this,g?[a]:arguments)})}),a=null}).promise()},promise:function(a){return null!=a?n.extend(a,d):d}},e={};return d.pipe=d.then,n.each(b,function(a,f){var g=f[2],h=f[3];d[f[1]]=g.add,h&&g.add(function(){c=h},b[1^a][2].disable,b[2][2].lock),e[f[0]]=function(){return e[f[0]+"With"](this===e?d:this,arguments),this},e[f[0]+"With"]=g.fireWith}),d.promise(e),a&&a.call(e,e),e},when:function(a){var b=0,c=e.call(arguments),d=c.length,f=1!==d||a&&n.isFunction(a.promise)?d:0,g=1===f?a:n.Deferred(),h=function(a,b,c){return function(d){b[a]=this,c[a]=arguments.length>1?e.call(arguments):d,c===i?g.notifyWith(b,c):--f||g.resolveWith(b,c)}},i,j,k;if(d>1)for(i=new Array(d),j=new Array(d),k=new Array(d);d>b;b++)c[b]&&n.isFunction(c[b].promise)?c[b].promise().progress(h(b,j,i)).done(h(b,k,c)).fail(g.reject):--f;return f||g.resolveWith(k,c),g.promise()}});var I;n.fn.ready=function(a){return n.ready.promise().done(a),this},n.extend({isReady:!1,readyWait:1,holdReady:function(a){a?n.readyWait++:n.ready(!0)},ready:function(a){(a===!0?--n.readyWait:n.isReady)||(n.isReady=!0,a!==!0&&--n.readyWait>0||(I.resolveWith(d,[n]),n.fn.triggerHandler&&(n(d).triggerHandler("ready"),n(d).off("ready"))))}});function J(){d.removeEventListener("DOMContentLoaded",J),a.removeEventListener("load",J),n.ready()}n.ready.promise=function(b){return I||(I=n.Deferred(),"complete"===d.readyState||"loading"!==d.readyState&&!d.documentElement.doScroll?a.setTimeout(n.ready):(d.addEventListener("DOMContentLoaded",J),a.addEventListener("load",J))),I.promise(b)},n.ready.promise();var K=function(a,b,c,d,e,f,g){var h=0,i=a.length,j=null==c;if("object"===n.type(c)){e=!0;for(h in c)K(a,b,h,c[h],!0,f,g)}else if(void 0!==d&&(e=!0,n.isFunction(d)||(g=!0),j&&(g?(b.call(a,d),b=null):(j=b,b=function(a,b,c){return j.call(n(a),c)})),b))for(;i>h;h++)b(a[h],c,g?d:d.call(a[h],h,b(a[h],c)));return e?a:j?b.call(a):i?b(a[0],c):f},L=function(a){return 1===a.nodeType||9===a.nodeType||!+a.nodeType};function M(){this.expando=n.expando+M.uid++}M.uid=1,M.prototype={register:function(a,b){var c=b||{};return a.nodeType?a[this.expando]=c:Object.defineProperty(a,this.expando,{value:c,writable:!0,configurable:!0}),a[this.expando]},cache:function(a){if(!L(a))return{};var b=a[this.expando];return b||(b={},L(a)&&(a.nodeType?a[this.expando]=b:Object.defineProperty(a,this.expando,{value:b,configurable:!0}))),b},set:function(a,b,c){var d,e=this.cache(a);if("string"==typeof b)e[b]=c;else for(d in b)e[d]=b[d];return e},get:function(a,b){return void 0===b?this.cache(a):a[this.expando]&&a[this.expando][b]},access:function(a,b,c){var d;return void 0===b||b&&"string"==typeof b&&void 0===c?(d=this.get(a,b),void 0!==d?d:this.get(a,n.camelCase(b))):(this.set(a,b,c),void 0!==c?c:b)},remove:function(a,b){var c,d,e,f=a[this.expando];if(void 0!==f){if(void 0===b)this.register(a);else{n.isArray(b)?d=b.concat(b.map(n.camelCase)):(e=n.camelCase(b),b in f?d=[b,e]:(d=e,d=d in f?[d]:d.match(G)||[])),c=d.length;while(c--)delete f[d[c]]}(void 0===b||n.isEmptyObject(f))&&(a.nodeType?a[this.expando]=void 0:delete a[this.expando])}},hasData:function(a){var b=a[this.expando];return void 0!==b&&!n.isEmptyObject(b)}};var N=new M,O=new M,P=/^(?:\{[\w\W]*\}|\[[\w\W]*\])$/,Q=/[A-Z]/g;function R(a,b,c){var d;if(void 0===c&&1===a.nodeType)if(d="data-"+b.replace(Q,"-$&").toLowerCase(),c=a.getAttribute(d),"string"==typeof c){try{c="true"===c?!0:"false"===c?!1:"null"===c?null:+c+""===c?+c:P.test(c)?n.parseJSON(c):c;
}catch(e){}O.set(a,b,c)}else c=void 0;return c}n.extend({hasData:function(a){return O.hasData(a)||N.hasData(a)},data:function(a,b,c){return O.access(a,b,c)},removeData:function(a,b){O.remove(a,b)},_data:function(a,b,c){return N.access(a,b,c)},_removeData:function(a,b){N.remove(a,b)}}),n.fn.extend({data:function(a,b){var c,d,e,f=this[0],g=f&&f.attributes;if(void 0===a){if(this.length&&(e=O.get(f),1===f.nodeType&&!N.get(f,"hasDataAttrs"))){c=g.length;while(c--)g[c]&&(d=g[c].name,0===d.indexOf("data-")&&(d=n.camelCase(d.slice(5)),R(f,d,e[d])));N.set(f,"hasDataAttrs",!0)}return e}return"object"==typeof a?this.each(function(){O.set(this,a)}):K(this,function(b){var c,d;if(f&&void 0===b){if(c=O.get(f,a)||O.get(f,a.replace(Q,"-$&").toLowerCase()),void 0!==c)return c;if(d=n.camelCase(a),c=O.get(f,d),void 0!==c)return c;if(c=R(f,d,void 0),void 0!==c)return c}else d=n.camelCase(a),this.each(function(){var c=O.get(this,d);O.set(this,d,b),a.indexOf("-")>-1&&void 0!==c&&O.set(this,a,b)})},null,b,arguments.length>1,null,!0)},removeData:function(a){return this.each(function(){O.remove(this,a)})}}),n.extend({queue:function(a,b,c){var d;return a?(b=(b||"fx")+"queue",d=N.get(a,b),c&&(!d||n.isArray(c)?d=N.access(a,b,n.makeArray(c)):d.push(c)),d||[]):void 0},dequeue:function(a,b){b=b||"fx";var c=n.queue(a,b),d=c.length,e=c.shift(),f=n._queueHooks(a,b),g=function(){n.dequeue(a,b)};"inprogress"===e&&(e=c.shift(),d--),e&&("fx"===b&&c.unshift("inprogress"),delete f.stop,e.call(a,g,f)),!d&&f&&f.empty.fire()},_queueHooks:function(a,b){var c=b+"queueHooks";return N.get(a,c)||N.access(a,c,{empty:n.Callbacks("once memory").add(function(){N.remove(a,[b+"queue",c])})})}}),n.fn.extend({queue:function(a,b){var c=2;return"string"!=typeof a&&(b=a,a="fx",c--),arguments.length<c?n.queue(this[0],a):void 0===b?this:this.each(function(){var c=n.queue(this,a,b);n._queueHooks(this,a),"fx"===a&&"inprogress"!==c[0]&&n.dequeue(this,a)})},dequeue:function(a){return this.each(function(){n.dequeue(this,a)})},clearQueue:function(a){return this.queue(a||"fx",[])},promise:function(a,b){var c,d=1,e=n.Deferred(),f=this,g=this.length,h=function(){--d||e.resolveWith(f,[f])};"string"!=typeof a&&(b=a,a=void 0),a=a||"fx";while(g--)c=N.get(f[g],a+"queueHooks"),c&&c.empty&&(d++,c.empty.add(h));return h(),e.promise(b)}});var S=/[+-]?(?:\d*\.|)\d+(?:[eE][+-]?\d+|)/.source,T=new RegExp("^(?:([+-])=|)("+S+")([a-z%]*)$","i"),U=["Top","Right","Bottom","Left"],V=function(a,b){return a=b||a,"none"===n.css(a,"display")||!n.contains(a.ownerDocument,a)};function W(a,b,c,d){var e,f=1,g=20,h=d?function(){return d.cur()}:function(){return n.css(a,b,"")},i=h(),j=c&&c[3]||(n.cssNumber[b]?"":"px"),k=(n.cssNumber[b]||"px"!==j&&+i)&&T.exec(n.css(a,b));if(k&&k[3]!==j){j=j||k[3],c=c||[],k=+i||1;do f=f||".5",k/=f,n.style(a,b,k+j);while(f!==(f=h()/i)&&1!==f&&--g)}return c&&(k=+k||+i||0,e=c[1]?k+(c[1]+1)*c[2]:+c[2],d&&(d.unit=j,d.start=k,d.end=e)),e}var X=/^(?:checkbox|radio)$/i,Y=/<([\w:-]+)/,Z=/^$|\/(?:java|ecma)script/i,$={option:[1,"<select multiple='multiple'>","</select>"],thead:[1,"<table>","</table>"],col:[2,"<table><colgroup>","</colgroup></table>"],tr:[2,"<table><tbody>","</tbody></table>"],td:[3,"<table><tbody><tr>","</tr></tbody></table>"],_default:[0,"",""]};$.optgroup=$.option,$.tbody=$.tfoot=$.colgroup=$.caption=$.thead,$.th=$.td;function _(a,b){var c="undefined"!=typeof a.getElementsByTagName?a.getElementsByTagName(b||"*"):"undefined"!=typeof a.querySelectorAll?a.querySelectorAll(b||"*"):[];return void 0===b||b&&n.nodeName(a,b)?n.merge([a],c):c}function aa(a,b){for(var c=0,d=a.length;d>c;c++)N.set(a[c],"globalEval",!b||N.get(b[c],"globalEval"))}var ba=/<|&#?\w+;/;function ca(a,b,c,d,e){for(var f,g,h,i,j,k,l=b.createDocumentFragment(),m=[],o=0,p=a.length;p>o;o++)if(f=a[o],f||0===f)if("object"===n.type(f))n.merge(m,f.nodeType?[f]:f);else if(ba.test(f)){g=g||l.appendChild(b.createElement("div")),h=(Y.exec(f)||["",""])[1].toLowerCase(),i=$[h]||$._default,g.innerHTML=i[1]+n.htmlPrefilter(f)+i[2],k=i[0];while(k--)g=g.lastChild;n.merge(m,g.childNodes),g=l.firstChild,g.textContent=""}else m.push(b.createTextNode(f));l.textContent="",o=0;while(f=m[o++])if(d&&n.inArray(f,d)>-1)e&&e.push(f);else if(j=n.contains(f.ownerDocument,f),g=_(l.appendChild(f),"script"),j&&aa(g),c){k=0;while(f=g[k++])Z.test(f.type||"")&&c.push(f)}return l}!function(){var a=d.createDocumentFragment(),b=a.appendChild(d.createElement("div")),c=d.createElement("input");c.setAttribute("type","radio"),c.setAttribute("checked","checked"),c.setAttribute("name","t"),b.appendChild(c),l.checkClone=b.cloneNode(!0).cloneNode(!0).lastChild.checked,b.innerHTML="<textarea>x</textarea>",l.noCloneChecked=!!b.cloneNode(!0).lastChild.defaultValue}();var da=/^key/,ea=/^(?:mouse|pointer|contextmenu|drag|drop)|click/,fa=/^([^.]*)(?:\.(.+)|)/;function ga(){return!0}function ha(){return!1}function ia(){try{return d.activeElement}catch(a){}}function ja(a,b,c,d,e,f){var g,h;if("object"==typeof b){"string"!=typeof c&&(d=d||c,c=void 0);for(h in b)ja(a,h,c,d,b[h],f);return a}if(null==d&&null==e?(e=c,d=c=void 0):null==e&&("string"==typeof c?(e=d,d=void 0):(e=d,d=c,c=void 0)),e===!1)e=ha;else if(!e)return a;return 1===f&&(g=e,e=function(a){return n().off(a),g.apply(this,arguments)},e.guid=g.guid||(g.guid=n.guid++)),a.each(function(){n.event.add(this,b,e,d,c)})}n.event={global:{},add:function(a,b,c,d,e){var f,g,h,i,j,k,l,m,o,p,q,r=N.get(a);if(r){c.handler&&(f=c,c=f.handler,e=f.selector),c.guid||(c.guid=n.guid++),(i=r.events)||(i=r.events={}),(g=r.handle)||(g=r.handle=function(b){return"undefined"!=typeof n&&n.event.triggered!==b.type?n.event.dispatch.apply(a,arguments):void 0}),b=(b||"").match(G)||[""],j=b.length;while(j--)h=fa.exec(b[j])||[],o=q=h[1],p=(h[2]||"").split(".").sort(),o&&(l=n.event.special[o]||{},o=(e?l.delegateType:l.bindType)||o,l=n.event.special[o]||{},k=n.extend({type:o,origType:q,data:d,handler:c,guid:c.guid,selector:e,needsContext:e&&n.expr.match.needsContext.test(e),namespace:p.join(".")},f),(m=i[o])||(m=i[o]=[],m.delegateCount=0,l.setup&&l.setup.call(a,d,p,g)!==!1||a.addEventListener&&a.addEventListener(o,g)),l.add&&(l.add.call(a,k),k.handler.guid||(k.handler.guid=c.guid)),e?m.splice(m.delegateCount++,0,k):m.push(k),n.event.global[o]=!0)}},remove:function(a,b,c,d,e){var f,g,h,i,j,k,l,m,o,p,q,r=N.hasData(a)&&N.get(a);if(r&&(i=r.events)){b=(b||"").match(G)||[""],j=b.length;while(j--)if(h=fa.exec(b[j])||[],o=q=h[1],p=(h[2]||"").split(".").sort(),o){l=n.event.special[o]||{},o=(d?l.delegateType:l.bindType)||o,m=i[o]||[],h=h[2]&&new RegExp("(^|\\.)"+p.join("\\.(?:.*\\.|)")+"(\\.|$)"),g=f=m.length;while(f--)k=m[f],!e&&q!==k.origType||c&&c.guid!==k.guid||h&&!h.test(k.namespace)||d&&d!==k.selector&&("**"!==d||!k.selector)||(m.splice(f,1),k.selector&&m.delegateCount--,l.remove&&l.remove.call(a,k));g&&!m.length&&(l.teardown&&l.teardown.call(a,p,r.handle)!==!1||n.removeEvent(a,o,r.handle),delete i[o])}else for(o in i)n.event.remove(a,o+b[j],c,d,!0);n.isEmptyObject(i)&&N.remove(a,"handle events")}},dispatch:function(a){a=n.event.fix(a);var b,c,d,f,g,h=[],i=e.call(arguments),j=(N.get(this,"events")||{})[a.type]||[],k=n.event.special[a.type]||{};if(i[0]=a,a.delegateTarget=this,!k.preDispatch||k.preDispatch.call(this,a)!==!1){h=n.event.handlers.call(this,a,j),b=0;while((f=h[b++])&&!a.isPropagationStopped()){a.currentTarget=f.elem,c=0;while((g=f.handlers[c++])&&!a.isImmediatePropagationStopped())a.rnamespace&&!a.rnamespace.test(g.namespace)||(a.handleObj=g,a.data=g.data,d=((n.event.special[g.origType]||{}).handle||g.handler).apply(f.elem,i),void 0!==d&&(a.result=d)===!1&&(a.preventDefault(),a.stopPropagation()))}return k.postDispatch&&k.postDispatch.call(this,a),a.result}},handlers:function(a,b){var c,d,e,f,g=[],h=b.delegateCount,i=a.target;if(h&&i.nodeType&&("click"!==a.type||isNaN(a.button)||a.button<1))for(;i!==this;i=i.parentNode||this)if(1===i.nodeType&&(i.disabled!==!0||"click"!==a.type)){for(d=[],c=0;h>c;c++)f=b[c],e=f.selector+" ",void 0===d[e]&&(d[e]=f.needsContext?n(e,this).index(i)>-1:n.find(e,this,null,[i]).length),d[e]&&d.push(f);d.length&&g.push({elem:i,handlers:d})}return h<b.length&&g.push({elem:this,handlers:b.slice(h)}),g},props:"altKey bubbles cancelable ctrlKey currentTarget detail eventPhase metaKey relatedTarget shiftKey target timeStamp view which".split(" "),fixHooks:{},keyHooks:{props:"char charCode key keyCode".split(" "),filter:function(a,b){return null==a.which&&(a.which=null!=b.charCode?b.charCode:b.keyCode),a}},mouseHooks:{props:"button buttons clientX clientY offsetX offsetY pageX pageY screenX screenY toElement".split(" "),filter:function(a,b){var c,e,f,g=b.button;return null==a.pageX&&null!=b.clientX&&(c=a.target.ownerDocument||d,e=c.documentElement,f=c.body,a.pageX=b.clientX+(e&&e.scrollLeft||f&&f.scrollLeft||0)-(e&&e.clientLeft||f&&f.clientLeft||0),a.pageY=b.clientY+(e&&e.scrollTop||f&&f.scrollTop||0)-(e&&e.clientTop||f&&f.clientTop||0)),a.which||void 0===g||(a.which=1&g?1:2&g?3:4&g?2:0),a}},fix:function(a){if(a[n.expando])return a;var b,c,e,f=a.type,g=a,h=this.fixHooks[f];h||(this.fixHooks[f]=h=ea.test(f)?this.mouseHooks:da.test(f)?this.keyHooks:{}),e=h.props?this.props.concat(h.props):this.props,a=new n.Event(g),b=e.length;while(b--)c=e[b],a[c]=g[c];return a.target||(a.target=d),3===a.target.nodeType&&(a.target=a.target.parentNode),h.filter?h.filter(a,g):a},special:{load:{noBubble:!0},focus:{trigger:function(){return this!==ia()&&this.focus?(this.focus(),!1):void 0},delegateType:"focusin"},blur:{trigger:function(){return this===ia()&&this.blur?(this.blur(),!1):void 0},delegateType:"focusout"},click:{trigger:function(){return"checkbox"===this.type&&this.click&&n.nodeName(this,"input")?(this.click(),!1):void 0},_default:function(a){return n.nodeName(a.target,"a")}},beforeunload:{postDispatch:function(a){void 0!==a.result&&a.originalEvent&&(a.originalEvent.returnValue=a.result)}}}},n.removeEvent=function(a,b,c){a.removeEventListener&&a.removeEventListener(b,c)},n.Event=function(a,b){return this instanceof n.Event?(a&&a.type?(this.originalEvent=a,this.type=a.type,this.isDefaultPrevented=a.defaultPrevented||void 0===a.defaultPrevented&&a.returnValue===!1?ga:ha):this.type=a,b&&n.extend(this,b),this.timeStamp=a&&a.timeStamp||n.now(),void(this[n.expando]=!0)):new n.Event(a,b)},n.Event.prototype={constructor:n.Event,isDefaultPrevented:ha,isPropagationStopped:ha,isImmediatePropagationStopped:ha,isSimulated:!1,preventDefault:function(){var a=this.originalEvent;this.isDefaultPrevented=ga,a&&!this.isSimulated&&a.preventDefault()},stopPropagation:function(){var a=this.originalEvent;this.isPropagationStopped=ga,a&&!this.isSimulated&&a.stopPropagation()},stopImmediatePropagation:function(){var a=this.originalEvent;this.isImmediatePropagationStopped=ga,a&&!this.isSimulated&&a.stopImmediatePropagation(),this.stopPropagation()}},n.each({mouseenter:"mouseover",mouseleave:"mouseout",pointerenter:"pointerover",pointerleave:"pointerout"},function(a,b){n.event.special[a]={delegateType:b,bindType:b,handle:function(a){var c,d=this,e=a.relatedTarget,f=a.handleObj;return e&&(e===d||n.contains(d,e))||(a.type=f.origType,c=f.handler.apply(this,arguments),a.type=b),c}}}),n.fn.extend({on:function(a,b,c,d){return ja(this,a,b,c,d)},one:function(a,b,c,d){return ja(this,a,b,c,d,1)},off:function(a,b,c){var d,e;if(a&&a.preventDefault&&a.handleObj)return d=a.handleObj,n(a.delegateTarget).off(d.namespace?d.origType+"."+d.namespace:d.origType,d.selector,d.handler),this;if("object"==typeof a){for(e in a)this.off(e,b,a[e]);return this}return b!==!1&&"function"!=typeof b||(c=b,b=void 0),c===!1&&(c=ha),this.each(function(){n.event.remove(this,a,c,b)})}});var ka=/<(?!area|br|col|embed|hr|img|input|link|meta|param)(([\w:-]+)[^>]*)\/>/gi,la=/<script|<style|<link/i,ma=/checked\s*(?:[^=]|=\s*.checked.)/i,na=/^true\/(.*)/,oa=/^\s*<!(?:\[CDATA\[|--)|(?:\]\]|--)>\s*$/g;function pa(a,b){return n.nodeName(a,"table")&&n.nodeName(11!==b.nodeType?b:b.firstChild,"tr")?a.getElementsByTagName("tbody")[0]||a.appendChild(a.ownerDocument.createElement("tbody")):a}function qa(a){return a.type=(null!==a.getAttribute("type"))+"/"+a.type,a}function ra(a){var b=na.exec(a.type);return b?a.type=b[1]:a.removeAttribute("type"),a}function sa(a,b){var c,d,e,f,g,h,i,j;if(1===b.nodeType){if(N.hasData(a)&&(f=N.access(a),g=N.set(b,f),j=f.events)){delete g.handle,g.events={};for(e in j)for(c=0,d=j[e].length;d>c;c++)n.event.add(b,e,j[e][c])}O.hasData(a)&&(h=O.access(a),i=n.extend({},h),O.set(b,i))}}function ta(a,b){var c=b.nodeName.toLowerCase();"input"===c&&X.test(a.type)?b.checked=a.checked:"input"!==c&&"textarea"!==c||(b.defaultValue=a.defaultValue)}function ua(a,b,c,d){b=f.apply([],b);var e,g,h,i,j,k,m=0,o=a.length,p=o-1,q=b[0],r=n.isFunction(q);if(r||o>1&&"string"==typeof q&&!l.checkClone&&ma.test(q))return a.each(function(e){var f=a.eq(e);r&&(b[0]=q.call(this,e,f.html())),ua(f,b,c,d)});if(o&&(e=ca(b,a[0].ownerDocument,!1,a,d),g=e.firstChild,1===e.childNodes.length&&(e=g),g||d)){for(h=n.map(_(e,"script"),qa),i=h.length;o>m;m++)j=e,m!==p&&(j=n.clone(j,!0,!0),i&&n.merge(h,_(j,"script"))),c.call(a[m],j,m);if(i)for(k=h[h.length-1].ownerDocument,n.map(h,ra),m=0;i>m;m++)j=h[m],Z.test(j.type||"")&&!N.access(j,"globalEval")&&n.contains(k,j)&&(j.src?n._evalUrl&&n._evalUrl(j.src):n.globalEval(j.textContent.replace(oa,"")))}return a}function va(a,b,c){for(var d,e=b?n.filter(b,a):a,f=0;null!=(d=e[f]);f++)c||1!==d.nodeType||n.cleanData(_(d)),d.parentNode&&(c&&n.contains(d.ownerDocument,d)&&aa(_(d,"script")),d.parentNode.removeChild(d));return a}n.extend({htmlPrefilter:function(a){return a.replace(ka,"<$1></$2>")},clone:function(a,b,c){var d,e,f,g,h=a.cloneNode(!0),i=n.contains(a.ownerDocument,a);if(!(l.noCloneChecked||1!==a.nodeType&&11!==a.nodeType||n.isXMLDoc(a)))for(g=_(h),f=_(a),d=0,e=f.length;e>d;d++)ta(f[d],g[d]);if(b)if(c)for(f=f||_(a),g=g||_(h),d=0,e=f.length;e>d;d++)sa(f[d],g[d]);else sa(a,h);return g=_(h,"script"),g.length>0&&aa(g,!i&&_(a,"script")),h},cleanData:function(a){for(var b,c,d,e=n.event.special,f=0;void 0!==(c=a[f]);f++)if(L(c)){if(b=c[N.expando]){if(b.events)for(d in b.events)e[d]?n.event.remove(c,d):n.removeEvent(c,d,b.handle);c[N.expando]=void 0}c[O.expando]&&(c[O.expando]=void 0)}}}),n.fn.extend({domManip:ua,detach:function(a){return va(this,a,!0)},remove:function(a){return va(this,a)},text:function(a){return K(this,function(a){return void 0===a?n.text(this):this.empty().each(function(){1!==this.nodeType&&11!==this.nodeType&&9!==this.nodeType||(this.textContent=a)})},null,a,arguments.length)},append:function(){return ua(this,arguments,function(a){if(1===this.nodeType||11===this.nodeType||9===this.nodeType){var b=pa(this,a);b.appendChild(a)}})},prepend:function(){return ua(this,arguments,function(a){if(1===this.nodeType||11===this.nodeType||9===this.nodeType){var b=pa(this,a);b.insertBefore(a,b.firstChild)}})},before:function(){return ua(this,arguments,function(a){this.parentNode&&this.parentNode.insertBefore(a,this)})},after:function(){return ua(this,arguments,function(a){this.parentNode&&this.parentNode.insertBefore(a,this.nextSibling)})},empty:function(){for(var a,b=0;null!=(a=this[b]);b++)1===a.nodeType&&(n.cleanData(_(a,!1)),a.textContent="");return this},clone:function(a,b){return a=null==a?!1:a,b=null==b?a:b,this.map(function(){return n.clone(this,a,b)})},html:function(a){return K(this,function(a){var b=this[0]||{},c=0,d=this.length;if(void 0===a&&1===b.nodeType)return b.innerHTML;if("string"==typeof a&&!la.test(a)&&!$[(Y.exec(a)||["",""])[1].toLowerCase()]){a=n.htmlPrefilter(a);try{for(;d>c;c++)b=this[c]||{},1===b.nodeType&&(n.cleanData(_(b,!1)),b.innerHTML=a);b=0}catch(e){}}b&&this.empty().append(a)},null,a,arguments.length)},replaceWith:function(){var a=[];return ua(this,arguments,function(b){var c=this.parentNode;n.inArray(this,a)<0&&(n.cleanData(_(this)),c&&c.replaceChild(b,this))},a)}}),n.each({appendTo:"append",prependTo:"prepend",insertBefore:"before",insertAfter:"after",replaceAll:"replaceWith"},function(a,b){n.fn[a]=function(a){for(var c,d=[],e=n(a),f=e.length-1,h=0;f>=h;h++)c=h===f?this:this.clone(!0),n(e[h])[b](c),g.apply(d,c.get());return this.pushStack(d)}});var wa,xa={HTML:"block",BODY:"block"};function ya(a,b){var c=n(b.createElement(a)).appendTo(b.body),d=n.css(c[0],"display");return c.detach(),d}function za(a){var b=d,c=xa[a];return c||(c=ya(a,b),"none"!==c&&c||(wa=(wa||n("<iframe frameborder='0' width='0' height='0'/>")).appendTo(b.documentElement),b=wa[0].contentDocument,b.write(),b.close(),c=ya(a,b),wa.detach()),xa[a]=c),c}var Aa=/^margin/,Ba=new RegExp("^("+S+")(?!px)[a-z%]+$","i"),Ca=function(b){var c=b.ownerDocument.defaultView;return c&&c.opener||(c=a),c.getComputedStyle(b)},Da=function(a,b,c,d){var e,f,g={};for(f in b)g[f]=a.style[f],a.style[f]=b[f];e=c.apply(a,d||[]);for(f in b)a.style[f]=g[f];return e},Ea=d.documentElement;!function(){var b,c,e,f,g=d.createElement("div"),h=d.createElement("div");if(h.style){h.style.backgroundClip="content-box",h.cloneNode(!0).style.backgroundClip="",l.clearCloneStyle="content-box"===h.style.backgroundClip,g.style.cssText="border:0;width:8px;height:0;top:0;left:-9999px;padding:0;margin-top:1px;position:absolute",g.appendChild(h);function i(){h.style.cssText="-webkit-box-sizing:border-box;-moz-box-sizing:border-box;box-sizing:border-box;position:relative;display:block;margin:auto;border:1px;padding:1px;top:1%;width:50%",h.innerHTML="",Ea.appendChild(g);var d=a.getComputedStyle(h);b="1%"!==d.top,f="2px"===d.marginLeft,c="4px"===d.width,h.style.marginRight="50%",e="4px"===d.marginRight,Ea.removeChild(g)}n.extend(l,{pixelPosition:function(){return i(),b},boxSizingReliable:function(){return null==c&&i(),c},pixelMarginRight:function(){return null==c&&i(),e},reliableMarginLeft:function(){return null==c&&i(),f},reliableMarginRight:function(){var b,c=h.appendChild(d.createElement("div"));return c.style.cssText=h.style.cssText="-webkit-box-sizing:content-box;box-sizing:content-box;display:block;margin:0;border:0;padding:0",c.style.marginRight=c.style.width="0",h.style.width="1px",Ea.appendChild(g),b=!parseFloat(a.getComputedStyle(c).marginRight),Ea.removeChild(g),h.removeChild(c),b}})}}();function Fa(a,b,c){var d,e,f,g,h=a.style;return c=c||Ca(a),g=c?c.getPropertyValue(b)||c[b]:void 0,""!==g&&void 0!==g||n.contains(a.ownerDocument,a)||(g=n.style(a,b)),c&&!l.pixelMarginRight()&&Ba.test(g)&&Aa.test(b)&&(d=h.width,e=h.minWidth,f=h.maxWidth,h.minWidth=h.maxWidth=h.width=g,g=c.width,h.width=d,h.minWidth=e,h.maxWidth=f),void 0!==g?g+"":g}function Ga(a,b){return{get:function(){return a()?void delete this.get:(this.get=b).apply(this,arguments)}}}var Ha=/^(none|table(?!-c[ea]).+)/,Ia={position:"absolute",visibility:"hidden",display:"block"},Ja={letterSpacing:"0",fontWeight:"400"},Ka=["Webkit","O","Moz","ms"],La=d.createElement("div").style;function Ma(a){if(a in La)return a;var b=a[0].toUpperCase()+a.slice(1),c=Ka.length;while(c--)if(a=Ka[c]+b,a in La)return a}function Na(a,b,c){var d=T.exec(b);return d?Math.max(0,d[2]-(c||0))+(d[3]||"px"):b}function Oa(a,b,c,d,e){for(var f=c===(d?"border":"content")?4:"width"===b?1:0,g=0;4>f;f+=2)"margin"===c&&(g+=n.css(a,c+U[f],!0,e)),d?("content"===c&&(g-=n.css(a,"padding"+U[f],!0,e)),"margin"!==c&&(g-=n.css(a,"border"+U[f]+"Width",!0,e))):(g+=n.css(a,"padding"+U[f],!0,e),"padding"!==c&&(g+=n.css(a,"border"+U[f]+"Width",!0,e)));return g}function Pa(a,b,c){var d=!0,e="width"===b?a.offsetWidth:a.offsetHeight,f=Ca(a),g="border-box"===n.css(a,"boxSizing",!1,f);if(0>=e||null==e){if(e=Fa(a,b,f),(0>e||null==e)&&(e=a.style[b]),Ba.test(e))return e;d=g&&(l.boxSizingReliable()||e===a.style[b]),e=parseFloat(e)||0}return e+Oa(a,b,c||(g?"border":"content"),d,f)+"px"}function Qa(a,b){for(var c,d,e,f=[],g=0,h=a.length;h>g;g++)d=a[g],d.style&&(f[g]=N.get(d,"olddisplay"),c=d.style.display,b?(f[g]||"none"!==c||(d.style.display=""),""===d.style.display&&V(d)&&(f[g]=N.access(d,"olddisplay",za(d.nodeName)))):(e=V(d),"none"===c&&e||N.set(d,"olddisplay",e?c:n.css(d,"display"))));for(g=0;h>g;g++)d=a[g],d.style&&(b&&"none"!==d.style.display&&""!==d.style.display||(d.style.display=b?f[g]||"":"none"));return a}n.extend({cssHooks:{opacity:{get:function(a,b){if(b){var c=Fa(a,"opacity");return""===c?"1":c}}}},cssNumber:{animationIterationCount:!0,columnCount:!0,fillOpacity:!0,flexGrow:!0,flexShrink:!0,fontWeight:!0,lineHeight:!0,opacity:!0,order:!0,orphans:!0,widows:!0,zIndex:!0,zoom:!0},cssProps:{"float":"cssFloat"},style:function(a,b,c,d){if(a&&3!==a.nodeType&&8!==a.nodeType&&a.style){var e,f,g,h=n.camelCase(b),i=a.style;return b=n.cssProps[h]||(n.cssProps[h]=Ma(h)||h),g=n.cssHooks[b]||n.cssHooks[h],void 0===c?g&&"get"in g&&void 0!==(e=g.get(a,!1,d))?e:i[b]:(f=typeof c,"string"===f&&(e=T.exec(c))&&e[1]&&(c=W(a,b,e),f="number"),null!=c&&c===c&&("number"===f&&(c+=e&&e[3]||(n.cssNumber[h]?"":"px")),l.clearCloneStyle||""!==c||0!==b.indexOf("background")||(i[b]="inherit"),g&&"set"in g&&void 0===(c=g.set(a,c,d))||(i[b]=c)),void 0)}},css:function(a,b,c,d){var e,f,g,h=n.camelCase(b);return b=n.cssProps[h]||(n.cssProps[h]=Ma(h)||h),g=n.cssHooks[b]||n.cssHooks[h],g&&"get"in g&&(e=g.get(a,!0,c)),void 0===e&&(e=Fa(a,b,d)),"normal"===e&&b in Ja&&(e=Ja[b]),""===c||c?(f=parseFloat(e),c===!0||isFinite(f)?f||0:e):e}}),n.each(["height","width"],function(a,b){n.cssHooks[b]={get:function(a,c,d){return c?Ha.test(n.css(a,"display"))&&0===a.offsetWidth?Da(a,Ia,function(){return Pa(a,b,d)}):Pa(a,b,d):void 0},set:function(a,c,d){var e,f=d&&Ca(a),g=d&&Oa(a,b,d,"border-box"===n.css(a,"boxSizing",!1,f),f);return g&&(e=T.exec(c))&&"px"!==(e[3]||"px")&&(a.style[b]=c,c=n.css(a,b)),Na(a,c,g)}}}),n.cssHooks.marginLeft=Ga(l.reliableMarginLeft,function(a,b){return b?(parseFloat(Fa(a,"marginLeft"))||a.getBoundingClientRect().left-Da(a,{marginLeft:0},function(){return a.getBoundingClientRect().left}))+"px":void 0}),n.cssHooks.marginRight=Ga(l.reliableMarginRight,function(a,b){return b?Da(a,{display:"inline-block"},Fa,[a,"marginRight"]):void 0}),n.each({margin:"",padding:"",border:"Width"},function(a,b){n.cssHooks[a+b]={expand:function(c){for(var d=0,e={},f="string"==typeof c?c.split(" "):[c];4>d;d++)e[a+U[d]+b]=f[d]||f[d-2]||f[0];return e}},Aa.test(a)||(n.cssHooks[a+b].set=Na)}),n.fn.extend({css:function(a,b){return K(this,function(a,b,c){var d,e,f={},g=0;if(n.isArray(b)){for(d=Ca(a),e=b.length;e>g;g++)f[b[g]]=n.css(a,b[g],!1,d);return f}return void 0!==c?n.style(a,b,c):n.css(a,b)},a,b,arguments.length>1)},show:function(){return Qa(this,!0)},hide:function(){return Qa(this)},toggle:function(a){return"boolean"==typeof a?a?this.show():this.hide():this.each(function(){V(this)?n(this).show():n(this).hide()})}});function Ra(a,b,c,d,e){return new Ra.prototype.init(a,b,c,d,e)}n.Tween=Ra,Ra.prototype={constructor:Ra,init:function(a,b,c,d,e,f){this.elem=a,this.prop=c,this.easing=e||n.easing._default,this.options=b,this.start=this.now=this.cur(),this.end=d,this.unit=f||(n.cssNumber[c]?"":"px")},cur:function(){var a=Ra.propHooks[this.prop];return a&&a.get?a.get(this):Ra.propHooks._default.get(this)},run:function(a){var b,c=Ra.propHooks[this.prop];return this.options.duration?this.pos=b=n.easing[this.easing](a,this.options.duration*a,0,1,this.options.duration):this.pos=b=a,this.now=(this.end-this.start)*b+this.start,this.options.step&&this.options.step.call(this.elem,this.now,this),c&&c.set?c.set(this):Ra.propHooks._default.set(this),this}},Ra.prototype.init.prototype=Ra.prototype,Ra.propHooks={_default:{get:function(a){var b;return 1!==a.elem.nodeType||null!=a.elem[a.prop]&&null==a.elem.style[a.prop]?a.elem[a.prop]:(b=n.css(a.elem,a.prop,""),b&&"auto"!==b?b:0)},set:function(a){n.fx.step[a.prop]?n.fx.step[a.prop](a):1!==a.elem.nodeType||null==a.elem.style[n.cssProps[a.prop]]&&!n.cssHooks[a.prop]?a.elem[a.prop]=a.now:n.style(a.elem,a.prop,a.now+a.unit)}}},Ra.propHooks.scrollTop=Ra.propHooks.scrollLeft={set:function(a){a.elem.nodeType&&a.elem.parentNode&&(a.elem[a.prop]=a.now)}},n.easing={linear:function(a){return a},swing:function(a){return.5-Math.cos(a*Math.PI)/2},_default:"swing"},n.fx=Ra.prototype.init,n.fx.step={};var Sa,Ta,Ua=/^(?:toggle|show|hide)$/,Va=/queueHooks$/;function Wa(){return a.setTimeout(function(){Sa=void 0}),Sa=n.now()}function Xa(a,b){var c,d=0,e={height:a};for(b=b?1:0;4>d;d+=2-b)c=U[d],e["margin"+c]=e["padding"+c]=a;return b&&(e.opacity=e.width=a),e}function Ya(a,b,c){for(var d,e=(_a.tweeners[b]||[]).concat(_a.tweeners["*"]),f=0,g=e.length;g>f;f++)if(d=e[f].call(c,b,a))return d}function Za(a,b,c){var d,e,f,g,h,i,j,k,l=this,m={},o=a.style,p=a.nodeType&&V(a),q=N.get(a,"fxshow");c.queue||(h=n._queueHooks(a,"fx"),null==h.unqueued&&(h.unqueued=0,i=h.empty.fire,h.empty.fire=function(){h.unqueued||i()}),h.unqueued++,l.always(function(){l.always(function(){h.unqueued--,n.queue(a,"fx").length||h.empty.fire()})})),1===a.nodeType&&("height"in b||"width"in b)&&(c.overflow=[o.overflow,o.overflowX,o.overflowY],j=n.css(a,"display"),k="none"===j?N.get(a,"olddisplay")||za(a.nodeName):j,"inline"===k&&"none"===n.css(a,"float")&&(o.display="inline-block")),c.overflow&&(o.overflow="hidden",l.always(function(){o.overflow=c.overflow[0],o.overflowX=c.overflow[1],o.overflowY=c.overflow[2]}));for(d in b)if(e=b[d],Ua.exec(e)){if(delete b[d],f=f||"toggle"===e,e===(p?"hide":"show")){if("show"!==e||!q||void 0===q[d])continue;p=!0}m[d]=q&&q[d]||n.style(a,d)}else j=void 0;if(n.isEmptyObject(m))"inline"===("none"===j?za(a.nodeName):j)&&(o.display=j);else{q?"hidden"in q&&(p=q.hidden):q=N.access(a,"fxshow",{}),f&&(q.hidden=!p),p?n(a).show():l.done(function(){n(a).hide()}),l.done(function(){var b;N.remove(a,"fxshow");for(b in m)n.style(a,b,m[b])});for(d in m)g=Ya(p?q[d]:0,d,l),d in q||(q[d]=g.start,p&&(g.end=g.start,g.start="width"===d||"height"===d?1:0))}}function $a(a,b){var c,d,e,f,g;for(c in a)if(d=n.camelCase(c),e=b[d],f=a[c],n.isArray(f)&&(e=f[1],f=a[c]=f[0]),c!==d&&(a[d]=f,delete a[c]),g=n.cssHooks[d],g&&"expand"in g){f=g.expand(f),delete a[d];for(c in f)c in a||(a[c]=f[c],b[c]=e)}else b[d]=e}function _a(a,b,c){var d,e,f=0,g=_a.prefilters.length,h=n.Deferred().always(function(){delete i.elem}),i=function(){if(e)return!1;for(var b=Sa||Wa(),c=Math.max(0,j.startTime+j.duration-b),d=c/j.duration||0,f=1-d,g=0,i=j.tweens.length;i>g;g++)j.tweens[g].run(f);return h.notifyWith(a,[j,f,c]),1>f&&i?c:(h.resolveWith(a,[j]),!1)},j=h.promise({elem:a,props:n.extend({},b),opts:n.extend(!0,{specialEasing:{},easing:n.easing._default},c),originalProperties:b,originalOptions:c,startTime:Sa||Wa(),duration:c.duration,tweens:[],createTween:function(b,c){var d=n.Tween(a,j.opts,b,c,j.opts.specialEasing[b]||j.opts.easing);return j.tweens.push(d),d},stop:function(b){var c=0,d=b?j.tweens.length:0;if(e)return this;for(e=!0;d>c;c++)j.tweens[c].run(1);return b?(h.notifyWith(a,[j,1,0]),h.resolveWith(a,[j,b])):h.rejectWith(a,[j,b]),this}}),k=j.props;for($a(k,j.opts.specialEasing);g>f;f++)if(d=_a.prefilters[f].call(j,a,k,j.opts))return n.isFunction(d.stop)&&(n._queueHooks(j.elem,j.opts.queue).stop=n.proxy(d.stop,d)),d;return n.map(k,Ya,j),n.isFunction(j.opts.start)&&j.opts.start.call(a,j),n.fx.timer(n.extend(i,{elem:a,anim:j,queue:j.opts.queue})),j.progress(j.opts.progress).done(j.opts.done,j.opts.complete).fail(j.opts.fail).always(j.opts.always)}n.Animation=n.extend(_a,{tweeners:{"*":[function(a,b){var c=this.createTween(a,b);return W(c.elem,a,T.exec(b),c),c}]},tweener:function(a,b){n.isFunction(a)?(b=a,a=["*"]):a=a.match(G);for(var c,d=0,e=a.length;e>d;d++)c=a[d],_a.tweeners[c]=_a.tweeners[c]||[],_a.tweeners[c].unshift(b)},prefilters:[Za],prefilter:function(a,b){b?_a.prefilters.unshift(a):_a.prefilters.push(a)}}),n.speed=function(a,b,c){var d=a&&"object"==typeof a?n.extend({},a):{complete:c||!c&&b||n.isFunction(a)&&a,duration:a,easing:c&&b||b&&!n.isFunction(b)&&b};return d.duration=n.fx.off?0:"number"==typeof d.duration?d.duration:d.duration in n.fx.speeds?n.fx.speeds[d.duration]:n.fx.speeds._default,null!=d.queue&&d.queue!==!0||(d.queue="fx"),d.old=d.complete,d.complete=function(){n.isFunction(d.old)&&d.old.call(this),d.queue&&n.dequeue(this,d.queue)},d},n.fn.extend({fadeTo:function(a,b,c,d){return this.filter(V).css("opacity",0).show().end().animate({opacity:b},a,c,d)},animate:function(a,b,c,d){var e=n.isEmptyObject(a),f=n.speed(b,c,d),g=function(){var b=_a(this,n.extend({},a),f);(e||N.get(this,"finish"))&&b.stop(!0)};return g.finish=g,e||f.queue===!1?this.each(g):this.queue(f.queue,g)},stop:function(a,b,c){var d=function(a){var b=a.stop;delete a.stop,b(c)};return"string"!=typeof a&&(c=b,b=a,a=void 0),b&&a!==!1&&this.queue(a||"fx",[]),this.each(function(){var b=!0,e=null!=a&&a+"queueHooks",f=n.timers,g=N.get(this);if(e)g[e]&&g[e].stop&&d(g[e]);else for(e in g)g[e]&&g[e].stop&&Va.test(e)&&d(g[e]);for(e=f.length;e--;)f[e].elem!==this||null!=a&&f[e].queue!==a||(f[e].anim.stop(c),b=!1,f.splice(e,1));!b&&c||n.dequeue(this,a)})},finish:function(a){return a!==!1&&(a=a||"fx"),this.each(function(){var b,c=N.get(this),d=c[a+"queue"],e=c[a+"queueHooks"],f=n.timers,g=d?d.length:0;for(c.finish=!0,n.queue(this,a,[]),e&&e.stop&&e.stop.call(this,!0),b=f.length;b--;)f[b].elem===this&&f[b].queue===a&&(f[b].anim.stop(!0),f.splice(b,1));for(b=0;g>b;b++)d[b]&&d[b].finish&&d[b].finish.call(this);delete c.finish})}}),n.each(["toggle","show","hide"],function(a,b){var c=n.fn[b];n.fn[b]=function(a,d,e){return null==a||"boolean"==typeof a?c.apply(this,arguments):this.animate(Xa(b,!0),a,d,e)}}),n.each({slideDown:Xa("show"),slideUp:Xa("hide"),slideToggle:Xa("toggle"),fadeIn:{opacity:"show"},fadeOut:{opacity:"hide"},fadeToggle:{opacity:"toggle"}},function(a,b){n.fn[a]=function(a,c,d){return this.animate(b,a,c,d)}}),n.timers=[],n.fx.tick=function(){var a,b=0,c=n.timers;for(Sa=n.now();b<c.length;b++)a=c[b],a()||c[b]!==a||c.splice(b--,1);c.length||n.fx.stop(),Sa=void 0},n.fx.timer=function(a){n.timers.push(a),a()?n.fx.start():n.timers.pop()},n.fx.interval=13,n.fx.start=function(){Ta||(Ta=a.setInterval(n.fx.tick,n.fx.interval))},n.fx.stop=function(){a.clearInterval(Ta),Ta=null},n.fx.speeds={slow:600,fast:200,_default:400},n.fn.delay=function(b,c){return b=n.fx?n.fx.speeds[b]||b:b,c=c||"fx",this.queue(c,function(c,d){var e=a.setTimeout(c,b);d.stop=function(){a.clearTimeout(e)}})},function(){var a=d.createElement("input"),b=d.createElement("select"),c=b.appendChild(d.createElement("option"));a.type="checkbox",l.checkOn=""!==a.value,l.optSelected=c.selected,b.disabled=!0,l.optDisabled=!c.disabled,a=d.createElement("input"),a.value="t",a.type="radio",l.radioValue="t"===a.value}();var ab,bb=n.expr.attrHandle;n.fn.extend({attr:function(a,b){return K(this,n.attr,a,b,arguments.length>1)},removeAttr:function(a){return this.each(function(){n.removeAttr(this,a)})}}),n.extend({attr:function(a,b,c){var d,e,f=a.nodeType;if(3!==f&&8!==f&&2!==f)return"undefined"==typeof a.getAttribute?n.prop(a,b,c):(1===f&&n.isXMLDoc(a)||(b=b.toLowerCase(),e=n.attrHooks[b]||(n.expr.match.bool.test(b)?ab:void 0)),void 0!==c?null===c?void n.removeAttr(a,b):e&&"set"in e&&void 0!==(d=e.set(a,c,b))?d:(a.setAttribute(b,c+""),c):e&&"get"in e&&null!==(d=e.get(a,b))?d:(d=n.find.attr(a,b),null==d?void 0:d))},attrHooks:{type:{set:function(a,b){if(!l.radioValue&&"radio"===b&&n.nodeName(a,"input")){var c=a.value;return a.setAttribute("type",b),c&&(a.value=c),b}}}},removeAttr:function(a,b){var c,d,e=0,f=b&&b.match(G);if(f&&1===a.nodeType)while(c=f[e++])d=n.propFix[c]||c,n.expr.match.bool.test(c)&&(a[d]=!1),a.removeAttribute(c)}}),ab={set:function(a,b,c){return b===!1?n.removeAttr(a,c):a.setAttribute(c,c),c}},n.each(n.expr.match.bool.source.match(/\w+/g),function(a,b){var c=bb[b]||n.find.attr;bb[b]=function(a,b,d){var e,f;return d||(f=bb[b],bb[b]=e,e=null!=c(a,b,d)?b.toLowerCase():null,bb[b]=f),e}});var cb=/^(?:input|select|textarea|button)$/i,db=/^(?:a|area)$/i;n.fn.extend({prop:function(a,b){return K(this,n.prop,a,b,arguments.length>1)},removeProp:function(a){return this.each(function(){delete this[n.propFix[a]||a]})}}),n.extend({prop:function(a,b,c){var d,e,f=a.nodeType;if(3!==f&&8!==f&&2!==f)return 1===f&&n.isXMLDoc(a)||(b=n.propFix[b]||b,e=n.propHooks[b]),
void 0!==c?e&&"set"in e&&void 0!==(d=e.set(a,c,b))?d:a[b]=c:e&&"get"in e&&null!==(d=e.get(a,b))?d:a[b]},propHooks:{tabIndex:{get:function(a){var b=n.find.attr(a,"tabindex");return b?parseInt(b,10):cb.test(a.nodeName)||db.test(a.nodeName)&&a.href?0:-1}}},propFix:{"for":"htmlFor","class":"className"}}),l.optSelected||(n.propHooks.selected={get:function(a){var b=a.parentNode;return b&&b.parentNode&&b.parentNode.selectedIndex,null},set:function(a){var b=a.parentNode;b&&(b.selectedIndex,b.parentNode&&b.parentNode.selectedIndex)}}),n.each(["tabIndex","readOnly","maxLength","cellSpacing","cellPadding","rowSpan","colSpan","useMap","frameBorder","contentEditable"],function(){n.propFix[this.toLowerCase()]=this});var eb=/[\t\r\n\f]/g;function fb(a){return a.getAttribute&&a.getAttribute("class")||""}n.fn.extend({addClass:function(a){var b,c,d,e,f,g,h,i=0;if(n.isFunction(a))return this.each(function(b){n(this).addClass(a.call(this,b,fb(this)))});if("string"==typeof a&&a){b=a.match(G)||[];while(c=this[i++])if(e=fb(c),d=1===c.nodeType&&(" "+e+" ").replace(eb," ")){g=0;while(f=b[g++])d.indexOf(" "+f+" ")<0&&(d+=f+" ");h=n.trim(d),e!==h&&c.setAttribute("class",h)}}return this},removeClass:function(a){var b,c,d,e,f,g,h,i=0;if(n.isFunction(a))return this.each(function(b){n(this).removeClass(a.call(this,b,fb(this)))});if(!arguments.length)return this.attr("class","");if("string"==typeof a&&a){b=a.match(G)||[];while(c=this[i++])if(e=fb(c),d=1===c.nodeType&&(" "+e+" ").replace(eb," ")){g=0;while(f=b[g++])while(d.indexOf(" "+f+" ")>-1)d=d.replace(" "+f+" "," ");h=n.trim(d),e!==h&&c.setAttribute("class",h)}}return this},toggleClass:function(a,b){var c=typeof a;return"boolean"==typeof b&&"string"===c?b?this.addClass(a):this.removeClass(a):n.isFunction(a)?this.each(function(c){n(this).toggleClass(a.call(this,c,fb(this),b),b)}):this.each(function(){var b,d,e,f;if("string"===c){d=0,e=n(this),f=a.match(G)||[];while(b=f[d++])e.hasClass(b)?e.removeClass(b):e.addClass(b)}else void 0!==a&&"boolean"!==c||(b=fb(this),b&&N.set(this,"__className__",b),this.setAttribute&&this.setAttribute("class",b||a===!1?"":N.get(this,"__className__")||""))})},hasClass:function(a){var b,c,d=0;b=" "+a+" ";while(c=this[d++])if(1===c.nodeType&&(" "+fb(c)+" ").replace(eb," ").indexOf(b)>-1)return!0;return!1}});var gb=/\r/g,hb=/[\x20\t\r\n\f]+/g;n.fn.extend({val:function(a){var b,c,d,e=this[0];{if(arguments.length)return d=n.isFunction(a),this.each(function(c){var e;1===this.nodeType&&(e=d?a.call(this,c,n(this).val()):a,null==e?e="":"number"==typeof e?e+="":n.isArray(e)&&(e=n.map(e,function(a){return null==a?"":a+""})),b=n.valHooks[this.type]||n.valHooks[this.nodeName.toLowerCase()],b&&"set"in b&&void 0!==b.set(this,e,"value")||(this.value=e))});if(e)return b=n.valHooks[e.type]||n.valHooks[e.nodeName.toLowerCase()],b&&"get"in b&&void 0!==(c=b.get(e,"value"))?c:(c=e.value,"string"==typeof c?c.replace(gb,""):null==c?"":c)}}}),n.extend({valHooks:{option:{get:function(a){var b=n.find.attr(a,"value");return null!=b?b:n.trim(n.text(a)).replace(hb," ")}},select:{get:function(a){for(var b,c,d=a.options,e=a.selectedIndex,f="select-one"===a.type||0>e,g=f?null:[],h=f?e+1:d.length,i=0>e?h:f?e:0;h>i;i++)if(c=d[i],(c.selected||i===e)&&(l.optDisabled?!c.disabled:null===c.getAttribute("disabled"))&&(!c.parentNode.disabled||!n.nodeName(c.parentNode,"optgroup"))){if(b=n(c).val(),f)return b;g.push(b)}return g},set:function(a,b){var c,d,e=a.options,f=n.makeArray(b),g=e.length;while(g--)d=e[g],(d.selected=n.inArray(n.valHooks.option.get(d),f)>-1)&&(c=!0);return c||(a.selectedIndex=-1),f}}}}),n.each(["radio","checkbox"],function(){n.valHooks[this]={set:function(a,b){return n.isArray(b)?a.checked=n.inArray(n(a).val(),b)>-1:void 0}},l.checkOn||(n.valHooks[this].get=function(a){return null===a.getAttribute("value")?"on":a.value})});var ib=/^(?:focusinfocus|focusoutblur)$/;n.extend(n.event,{trigger:function(b,c,e,f){var g,h,i,j,l,m,o,p=[e||d],q=k.call(b,"type")?b.type:b,r=k.call(b,"namespace")?b.namespace.split("."):[];if(h=i=e=e||d,3!==e.nodeType&&8!==e.nodeType&&!ib.test(q+n.event.triggered)&&(q.indexOf(".")>-1&&(r=q.split("."),q=r.shift(),r.sort()),l=q.indexOf(":")<0&&"on"+q,b=b[n.expando]?b:new n.Event(q,"object"==typeof b&&b),b.isTrigger=f?2:3,b.namespace=r.join("."),b.rnamespace=b.namespace?new RegExp("(^|\\.)"+r.join("\\.(?:.*\\.|)")+"(\\.|$)"):null,b.result=void 0,b.target||(b.target=e),c=null==c?[b]:n.makeArray(c,[b]),o=n.event.special[q]||{},f||!o.trigger||o.trigger.apply(e,c)!==!1)){if(!f&&!o.noBubble&&!n.isWindow(e)){for(j=o.delegateType||q,ib.test(j+q)||(h=h.parentNode);h;h=h.parentNode)p.push(h),i=h;i===(e.ownerDocument||d)&&p.push(i.defaultView||i.parentWindow||a)}g=0;while((h=p[g++])&&!b.isPropagationStopped())b.type=g>1?j:o.bindType||q,m=(N.get(h,"events")||{})[b.type]&&N.get(h,"handle"),m&&m.apply(h,c),m=l&&h[l],m&&m.apply&&L(h)&&(b.result=m.apply(h,c),b.result===!1&&b.preventDefault());return b.type=q,f||b.isDefaultPrevented()||o._default&&o._default.apply(p.pop(),c)!==!1||!L(e)||l&&n.isFunction(e[q])&&!n.isWindow(e)&&(i=e[l],i&&(e[l]=null),n.event.triggered=q,e[q](),n.event.triggered=void 0,i&&(e[l]=i)),b.result}},simulate:function(a,b,c){var d=n.extend(new n.Event,c,{type:a,isSimulated:!0});n.event.trigger(d,null,b)}}),n.fn.extend({trigger:function(a,b){return this.each(function(){n.event.trigger(a,b,this)})},triggerHandler:function(a,b){var c=this[0];return c?n.event.trigger(a,b,c,!0):void 0}}),n.each("blur focus focusin focusout load resize scroll unload click dblclick mousedown mouseup mousemove mouseover mouseout mouseenter mouseleave change select submit keydown keypress keyup error contextmenu".split(" "),function(a,b){n.fn[b]=function(a,c){return arguments.length>0?this.on(b,null,a,c):this.trigger(b)}}),n.fn.extend({hover:function(a,b){return this.mouseenter(a).mouseleave(b||a)}}),l.focusin="onfocusin"in a,l.focusin||n.each({focus:"focusin",blur:"focusout"},function(a,b){var c=function(a){n.event.simulate(b,a.target,n.event.fix(a))};n.event.special[b]={setup:function(){var d=this.ownerDocument||this,e=N.access(d,b);e||d.addEventListener(a,c,!0),N.access(d,b,(e||0)+1)},teardown:function(){var d=this.ownerDocument||this,e=N.access(d,b)-1;e?N.access(d,b,e):(d.removeEventListener(a,c,!0),N.remove(d,b))}}});var jb=a.location,kb=n.now(),lb=/\?/;n.parseJSON=function(a){return JSON.parse(a+"")},n.parseXML=function(b){var c;if(!b||"string"!=typeof b)return null;try{c=(new a.DOMParser).parseFromString(b,"text/xml")}catch(d){c=void 0}return c&&!c.getElementsByTagName("parsererror").length||n.error("Invalid XML: "+b),c};var mb=/#.*$/,nb=/([?&])_=[^&]*/,ob=/^(.*?):[ \t]*([^\r\n]*)$/gm,pb=/^(?:about|app|app-storage|.+-extension|file|res|widget):$/,qb=/^(?:GET|HEAD)$/,rb=/^\/\//,sb={},tb={},ub="*/".concat("*"),vb=d.createElement("a");vb.href=jb.href;function wb(a){return function(b,c){"string"!=typeof b&&(c=b,b="*");var d,e=0,f=b.toLowerCase().match(G)||[];if(n.isFunction(c))while(d=f[e++])"+"===d[0]?(d=d.slice(1)||"*",(a[d]=a[d]||[]).unshift(c)):(a[d]=a[d]||[]).push(c)}}function xb(a,b,c,d){var e={},f=a===tb;function g(h){var i;return e[h]=!0,n.each(a[h]||[],function(a,h){var j=h(b,c,d);return"string"!=typeof j||f||e[j]?f?!(i=j):void 0:(b.dataTypes.unshift(j),g(j),!1)}),i}return g(b.dataTypes[0])||!e["*"]&&g("*")}function yb(a,b){var c,d,e=n.ajaxSettings.flatOptions||{};for(c in b)void 0!==b[c]&&((e[c]?a:d||(d={}))[c]=b[c]);return d&&n.extend(!0,a,d),a}function zb(a,b,c){var d,e,f,g,h=a.contents,i=a.dataTypes;while("*"===i[0])i.shift(),void 0===d&&(d=a.mimeType||b.getResponseHeader("Content-Type"));if(d)for(e in h)if(h[e]&&h[e].test(d)){i.unshift(e);break}if(i[0]in c)f=i[0];else{for(e in c){if(!i[0]||a.converters[e+" "+i[0]]){f=e;break}g||(g=e)}f=f||g}return f?(f!==i[0]&&i.unshift(f),c[f]):void 0}function Ab(a,b,c,d){var e,f,g,h,i,j={},k=a.dataTypes.slice();if(k[1])for(g in a.converters)j[g.toLowerCase()]=a.converters[g];f=k.shift();while(f)if(a.responseFields[f]&&(c[a.responseFields[f]]=b),!i&&d&&a.dataFilter&&(b=a.dataFilter(b,a.dataType)),i=f,f=k.shift())if("*"===f)f=i;else if("*"!==i&&i!==f){if(g=j[i+" "+f]||j["* "+f],!g)for(e in j)if(h=e.split(" "),h[1]===f&&(g=j[i+" "+h[0]]||j["* "+h[0]])){g===!0?g=j[e]:j[e]!==!0&&(f=h[0],k.unshift(h[1]));break}if(g!==!0)if(g&&a["throws"])b=g(b);else try{b=g(b)}catch(l){return{state:"parsererror",error:g?l:"No conversion from "+i+" to "+f}}}return{state:"success",data:b}}n.extend({active:0,lastModified:{},etag:{},ajaxSettings:{url:jb.href,type:"GET",isLocal:pb.test(jb.protocol),global:!0,processData:!0,async:!0,contentType:"application/x-www-form-urlencoded; charset=UTF-8",accepts:{"*":ub,text:"text/plain",html:"text/html",xml:"application/xml, text/xml",json:"application/json, text/javascript"},contents:{xml:/\bxml\b/,html:/\bhtml/,json:/\bjson\b/},responseFields:{xml:"responseXML",text:"responseText",json:"responseJSON"},converters:{"* text":String,"text html":!0,"text json":n.parseJSON,"text xml":n.parseXML},flatOptions:{url:!0,context:!0}},ajaxSetup:function(a,b){return b?yb(yb(a,n.ajaxSettings),b):yb(n.ajaxSettings,a)},ajaxPrefilter:wb(sb),ajaxTransport:wb(tb),ajax:function(b,c){"object"==typeof b&&(c=b,b=void 0),c=c||{};var e,f,g,h,i,j,k,l,m=n.ajaxSetup({},c),o=m.context||m,p=m.context&&(o.nodeType||o.jquery)?n(o):n.event,q=n.Deferred(),r=n.Callbacks("once memory"),s=m.statusCode||{},t={},u={},v=0,w="canceled",x={readyState:0,getResponseHeader:function(a){var b;if(2===v){if(!h){h={};while(b=ob.exec(g))h[b[1].toLowerCase()]=b[2]}b=h[a.toLowerCase()]}return null==b?null:b},getAllResponseHeaders:function(){return 2===v?g:null},setRequestHeader:function(a,b){var c=a.toLowerCase();return v||(a=u[c]=u[c]||a,t[a]=b),this},overrideMimeType:function(a){return v||(m.mimeType=a),this},statusCode:function(a){var b;if(a)if(2>v)for(b in a)s[b]=[s[b],a[b]];else x.always(a[x.status]);return this},abort:function(a){var b=a||w;return e&&e.abort(b),z(0,b),this}};if(q.promise(x).complete=r.add,x.success=x.done,x.error=x.fail,m.url=((b||m.url||jb.href)+"").replace(mb,"").replace(rb,jb.protocol+"//"),m.type=c.method||c.type||m.method||m.type,m.dataTypes=n.trim(m.dataType||"*").toLowerCase().match(G)||[""],null==m.crossDomain){j=d.createElement("a");try{j.href=m.url,j.href=j.href,m.crossDomain=vb.protocol+"//"+vb.host!=j.protocol+"//"+j.host}catch(y){m.crossDomain=!0}}if(m.data&&m.processData&&"string"!=typeof m.data&&(m.data=n.param(m.data,m.traditional)),xb(sb,m,c,x),2===v)return x;k=n.event&&m.global,k&&0===n.active++&&n.event.trigger("ajaxStart"),m.type=m.type.toUpperCase(),m.hasContent=!qb.test(m.type),f=m.url,m.hasContent||(m.data&&(f=m.url+=(lb.test(f)?"&":"?")+m.data,delete m.data),m.cache===!1&&(m.url=nb.test(f)?f.replace(nb,"$1_="+kb++):f+(lb.test(f)?"&":"?")+"_="+kb++)),m.ifModified&&(n.lastModified[f]&&x.setRequestHeader("If-Modified-Since",n.lastModified[f]),n.etag[f]&&x.setRequestHeader("If-None-Match",n.etag[f])),(m.data&&m.hasContent&&m.contentType!==!1||c.contentType)&&x.setRequestHeader("Content-Type",m.contentType),x.setRequestHeader("Accept",m.dataTypes[0]&&m.accepts[m.dataTypes[0]]?m.accepts[m.dataTypes[0]]+("*"!==m.dataTypes[0]?", "+ub+"; q=0.01":""):m.accepts["*"]);for(l in m.headers)x.setRequestHeader(l,m.headers[l]);if(m.beforeSend&&(m.beforeSend.call(o,x,m)===!1||2===v))return x.abort();w="abort";for(l in{success:1,error:1,complete:1})x[l](m[l]);if(e=xb(tb,m,c,x)){if(x.readyState=1,k&&p.trigger("ajaxSend",[x,m]),2===v)return x;m.async&&m.timeout>0&&(i=a.setTimeout(function(){x.abort("timeout")},m.timeout));try{v=1,e.send(t,z)}catch(y){if(!(2>v))throw y;z(-1,y)}}else z(-1,"No Transport");function z(b,c,d,h){var j,l,t,u,w,y=c;2!==v&&(v=2,i&&a.clearTimeout(i),e=void 0,g=h||"",x.readyState=b>0?4:0,j=b>=200&&300>b||304===b,d&&(u=zb(m,x,d)),u=Ab(m,u,x,j),j?(m.ifModified&&(w=x.getResponseHeader("Last-Modified"),w&&(n.lastModified[f]=w),w=x.getResponseHeader("etag"),w&&(n.etag[f]=w)),204===b||"HEAD"===m.type?y="nocontent":304===b?y="notmodified":(y=u.state,l=u.data,t=u.error,j=!t)):(t=y,!b&&y||(y="error",0>b&&(b=0))),x.status=b,x.statusText=(c||y)+"",j?q.resolveWith(o,[l,y,x]):q.rejectWith(o,[x,y,t]),x.statusCode(s),s=void 0,k&&p.trigger(j?"ajaxSuccess":"ajaxError",[x,m,j?l:t]),r.fireWith(o,[x,y]),k&&(p.trigger("ajaxComplete",[x,m]),--n.active||n.event.trigger("ajaxStop")))}return x},getJSON:function(a,b,c){return n.get(a,b,c,"json")},getScript:function(a,b){return n.get(a,void 0,b,"script")}}),n.each(["get","post"],function(a,b){n[b]=function(a,c,d,e){return n.isFunction(c)&&(e=e||d,d=c,c=void 0),n.ajax(n.extend({url:a,type:b,dataType:e,data:c,success:d},n.isPlainObject(a)&&a))}}),n._evalUrl=function(a){return n.ajax({url:a,type:"GET",dataType:"script",async:!1,global:!1,"throws":!0})},n.fn.extend({wrapAll:function(a){var b;return n.isFunction(a)?this.each(function(b){n(this).wrapAll(a.call(this,b))}):(this[0]&&(b=n(a,this[0].ownerDocument).eq(0).clone(!0),this[0].parentNode&&b.insertBefore(this[0]),b.map(function(){var a=this;while(a.firstElementChild)a=a.firstElementChild;return a}).append(this)),this)},wrapInner:function(a){return n.isFunction(a)?this.each(function(b){n(this).wrapInner(a.call(this,b))}):this.each(function(){var b=n(this),c=b.contents();c.length?c.wrapAll(a):b.append(a)})},wrap:function(a){var b=n.isFunction(a);return this.each(function(c){n(this).wrapAll(b?a.call(this,c):a)})},unwrap:function(){return this.parent().each(function(){n.nodeName(this,"body")||n(this).replaceWith(this.childNodes)}).end()}}),n.expr.filters.hidden=function(a){return!n.expr.filters.visible(a)},n.expr.filters.visible=function(a){return a.offsetWidth>0||a.offsetHeight>0||a.getClientRects().length>0};var Bb=/%20/g,Cb=/\[\]$/,Db=/\r?\n/g,Eb=/^(?:submit|button|image|reset|file)$/i,Fb=/^(?:input|select|textarea|keygen)/i;function Gb(a,b,c,d){var e;if(n.isArray(b))n.each(b,function(b,e){c||Cb.test(a)?d(a,e):Gb(a+"["+("object"==typeof e&&null!=e?b:"")+"]",e,c,d)});else if(c||"object"!==n.type(b))d(a,b);else for(e in b)Gb(a+"["+e+"]",b[e],c,d)}n.param=function(a,b){var c,d=[],e=function(a,b){b=n.isFunction(b)?b():null==b?"":b,d[d.length]=encodeURIComponent(a)+"="+encodeURIComponent(b)};if(void 0===b&&(b=n.ajaxSettings&&n.ajaxSettings.traditional),n.isArray(a)||a.jquery&&!n.isPlainObject(a))n.each(a,function(){e(this.name,this.value)});else for(c in a)Gb(c,a[c],b,e);return d.join("&").replace(Bb,"+")},n.fn.extend({serialize:function(){return n.param(this.serializeArray())},serializeArray:function(){return this.map(function(){var a=n.prop(this,"elements");return a?n.makeArray(a):this}).filter(function(){var a=this.type;return this.name&&!n(this).is(":disabled")&&Fb.test(this.nodeName)&&!Eb.test(a)&&(this.checked||!X.test(a))}).map(function(a,b){var c=n(this).val();return null==c?null:n.isArray(c)?n.map(c,function(a){return{name:b.name,value:a.replace(Db,"\r\n")}}):{name:b.name,value:c.replace(Db,"\r\n")}}).get()}}),n.ajaxSettings.xhr=function(){try{return new a.XMLHttpRequest}catch(b){}};var Hb={0:200,1223:204},Ib=n.ajaxSettings.xhr();l.cors=!!Ib&&"withCredentials"in Ib,l.ajax=Ib=!!Ib,n.ajaxTransport(function(b){var c,d;return l.cors||Ib&&!b.crossDomain?{send:function(e,f){var g,h=b.xhr();if(h.open(b.type,b.url,b.async,b.username,b.password),b.xhrFields)for(g in b.xhrFields)h[g]=b.xhrFields[g];b.mimeType&&h.overrideMimeType&&h.overrideMimeType(b.mimeType),b.crossDomain||e["X-Requested-With"]||(e["X-Requested-With"]="XMLHttpRequest");for(g in e)h.setRequestHeader(g,e[g]);c=function(a){return function(){c&&(c=d=h.onload=h.onerror=h.onabort=h.onreadystatechange=null,"abort"===a?h.abort():"error"===a?"number"!=typeof h.status?f(0,"error"):f(h.status,h.statusText):f(Hb[h.status]||h.status,h.statusText,"text"!==(h.responseType||"text")||"string"!=typeof h.responseText?{binary:h.response}:{text:h.responseText},h.getAllResponseHeaders()))}},h.onload=c(),d=h.onerror=c("error"),void 0!==h.onabort?h.onabort=d:h.onreadystatechange=function(){4===h.readyState&&a.setTimeout(function(){c&&d()})},c=c("abort");try{h.send(b.hasContent&&b.data||null)}catch(i){if(c)throw i}},abort:function(){c&&c()}}:void 0}),n.ajaxSetup({accepts:{script:"text/javascript, application/javascript, application/ecmascript, application/x-ecmascript"},contents:{script:/\b(?:java|ecma)script\b/},converters:{"text script":function(a){return n.globalEval(a),a}}}),n.ajaxPrefilter("script",function(a){void 0===a.cache&&(a.cache=!1),a.crossDomain&&(a.type="GET")}),n.ajaxTransport("script",function(a){if(a.crossDomain){var b,c;return{send:function(e,f){b=n("<script>").prop({charset:a.scriptCharset,src:a.url}).on("load error",c=function(a){b.remove(),c=null,a&&f("error"===a.type?404:200,a.type)}),d.head.appendChild(b[0])},abort:function(){c&&c()}}}});var Jb=[],Kb=/(=)\?(?=&|$)|\?\?/;n.ajaxSetup({jsonp:"callback",jsonpCallback:function(){var a=Jb.pop()||n.expando+"_"+kb++;return this[a]=!0,a}}),n.ajaxPrefilter("json jsonp",function(b,c,d){var e,f,g,h=b.jsonp!==!1&&(Kb.test(b.url)?"url":"string"==typeof b.data&&0===(b.contentType||"").indexOf("application/x-www-form-urlencoded")&&Kb.test(b.data)&&"data");return h||"jsonp"===b.dataTypes[0]?(e=b.jsonpCallback=n.isFunction(b.jsonpCallback)?b.jsonpCallback():b.jsonpCallback,h?b[h]=b[h].replace(Kb,"$1"+e):b.jsonp!==!1&&(b.url+=(lb.test(b.url)?"&":"?")+b.jsonp+"="+e),b.converters["script json"]=function(){return g||n.error(e+" was not called"),g[0]},b.dataTypes[0]="json",f=a[e],a[e]=function(){g=arguments},d.always(function(){void 0===f?n(a).removeProp(e):a[e]=f,b[e]&&(b.jsonpCallback=c.jsonpCallback,Jb.push(e)),g&&n.isFunction(f)&&f(g[0]),g=f=void 0}),"script"):void 0}),n.parseHTML=function(a,b,c){if(!a||"string"!=typeof a)return null;"boolean"==typeof b&&(c=b,b=!1),b=b||d;var e=x.exec(a),f=!c&&[];return e?[b.createElement(e[1])]:(e=ca([a],b,f),f&&f.length&&n(f).remove(),n.merge([],e.childNodes))};var Lb=n.fn.load;n.fn.load=function(a,b,c){if("string"!=typeof a&&Lb)return Lb.apply(this,arguments);var d,e,f,g=this,h=a.indexOf(" ");return h>-1&&(d=n.trim(a.slice(h)),a=a.slice(0,h)),n.isFunction(b)?(c=b,b=void 0):b&&"object"==typeof b&&(e="POST"),g.length>0&&n.ajax({url:a,type:e||"GET",dataType:"html",data:b}).done(function(a){f=arguments,g.html(d?n("<div>").append(n.parseHTML(a)).find(d):a)}).always(c&&function(a,b){g.each(function(){c.apply(this,f||[a.responseText,b,a])})}),this},n.each(["ajaxStart","ajaxStop","ajaxComplete","ajaxError","ajaxSuccess","ajaxSend"],function(a,b){n.fn[b]=function(a){return this.on(b,a)}}),n.expr.filters.animated=function(a){return n.grep(n.timers,function(b){return a===b.elem}).length};function Mb(a){return n.isWindow(a)?a:9===a.nodeType&&a.defaultView}n.offset={setOffset:function(a,b,c){var d,e,f,g,h,i,j,k=n.css(a,"position"),l=n(a),m={};"static"===k&&(a.style.position="relative"),h=l.offset(),f=n.css(a,"top"),i=n.css(a,"left"),j=("absolute"===k||"fixed"===k)&&(f+i).indexOf("auto")>-1,j?(d=l.position(),g=d.top,e=d.left):(g=parseFloat(f)||0,e=parseFloat(i)||0),n.isFunction(b)&&(b=b.call(a,c,n.extend({},h))),null!=b.top&&(m.top=b.top-h.top+g),null!=b.left&&(m.left=b.left-h.left+e),"using"in b?b.using.call(a,m):l.css(m)}},n.fn.extend({offset:function(a){if(arguments.length)return void 0===a?this:this.each(function(b){n.offset.setOffset(this,a,b)});var b,c,d=this[0],e={top:0,left:0},f=d&&d.ownerDocument;if(f)return b=f.documentElement,n.contains(b,d)?(e=d.getBoundingClientRect(),c=Mb(f),{top:e.top+c.pageYOffset-b.clientTop,left:e.left+c.pageXOffset-b.clientLeft}):e},position:function(){if(this[0]){var a,b,c=this[0],d={top:0,left:0};return"fixed"===n.css(c,"position")?b=c.getBoundingClientRect():(a=this.offsetParent(),b=this.offset(),n.nodeName(a[0],"html")||(d=a.offset()),d.top+=n.css(a[0],"borderTopWidth",!0),d.left+=n.css(a[0],"borderLeftWidth",!0)),{top:b.top-d.top-n.css(c,"marginTop",!0),left:b.left-d.left-n.css(c,"marginLeft",!0)}}},offsetParent:function(){return this.map(function(){var a=this.offsetParent;while(a&&"static"===n.css(a,"position"))a=a.offsetParent;return a||Ea})}}),n.each({scrollLeft:"pageXOffset",scrollTop:"pageYOffset"},function(a,b){var c="pageYOffset"===b;n.fn[a]=function(d){return K(this,function(a,d,e){var f=Mb(a);return void 0===e?f?f[b]:a[d]:void(f?f.scrollTo(c?f.pageXOffset:e,c?e:f.pageYOffset):a[d]=e)},a,d,arguments.length)}}),n.each(["top","left"],function(a,b){n.cssHooks[b]=Ga(l.pixelPosition,function(a,c){return c?(c=Fa(a,b),Ba.test(c)?n(a).position()[b]+"px":c):void 0})}),n.each({Height:"height",Width:"width"},function(a,b){n.each({padding:"inner"+a,content:b,"":"outer"+a},function(c,d){n.fn[d]=function(d,e){var f=arguments.length&&(c||"boolean"!=typeof d),g=c||(d===!0||e===!0?"margin":"border");return K(this,function(b,c,d){var e;return n.isWindow(b)?b.document.documentElement["client"+a]:9===b.nodeType?(e=b.documentElement,Math.max(b.body["scroll"+a],e["scroll"+a],b.body["offset"+a],e["offset"+a],e["client"+a])):void 0===d?n.css(b,c,g):n.style(b,c,d,g)},b,f?d:void 0,f,null)}})}),n.fn.extend({bind:function(a,b,c){return this.on(a,null,b,c)},unbind:function(a,b){return this.off(a,null,b)},delegate:function(a,b,c,d){return this.on(b,a,c,d)},undelegate:function(a,b,c){return 1===arguments.length?this.off(a,"**"):this.off(b,a||"**",c)},size:function(){return this.length}}),n.fn.andSelf=n.fn.addBack,"function"==typeof define&&define.amd&&define("jquery",[],function(){return n});var Nb=a.jQuery,Ob=a.$;return n.noConflict=function(b){return a.$===n&&(a.$=Ob),b&&a.jQuery===n&&(a.jQuery=Nb),n},b||(a.jQuery=a.$=n),n});


/*!

JSZip v3.1.3 - A Javascript class for generating and reading zip files
<http://stuartk.com/jszip>

(c) 2009-2016 Stuart Knightley <stuart [at] stuartk.com>
Dual licenced under the MIT license or GPLv3. See https://raw.github.com/Stuk/jszip/master/LICENSE.markdown.

JSZip uses the library pako released under the MIT license :
https://github.com/nodeca/pako/blob/master/LICENSE
*/
!function(a){if("object"==typeof exports&&"undefined"!=typeof module)module.exports=a();else if("function"==typeof define&&define.amd)define([],a);else{var b;b="undefined"!=typeof window?window:"undefined"!=typeof global?global:"undefined"!=typeof self?self:this,b.JSZip=a()}}(function(){return function a(b,c,d){function e(g,h){if(!c[g]){if(!b[g]){var i="function"==typeof require&&require;if(!h&&i)return i(g,!0);if(f)return f(g,!0);var j=new Error("Cannot find module '"+g+"'");throw j.code="MODULE_NOT_FOUND",j}var k=c[g]={exports:{}};b[g][0].call(k.exports,function(a){var c=b[g][1][a];return e(c?c:a)},k,k.exports,a,b,c,d)}return c[g].exports}for(var f="function"==typeof require&&require,g=0;g<d.length;g++)e(d[g]);return e}({1:[function(a,b,c){"use strict";var d=a("./utils"),e=a("./support"),f="ABCDEFGHIJKLMNOPQRSTUVWXYZabcdefghijklmnopqrstuvwxyz0123456789+/=";c.encode=function(a){for(var b,c,e,g,h,i,j,k=[],l=0,m=a.length,n=m,o="string"!==d.getTypeOf(a);l<a.length;)n=m-l,o?(b=a[l++],c=l<m?a[l++]:0,e=l<m?a[l++]:0):(b=a.charCodeAt(l++),c=l<m?a.charCodeAt(l++):0,e=l<m?a.charCodeAt(l++):0),g=b>>2,h=(3&b)<<4|c>>4,i=n>1?(15&c)<<2|e>>6:64,j=n>2?63&e:64,k.push(f.charAt(g)+f.charAt(h)+f.charAt(i)+f.charAt(j));return k.join("")},c.decode=function(a){var b,c,d,g,h,i,j,k=0,l=0,m="data:";if(a.substr(0,m.length)===m)throw new Error("Invalid base64 input, it looks like a data url.");a=a.replace(/[^A-Za-z0-9\+\/\=]/g,"");var n=3*a.length/4;if(a.charAt(a.length-1)===f.charAt(64)&&n--,a.charAt(a.length-2)===f.charAt(64)&&n--,n%1!==0)throw new Error("Invalid base64 input, bad content length.");var o;for(o=e.uint8array?new Uint8Array(0|n):new Array(0|n);k<a.length;)g=f.indexOf(a.charAt(k++)),h=f.indexOf(a.charAt(k++)),i=f.indexOf(a.charAt(k++)),j=f.indexOf(a.charAt(k++)),b=g<<2|h>>4,c=(15&h)<<4|i>>2,d=(3&i)<<6|j,o[l++]=b,64!==i&&(o[l++]=c),64!==j&&(o[l++]=d);return o}},{"./support":30,"./utils":32}],2:[function(a,b,c){"use strict";function d(a,b,c,d,e){this.compressedSize=a,this.uncompressedSize=b,this.crc32=c,this.compression=d,this.compressedContent=e}var e=a("./external"),f=a("./stream/DataWorker"),g=a("./stream/DataLengthProbe"),h=a("./stream/Crc32Probe"),g=a("./stream/DataLengthProbe");d.prototype={getContentWorker:function(){var a=new f(e.Promise.resolve(this.compressedContent)).pipe(this.compression.uncompressWorker()).pipe(new g("data_length")),b=this;return a.on("end",function(){if(this.streamInfo.data_length!==b.uncompressedSize)throw new Error("Bug : uncompressed data size mismatch")}),a},getCompressedWorker:function(){return new f(e.Promise.resolve(this.compressedContent)).withStreamInfo("compressedSize",this.compressedSize).withStreamInfo("uncompressedSize",this.uncompressedSize).withStreamInfo("crc32",this.crc32).withStreamInfo("compression",this.compression)}},d.createWorkerFrom=function(a,b,c){return a.pipe(new h).pipe(new g("uncompressedSize")).pipe(b.compressWorker(c)).pipe(new g("compressedSize")).withStreamInfo("compression",b)},b.exports=d},{"./external":6,"./stream/Crc32Probe":25,"./stream/DataLengthProbe":26,"./stream/DataWorker":27}],3:[function(a,b,c){"use strict";var d=a("./stream/GenericWorker");c.STORE={magic:"\0\0",compressWorker:function(a){return new d("STORE compression")},uncompressWorker:function(){return new d("STORE decompression")}},c.DEFLATE=a("./flate")},{"./flate":7,"./stream/GenericWorker":28}],4:[function(a,b,c){"use strict";function d(){for(var a,b=[],c=0;c<256;c++){a=c;for(var d=0;d<8;d++)a=1&a?3988292384^a>>>1:a>>>1;b[c]=a}return b}function e(a,b,c,d){var e=h,f=d+c;a^=-1;for(var g=d;g<f;g++)a=a>>>8^e[255&(a^b[g])];return a^-1}function f(a,b,c,d){var e=h,f=d+c;a^=-1;for(var g=d;g<f;g++)a=a>>>8^e[255&(a^b.charCodeAt(g))];return a^-1}var g=a("./utils"),h=d();b.exports=function(a,b){if("undefined"==typeof a||!a.length)return 0;var c="string"!==g.getTypeOf(a);return c?e(0|b,a,a.length,0):f(0|b,a,a.length,0)}},{"./utils":32}],5:[function(a,b,c){"use strict";c.base64=!1,c.binary=!1,c.dir=!1,c.createFolders=!0,c.date=null,c.compression=null,c.compressionOptions=null,c.comment=null,c.unixPermissions=null,c.dosPermissions=null},{}],6:[function(a,b,c){"use strict";var d=null;d="undefined"!=typeof Promise?Promise:a("lie"),b.exports={Promise:d}},{lie:58}],7:[function(a,b,c){"use strict";function d(a,b){h.call(this,"FlateWorker/"+a),this._pako=new f[a]({raw:!0,level:b.level||-1}),this.meta={};var c=this;this._pako.onData=function(a){c.push({data:a,meta:c.meta})}}var e="undefined"!=typeof Uint8Array&&"undefined"!=typeof Uint16Array&&"undefined"!=typeof Uint32Array,f=a("pako"),g=a("./utils"),h=a("./stream/GenericWorker"),i=e?"uint8array":"array";c.magic="\b\0",g.inherits(d,h),d.prototype.processChunk=function(a){this.meta=a.meta,this._pako.push(g.transformTo(i,a.data),!1)},d.prototype.flush=function(){h.prototype.flush.call(this),this._pako.push([],!0)},d.prototype.cleanUp=function(){h.prototype.cleanUp.call(this),this._pako=null},c.compressWorker=function(a){return new d("Deflate",a)},c.uncompressWorker=function(){return new d("Inflate",{})}},{"./stream/GenericWorker":28,"./utils":32,pako:59}],8:[function(a,b,c){"use strict";function d(a,b,c,d){f.call(this,"ZipFileWorker"),this.bytesWritten=0,this.zipComment=b,this.zipPlatform=c,this.encodeFileName=d,this.streamFiles=a,this.accumulate=!1,this.contentBuffer=[],this.dirRecords=[],this.currentSourceOffset=0,this.entriesCount=0,this.currentFile=null,this._sources=[]}var e=a("../utils"),f=a("../stream/GenericWorker"),g=a("../utf8"),h=a("../crc32"),i=a("../signature"),j=function(a,b){var c,d="";for(c=0;c<b;c++)d+=String.fromCharCode(255&a),a>>>=8;return d},k=function(a,b){var c=a;return a||(c=b?16893:33204),(65535&c)<<16},l=function(a,b){return 63&(a||0)},m=function(a,b,c,d,f,m){var n,o,p=a.file,q=a.compression,r=m!==g.utf8encode,s=e.transformTo("string",m(p.name)),t=e.transformTo("string",g.utf8encode(p.name)),u=p.comment,v=e.transformTo("string",m(u)),w=e.transformTo("string",g.utf8encode(u)),x=t.length!==p.name.length,y=w.length!==u.length,z="",A="",B="",C=p.dir,D=p.date,E={crc32:0,compressedSize:0,uncompressedSize:0};b&&!c||(E.crc32=a.crc32,E.compressedSize=a.compressedSize,E.uncompressedSize=a.uncompressedSize);var F=0;b&&(F|=8),r||!x&&!y||(F|=2048);var G=0,H=0;C&&(G|=16),"UNIX"===f?(H=798,G|=k(p.unixPermissions,C)):(H=20,G|=l(p.dosPermissions,C)),n=D.getUTCHours(),n<<=6,n|=D.getUTCMinutes(),n<<=5,n|=D.getUTCSeconds()/2,o=D.getUTCFullYear()-1980,o<<=4,o|=D.getUTCMonth()+1,o<<=5,o|=D.getUTCDate(),x&&(A=j(1,1)+j(h(s),4)+t,z+="up"+j(A.length,2)+A),y&&(B=j(1,1)+j(h(v),4)+w,z+="uc"+j(B.length,2)+B);var I="";I+="\n\0",I+=j(F,2),I+=q.magic,I+=j(n,2),I+=j(o,2),I+=j(E.crc32,4),I+=j(E.compressedSize,4),I+=j(E.uncompressedSize,4),I+=j(s.length,2),I+=j(z.length,2);var J=i.LOCAL_FILE_HEADER+I+s+z,K=i.CENTRAL_FILE_HEADER+j(H,2)+I+j(v.length,2)+"\0\0\0\0"+j(G,4)+j(d,4)+s+z+v;return{fileRecord:J,dirRecord:K}},n=function(a,b,c,d,f){var g="",h=e.transformTo("string",f(d));return g=i.CENTRAL_DIRECTORY_END+"\0\0\0\0"+j(a,2)+j(a,2)+j(b,4)+j(c,4)+j(h.length,2)+h},o=function(a){var b="";return b=i.DATA_DESCRIPTOR+j(a.crc32,4)+j(a.compressedSize,4)+j(a.uncompressedSize,4)};e.inherits(d,f),d.prototype.push=function(a){var b=a.meta.percent||0,c=this.entriesCount,d=this._sources.length;this.accumulate?this.contentBuffer.push(a):(this.bytesWritten+=a.data.length,f.prototype.push.call(this,{data:a.data,meta:{currentFile:this.currentFile,percent:c?(b+100*(c-d-1))/c:100}}))},d.prototype.openedSource=function(a){this.currentSourceOffset=this.bytesWritten,this.currentFile=a.file.name;var b=this.streamFiles&&!a.file.dir;if(b){var c=m(a,b,!1,this.currentSourceOffset,this.zipPlatform,this.encodeFileName);this.push({data:c.fileRecord,meta:{percent:0}})}else this.accumulate=!0},d.prototype.closedSource=function(a){this.accumulate=!1;var b=this.streamFiles&&!a.file.dir,c=m(a,b,!0,this.currentSourceOffset,this.zipPlatform,this.encodeFileName);if(this.dirRecords.push(c.dirRecord),b)this.push({data:o(a),meta:{percent:100}});else for(this.push({data:c.fileRecord,meta:{percent:0}});this.contentBuffer.length;)this.push(this.contentBuffer.shift());this.currentFile=null},d.prototype.flush=function(){for(var a=this.bytesWritten,b=0;b<this.dirRecords.length;b++)this.push({data:this.dirRecords[b],meta:{percent:100}});var c=this.bytesWritten-a,d=n(this.dirRecords.length,c,a,this.zipComment,this.encodeFileName);this.push({data:d,meta:{percent:100}})},d.prototype.prepareNextSource=function(){this.previous=this._sources.shift(),this.openedSource(this.previous.streamInfo),this.isPaused?this.previous.pause():this.previous.resume()},d.prototype.registerPrevious=function(a){this._sources.push(a);var b=this;return a.on("data",function(a){b.processChunk(a)}),a.on("end",function(){b.closedSource(b.previous.streamInfo),b._sources.length?b.prepareNextSource():b.end()}),a.on("error",function(a){b.error(a)}),this},d.prototype.resume=function(){return!!f.prototype.resume.call(this)&&(!this.previous&&this._sources.length?(this.prepareNextSource(),!0):this.previous||this._sources.length||this.generatedError?void 0:(this.end(),!0))},d.prototype.error=function(a){var b=this._sources;if(!f.prototype.error.call(this,a))return!1;for(var c=0;c<b.length;c++)try{b[c].error(a)}catch(a){}return!0},d.prototype.lock=function(){f.prototype.lock.call(this);for(var a=this._sources,b=0;b<a.length;b++)a[b].lock()},b.exports=d},{"../crc32":4,"../signature":23,"../stream/GenericWorker":28,"../utf8":31,"../utils":32}],9:[function(a,b,c){"use strict";var d=a("../compressions"),e=a("./ZipFileWorker"),f=function(a,b){var c=a||b,e=d[c];if(!e)throw new Error(c+" is not a valid compression method !");return e};c.generateWorker=function(a,b,c){var d=new e(b.streamFiles,c,b.platform,b.encodeFileName),g=0;try{a.forEach(function(a,c){g++;var e=f(c.options.compression,b.compression),h=c.options.compressionOptions||b.compressionOptions||{},i=c.dir,j=c.date;c._compressWorker(e,h).withStreamInfo("file",{name:a,dir:i,date:j,comment:c.comment||"",unixPermissions:c.unixPermissions,dosPermissions:c.dosPermissions}).pipe(d)}),d.entriesCount=g}catch(h){d.error(h)}return d}},{"../compressions":3,"./ZipFileWorker":8}],10:[function(a,b,c){"use strict";function d(){if(!(this instanceof d))return new d;if(arguments.length)throw new Error("The constructor with parameters has been removed in JSZip 3.0, please check the upgrade guide.");this.files={},this.comment=null,this.root="",this.clone=function(){var a=new d;for(var b in this)"function"!=typeof this[b]&&(a[b]=this[b]);return a}}d.prototype=a("./object"),d.prototype.loadAsync=a("./load"),d.support=a("./support"),d.defaults=a("./defaults"),d.version="3.1.3",d.loadAsync=function(a,b){return(new d).loadAsync(a,b)},d.external=a("./external"),b.exports=d},{"./defaults":5,"./external":6,"./load":11,"./object":15,"./support":30}],11:[function(a,b,c){"use strict";function d(a){return new f.Promise(function(b,c){var d=a.decompressed.getContentWorker().pipe(new i);d.on("error",function(a){c(a)}).on("end",function(){d.streamInfo.crc32!==a.decompressed.crc32?c(new Error("Corrupted zip : CRC32 mismatch")):b()}).resume()})}var e=a("./utils"),f=a("./external"),g=a("./utf8"),e=a("./utils"),h=a("./zipEntries"),i=a("./stream/Crc32Probe"),j=a("./nodejsUtils");b.exports=function(a,b){var c=this;return b=e.extend(b||{},{base64:!1,checkCRC32:!1,optimizedBinaryString:!1,createFolders:!1,decodeFileName:g.utf8decode}),j.isNode&&j.isStream(a)?f.Promise.reject(new Error("JSZip can't accept a stream when loading a zip file.")):e.prepareContent("the loaded zip file",a,!0,b.optimizedBinaryString,b.base64).then(function(a){var c=new h(b);return c.load(a),c}).then(function(a){var c=[f.Promise.resolve(a)],e=a.files;if(b.checkCRC32)for(var g=0;g<e.length;g++)c.push(d(e[g]));return f.Promise.all(c)}).then(function(a){for(var d=a.shift(),e=d.files,f=0;f<e.length;f++){var g=e[f];c.file(g.fileNameStr,g.decompressed,{binary:!0,optimizedBinaryString:!0,date:g.date,dir:g.dir,comment:g.fileCommentStr.length?g.fileCommentStr:null,unixPermissions:g.unixPermissions,dosPermissions:g.dosPermissions,createFolders:b.createFolders})}return d.zipComment.length&&(c.comment=d.zipComment),c})}},{"./external":6,"./nodejsUtils":14,"./stream/Crc32Probe":25,"./utf8":31,"./utils":32,"./zipEntries":33}],12:[function(a,b,c){"use strict";function d(a,b){f.call(this,"Nodejs stream input adapter for "+a),this._upstreamEnded=!1,this._bindStream(b)}var e=a("../utils"),f=a("../stream/GenericWorker");e.inherits(d,f),d.prototype._bindStream=function(a){var b=this;this._stream=a,a.pause(),a.on("data",function(a){b.push({data:a,meta:{percent:0}})}).on("error",function(a){b.isPaused?this.generatedError=a:b.error(a)}).on("end",function(){b.isPaused?b._upstreamEnded=!0:b.end()})},d.prototype.pause=function(){return!!f.prototype.pause.call(this)&&(this._stream.pause(),!0)},d.prototype.resume=function(){return!!f.prototype.resume.call(this)&&(this._upstreamEnded?this.end():this._stream.resume(),!0)},b.exports=d},{"../stream/GenericWorker":28,"../utils":32}],13:[function(a,b,c){"use strict";function d(a,b,c){e.call(this,b),this._helper=a;var d=this;a.on("data",function(a,b){d.push(a)||d._helper.pause(),c&&c(b)}).on("error",function(a){d.emit("error",a)}).on("end",function(){d.push(null)})}var e=a("readable-stream").Readable,f=a("util");f.inherits(d,e),d.prototype._read=function(){this._helper.resume()},b.exports=d},{"readable-stream":16,util:void 0}],14:[function(a,b,c){"use strict";b.exports={isNode:"undefined"!=typeof Buffer,newBuffer:function(a,b){return new Buffer(a,b)},isBuffer:function(a){return Buffer.isBuffer(a)},isStream:function(a){return a&&"function"==typeof a.on&&"function"==typeof a.pause&&"function"==typeof a.resume}}},{}],15:[function(a,b,c){"use strict";function d(a){return"[object RegExp]"===Object.prototype.toString.call(a)}var e=a("./utf8"),f=a("./utils"),g=a("./stream/GenericWorker"),h=a("./stream/StreamHelper"),i=a("./defaults"),j=a("./compressedObject"),k=a("./zipObject"),l=a("./generate"),m=a("./nodejsUtils"),n=a("./nodejs/NodejsStreamInputAdapter"),o=function(a,b,c){var d,e=f.getTypeOf(b),h=f.extend(c||{},i);h.date=h.date||new Date,null!==h.compression&&(h.compression=h.compression.toUpperCase()),"string"==typeof h.unixPermissions&&(h.unixPermissions=parseInt(h.unixPermissions,8)),h.unixPermissions&&16384&h.unixPermissions&&(h.dir=!0),h.dosPermissions&&16&h.dosPermissions&&(h.dir=!0),h.dir&&(a=q(a)),h.createFolders&&(d=p(a))&&r.call(this,d,!0);var l="string"===e&&h.binary===!1&&h.base64===!1;c&&"undefined"!=typeof c.binary||(h.binary=!l);var o=b instanceof j&&0===b.uncompressedSize;(o||h.dir||!b||0===b.length)&&(h.base64=!1,h.binary=!0,b="",h.compression="STORE",e="string");var s=null;s=b instanceof j||b instanceof g?b:m.isNode&&m.isStream(b)?new n(a,b):f.prepareContent(a,b,h.binary,h.optimizedBinaryString,h.base64);var t=new k(a,s,h);this.files[a]=t},p=function(a){"/"===a.slice(-1)&&(a=a.substring(0,a.length-1));var b=a.lastIndexOf("/");return b>0?a.substring(0,b):""},q=function(a){return"/"!==a.slice(-1)&&(a+="/"),a},r=function(a,b){return b="undefined"!=typeof b?b:i.createFolders,a=q(a),this.files[a]||o.call(this,a,null,{dir:!0,createFolders:b}),this.files[a]},s={load:function(){throw new Error("This method has been removed in JSZip 3.0, please check the upgrade guide.")},forEach:function(a){var b,c,d;for(b in this.files)this.files.hasOwnProperty(b)&&(d=this.files[b],c=b.slice(this.root.length,b.length),c&&b.slice(0,this.root.length)===this.root&&a(c,d))},filter:function(a){var b=[];return this.forEach(function(c,d){a(c,d)&&b.push(d)}),b},file:function(a,b,c){if(1===arguments.length){if(d(a)){var e=a;return this.filter(function(a,b){return!b.dir&&e.test(a)})}var f=this.files[this.root+a];return f&&!f.dir?f:null}return a=this.root+a,o.call(this,a,b,c),this},folder:function(a){if(!a)return this;if(d(a))return this.filter(function(b,c){return c.dir&&a.test(b)});var b=this.root+a,c=r.call(this,b),e=this.clone();return e.root=c.name,e},remove:function(a){a=this.root+a;var b=this.files[a];if(b||("/"!==a.slice(-1)&&(a+="/"),b=this.files[a]),b&&!b.dir)delete this.files[a];else for(var c=this.filter(function(b,c){return c.name.slice(0,a.length)===a}),d=0;d<c.length;d++)delete this.files[c[d].name];return this},generate:function(a){throw new Error("This method has been removed in JSZip 3.0, please check the upgrade guide.")},generateInternalStream:function(a){var b,c={};try{if(c=f.extend(a||{},{streamFiles:!1,compression:"STORE",compressionOptions:null,type:"",platform:"DOS",comment:null,mimeType:"application/zip",encodeFileName:e.utf8encode}),c.type=c.type.toLowerCase(),c.compression=c.compression.toUpperCase(),"binarystring"===c.type&&(c.type="string"),!c.type)throw new Error("No output type specified.");f.checkSupport(c.type),"darwin"!==c.platform&&"freebsd"!==c.platform&&"linux"!==c.platform&&"sunos"!==c.platform||(c.platform="UNIX"),"win32"===c.platform&&(c.platform="DOS");var d=c.comment||this.comment||"";b=l.generateWorker(this,c,d)}catch(i){b=new g("error"),b.error(i)}return new h(b,c.type||"string",c.mimeType)},generateAsync:function(a,b){return this.generateInternalStream(a).accumulate(b)},generateNodeStream:function(a,b){return a=a||{},a.type||(a.type="nodebuffer"),this.generateInternalStream(a).toNodejsStream(b)}};b.exports=s},{"./compressedObject":2,"./defaults":5,"./generate":9,"./nodejs/NodejsStreamInputAdapter":12,"./nodejsUtils":14,"./stream/GenericWorker":28,"./stream/StreamHelper":29,"./utf8":31,"./utils":32,"./zipObject":35}],16:[function(a,b,c){b.exports=a("stream")},{stream:void 0}],17:[function(a,b,c){"use strict";function d(a){e.call(this,a);for(var b=0;b<this.data.length;b++)a[b]=255&a[b]}var e=a("./DataReader"),f=a("../utils");f.inherits(d,e),d.prototype.byteAt=function(a){return this.data[this.zero+a]},d.prototype.lastIndexOfSignature=function(a){for(var b=a.charCodeAt(0),c=a.charCodeAt(1),d=a.charCodeAt(2),e=a.charCodeAt(3),f=this.length-4;f>=0;--f)if(this.data[f]===b&&this.data[f+1]===c&&this.data[f+2]===d&&this.data[f+3]===e)return f-this.zero;return-1},d.prototype.readAndCheckSignature=function(a){var b=a.charCodeAt(0),c=a.charCodeAt(1),d=a.charCodeAt(2),e=a.charCodeAt(3),f=this.readData(4);return b===f[0]&&c===f[1]&&d===f[2]&&e===f[3]},d.prototype.readData=function(a){if(this.checkOffset(a),0===a)return[];var b=this.data.slice(this.zero+this.index,this.zero+this.index+a);return this.index+=a,b},b.exports=d},{"../utils":32,"./DataReader":18}],18:[function(a,b,c){"use strict";function d(a){this.data=a,this.length=a.length,this.index=0,this.zero=0}var e=a("../utils");d.prototype={checkOffset:function(a){this.checkIndex(this.index+a)},checkIndex:function(a){if(this.length<this.zero+a||a<0)throw new Error("End of data reached (data length = "+this.length+", asked index = "+a+"). Corrupted zip ?")},setIndex:function(a){this.checkIndex(a),this.index=a},skip:function(a){this.setIndex(this.index+a)},byteAt:function(a){},readInt:function(a){var b,c=0;for(this.checkOffset(a),b=this.index+a-1;b>=this.index;b--)c=(c<<8)+this.byteAt(b);return this.index+=a,c},readString:function(a){return e.transformTo("string",this.readData(a))},readData:function(a){},lastIndexOfSignature:function(a){},readAndCheckSignature:function(a){},readDate:function(){var a=this.readInt(4);return new Date(Date.UTC((a>>25&127)+1980,(a>>21&15)-1,a>>16&31,a>>11&31,a>>5&63,(31&a)<<1))}},b.exports=d},{"../utils":32}],19:[function(a,b,c){"use strict";function d(a){e.call(this,a)}var e=a("./Uint8ArrayReader"),f=a("../utils");f.inherits(d,e),d.prototype.readData=function(a){this.checkOffset(a);var b=this.data.slice(this.zero+this.index,this.zero+this.index+a);return this.index+=a,b},b.exports=d},{"../utils":32,"./Uint8ArrayReader":21}],20:[function(a,b,c){"use strict";function d(a){e.call(this,a)}var e=a("./DataReader"),f=a("../utils");f.inherits(d,e),d.prototype.byteAt=function(a){return this.data.charCodeAt(this.zero+a)},d.prototype.lastIndexOfSignature=function(a){return this.data.lastIndexOf(a)-this.zero},d.prototype.readAndCheckSignature=function(a){var b=this.readData(4);return a===b},d.prototype.readData=function(a){this.checkOffset(a);var b=this.data.slice(this.zero+this.index,this.zero+this.index+a);return this.index+=a,b},b.exports=d},{"../utils":32,"./DataReader":18}],21:[function(a,b,c){"use strict";function d(a){e.call(this,a)}var e=a("./ArrayReader"),f=a("../utils");f.inherits(d,e),d.prototype.readData=function(a){if(this.checkOffset(a),0===a)return new Uint8Array(0);var b=this.data.subarray(this.zero+this.index,this.zero+this.index+a);return this.index+=a,b},b.exports=d},{"../utils":32,"./ArrayReader":17}],22:[function(a,b,c){"use strict";var d=a("../utils"),e=a("../support"),f=a("./ArrayReader"),g=a("./StringReader"),h=a("./NodeBufferReader"),i=a("./Uint8ArrayReader");b.exports=function(a){var b=d.getTypeOf(a);return d.checkSupport(b),"string"!==b||e.uint8array?"nodebuffer"===b?new h(a):e.uint8array?new i(d.transformTo("uint8array",a)):new f(d.transformTo("array",a)):new g(a)}},{"../support":30,"../utils":32,"./ArrayReader":17,"./NodeBufferReader":19,"./StringReader":20,"./Uint8ArrayReader":21}],23:[function(a,b,c){"use strict";c.LOCAL_FILE_HEADER="PK",c.CENTRAL_FILE_HEADER="PK",c.CENTRAL_DIRECTORY_END="PK",c.ZIP64_CENTRAL_DIRECTORY_LOCATOR="PK",c.ZIP64_CENTRAL_DIRECTORY_END="PK",c.DATA_DESCRIPTOR="PK\b"},{}],24:[function(a,b,c){"use strict";function d(a){e.call(this,"ConvertWorker to "+a),this.destType=a}var e=a("./GenericWorker"),f=a("../utils");f.inherits(d,e),d.prototype.processChunk=function(a){this.push({data:f.transformTo(this.destType,a.data),meta:a.meta})},b.exports=d},{"../utils":32,"./GenericWorker":28}],25:[function(a,b,c){"use strict";function d(){e.call(this,"Crc32Probe"),this.withStreamInfo("crc32",0)}var e=a("./GenericWorker"),f=a("../crc32"),g=a("../utils");g.inherits(d,e),d.prototype.processChunk=function(a){this.streamInfo.crc32=f(a.data,this.streamInfo.crc32||0),this.push(a)},b.exports=d},{"../crc32":4,"../utils":32,"./GenericWorker":28}],26:[function(a,b,c){"use strict";function d(a){f.call(this,"DataLengthProbe for "+a),this.propName=a,this.withStreamInfo(a,0)}var e=a("../utils"),f=a("./GenericWorker");e.inherits(d,f),d.prototype.processChunk=function(a){if(a){var b=this.streamInfo[this.propName]||0;this.streamInfo[this.propName]=b+a.data.length}f.prototype.processChunk.call(this,a)},b.exports=d},{"../utils":32,"./GenericWorker":28}],27:[function(a,b,c){"use strict";function d(a){f.call(this,"DataWorker");var b=this;this.dataIsReady=!1,this.index=0,this.max=0,this.data=null,this.type="",this._tickScheduled=!1,a.then(function(a){b.dataIsReady=!0,b.data=a,b.max=a&&a.length||0,b.type=e.getTypeOf(a),b.isPaused||b._tickAndRepeat()},function(a){b.error(a)})}var e=a("../utils"),f=a("./GenericWorker"),g=16384;e.inherits(d,f),d.prototype.cleanUp=function(){f.prototype.cleanUp.call(this),this.data=null},d.prototype.resume=function(){return!!f.prototype.resume.call(this)&&(!this._tickScheduled&&this.dataIsReady&&(this._tickScheduled=!0,e.delay(this._tickAndRepeat,[],this)),!0)},d.prototype._tickAndRepeat=function(){this._tickScheduled=!1,this.isPaused||this.isFinished||(this._tick(),this.isFinished||(e.delay(this._tickAndRepeat,[],this),this._tickScheduled=!0))},d.prototype._tick=function(){if(this.isPaused||this.isFinished)return!1;var a=g,b=null,c=Math.min(this.max,this.index+a);if(this.index>=this.max)return this.end();switch(this.type){case"string":b=this.data.substring(this.index,c);break;case"uint8array":b=this.data.subarray(this.index,c);break;case"array":case"nodebuffer":b=this.data.slice(this.index,c)}return this.index=c,this.push({data:b,meta:{percent:this.max?this.index/this.max*100:0}})},b.exports=d},{"../utils":32,"./GenericWorker":28}],28:[function(a,b,c){"use strict";function d(a){this.name=a||"default",this.streamInfo={},this.generatedError=null,this.extraStreamInfo={},this.isPaused=!0,this.isFinished=!1,this.isLocked=!1,this._listeners={data:[],end:[],error:[]},this.previous=null}d.prototype={push:function(a){this.emit("data",a)},end:function(){if(this.isFinished)return!1;this.flush();try{this.emit("end"),this.cleanUp(),this.isFinished=!0}catch(a){this.emit("error",a)}return!0},error:function(a){return!this.isFinished&&(this.isPaused?this.generatedError=a:(this.isFinished=!0,this.emit("error",a),this.previous&&this.previous.error(a),this.cleanUp()),!0)},on:function(a,b){return this._listeners[a].push(b),this},cleanUp:function(){this.streamInfo=this.generatedError=this.extraStreamInfo=null,this._listeners=[]},emit:function(a,b){if(this._listeners[a])for(var c=0;c<this._listeners[a].length;c++)this._listeners[a][c].call(this,b)},pipe:function(a){return a.registerPrevious(this)},registerPrevious:function(a){if(this.isLocked)throw new Error("The stream '"+this+"' has already been used.");this.streamInfo=a.streamInfo,this.mergeStreamInfo(),this.previous=a;var b=this;return a.on("data",function(a){b.processChunk(a)}),a.on("end",function(){b.end()}),a.on("error",function(a){b.error(a)}),this},pause:function(){return!this.isPaused&&!this.isFinished&&(this.isPaused=!0,this.previous&&this.previous.pause(),!0)},resume:function(){if(!this.isPaused||this.isFinished)return!1;this.isPaused=!1;var a=!1;return this.generatedError&&(this.error(this.generatedError),a=!0),this.previous&&this.previous.resume(),!a},flush:function(){},processChunk:function(a){this.push(a)},withStreamInfo:function(a,b){return this.extraStreamInfo[a]=b,this.mergeStreamInfo(),this},mergeStreamInfo:function(){for(var a in this.extraStreamInfo)this.extraStreamInfo.hasOwnProperty(a)&&(this.streamInfo[a]=this.extraStreamInfo[a])},lock:function(){if(this.isLocked)throw new Error("The stream '"+this+"' has already been used.");this.isLocked=!0,this.previous&&this.previous.lock()},toString:function(){var a="Worker "+this.name;return this.previous?this.previous+" -> "+a:a}},b.exports=d},{}],29:[function(a,b,c){"use strict";function d(a,b,c,d){var f=null;switch(a){case"blob":return h.newBlob(c,d);case"base64":return f=e(b,c),k.encode(f);default:return f=e(b,c),h.transformTo(a,f)}}function e(a,b){var c,d=0,e=null,f=0;for(c=0;c<b.length;c++)f+=b[c].length;switch(a){case"string":return b.join("");case"array":return Array.prototype.concat.apply([],b);case"uint8array":for(e=new Uint8Array(f),c=0;c<b.length;c++)e.set(b[c],d),d+=b[c].length;return e;case"nodebuffer":return Buffer.concat(b);default:throw new Error("concat : unsupported type '"+a+"'")}}function f(a,b){return new m.Promise(function(c,e){var f=[],g=a._internalType,h=a._outputType,i=a._mimeType;a.on("data",function(a,c){f.push(a),b&&b(c)}).on("error",function(a){f=[],e(a)}).on("end",function(){try{var a=d(h,g,f,i);c(a)}catch(b){e(b)}f=[]}).resume()})}function g(a,b,c){var d=b;switch(b){case"blob":d="arraybuffer";break;case"arraybuffer":d="uint8array";break;case"base64":d="string"}try{this._internalType=d,this._outputType=b,this._mimeType=c,h.checkSupport(d),this._worker=a.pipe(new i(d)),a.lock()}catch(e){this._worker=new j("error"),this._worker.error(e)}}var h=a("../utils"),i=a("./ConvertWorker"),j=a("./GenericWorker"),k=a("../base64"),l=a("../support"),m=a("../external"),n=null;if(l.nodestream)try{n=a("../nodejs/NodejsStreamOutputAdapter")}catch(o){}g.prototype={accumulate:function(a){return f(this,a)},on:function(a,b){var c=this;return"data"===a?this._worker.on(a,function(a){b.call(c,a.data,a.meta)}):this._worker.on(a,function(){h.delay(b,arguments,c)}),this},resume:function(){return h.delay(this._worker.resume,[],this._worker),this},pause:function(){return this._worker.pause(),this},toNodejsStream:function(a){if(h.checkSupport("nodestream"),"nodebuffer"!==this._outputType)throw new Error(this._outputType+" is not supported by this method");return new n(this,{objectMode:"nodebuffer"!==this._outputType},a)}},b.exports=g},{"../base64":1,"../external":6,"../nodejs/NodejsStreamOutputAdapter":13,"../support":30,"../utils":32,"./ConvertWorker":24,"./GenericWorker":28}],30:[function(a,b,c){"use strict";if(c.base64=!0,c.array=!0,c.string=!0,c.arraybuffer="undefined"!=typeof ArrayBuffer&&"undefined"!=typeof Uint8Array,c.nodebuffer="undefined"!=typeof Buffer,c.uint8array="undefined"!=typeof Uint8Array,"undefined"==typeof ArrayBuffer)c.blob=!1;else{var d=new ArrayBuffer(0);try{c.blob=0===new Blob([d],{type:"application/zip"}).size}catch(e){try{var f=window.BlobBuilder||window.WebKitBlobBuilder||window.MozBlobBuilder||window.MSBlobBuilder,g=new f;g.append(d),c.blob=0===g.getBlob("application/zip").size}catch(e){c.blob=!1}}}try{c.nodestream=!!a("readable-stream").Readable}catch(e){c.nodestream=!1}},{"readable-stream":16}],31:[function(a,b,c){"use strict";function d(){i.call(this,"utf-8 decode"),this.leftOver=null}function e(){i.call(this,"utf-8 encode")}for(var f=a("./utils"),g=a("./support"),h=a("./nodejsUtils"),i=a("./stream/GenericWorker"),j=new Array(256),k=0;k<256;k++)j[k]=k>=252?6:k>=248?5:k>=240?4:k>=224?3:k>=192?2:1;j[254]=j[254]=1;var l=function(a){var b,c,d,e,f,h=a.length,i=0;for(e=0;e<h;e++)c=a.charCodeAt(e),55296===(64512&c)&&e+1<h&&(d=a.charCodeAt(e+1),56320===(64512&d)&&(c=65536+(c-55296<<10)+(d-56320),e++)),i+=c<128?1:c<2048?2:c<65536?3:4;for(b=g.uint8array?new Uint8Array(i):new Array(i),f=0,e=0;f<i;e++)c=a.charCodeAt(e),55296===(64512&c)&&e+1<h&&(d=a.charCodeAt(e+1),56320===(64512&d)&&(c=65536+(c-55296<<10)+(d-56320),e++)),c<128?b[f++]=c:c<2048?(b[f++]=192|c>>>6,b[f++]=128|63&c):c<65536?(b[f++]=224|c>>>12,b[f++]=128|c>>>6&63,b[f++]=128|63&c):(b[f++]=240|c>>>18,b[f++]=128|c>>>12&63,b[f++]=128|c>>>6&63,b[f++]=128|63&c);return b},m=function(a,b){var c;for(b=b||a.length,b>a.length&&(b=a.length),c=b-1;c>=0&&128===(192&a[c]);)c--;return c<0?b:0===c?b:c+j[a[c]]>b?c:b},n=function(a){var b,c,d,e,g=a.length,h=new Array(2*g);for(c=0,b=0;b<g;)if(d=a[b++],d<128)h[c++]=d;else if(e=j[d],e>4)h[c++]=65533,b+=e-1;else{for(d&=2===e?31:3===e?15:7;e>1&&b<g;)d=d<<6|63&a[b++],e--;e>1?h[c++]=65533:d<65536?h[c++]=d:(d-=65536,h[c++]=55296|d>>10&1023,h[c++]=56320|1023&d)}return h.length!==c&&(h.subarray?h=h.subarray(0,c):h.length=c),f.applyFromCharCode(h)};c.utf8encode=function(a){return g.nodebuffer?h.newBuffer(a,"utf-8"):l(a)},c.utf8decode=function(a){return g.nodebuffer?f.transformTo("nodebuffer",a).toString("utf-8"):(a=f.transformTo(g.uint8array?"uint8array":"array",a),n(a))},f.inherits(d,i),d.prototype.processChunk=function(a){var b=f.transformTo(g.uint8array?"uint8array":"array",a.data);if(this.leftOver&&this.leftOver.length){if(g.uint8array){var d=b;b=new Uint8Array(d.length+this.leftOver.length),b.set(this.leftOver,0),b.set(d,this.leftOver.length)}else b=this.leftOver.concat(b);this.leftOver=null}var e=m(b),h=b;e!==b.length&&(g.uint8array?(h=b.subarray(0,e),this.leftOver=b.subarray(e,b.length)):(h=b.slice(0,e),this.leftOver=b.slice(e,b.length))),this.push({data:c.utf8decode(h),meta:a.meta})},d.prototype.flush=function(){this.leftOver&&this.leftOver.length&&(this.push({data:c.utf8decode(this.leftOver),meta:{}}),this.leftOver=null)},c.Utf8DecodeWorker=d,f.inherits(e,i),e.prototype.processChunk=function(a){this.push({data:c.utf8encode(a.data),meta:a.meta})},c.Utf8EncodeWorker=e},{"./nodejsUtils":14,"./stream/GenericWorker":28,"./support":30,"./utils":32}],32:[function(a,b,c){"use strict";function d(a){var b=null;return b=i.uint8array?new Uint8Array(a.length):new Array(a.length),f(a,b)}function e(a){return a}function f(a,b){for(var c=0;c<a.length;++c)b[c]=255&a.charCodeAt(c);return b}function g(a){var b=65536,d=c.getTypeOf(a),e=!0;if("uint8array"===d?e=n.applyCanBeUsed.uint8array:"nodebuffer"===d&&(e=n.applyCanBeUsed.nodebuffer),e)for(;b>1;)try{return n.stringifyByChunk(a,d,b)}catch(f){b=Math.floor(b/2)}return n.stringifyByChar(a)}function h(a,b){for(var c=0;c<a.length;c++)b[c]=a[c];return b}var i=a("./support"),j=a("./base64"),k=a("./nodejsUtils"),l=a("core-js/library/fn/set-immediate"),m=a("./external");c.newBlob=function(a,b){c.checkSupport("blob");try{return new Blob(a,{type:b})}catch(d){try{for(var e=window.BlobBuilder||window.WebKitBlobBuilder||window.MozBlobBuilder||window.MSBlobBuilder,f=new e,g=0;g<a.length;g++)f.append(a[g]);
return f.getBlob(b)}catch(d){throw new Error("Bug : can't construct the Blob.")}}};var n={stringifyByChunk:function(a,b,c){var d=[],e=0,f=a.length;if(f<=c)return String.fromCharCode.apply(null,a);for(;e<f;)"array"===b||"nodebuffer"===b?d.push(String.fromCharCode.apply(null,a.slice(e,Math.min(e+c,f)))):d.push(String.fromCharCode.apply(null,a.subarray(e,Math.min(e+c,f)))),e+=c;return d.join("")},stringifyByChar:function(a){for(var b="",c=0;c<a.length;c++)b+=String.fromCharCode(a[c]);return b},applyCanBeUsed:{uint8array:function(){try{return i.uint8array&&1===String.fromCharCode.apply(null,new Uint8Array(1)).length}catch(a){return!1}}(),nodebuffer:function(){try{return i.nodebuffer&&1===String.fromCharCode.apply(null,k.newBuffer(1)).length}catch(a){return!1}}()}};c.applyFromCharCode=g;var o={};o.string={string:e,array:function(a){return f(a,new Array(a.length))},arraybuffer:function(a){return o.string.uint8array(a).buffer},uint8array:function(a){return f(a,new Uint8Array(a.length))},nodebuffer:function(a){return f(a,k.newBuffer(a.length))}},o.array={string:g,array:e,arraybuffer:function(a){return new Uint8Array(a).buffer},uint8array:function(a){return new Uint8Array(a)},nodebuffer:function(a){return k.newBuffer(a)}},o.arraybuffer={string:function(a){return g(new Uint8Array(a))},array:function(a){return h(new Uint8Array(a),new Array(a.byteLength))},arraybuffer:e,uint8array:function(a){return new Uint8Array(a)},nodebuffer:function(a){return k.newBuffer(new Uint8Array(a))}},o.uint8array={string:g,array:function(a){return h(a,new Array(a.length))},arraybuffer:function(a){var b=new Uint8Array(a.length);return a.length&&b.set(a,0),b.buffer},uint8array:e,nodebuffer:function(a){return k.newBuffer(a)}},o.nodebuffer={string:g,array:function(a){return h(a,new Array(a.length))},arraybuffer:function(a){return o.nodebuffer.uint8array(a).buffer},uint8array:function(a){return h(a,new Uint8Array(a.length))},nodebuffer:e},c.transformTo=function(a,b){if(b||(b=""),!a)return b;c.checkSupport(a);var d=c.getTypeOf(b),e=o[d][a](b);return e},c.getTypeOf=function(a){return"string"==typeof a?"string":"[object Array]"===Object.prototype.toString.call(a)?"array":i.nodebuffer&&k.isBuffer(a)?"nodebuffer":i.uint8array&&a instanceof Uint8Array?"uint8array":i.arraybuffer&&a instanceof ArrayBuffer?"arraybuffer":void 0},c.checkSupport=function(a){var b=i[a.toLowerCase()];if(!b)throw new Error(a+" is not supported by this platform")},c.MAX_VALUE_16BITS=65535,c.MAX_VALUE_32BITS=-1,c.pretty=function(a){var b,c,d="";for(c=0;c<(a||"").length;c++)b=a.charCodeAt(c),d+="\\x"+(b<16?"0":"")+b.toString(16).toUpperCase();return d},c.delay=function(a,b,c){l(function(){a.apply(c||null,b||[])})},c.inherits=function(a,b){var c=function(){};c.prototype=b.prototype,a.prototype=new c},c.extend=function(){var a,b,c={};for(a=0;a<arguments.length;a++)for(b in arguments[a])arguments[a].hasOwnProperty(b)&&"undefined"==typeof c[b]&&(c[b]=arguments[a][b]);return c},c.prepareContent=function(a,b,e,f,g){var h=m.Promise.resolve(b).then(function(a){var b=i.blob&&(a instanceof Blob||["[object File]","[object Blob]"].indexOf(Object.prototype.toString.call(a))!==-1);return b&&"undefined"!=typeof FileReader?new m.Promise(function(b,c){var d=new FileReader;d.onload=function(a){b(a.target.result)},d.onerror=function(a){c(a.target.error)},d.readAsArrayBuffer(a)}):a});return h.then(function(b){var h=c.getTypeOf(b);return h?("arraybuffer"===h?b=c.transformTo("uint8array",b):"string"===h&&(g?b=j.decode(b):e&&f!==!0&&(b=d(b))),b):m.Promise.reject(new Error("The data of '"+a+"' is in an unsupported format !"))})}},{"./base64":1,"./external":6,"./nodejsUtils":14,"./support":30,"core-js/library/fn/set-immediate":36}],33:[function(a,b,c){"use strict";function d(a){this.files=[],this.loadOptions=a}var e=a("./reader/readerFor"),f=a("./utils"),g=a("./signature"),h=a("./zipEntry"),i=(a("./utf8"),a("./support"));d.prototype={checkSignature:function(a){if(!this.reader.readAndCheckSignature(a)){this.reader.index-=4;var b=this.reader.readString(4);throw new Error("Corrupted zip or bug : unexpected signature ("+f.pretty(b)+", expected "+f.pretty(a)+")")}},isSignature:function(a,b){var c=this.reader.index;this.reader.setIndex(a);var d=this.reader.readString(4),e=d===b;return this.reader.setIndex(c),e},readBlockEndOfCentral:function(){this.diskNumber=this.reader.readInt(2),this.diskWithCentralDirStart=this.reader.readInt(2),this.centralDirRecordsOnThisDisk=this.reader.readInt(2),this.centralDirRecords=this.reader.readInt(2),this.centralDirSize=this.reader.readInt(4),this.centralDirOffset=this.reader.readInt(4),this.zipCommentLength=this.reader.readInt(2);var a=this.reader.readData(this.zipCommentLength),b=i.uint8array?"uint8array":"array",c=f.transformTo(b,a);this.zipComment=this.loadOptions.decodeFileName(c)},readBlockZip64EndOfCentral:function(){this.zip64EndOfCentralSize=this.reader.readInt(8),this.reader.skip(4),this.diskNumber=this.reader.readInt(4),this.diskWithCentralDirStart=this.reader.readInt(4),this.centralDirRecordsOnThisDisk=this.reader.readInt(8),this.centralDirRecords=this.reader.readInt(8),this.centralDirSize=this.reader.readInt(8),this.centralDirOffset=this.reader.readInt(8),this.zip64ExtensibleData={};for(var a,b,c,d=this.zip64EndOfCentralSize-44,e=0;e<d;)a=this.reader.readInt(2),b=this.reader.readInt(4),c=this.reader.readData(b),this.zip64ExtensibleData[a]={id:a,length:b,value:c}},readBlockZip64EndOfCentralLocator:function(){if(this.diskWithZip64CentralDirStart=this.reader.readInt(4),this.relativeOffsetEndOfZip64CentralDir=this.reader.readInt(8),this.disksCount=this.reader.readInt(4),this.disksCount>1)throw new Error("Multi-volumes zip are not supported")},readLocalFiles:function(){var a,b;for(a=0;a<this.files.length;a++)b=this.files[a],this.reader.setIndex(b.localHeaderOffset),this.checkSignature(g.LOCAL_FILE_HEADER),b.readLocalPart(this.reader),b.handleUTF8(),b.processAttributes()},readCentralDir:function(){var a;for(this.reader.setIndex(this.centralDirOffset);this.reader.readAndCheckSignature(g.CENTRAL_FILE_HEADER);)a=new h({zip64:this.zip64},this.loadOptions),a.readCentralPart(this.reader),this.files.push(a);if(this.centralDirRecords!==this.files.length&&0!==this.centralDirRecords&&0===this.files.length)throw new Error("Corrupted zip or bug: expected "+this.centralDirRecords+" records in central dir, got "+this.files.length)},readEndOfCentral:function(){var a=this.reader.lastIndexOfSignature(g.CENTRAL_DIRECTORY_END);if(a<0){var b=!this.isSignature(0,g.LOCAL_FILE_HEADER);throw b?new Error("Can't find end of central directory : is this a zip file ? If it is, see http://stuk.github.io/jszip/documentation/howto/read_zip.html"):new Error("Corrupted zip : can't find end of central directory")}this.reader.setIndex(a);var c=a;if(this.checkSignature(g.CENTRAL_DIRECTORY_END),this.readBlockEndOfCentral(),this.diskNumber===f.MAX_VALUE_16BITS||this.diskWithCentralDirStart===f.MAX_VALUE_16BITS||this.centralDirRecordsOnThisDisk===f.MAX_VALUE_16BITS||this.centralDirRecords===f.MAX_VALUE_16BITS||this.centralDirSize===f.MAX_VALUE_32BITS||this.centralDirOffset===f.MAX_VALUE_32BITS){if(this.zip64=!0,a=this.reader.lastIndexOfSignature(g.ZIP64_CENTRAL_DIRECTORY_LOCATOR),a<0)throw new Error("Corrupted zip : can't find the ZIP64 end of central directory locator");if(this.reader.setIndex(a),this.checkSignature(g.ZIP64_CENTRAL_DIRECTORY_LOCATOR),this.readBlockZip64EndOfCentralLocator(),!this.isSignature(this.relativeOffsetEndOfZip64CentralDir,g.ZIP64_CENTRAL_DIRECTORY_END)&&(this.relativeOffsetEndOfZip64CentralDir=this.reader.lastIndexOfSignature(g.ZIP64_CENTRAL_DIRECTORY_END),this.relativeOffsetEndOfZip64CentralDir<0))throw new Error("Corrupted zip : can't find the ZIP64 end of central directory");this.reader.setIndex(this.relativeOffsetEndOfZip64CentralDir),this.checkSignature(g.ZIP64_CENTRAL_DIRECTORY_END),this.readBlockZip64EndOfCentral()}var d=this.centralDirOffset+this.centralDirSize;this.zip64&&(d+=20,d+=12+this.zip64EndOfCentralSize);var e=c-d;if(e>0)this.isSignature(c,g.CENTRAL_FILE_HEADER)||(this.reader.zero=e);else if(e<0)throw new Error("Corrupted zip: missing "+Math.abs(e)+" bytes.")},prepareReader:function(a){this.reader=e(a)},load:function(a){this.prepareReader(a),this.readEndOfCentral(),this.readCentralDir(),this.readLocalFiles()}},b.exports=d},{"./reader/readerFor":22,"./signature":23,"./support":30,"./utf8":31,"./utils":32,"./zipEntry":34}],34:[function(a,b,c){"use strict";function d(a,b){this.options=a,this.loadOptions=b}var e=a("./reader/readerFor"),f=a("./utils"),g=a("./compressedObject"),h=a("./crc32"),i=a("./utf8"),j=a("./compressions"),k=a("./support"),l=0,m=3,n=function(a){for(var b in j)if(j.hasOwnProperty(b)&&j[b].magic===a)return j[b];return null};d.prototype={isEncrypted:function(){return 1===(1&this.bitFlag)},useUTF8:function(){return 2048===(2048&this.bitFlag)},readLocalPart:function(a){var b,c;if(a.skip(22),this.fileNameLength=a.readInt(2),c=a.readInt(2),this.fileName=a.readData(this.fileNameLength),a.skip(c),this.compressedSize===-1||this.uncompressedSize===-1)throw new Error("Bug or corrupted zip : didn't get enough informations from the central directory (compressedSize === -1 || uncompressedSize === -1)");if(b=n(this.compressionMethod),null===b)throw new Error("Corrupted zip : compression "+f.pretty(this.compressionMethod)+" unknown (inner file : "+f.transformTo("string",this.fileName)+")");this.decompressed=new g(this.compressedSize,this.uncompressedSize,this.crc32,b,a.readData(this.compressedSize))},readCentralPart:function(a){this.versionMadeBy=a.readInt(2),a.skip(2),this.bitFlag=a.readInt(2),this.compressionMethod=a.readString(2),this.date=a.readDate(),this.crc32=a.readInt(4),this.compressedSize=a.readInt(4),this.uncompressedSize=a.readInt(4);var b=a.readInt(2);if(this.extraFieldsLength=a.readInt(2),this.fileCommentLength=a.readInt(2),this.diskNumberStart=a.readInt(2),this.internalFileAttributes=a.readInt(2),this.externalFileAttributes=a.readInt(4),this.localHeaderOffset=a.readInt(4),this.isEncrypted())throw new Error("Encrypted zip are not supported");a.skip(b),this.readExtraFields(a),this.parseZIP64ExtraField(a),this.fileComment=a.readData(this.fileCommentLength)},processAttributes:function(){this.unixPermissions=null,this.dosPermissions=null;var a=this.versionMadeBy>>8;this.dir=!!(16&this.externalFileAttributes),a===l&&(this.dosPermissions=63&this.externalFileAttributes),a===m&&(this.unixPermissions=this.externalFileAttributes>>16&65535),this.dir||"/"!==this.fileNameStr.slice(-1)||(this.dir=!0)},parseZIP64ExtraField:function(a){if(this.extraFields[1]){var b=e(this.extraFields[1].value);this.uncompressedSize===f.MAX_VALUE_32BITS&&(this.uncompressedSize=b.readInt(8)),this.compressedSize===f.MAX_VALUE_32BITS&&(this.compressedSize=b.readInt(8)),this.localHeaderOffset===f.MAX_VALUE_32BITS&&(this.localHeaderOffset=b.readInt(8)),this.diskNumberStart===f.MAX_VALUE_32BITS&&(this.diskNumberStart=b.readInt(4))}},readExtraFields:function(a){var b,c,d,e=a.index+this.extraFieldsLength;for(this.extraFields||(this.extraFields={});a.index<e;)b=a.readInt(2),c=a.readInt(2),d=a.readData(c),this.extraFields[b]={id:b,length:c,value:d}},handleUTF8:function(){var a=k.uint8array?"uint8array":"array";if(this.useUTF8())this.fileNameStr=i.utf8decode(this.fileName),this.fileCommentStr=i.utf8decode(this.fileComment);else{var b=this.findExtraFieldUnicodePath();if(null!==b)this.fileNameStr=b;else{var c=f.transformTo(a,this.fileName);this.fileNameStr=this.loadOptions.decodeFileName(c)}var d=this.findExtraFieldUnicodeComment();if(null!==d)this.fileCommentStr=d;else{var e=f.transformTo(a,this.fileComment);this.fileCommentStr=this.loadOptions.decodeFileName(e)}}},findExtraFieldUnicodePath:function(){var a=this.extraFields[28789];if(a){var b=e(a.value);return 1!==b.readInt(1)?null:h(this.fileName)!==b.readInt(4)?null:i.utf8decode(b.readData(a.length-5))}return null},findExtraFieldUnicodeComment:function(){var a=this.extraFields[25461];if(a){var b=e(a.value);return 1!==b.readInt(1)?null:h(this.fileComment)!==b.readInt(4)?null:i.utf8decode(b.readData(a.length-5))}return null}},b.exports=d},{"./compressedObject":2,"./compressions":3,"./crc32":4,"./reader/readerFor":22,"./support":30,"./utf8":31,"./utils":32}],35:[function(a,b,c){"use strict";var d=a("./stream/StreamHelper"),e=a("./stream/DataWorker"),f=a("./utf8"),g=a("./compressedObject"),h=a("./stream/GenericWorker"),i=function(a,b,c){this.name=a,this.dir=c.dir,this.date=c.date,this.comment=c.comment,this.unixPermissions=c.unixPermissions,this.dosPermissions=c.dosPermissions,this._data=b,this._dataBinary=c.binary,this.options={compression:c.compression,compressionOptions:c.compressionOptions}};i.prototype={internalStream:function(a){var b=a.toLowerCase(),c="string"===b||"text"===b;"binarystring"!==b&&"text"!==b||(b="string");var e=this._decompressWorker(),g=!this._dataBinary;return g&&!c&&(e=e.pipe(new f.Utf8EncodeWorker)),!g&&c&&(e=e.pipe(new f.Utf8DecodeWorker)),new d(e,b,"")},async:function(a,b){return this.internalStream(a).accumulate(b)},nodeStream:function(a,b){return this.internalStream(a||"nodebuffer").toNodejsStream(b)},_compressWorker:function(a,b){if(this._data instanceof g&&this._data.compression.magic===a.magic)return this._data.getCompressedWorker();var c=this._decompressWorker();return this._dataBinary||(c=c.pipe(new f.Utf8EncodeWorker)),g.createWorkerFrom(c,a,b)},_decompressWorker:function(){return this._data instanceof g?this._data.getContentWorker():this._data instanceof h?this._data:new e(this._data)}};for(var j=["asText","asBinary","asNodeBuffer","asUint8Array","asArrayBuffer"],k=function(){throw new Error("This method has been removed in JSZip 3.0, please check the upgrade guide.")},l=0;l<j.length;l++)i.prototype[j[l]]=k;b.exports=i},{"./compressedObject":2,"./stream/DataWorker":27,"./stream/GenericWorker":28,"./stream/StreamHelper":29,"./utf8":31}],36:[function(a,b,c){a("../modules/web.immediate"),b.exports=a("../modules/_core").setImmediate},{"../modules/_core":40,"../modules/web.immediate":56}],37:[function(a,b,c){b.exports=function(a){if("function"!=typeof a)throw TypeError(a+" is not a function!");return a}},{}],38:[function(a,b,c){var d=a("./_is-object");b.exports=function(a){if(!d(a))throw TypeError(a+" is not an object!");return a}},{"./_is-object":51}],39:[function(a,b,c){var d={}.toString;b.exports=function(a){return d.call(a).slice(8,-1)}},{}],40:[function(a,b,c){var d=b.exports={version:"2.3.0"};"number"==typeof __e&&(__e=d)},{}],41:[function(a,b,c){var d=a("./_a-function");b.exports=function(a,b,c){if(d(a),void 0===b)return a;switch(c){case 1:return function(c){return a.call(b,c)};case 2:return function(c,d){return a.call(b,c,d)};case 3:return function(c,d,e){return a.call(b,c,d,e)}}return function(){return a.apply(b,arguments)}}},{"./_a-function":37}],42:[function(a,b,c){b.exports=!a("./_fails")(function(){return 7!=Object.defineProperty({},"a",{get:function(){return 7}}).a})},{"./_fails":45}],43:[function(a,b,c){var d=a("./_is-object"),e=a("./_global").document,f=d(e)&&d(e.createElement);b.exports=function(a){return f?e.createElement(a):{}}},{"./_global":46,"./_is-object":51}],44:[function(a,b,c){var d=a("./_global"),e=a("./_core"),f=a("./_ctx"),g=a("./_hide"),h="prototype",i=function(a,b,c){var j,k,l,m=a&i.F,n=a&i.G,o=a&i.S,p=a&i.P,q=a&i.B,r=a&i.W,s=n?e:e[b]||(e[b]={}),t=s[h],u=n?d:o?d[b]:(d[b]||{})[h];n&&(c=b);for(j in c)k=!m&&u&&void 0!==u[j],k&&j in s||(l=k?u[j]:c[j],s[j]=n&&"function"!=typeof u[j]?c[j]:q&&k?f(l,d):r&&u[j]==l?function(a){var b=function(b,c,d){if(this instanceof a){switch(arguments.length){case 0:return new a;case 1:return new a(b);case 2:return new a(b,c)}return new a(b,c,d)}return a.apply(this,arguments)};return b[h]=a[h],b}(l):p&&"function"==typeof l?f(Function.call,l):l,p&&((s.virtual||(s.virtual={}))[j]=l,a&i.R&&t&&!t[j]&&g(t,j,l)))};i.F=1,i.G=2,i.S=4,i.P=8,i.B=16,i.W=32,i.U=64,i.R=128,b.exports=i},{"./_core":40,"./_ctx":41,"./_global":46,"./_hide":47}],45:[function(a,b,c){b.exports=function(a){try{return!!a()}catch(b){return!0}}},{}],46:[function(a,b,c){var d=b.exports="undefined"!=typeof window&&window.Math==Math?window:"undefined"!=typeof self&&self.Math==Math?self:Function("return this")();"number"==typeof __g&&(__g=d)},{}],47:[function(a,b,c){var d=a("./_object-dp"),e=a("./_property-desc");b.exports=a("./_descriptors")?function(a,b,c){return d.f(a,b,e(1,c))}:function(a,b,c){return a[b]=c,a}},{"./_descriptors":42,"./_object-dp":52,"./_property-desc":53}],48:[function(a,b,c){b.exports=a("./_global").document&&document.documentElement},{"./_global":46}],49:[function(a,b,c){b.exports=!a("./_descriptors")&&!a("./_fails")(function(){return 7!=Object.defineProperty(a("./_dom-create")("div"),"a",{get:function(){return 7}}).a})},{"./_descriptors":42,"./_dom-create":43,"./_fails":45}],50:[function(a,b,c){b.exports=function(a,b,c){var d=void 0===c;switch(b.length){case 0:return d?a():a.call(c);case 1:return d?a(b[0]):a.call(c,b[0]);case 2:return d?a(b[0],b[1]):a.call(c,b[0],b[1]);case 3:return d?a(b[0],b[1],b[2]):a.call(c,b[0],b[1],b[2]);case 4:return d?a(b[0],b[1],b[2],b[3]):a.call(c,b[0],b[1],b[2],b[3])}return a.apply(c,b)}},{}],51:[function(a,b,c){b.exports=function(a){return"object"==typeof a?null!==a:"function"==typeof a}},{}],52:[function(a,b,c){var d=a("./_an-object"),e=a("./_ie8-dom-define"),f=a("./_to-primitive"),g=Object.defineProperty;c.f=a("./_descriptors")?Object.defineProperty:function(a,b,c){if(d(a),b=f(b,!0),d(c),e)try{return g(a,b,c)}catch(h){}if("get"in c||"set"in c)throw TypeError("Accessors not supported!");return"value"in c&&(a[b]=c.value),a}},{"./_an-object":38,"./_descriptors":42,"./_ie8-dom-define":49,"./_to-primitive":55}],53:[function(a,b,c){b.exports=function(a,b){return{enumerable:!(1&a),configurable:!(2&a),writable:!(4&a),value:b}}},{}],54:[function(a,b,c){var d,e,f,g=a("./_ctx"),h=a("./_invoke"),i=a("./_html"),j=a("./_dom-create"),k=a("./_global"),l=k.process,m=k.setImmediate,n=k.clearImmediate,o=k.MessageChannel,p=0,q={},r="onreadystatechange",s=function(){var a=+this;if(q.hasOwnProperty(a)){var b=q[a];delete q[a],b()}},t=function(a){s.call(a.data)};m&&n||(m=function(a){for(var b=[],c=1;arguments.length>c;)b.push(arguments[c++]);return q[++p]=function(){h("function"==typeof a?a:Function(a),b)},d(p),p},n=function(a){delete q[a]},"process"==a("./_cof")(l)?d=function(a){l.nextTick(g(s,a,1))}:o?(e=new o,f=e.port2,e.port1.onmessage=t,d=g(f.postMessage,f,1)):k.addEventListener&&"function"==typeof postMessage&&!k.importScripts?(d=function(a){k.postMessage(a+"","*")},k.addEventListener("message",t,!1)):d=r in j("script")?function(a){i.appendChild(j("script"))[r]=function(){i.removeChild(this),s.call(a)}}:function(a){setTimeout(g(s,a,1),0)}),b.exports={set:m,clear:n}},{"./_cof":39,"./_ctx":41,"./_dom-create":43,"./_global":46,"./_html":48,"./_invoke":50}],55:[function(a,b,c){var d=a("./_is-object");b.exports=function(a,b){if(!d(a))return a;var c,e;if(b&&"function"==typeof(c=a.toString)&&!d(e=c.call(a)))return e;if("function"==typeof(c=a.valueOf)&&!d(e=c.call(a)))return e;if(!b&&"function"==typeof(c=a.toString)&&!d(e=c.call(a)))return e;throw TypeError("Can't convert object to primitive value")}},{"./_is-object":51}],56:[function(a,b,c){var d=a("./_export"),e=a("./_task");d(d.G+d.B,{setImmediate:e.set,clearImmediate:e.clear})},{"./_export":44,"./_task":54}],57:[function(a,b,c){(function(a){"use strict";function c(){k=!0;for(var a,b,c=l.length;c;){for(b=l,l=[],a=-1;++a<c;)b[a]();c=l.length}k=!1}function d(a){1!==l.push(a)||k||e()}var e,f=a.MutationObserver||a.WebKitMutationObserver;if(f){var g=0,h=new f(c),i=a.document.createTextNode("");h.observe(i,{characterData:!0}),e=function(){i.data=g=++g%2}}else if(a.setImmediate||"undefined"==typeof a.MessageChannel)e="document"in a&&"onreadystatechange"in a.document.createElement("script")?function(){var b=a.document.createElement("script");b.onreadystatechange=function(){c(),b.onreadystatechange=null,b.parentNode.removeChild(b),b=null},a.document.documentElement.appendChild(b)}:function(){setTimeout(c,0)};else{var j=new a.MessageChannel;j.port1.onmessage=c,e=function(){j.port2.postMessage(0)}}var k,l=[];b.exports=d}).call(this,"undefined"!=typeof global?global:"undefined"!=typeof self?self:"undefined"!=typeof window?window:{})},{}],58:[function(a,b,c){"use strict";function d(){}function e(a){if("function"!=typeof a)throw new TypeError("resolver must be a function");this.state=s,this.queue=[],this.outcome=void 0,a!==d&&i(this,a)}function f(a,b,c){this.promise=a,"function"==typeof b&&(this.onFulfilled=b,this.callFulfilled=this.otherCallFulfilled),"function"==typeof c&&(this.onRejected=c,this.callRejected=this.otherCallRejected)}function g(a,b,c){o(function(){var d;try{d=b(c)}catch(e){return p.reject(a,e)}d===a?p.reject(a,new TypeError("Cannot resolve promise with itself")):p.resolve(a,d)})}function h(a){var b=a&&a.then;if(a&&"object"==typeof a&&"function"==typeof b)return function(){b.apply(a,arguments)}}function i(a,b){function c(b){f||(f=!0,p.reject(a,b))}function d(b){f||(f=!0,p.resolve(a,b))}function e(){b(d,c)}var f=!1,g=j(e);"error"===g.status&&c(g.value)}function j(a,b){var c={};try{c.value=a(b),c.status="success"}catch(d){c.status="error",c.value=d}return c}function k(a){return a instanceof this?a:p.resolve(new this(d),a)}function l(a){var b=new this(d);return p.reject(b,a)}function m(a){function b(a,b){function d(a){g[b]=a,++h!==e||f||(f=!0,p.resolve(j,g))}c.resolve(a).then(d,function(a){f||(f=!0,p.reject(j,a))})}var c=this;if("[object Array]"!==Object.prototype.toString.call(a))return this.reject(new TypeError("must be an array"));var e=a.length,f=!1;if(!e)return this.resolve([]);for(var g=new Array(e),h=0,i=-1,j=new this(d);++i<e;)b(a[i],i);return j}function n(a){function b(a){c.resolve(a).then(function(a){f||(f=!0,p.resolve(h,a))},function(a){f||(f=!0,p.reject(h,a))})}var c=this;if("[object Array]"!==Object.prototype.toString.call(a))return this.reject(new TypeError("must be an array"));var e=a.length,f=!1;if(!e)return this.resolve([]);for(var g=-1,h=new this(d);++g<e;)b(a[g]);return h}var o=a("immediate"),p={},q=["REJECTED"],r=["FULFILLED"],s=["PENDING"];b.exports=e,e.prototype["catch"]=function(a){return this.then(null,a)},e.prototype.then=function(a,b){if("function"!=typeof a&&this.state===r||"function"!=typeof b&&this.state===q)return this;var c=new this.constructor(d);if(this.state!==s){var e=this.state===r?a:b;g(c,e,this.outcome)}else this.queue.push(new f(c,a,b));return c},f.prototype.callFulfilled=function(a){p.resolve(this.promise,a)},f.prototype.otherCallFulfilled=function(a){g(this.promise,this.onFulfilled,a)},f.prototype.callRejected=function(a){p.reject(this.promise,a)},f.prototype.otherCallRejected=function(a){g(this.promise,this.onRejected,a)},p.resolve=function(a,b){var c=j(h,b);if("error"===c.status)return p.reject(a,c.value);var d=c.value;if(d)i(a,d);else{a.state=r,a.outcome=b;for(var e=-1,f=a.queue.length;++e<f;)a.queue[e].callFulfilled(b)}return a},p.reject=function(a,b){a.state=q,a.outcome=b;for(var c=-1,d=a.queue.length;++c<d;)a.queue[c].callRejected(b);return a},e.resolve=k,e.reject=l,e.all=m,e.race=n},{immediate:57}],59:[function(a,b,c){"use strict";var d=a("./lib/utils/common").assign,e=a("./lib/deflate"),f=a("./lib/inflate"),g=a("./lib/zlib/constants"),h={};d(h,e,f,g),b.exports=h},{"./lib/deflate":60,"./lib/inflate":61,"./lib/utils/common":62,"./lib/zlib/constants":65}],60:[function(a,b,c){"use strict";function d(a){if(!(this instanceof d))return new d(a);this.options=i.assign({level:s,method:u,chunkSize:16384,windowBits:15,memLevel:8,strategy:t,to:""},a||{});var b=this.options;b.raw&&b.windowBits>0?b.windowBits=-b.windowBits:b.gzip&&b.windowBits>0&&b.windowBits<16&&(b.windowBits+=16),this.err=0,this.msg="",this.ended=!1,this.chunks=[],this.strm=new l,this.strm.avail_out=0;var c=h.deflateInit2(this.strm,b.level,b.method,b.windowBits,b.memLevel,b.strategy);if(c!==p)throw new Error(k[c]);if(b.header&&h.deflateSetHeader(this.strm,b.header),b.dictionary){var e;if(e="string"==typeof b.dictionary?j.string2buf(b.dictionary):"[object ArrayBuffer]"===m.call(b.dictionary)?new Uint8Array(b.dictionary):b.dictionary,c=h.deflateSetDictionary(this.strm,e),c!==p)throw new Error(k[c]);this._dict_set=!0}}function e(a,b){var c=new d(b);if(c.push(a,!0),c.err)throw c.msg;return c.result}function f(a,b){return b=b||{},b.raw=!0,e(a,b)}function g(a,b){return b=b||{},b.gzip=!0,e(a,b)}var h=a("./zlib/deflate"),i=a("./utils/common"),j=a("./utils/strings"),k=a("./zlib/messages"),l=a("./zlib/zstream"),m=Object.prototype.toString,n=0,o=4,p=0,q=1,r=2,s=-1,t=0,u=8;d.prototype.push=function(a,b){var c,d,e=this.strm,f=this.options.chunkSize;if(this.ended)return!1;d=b===~~b?b:b===!0?o:n,"string"==typeof a?e.input=j.string2buf(a):"[object ArrayBuffer]"===m.call(a)?e.input=new Uint8Array(a):e.input=a,e.next_in=0,e.avail_in=e.input.length;do{if(0===e.avail_out&&(e.output=new i.Buf8(f),e.next_out=0,e.avail_out=f),c=h.deflate(e,d),c!==q&&c!==p)return this.onEnd(c),this.ended=!0,!1;0!==e.avail_out&&(0!==e.avail_in||d!==o&&d!==r)||("string"===this.options.to?this.onData(j.buf2binstring(i.shrinkBuf(e.output,e.next_out))):this.onData(i.shrinkBuf(e.output,e.next_out)))}while((e.avail_in>0||0===e.avail_out)&&c!==q);return d===o?(c=h.deflateEnd(this.strm),this.onEnd(c),this.ended=!0,c===p):d!==r||(this.onEnd(p),e.avail_out=0,!0)},d.prototype.onData=function(a){this.chunks.push(a)},d.prototype.onEnd=function(a){a===p&&("string"===this.options.to?this.result=this.chunks.join(""):this.result=i.flattenChunks(this.chunks)),this.chunks=[],this.err=a,this.msg=this.strm.msg},c.Deflate=d,c.deflate=e,c.deflateRaw=f,c.gzip=g},{"./utils/common":62,"./utils/strings":63,"./zlib/deflate":67,"./zlib/messages":72,"./zlib/zstream":74}],61:[function(a,b,c){"use strict";function d(a){if(!(this instanceof d))return new d(a);this.options=h.assign({chunkSize:16384,windowBits:0,to:""},a||{});var b=this.options;b.raw&&b.windowBits>=0&&b.windowBits<16&&(b.windowBits=-b.windowBits,0===b.windowBits&&(b.windowBits=-15)),!(b.windowBits>=0&&b.windowBits<16)||a&&a.windowBits||(b.windowBits+=32),b.windowBits>15&&b.windowBits<48&&0===(15&b.windowBits)&&(b.windowBits|=15),this.err=0,this.msg="",this.ended=!1,this.chunks=[],this.strm=new l,this.strm.avail_out=0;var c=g.inflateInit2(this.strm,b.windowBits);if(c!==j.Z_OK)throw new Error(k[c]);this.header=new m,g.inflateGetHeader(this.strm,this.header)}function e(a,b){var c=new d(b);if(c.push(a,!0),c.err)throw c.msg;return c.result}function f(a,b){return b=b||{},b.raw=!0,e(a,b)}var g=a("./zlib/inflate"),h=a("./utils/common"),i=a("./utils/strings"),j=a("./zlib/constants"),k=a("./zlib/messages"),l=a("./zlib/zstream"),m=a("./zlib/gzheader"),n=Object.prototype.toString;d.prototype.push=function(a,b){var c,d,e,f,k,l,m=this.strm,o=this.options.chunkSize,p=this.options.dictionary,q=!1;if(this.ended)return!1;d=b===~~b?b:b===!0?j.Z_FINISH:j.Z_NO_FLUSH,"string"==typeof a?m.input=i.binstring2buf(a):"[object ArrayBuffer]"===n.call(a)?m.input=new Uint8Array(a):m.input=a,m.next_in=0,m.avail_in=m.input.length;do{if(0===m.avail_out&&(m.output=new h.Buf8(o),m.next_out=0,m.avail_out=o),c=g.inflate(m,j.Z_NO_FLUSH),c===j.Z_NEED_DICT&&p&&(l="string"==typeof p?i.string2buf(p):"[object ArrayBuffer]"===n.call(p)?new Uint8Array(p):p,c=g.inflateSetDictionary(this.strm,l)),c===j.Z_BUF_ERROR&&q===!0&&(c=j.Z_OK,q=!1),c!==j.Z_STREAM_END&&c!==j.Z_OK)return this.onEnd(c),this.ended=!0,!1;m.next_out&&(0!==m.avail_out&&c!==j.Z_STREAM_END&&(0!==m.avail_in||d!==j.Z_FINISH&&d!==j.Z_SYNC_FLUSH)||("string"===this.options.to?(e=i.utf8border(m.output,m.next_out),f=m.next_out-e,k=i.buf2string(m.output,e),m.next_out=f,m.avail_out=o-f,f&&h.arraySet(m.output,m.output,e,f,0),this.onData(k)):this.onData(h.shrinkBuf(m.output,m.next_out)))),0===m.avail_in&&0===m.avail_out&&(q=!0)}while((m.avail_in>0||0===m.avail_out)&&c!==j.Z_STREAM_END);return c===j.Z_STREAM_END&&(d=j.Z_FINISH),d===j.Z_FINISH?(c=g.inflateEnd(this.strm),this.onEnd(c),this.ended=!0,c===j.Z_OK):d!==j.Z_SYNC_FLUSH||(this.onEnd(j.Z_OK),m.avail_out=0,!0)},d.prototype.onData=function(a){this.chunks.push(a)},d.prototype.onEnd=function(a){a===j.Z_OK&&("string"===this.options.to?this.result=this.chunks.join(""):this.result=h.flattenChunks(this.chunks)),this.chunks=[],this.err=a,this.msg=this.strm.msg},c.Inflate=d,c.inflate=e,c.inflateRaw=f,c.ungzip=e},{"./utils/common":62,"./utils/strings":63,"./zlib/constants":65,"./zlib/gzheader":68,"./zlib/inflate":70,"./zlib/messages":72,"./zlib/zstream":74}],62:[function(a,b,c){"use strict";var d="undefined"!=typeof Uint8Array&&"undefined"!=typeof Uint16Array&&"undefined"!=typeof Int32Array;c.assign=function(a){for(var b=Array.prototype.slice.call(arguments,1);b.length;){var c=b.shift();if(c){if("object"!=typeof c)throw new TypeError(c+"must be non-object");for(var d in c)c.hasOwnProperty(d)&&(a[d]=c[d])}}return a},c.shrinkBuf=function(a,b){return a.length===b?a:a.subarray?a.subarray(0,b):(a.length=b,a)};var e={arraySet:function(a,b,c,d,e){if(b.subarray&&a.subarray)return void a.set(b.subarray(c,c+d),e);for(var f=0;f<d;f++)a[e+f]=b[c+f]},flattenChunks:function(a){var b,c,d,e,f,g;for(d=0,b=0,c=a.length;b<c;b++)d+=a[b].length;for(g=new Uint8Array(d),e=0,b=0,c=a.length;b<c;b++)f=a[b],g.set(f,e),e+=f.length;return g}},f={arraySet:function(a,b,c,d,e){for(var f=0;f<d;f++)a[e+f]=b[c+f]},flattenChunks:function(a){return[].concat.apply([],a)}};c.setTyped=function(a){a?(c.Buf8=Uint8Array,c.Buf16=Uint16Array,c.Buf32=Int32Array,c.assign(c,e)):(c.Buf8=Array,c.Buf16=Array,c.Buf32=Array,c.assign(c,f))},c.setTyped(d)},{}],63:[function(a,b,c){"use strict";function d(a,b){if(b<65537&&(a.subarray&&g||!a.subarray&&f))return String.fromCharCode.apply(null,e.shrinkBuf(a,b));for(var c="",d=0;d<b;d++)c+=String.fromCharCode(a[d]);return c}var e=a("./common"),f=!0,g=!0;try{String.fromCharCode.apply(null,[0])}catch(h){f=!1}try{String.fromCharCode.apply(null,new Uint8Array(1))}catch(h){g=!1}for(var i=new e.Buf8(256),j=0;j<256;j++)i[j]=j>=252?6:j>=248?5:j>=240?4:j>=224?3:j>=192?2:1;i[254]=i[254]=1,c.string2buf=function(a){var b,c,d,f,g,h=a.length,i=0;for(f=0;f<h;f++)c=a.charCodeAt(f),55296===(64512&c)&&f+1<h&&(d=a.charCodeAt(f+1),56320===(64512&d)&&(c=65536+(c-55296<<10)+(d-56320),f++)),i+=c<128?1:c<2048?2:c<65536?3:4;for(b=new e.Buf8(i),g=0,f=0;g<i;f++)c=a.charCodeAt(f),55296===(64512&c)&&f+1<h&&(d=a.charCodeAt(f+1),56320===(64512&d)&&(c=65536+(c-55296<<10)+(d-56320),f++)),c<128?b[g++]=c:c<2048?(b[g++]=192|c>>>6,b[g++]=128|63&c):c<65536?(b[g++]=224|c>>>12,b[g++]=128|c>>>6&63,b[g++]=128|63&c):(b[g++]=240|c>>>18,b[g++]=128|c>>>12&63,b[g++]=128|c>>>6&63,b[g++]=128|63&c);return b},c.buf2binstring=function(a){return d(a,a.length)},c.binstring2buf=function(a){for(var b=new e.Buf8(a.length),c=0,d=b.length;c<d;c++)b[c]=a.charCodeAt(c);return b},c.buf2string=function(a,b){var c,e,f,g,h=b||a.length,j=new Array(2*h);for(e=0,c=0;c<h;)if(f=a[c++],f<128)j[e++]=f;else if(g=i[f],g>4)j[e++]=65533,c+=g-1;else{for(f&=2===g?31:3===g?15:7;g>1&&c<h;)f=f<<6|63&a[c++],g--;g>1?j[e++]=65533:f<65536?j[e++]=f:(f-=65536,j[e++]=55296|f>>10&1023,j[e++]=56320|1023&f)}return d(j,e)},c.utf8border=function(a,b){var c;for(b=b||a.length,b>a.length&&(b=a.length),c=b-1;c>=0&&128===(192&a[c]);)c--;return c<0?b:0===c?b:c+i[a[c]]>b?c:b}},{"./common":62}],64:[function(a,b,c){"use strict";function d(a,b,c,d){for(var e=65535&a|0,f=a>>>16&65535|0,g=0;0!==c;){g=c>2e3?2e3:c,c-=g;do e=e+b[d++]|0,f=f+e|0;while(--g);e%=65521,f%=65521}return e|f<<16|0}b.exports=d},{}],65:[function(a,b,c){"use strict";b.exports={Z_NO_FLUSH:0,Z_PARTIAL_FLUSH:1,Z_SYNC_FLUSH:2,Z_FULL_FLUSH:3,Z_FINISH:4,Z_BLOCK:5,Z_TREES:6,Z_OK:0,Z_STREAM_END:1,Z_NEED_DICT:2,Z_ERRNO:-1,Z_STREAM_ERROR:-2,Z_DATA_ERROR:-3,Z_BUF_ERROR:-5,Z_NO_COMPRESSION:0,Z_BEST_SPEED:1,Z_BEST_COMPRESSION:9,Z_DEFAULT_COMPRESSION:-1,Z_FILTERED:1,Z_HUFFMAN_ONLY:2,Z_RLE:3,Z_FIXED:4,Z_DEFAULT_STRATEGY:0,Z_BINARY:0,Z_TEXT:1,Z_UNKNOWN:2,Z_DEFLATED:8}},{}],66:[function(a,b,c){"use strict";function d(){
for(var a,b=[],c=0;c<256;c++){a=c;for(var d=0;d<8;d++)a=1&a?3988292384^a>>>1:a>>>1;b[c]=a}return b}function e(a,b,c,d){var e=f,g=d+c;a^=-1;for(var h=d;h<g;h++)a=a>>>8^e[255&(a^b[h])];return a^-1}var f=d();b.exports=e},{}],67:[function(a,b,c){"use strict";function d(a,b){return a.msg=I[b],b}function e(a){return(a<<1)-(a>4?9:0)}function f(a){for(var b=a.length;--b>=0;)a[b]=0}function g(a){var b=a.state,c=b.pending;c>a.avail_out&&(c=a.avail_out),0!==c&&(E.arraySet(a.output,b.pending_buf,b.pending_out,c,a.next_out),a.next_out+=c,b.pending_out+=c,a.total_out+=c,a.avail_out-=c,b.pending-=c,0===b.pending&&(b.pending_out=0))}function h(a,b){F._tr_flush_block(a,a.block_start>=0?a.block_start:-1,a.strstart-a.block_start,b),a.block_start=a.strstart,g(a.strm)}function i(a,b){a.pending_buf[a.pending++]=b}function j(a,b){a.pending_buf[a.pending++]=b>>>8&255,a.pending_buf[a.pending++]=255&b}function k(a,b,c,d){var e=a.avail_in;return e>d&&(e=d),0===e?0:(a.avail_in-=e,E.arraySet(b,a.input,a.next_in,e,c),1===a.state.wrap?a.adler=G(a.adler,b,e,c):2===a.state.wrap&&(a.adler=H(a.adler,b,e,c)),a.next_in+=e,a.total_in+=e,e)}function l(a,b){var c,d,e=a.max_chain_length,f=a.strstart,g=a.prev_length,h=a.nice_match,i=a.strstart>a.w_size-la?a.strstart-(a.w_size-la):0,j=a.window,k=a.w_mask,l=a.prev,m=a.strstart+ka,n=j[f+g-1],o=j[f+g];a.prev_length>=a.good_match&&(e>>=2),h>a.lookahead&&(h=a.lookahead);do if(c=b,j[c+g]===o&&j[c+g-1]===n&&j[c]===j[f]&&j[++c]===j[f+1]){f+=2,c++;do;while(j[++f]===j[++c]&&j[++f]===j[++c]&&j[++f]===j[++c]&&j[++f]===j[++c]&&j[++f]===j[++c]&&j[++f]===j[++c]&&j[++f]===j[++c]&&j[++f]===j[++c]&&f<m);if(d=ka-(m-f),f=m-ka,d>g){if(a.match_start=b,g=d,d>=h)break;n=j[f+g-1],o=j[f+g]}}while((b=l[b&k])>i&&0!==--e);return g<=a.lookahead?g:a.lookahead}function m(a){var b,c,d,e,f,g=a.w_size;do{if(e=a.window_size-a.lookahead-a.strstart,a.strstart>=g+(g-la)){E.arraySet(a.window,a.window,g,g,0),a.match_start-=g,a.strstart-=g,a.block_start-=g,c=a.hash_size,b=c;do d=a.head[--b],a.head[b]=d>=g?d-g:0;while(--c);c=g,b=c;do d=a.prev[--b],a.prev[b]=d>=g?d-g:0;while(--c);e+=g}if(0===a.strm.avail_in)break;if(c=k(a.strm,a.window,a.strstart+a.lookahead,e),a.lookahead+=c,a.lookahead+a.insert>=ja)for(f=a.strstart-a.insert,a.ins_h=a.window[f],a.ins_h=(a.ins_h<<a.hash_shift^a.window[f+1])&a.hash_mask;a.insert&&(a.ins_h=(a.ins_h<<a.hash_shift^a.window[f+ja-1])&a.hash_mask,a.prev[f&a.w_mask]=a.head[a.ins_h],a.head[a.ins_h]=f,f++,a.insert--,!(a.lookahead+a.insert<ja)););}while(a.lookahead<la&&0!==a.strm.avail_in)}function n(a,b){var c=65535;for(c>a.pending_buf_size-5&&(c=a.pending_buf_size-5);;){if(a.lookahead<=1){if(m(a),0===a.lookahead&&b===J)return ua;if(0===a.lookahead)break}a.strstart+=a.lookahead,a.lookahead=0;var d=a.block_start+c;if((0===a.strstart||a.strstart>=d)&&(a.lookahead=a.strstart-d,a.strstart=d,h(a,!1),0===a.strm.avail_out))return ua;if(a.strstart-a.block_start>=a.w_size-la&&(h(a,!1),0===a.strm.avail_out))return ua}return a.insert=0,b===M?(h(a,!0),0===a.strm.avail_out?wa:xa):a.strstart>a.block_start&&(h(a,!1),0===a.strm.avail_out)?ua:ua}function o(a,b){for(var c,d;;){if(a.lookahead<la){if(m(a),a.lookahead<la&&b===J)return ua;if(0===a.lookahead)break}if(c=0,a.lookahead>=ja&&(a.ins_h=(a.ins_h<<a.hash_shift^a.window[a.strstart+ja-1])&a.hash_mask,c=a.prev[a.strstart&a.w_mask]=a.head[a.ins_h],a.head[a.ins_h]=a.strstart),0!==c&&a.strstart-c<=a.w_size-la&&(a.match_length=l(a,c)),a.match_length>=ja)if(d=F._tr_tally(a,a.strstart-a.match_start,a.match_length-ja),a.lookahead-=a.match_length,a.match_length<=a.max_lazy_match&&a.lookahead>=ja){a.match_length--;do a.strstart++,a.ins_h=(a.ins_h<<a.hash_shift^a.window[a.strstart+ja-1])&a.hash_mask,c=a.prev[a.strstart&a.w_mask]=a.head[a.ins_h],a.head[a.ins_h]=a.strstart;while(0!==--a.match_length);a.strstart++}else a.strstart+=a.match_length,a.match_length=0,a.ins_h=a.window[a.strstart],a.ins_h=(a.ins_h<<a.hash_shift^a.window[a.strstart+1])&a.hash_mask;else d=F._tr_tally(a,0,a.window[a.strstart]),a.lookahead--,a.strstart++;if(d&&(h(a,!1),0===a.strm.avail_out))return ua}return a.insert=a.strstart<ja-1?a.strstart:ja-1,b===M?(h(a,!0),0===a.strm.avail_out?wa:xa):a.last_lit&&(h(a,!1),0===a.strm.avail_out)?ua:va}function p(a,b){for(var c,d,e;;){if(a.lookahead<la){if(m(a),a.lookahead<la&&b===J)return ua;if(0===a.lookahead)break}if(c=0,a.lookahead>=ja&&(a.ins_h=(a.ins_h<<a.hash_shift^a.window[a.strstart+ja-1])&a.hash_mask,c=a.prev[a.strstart&a.w_mask]=a.head[a.ins_h],a.head[a.ins_h]=a.strstart),a.prev_length=a.match_length,a.prev_match=a.match_start,a.match_length=ja-1,0!==c&&a.prev_length<a.max_lazy_match&&a.strstart-c<=a.w_size-la&&(a.match_length=l(a,c),a.match_length<=5&&(a.strategy===U||a.match_length===ja&&a.strstart-a.match_start>4096)&&(a.match_length=ja-1)),a.prev_length>=ja&&a.match_length<=a.prev_length){e=a.strstart+a.lookahead-ja,d=F._tr_tally(a,a.strstart-1-a.prev_match,a.prev_length-ja),a.lookahead-=a.prev_length-1,a.prev_length-=2;do++a.strstart<=e&&(a.ins_h=(a.ins_h<<a.hash_shift^a.window[a.strstart+ja-1])&a.hash_mask,c=a.prev[a.strstart&a.w_mask]=a.head[a.ins_h],a.head[a.ins_h]=a.strstart);while(0!==--a.prev_length);if(a.match_available=0,a.match_length=ja-1,a.strstart++,d&&(h(a,!1),0===a.strm.avail_out))return ua}else if(a.match_available){if(d=F._tr_tally(a,0,a.window[a.strstart-1]),d&&h(a,!1),a.strstart++,a.lookahead--,0===a.strm.avail_out)return ua}else a.match_available=1,a.strstart++,a.lookahead--}return a.match_available&&(d=F._tr_tally(a,0,a.window[a.strstart-1]),a.match_available=0),a.insert=a.strstart<ja-1?a.strstart:ja-1,b===M?(h(a,!0),0===a.strm.avail_out?wa:xa):a.last_lit&&(h(a,!1),0===a.strm.avail_out)?ua:va}function q(a,b){for(var c,d,e,f,g=a.window;;){if(a.lookahead<=ka){if(m(a),a.lookahead<=ka&&b===J)return ua;if(0===a.lookahead)break}if(a.match_length=0,a.lookahead>=ja&&a.strstart>0&&(e=a.strstart-1,d=g[e],d===g[++e]&&d===g[++e]&&d===g[++e])){f=a.strstart+ka;do;while(d===g[++e]&&d===g[++e]&&d===g[++e]&&d===g[++e]&&d===g[++e]&&d===g[++e]&&d===g[++e]&&d===g[++e]&&e<f);a.match_length=ka-(f-e),a.match_length>a.lookahead&&(a.match_length=a.lookahead)}if(a.match_length>=ja?(c=F._tr_tally(a,1,a.match_length-ja),a.lookahead-=a.match_length,a.strstart+=a.match_length,a.match_length=0):(c=F._tr_tally(a,0,a.window[a.strstart]),a.lookahead--,a.strstart++),c&&(h(a,!1),0===a.strm.avail_out))return ua}return a.insert=0,b===M?(h(a,!0),0===a.strm.avail_out?wa:xa):a.last_lit&&(h(a,!1),0===a.strm.avail_out)?ua:va}function r(a,b){for(var c;;){if(0===a.lookahead&&(m(a),0===a.lookahead)){if(b===J)return ua;break}if(a.match_length=0,c=F._tr_tally(a,0,a.window[a.strstart]),a.lookahead--,a.strstart++,c&&(h(a,!1),0===a.strm.avail_out))return ua}return a.insert=0,b===M?(h(a,!0),0===a.strm.avail_out?wa:xa):a.last_lit&&(h(a,!1),0===a.strm.avail_out)?ua:va}function s(a,b,c,d,e){this.good_length=a,this.max_lazy=b,this.nice_length=c,this.max_chain=d,this.func=e}function t(a){a.window_size=2*a.w_size,f(a.head),a.max_lazy_match=D[a.level].max_lazy,a.good_match=D[a.level].good_length,a.nice_match=D[a.level].nice_length,a.max_chain_length=D[a.level].max_chain,a.strstart=0,a.block_start=0,a.lookahead=0,a.insert=0,a.match_length=a.prev_length=ja-1,a.match_available=0,a.ins_h=0}function u(){this.strm=null,this.status=0,this.pending_buf=null,this.pending_buf_size=0,this.pending_out=0,this.pending=0,this.wrap=0,this.gzhead=null,this.gzindex=0,this.method=$,this.last_flush=-1,this.w_size=0,this.w_bits=0,this.w_mask=0,this.window=null,this.window_size=0,this.prev=null,this.head=null,this.ins_h=0,this.hash_size=0,this.hash_bits=0,this.hash_mask=0,this.hash_shift=0,this.block_start=0,this.match_length=0,this.prev_match=0,this.match_available=0,this.strstart=0,this.match_start=0,this.lookahead=0,this.prev_length=0,this.max_chain_length=0,this.max_lazy_match=0,this.level=0,this.strategy=0,this.good_match=0,this.nice_match=0,this.dyn_ltree=new E.Buf16(2*ha),this.dyn_dtree=new E.Buf16(2*(2*fa+1)),this.bl_tree=new E.Buf16(2*(2*ga+1)),f(this.dyn_ltree),f(this.dyn_dtree),f(this.bl_tree),this.l_desc=null,this.d_desc=null,this.bl_desc=null,this.bl_count=new E.Buf16(ia+1),this.heap=new E.Buf16(2*ea+1),f(this.heap),this.heap_len=0,this.heap_max=0,this.depth=new E.Buf16(2*ea+1),f(this.depth),this.l_buf=0,this.lit_bufsize=0,this.last_lit=0,this.d_buf=0,this.opt_len=0,this.static_len=0,this.matches=0,this.insert=0,this.bi_buf=0,this.bi_valid=0}function v(a){var b;return a&&a.state?(a.total_in=a.total_out=0,a.data_type=Z,b=a.state,b.pending=0,b.pending_out=0,b.wrap<0&&(b.wrap=-b.wrap),b.status=b.wrap?na:sa,a.adler=2===b.wrap?0:1,b.last_flush=J,F._tr_init(b),O):d(a,Q)}function w(a){var b=v(a);return b===O&&t(a.state),b}function x(a,b){return a&&a.state?2!==a.state.wrap?Q:(a.state.gzhead=b,O):Q}function y(a,b,c,e,f,g){if(!a)return Q;var h=1;if(b===T&&(b=6),e<0?(h=0,e=-e):e>15&&(h=2,e-=16),f<1||f>_||c!==$||e<8||e>15||b<0||b>9||g<0||g>X)return d(a,Q);8===e&&(e=9);var i=new u;return a.state=i,i.strm=a,i.wrap=h,i.gzhead=null,i.w_bits=e,i.w_size=1<<i.w_bits,i.w_mask=i.w_size-1,i.hash_bits=f+7,i.hash_size=1<<i.hash_bits,i.hash_mask=i.hash_size-1,i.hash_shift=~~((i.hash_bits+ja-1)/ja),i.window=new E.Buf8(2*i.w_size),i.head=new E.Buf16(i.hash_size),i.prev=new E.Buf16(i.w_size),i.lit_bufsize=1<<f+6,i.pending_buf_size=4*i.lit_bufsize,i.pending_buf=new E.Buf8(i.pending_buf_size),i.d_buf=1*i.lit_bufsize,i.l_buf=3*i.lit_bufsize,i.level=b,i.strategy=g,i.method=c,w(a)}function z(a,b){return y(a,b,$,aa,ba,Y)}function A(a,b){var c,h,k,l;if(!a||!a.state||b>N||b<0)return a?d(a,Q):Q;if(h=a.state,!a.output||!a.input&&0!==a.avail_in||h.status===ta&&b!==M)return d(a,0===a.avail_out?S:Q);if(h.strm=a,c=h.last_flush,h.last_flush=b,h.status===na)if(2===h.wrap)a.adler=0,i(h,31),i(h,139),i(h,8),h.gzhead?(i(h,(h.gzhead.text?1:0)+(h.gzhead.hcrc?2:0)+(h.gzhead.extra?4:0)+(h.gzhead.name?8:0)+(h.gzhead.comment?16:0)),i(h,255&h.gzhead.time),i(h,h.gzhead.time>>8&255),i(h,h.gzhead.time>>16&255),i(h,h.gzhead.time>>24&255),i(h,9===h.level?2:h.strategy>=V||h.level<2?4:0),i(h,255&h.gzhead.os),h.gzhead.extra&&h.gzhead.extra.length&&(i(h,255&h.gzhead.extra.length),i(h,h.gzhead.extra.length>>8&255)),h.gzhead.hcrc&&(a.adler=H(a.adler,h.pending_buf,h.pending,0)),h.gzindex=0,h.status=oa):(i(h,0),i(h,0),i(h,0),i(h,0),i(h,0),i(h,9===h.level?2:h.strategy>=V||h.level<2?4:0),i(h,ya),h.status=sa);else{var m=$+(h.w_bits-8<<4)<<8,n=-1;n=h.strategy>=V||h.level<2?0:h.level<6?1:6===h.level?2:3,m|=n<<6,0!==h.strstart&&(m|=ma),m+=31-m%31,h.status=sa,j(h,m),0!==h.strstart&&(j(h,a.adler>>>16),j(h,65535&a.adler)),a.adler=1}if(h.status===oa)if(h.gzhead.extra){for(k=h.pending;h.gzindex<(65535&h.gzhead.extra.length)&&(h.pending!==h.pending_buf_size||(h.gzhead.hcrc&&h.pending>k&&(a.adler=H(a.adler,h.pending_buf,h.pending-k,k)),g(a),k=h.pending,h.pending!==h.pending_buf_size));)i(h,255&h.gzhead.extra[h.gzindex]),h.gzindex++;h.gzhead.hcrc&&h.pending>k&&(a.adler=H(a.adler,h.pending_buf,h.pending-k,k)),h.gzindex===h.gzhead.extra.length&&(h.gzindex=0,h.status=pa)}else h.status=pa;if(h.status===pa)if(h.gzhead.name){k=h.pending;do{if(h.pending===h.pending_buf_size&&(h.gzhead.hcrc&&h.pending>k&&(a.adler=H(a.adler,h.pending_buf,h.pending-k,k)),g(a),k=h.pending,h.pending===h.pending_buf_size)){l=1;break}l=h.gzindex<h.gzhead.name.length?255&h.gzhead.name.charCodeAt(h.gzindex++):0,i(h,l)}while(0!==l);h.gzhead.hcrc&&h.pending>k&&(a.adler=H(a.adler,h.pending_buf,h.pending-k,k)),0===l&&(h.gzindex=0,h.status=qa)}else h.status=qa;if(h.status===qa)if(h.gzhead.comment){k=h.pending;do{if(h.pending===h.pending_buf_size&&(h.gzhead.hcrc&&h.pending>k&&(a.adler=H(a.adler,h.pending_buf,h.pending-k,k)),g(a),k=h.pending,h.pending===h.pending_buf_size)){l=1;break}l=h.gzindex<h.gzhead.comment.length?255&h.gzhead.comment.charCodeAt(h.gzindex++):0,i(h,l)}while(0!==l);h.gzhead.hcrc&&h.pending>k&&(a.adler=H(a.adler,h.pending_buf,h.pending-k,k)),0===l&&(h.status=ra)}else h.status=ra;if(h.status===ra&&(h.gzhead.hcrc?(h.pending+2>h.pending_buf_size&&g(a),h.pending+2<=h.pending_buf_size&&(i(h,255&a.adler),i(h,a.adler>>8&255),a.adler=0,h.status=sa)):h.status=sa),0!==h.pending){if(g(a),0===a.avail_out)return h.last_flush=-1,O}else if(0===a.avail_in&&e(b)<=e(c)&&b!==M)return d(a,S);if(h.status===ta&&0!==a.avail_in)return d(a,S);if(0!==a.avail_in||0!==h.lookahead||b!==J&&h.status!==ta){var o=h.strategy===V?r(h,b):h.strategy===W?q(h,b):D[h.level].func(h,b);if(o!==wa&&o!==xa||(h.status=ta),o===ua||o===wa)return 0===a.avail_out&&(h.last_flush=-1),O;if(o===va&&(b===K?F._tr_align(h):b!==N&&(F._tr_stored_block(h,0,0,!1),b===L&&(f(h.head),0===h.lookahead&&(h.strstart=0,h.block_start=0,h.insert=0))),g(a),0===a.avail_out))return h.last_flush=-1,O}return b!==M?O:h.wrap<=0?P:(2===h.wrap?(i(h,255&a.adler),i(h,a.adler>>8&255),i(h,a.adler>>16&255),i(h,a.adler>>24&255),i(h,255&a.total_in),i(h,a.total_in>>8&255),i(h,a.total_in>>16&255),i(h,a.total_in>>24&255)):(j(h,a.adler>>>16),j(h,65535&a.adler)),g(a),h.wrap>0&&(h.wrap=-h.wrap),0!==h.pending?O:P)}function B(a){var b;return a&&a.state?(b=a.state.status,b!==na&&b!==oa&&b!==pa&&b!==qa&&b!==ra&&b!==sa&&b!==ta?d(a,Q):(a.state=null,b===sa?d(a,R):O)):Q}function C(a,b){var c,d,e,g,h,i,j,k,l=b.length;if(!a||!a.state)return Q;if(c=a.state,g=c.wrap,2===g||1===g&&c.status!==na||c.lookahead)return Q;for(1===g&&(a.adler=G(a.adler,b,l,0)),c.wrap=0,l>=c.w_size&&(0===g&&(f(c.head),c.strstart=0,c.block_start=0,c.insert=0),k=new E.Buf8(c.w_size),E.arraySet(k,b,l-c.w_size,c.w_size,0),b=k,l=c.w_size),h=a.avail_in,i=a.next_in,j=a.input,a.avail_in=l,a.next_in=0,a.input=b,m(c);c.lookahead>=ja;){d=c.strstart,e=c.lookahead-(ja-1);do c.ins_h=(c.ins_h<<c.hash_shift^c.window[d+ja-1])&c.hash_mask,c.prev[d&c.w_mask]=c.head[c.ins_h],c.head[c.ins_h]=d,d++;while(--e);c.strstart=d,c.lookahead=ja-1,m(c)}return c.strstart+=c.lookahead,c.block_start=c.strstart,c.insert=c.lookahead,c.lookahead=0,c.match_length=c.prev_length=ja-1,c.match_available=0,a.next_in=i,a.input=j,a.avail_in=h,c.wrap=g,O}var D,E=a("../utils/common"),F=a("./trees"),G=a("./adler32"),H=a("./crc32"),I=a("./messages"),J=0,K=1,L=3,M=4,N=5,O=0,P=1,Q=-2,R=-3,S=-5,T=-1,U=1,V=2,W=3,X=4,Y=0,Z=2,$=8,_=9,aa=15,ba=8,ca=29,da=256,ea=da+1+ca,fa=30,ga=19,ha=2*ea+1,ia=15,ja=3,ka=258,la=ka+ja+1,ma=32,na=42,oa=69,pa=73,qa=91,ra=103,sa=113,ta=666,ua=1,va=2,wa=3,xa=4,ya=3;D=[new s(0,0,0,0,n),new s(4,4,8,4,o),new s(4,5,16,8,o),new s(4,6,32,32,o),new s(4,4,16,16,p),new s(8,16,32,32,p),new s(8,16,128,128,p),new s(8,32,128,256,p),new s(32,128,258,1024,p),new s(32,258,258,4096,p)],c.deflateInit=z,c.deflateInit2=y,c.deflateReset=w,c.deflateResetKeep=v,c.deflateSetHeader=x,c.deflate=A,c.deflateEnd=B,c.deflateSetDictionary=C,c.deflateInfo="pako deflate (from Nodeca project)"},{"../utils/common":62,"./adler32":64,"./crc32":66,"./messages":72,"./trees":73}],68:[function(a,b,c){"use strict";function d(){this.text=0,this.time=0,this.xflags=0,this.os=0,this.extra=null,this.extra_len=0,this.name="",this.comment="",this.hcrc=0,this.done=!1}b.exports=d},{}],69:[function(a,b,c){"use strict";var d=30,e=12;b.exports=function(a,b){var c,f,g,h,i,j,k,l,m,n,o,p,q,r,s,t,u,v,w,x,y,z,A,B,C;c=a.state,f=a.next_in,B=a.input,g=f+(a.avail_in-5),h=a.next_out,C=a.output,i=h-(b-a.avail_out),j=h+(a.avail_out-257),k=c.dmax,l=c.wsize,m=c.whave,n=c.wnext,o=c.window,p=c.hold,q=c.bits,r=c.lencode,s=c.distcode,t=(1<<c.lenbits)-1,u=(1<<c.distbits)-1;a:do{q<15&&(p+=B[f++]<<q,q+=8,p+=B[f++]<<q,q+=8),v=r[p&t];b:for(;;){if(w=v>>>24,p>>>=w,q-=w,w=v>>>16&255,0===w)C[h++]=65535&v;else{if(!(16&w)){if(0===(64&w)){v=r[(65535&v)+(p&(1<<w)-1)];continue b}if(32&w){c.mode=e;break a}a.msg="invalid literal/length code",c.mode=d;break a}x=65535&v,w&=15,w&&(q<w&&(p+=B[f++]<<q,q+=8),x+=p&(1<<w)-1,p>>>=w,q-=w),q<15&&(p+=B[f++]<<q,q+=8,p+=B[f++]<<q,q+=8),v=s[p&u];c:for(;;){if(w=v>>>24,p>>>=w,q-=w,w=v>>>16&255,!(16&w)){if(0===(64&w)){v=s[(65535&v)+(p&(1<<w)-1)];continue c}a.msg="invalid distance code",c.mode=d;break a}if(y=65535&v,w&=15,q<w&&(p+=B[f++]<<q,q+=8,q<w&&(p+=B[f++]<<q,q+=8)),y+=p&(1<<w)-1,y>k){a.msg="invalid distance too far back",c.mode=d;break a}if(p>>>=w,q-=w,w=h-i,y>w){if(w=y-w,w>m&&c.sane){a.msg="invalid distance too far back",c.mode=d;break a}if(z=0,A=o,0===n){if(z+=l-w,w<x){x-=w;do C[h++]=o[z++];while(--w);z=h-y,A=C}}else if(n<w){if(z+=l+n-w,w-=n,w<x){x-=w;do C[h++]=o[z++];while(--w);if(z=0,n<x){w=n,x-=w;do C[h++]=o[z++];while(--w);z=h-y,A=C}}}else if(z+=n-w,w<x){x-=w;do C[h++]=o[z++];while(--w);z=h-y,A=C}for(;x>2;)C[h++]=A[z++],C[h++]=A[z++],C[h++]=A[z++],x-=3;x&&(C[h++]=A[z++],x>1&&(C[h++]=A[z++]))}else{z=h-y;do C[h++]=C[z++],C[h++]=C[z++],C[h++]=C[z++],x-=3;while(x>2);x&&(C[h++]=C[z++],x>1&&(C[h++]=C[z++]))}break}}break}}while(f<g&&h<j);x=q>>3,f-=x,q-=x<<3,p&=(1<<q)-1,a.next_in=f,a.next_out=h,a.avail_in=f<g?5+(g-f):5-(f-g),a.avail_out=h<j?257+(j-h):257-(h-j),c.hold=p,c.bits=q}},{}],70:[function(a,b,c){"use strict";function d(a){return(a>>>24&255)+(a>>>8&65280)+((65280&a)<<8)+((255&a)<<24)}function e(){this.mode=0,this.last=!1,this.wrap=0,this.havedict=!1,this.flags=0,this.dmax=0,this.check=0,this.total=0,this.head=null,this.wbits=0,this.wsize=0,this.whave=0,this.wnext=0,this.window=null,this.hold=0,this.bits=0,this.length=0,this.offset=0,this.extra=0,this.lencode=null,this.distcode=null,this.lenbits=0,this.distbits=0,this.ncode=0,this.nlen=0,this.ndist=0,this.have=0,this.next=null,this.lens=new s.Buf16(320),this.work=new s.Buf16(288),this.lendyn=null,this.distdyn=null,this.sane=0,this.back=0,this.was=0}function f(a){var b;return a&&a.state?(b=a.state,a.total_in=a.total_out=b.total=0,a.msg="",b.wrap&&(a.adler=1&b.wrap),b.mode=L,b.last=0,b.havedict=0,b.dmax=32768,b.head=null,b.hold=0,b.bits=0,b.lencode=b.lendyn=new s.Buf32(pa),b.distcode=b.distdyn=new s.Buf32(qa),b.sane=1,b.back=-1,D):G}function g(a){var b;return a&&a.state?(b=a.state,b.wsize=0,b.whave=0,b.wnext=0,f(a)):G}function h(a,b){var c,d;return a&&a.state?(d=a.state,b<0?(c=0,b=-b):(c=(b>>4)+1,b<48&&(b&=15)),b&&(b<8||b>15)?G:(null!==d.window&&d.wbits!==b&&(d.window=null),d.wrap=c,d.wbits=b,g(a))):G}function i(a,b){var c,d;return a?(d=new e,a.state=d,d.window=null,c=h(a,b),c!==D&&(a.state=null),c):G}function j(a){return i(a,sa)}function k(a){if(ta){var b;for(q=new s.Buf32(512),r=new s.Buf32(32),b=0;b<144;)a.lens[b++]=8;for(;b<256;)a.lens[b++]=9;for(;b<280;)a.lens[b++]=7;for(;b<288;)a.lens[b++]=8;for(w(y,a.lens,0,288,q,0,a.work,{bits:9}),b=0;b<32;)a.lens[b++]=5;w(z,a.lens,0,32,r,0,a.work,{bits:5}),ta=!1}a.lencode=q,a.lenbits=9,a.distcode=r,a.distbits=5}function l(a,b,c,d){var e,f=a.state;return null===f.window&&(f.wsize=1<<f.wbits,f.wnext=0,f.whave=0,f.window=new s.Buf8(f.wsize)),d>=f.wsize?(s.arraySet(f.window,b,c-f.wsize,f.wsize,0),f.wnext=0,f.whave=f.wsize):(e=f.wsize-f.wnext,e>d&&(e=d),s.arraySet(f.window,b,c-d,e,f.wnext),d-=e,d?(s.arraySet(f.window,b,c-d,d,0),f.wnext=d,f.whave=f.wsize):(f.wnext+=e,f.wnext===f.wsize&&(f.wnext=0),f.whave<f.wsize&&(f.whave+=e))),0}function m(a,b){var c,e,f,g,h,i,j,m,n,o,p,q,r,pa,qa,ra,sa,ta,ua,va,wa,xa,ya,za,Aa=0,Ba=new s.Buf8(4),Ca=[16,17,18,0,8,7,9,6,10,5,11,4,12,3,13,2,14,1,15];if(!a||!a.state||!a.output||!a.input&&0!==a.avail_in)return G;c=a.state,c.mode===W&&(c.mode=X),h=a.next_out,f=a.output,j=a.avail_out,g=a.next_in,e=a.input,i=a.avail_in,m=c.hold,n=c.bits,o=i,p=j,xa=D;a:for(;;)switch(c.mode){case L:if(0===c.wrap){c.mode=X;break}for(;n<16;){if(0===i)break a;i--,m+=e[g++]<<n,n+=8}if(2&c.wrap&&35615===m){c.check=0,Ba[0]=255&m,Ba[1]=m>>>8&255,c.check=u(c.check,Ba,2,0),m=0,n=0,c.mode=M;break}if(c.flags=0,c.head&&(c.head.done=!1),!(1&c.wrap)||(((255&m)<<8)+(m>>8))%31){a.msg="incorrect header check",c.mode=ma;break}if((15&m)!==K){a.msg="unknown compression method",c.mode=ma;break}if(m>>>=4,n-=4,wa=(15&m)+8,0===c.wbits)c.wbits=wa;else if(wa>c.wbits){a.msg="invalid window size",c.mode=ma;break}c.dmax=1<<wa,a.adler=c.check=1,c.mode=512&m?U:W,m=0,n=0;break;case M:for(;n<16;){if(0===i)break a;i--,m+=e[g++]<<n,n+=8}if(c.flags=m,(255&c.flags)!==K){a.msg="unknown compression method",c.mode=ma;break}if(57344&c.flags){a.msg="unknown header flags set",c.mode=ma;break}c.head&&(c.head.text=m>>8&1),512&c.flags&&(Ba[0]=255&m,Ba[1]=m>>>8&255,c.check=u(c.check,Ba,2,0)),m=0,n=0,c.mode=N;case N:for(;n<32;){if(0===i)break a;i--,m+=e[g++]<<n,n+=8}c.head&&(c.head.time=m),512&c.flags&&(Ba[0]=255&m,Ba[1]=m>>>8&255,Ba[2]=m>>>16&255,Ba[3]=m>>>24&255,c.check=u(c.check,Ba,4,0)),m=0,n=0,c.mode=O;case O:for(;n<16;){if(0===i)break a;i--,m+=e[g++]<<n,n+=8}c.head&&(c.head.xflags=255&m,c.head.os=m>>8),512&c.flags&&(Ba[0]=255&m,Ba[1]=m>>>8&255,c.check=u(c.check,Ba,2,0)),m=0,n=0,c.mode=P;case P:if(1024&c.flags){for(;n<16;){if(0===i)break a;i--,m+=e[g++]<<n,n+=8}c.length=m,c.head&&(c.head.extra_len=m),512&c.flags&&(Ba[0]=255&m,Ba[1]=m>>>8&255,c.check=u(c.check,Ba,2,0)),m=0,n=0}else c.head&&(c.head.extra=null);c.mode=Q;case Q:if(1024&c.flags&&(q=c.length,q>i&&(q=i),q&&(c.head&&(wa=c.head.extra_len-c.length,c.head.extra||(c.head.extra=new Array(c.head.extra_len)),s.arraySet(c.head.extra,e,g,q,wa)),512&c.flags&&(c.check=u(c.check,e,q,g)),i-=q,g+=q,c.length-=q),c.length))break a;c.length=0,c.mode=R;case R:if(2048&c.flags){if(0===i)break a;q=0;do wa=e[g+q++],c.head&&wa&&c.length<65536&&(c.head.name+=String.fromCharCode(wa));while(wa&&q<i);if(512&c.flags&&(c.check=u(c.check,e,q,g)),i-=q,g+=q,wa)break a}else c.head&&(c.head.name=null);c.length=0,c.mode=S;case S:if(4096&c.flags){if(0===i)break a;q=0;do wa=e[g+q++],c.head&&wa&&c.length<65536&&(c.head.comment+=String.fromCharCode(wa));while(wa&&q<i);if(512&c.flags&&(c.check=u(c.check,e,q,g)),i-=q,g+=q,wa)break a}else c.head&&(c.head.comment=null);c.mode=T;case T:if(512&c.flags){for(;n<16;){if(0===i)break a;i--,m+=e[g++]<<n,n+=8}if(m!==(65535&c.check)){a.msg="header crc mismatch",c.mode=ma;break}m=0,n=0}c.head&&(c.head.hcrc=c.flags>>9&1,c.head.done=!0),a.adler=c.check=0,c.mode=W;break;case U:for(;n<32;){if(0===i)break a;i--,m+=e[g++]<<n,n+=8}a.adler=c.check=d(m),m=0,n=0,c.mode=V;case V:if(0===c.havedict)return a.next_out=h,a.avail_out=j,a.next_in=g,a.avail_in=i,c.hold=m,c.bits=n,F;a.adler=c.check=1,c.mode=W;case W:if(b===B||b===C)break a;case X:if(c.last){m>>>=7&n,n-=7&n,c.mode=ja;break}for(;n<3;){if(0===i)break a;i--,m+=e[g++]<<n,n+=8}switch(c.last=1&m,m>>>=1,n-=1,3&m){case 0:c.mode=Y;break;case 1:if(k(c),c.mode=ca,b===C){m>>>=2,n-=2;break a}break;case 2:c.mode=_;break;case 3:a.msg="invalid block type",c.mode=ma}m>>>=2,n-=2;break;case Y:for(m>>>=7&n,n-=7&n;n<32;){if(0===i)break a;i--,m+=e[g++]<<n,n+=8}if((65535&m)!==(m>>>16^65535)){a.msg="invalid stored block lengths",c.mode=ma;break}if(c.length=65535&m,m=0,n=0,c.mode=Z,b===C)break a;case Z:c.mode=$;case $:if(q=c.length){if(q>i&&(q=i),q>j&&(q=j),0===q)break a;s.arraySet(f,e,g,q,h),i-=q,g+=q,j-=q,h+=q,c.length-=q;break}c.mode=W;break;case _:for(;n<14;){if(0===i)break a;i--,m+=e[g++]<<n,n+=8}if(c.nlen=(31&m)+257,m>>>=5,n-=5,c.ndist=(31&m)+1,m>>>=5,n-=5,c.ncode=(15&m)+4,m>>>=4,n-=4,c.nlen>286||c.ndist>30){a.msg="too many length or distance symbols",c.mode=ma;break}c.have=0,c.mode=aa;case aa:for(;c.have<c.ncode;){for(;n<3;){if(0===i)break a;i--,m+=e[g++]<<n,n+=8}c.lens[Ca[c.have++]]=7&m,m>>>=3,n-=3}for(;c.have<19;)c.lens[Ca[c.have++]]=0;if(c.lencode=c.lendyn,c.lenbits=7,ya={bits:c.lenbits},xa=w(x,c.lens,0,19,c.lencode,0,c.work,ya),c.lenbits=ya.bits,xa){a.msg="invalid code lengths set",c.mode=ma;break}c.have=0,c.mode=ba;case ba:for(;c.have<c.nlen+c.ndist;){for(;Aa=c.lencode[m&(1<<c.lenbits)-1],qa=Aa>>>24,ra=Aa>>>16&255,sa=65535&Aa,!(qa<=n);){if(0===i)break a;i--,m+=e[g++]<<n,n+=8}if(sa<16)m>>>=qa,n-=qa,c.lens[c.have++]=sa;else{if(16===sa){for(za=qa+2;n<za;){if(0===i)break a;i--,m+=e[g++]<<n,n+=8}if(m>>>=qa,n-=qa,0===c.have){a.msg="invalid bit length repeat",c.mode=ma;break}wa=c.lens[c.have-1],q=3+(3&m),m>>>=2,n-=2}else if(17===sa){for(za=qa+3;n<za;){if(0===i)break a;i--,m+=e[g++]<<n,n+=8}m>>>=qa,n-=qa,wa=0,q=3+(7&m),m>>>=3,n-=3}else{for(za=qa+7;n<za;){if(0===i)break a;i--,m+=e[g++]<<n,n+=8}m>>>=qa,n-=qa,wa=0,q=11+(127&m),m>>>=7,n-=7}if(c.have+q>c.nlen+c.ndist){a.msg="invalid bit length repeat",c.mode=ma;break}for(;q--;)c.lens[c.have++]=wa}}if(c.mode===ma)break;if(0===c.lens[256]){a.msg="invalid code -- missing end-of-block",c.mode=ma;break}if(c.lenbits=9,ya={bits:c.lenbits},xa=w(y,c.lens,0,c.nlen,c.lencode,0,c.work,ya),c.lenbits=ya.bits,xa){a.msg="invalid literal/lengths set",c.mode=ma;break}if(c.distbits=6,c.distcode=c.distdyn,ya={bits:c.distbits},xa=w(z,c.lens,c.nlen,c.ndist,c.distcode,0,c.work,ya),c.distbits=ya.bits,xa){a.msg="invalid distances set",c.mode=ma;break}if(c.mode=ca,b===C)break a;case ca:c.mode=da;case da:if(i>=6&&j>=258){a.next_out=h,a.avail_out=j,a.next_in=g,a.avail_in=i,c.hold=m,c.bits=n,v(a,p),h=a.next_out,f=a.output,j=a.avail_out,g=a.next_in,e=a.input,i=a.avail_in,m=c.hold,n=c.bits,c.mode===W&&(c.back=-1);break}for(c.back=0;Aa=c.lencode[m&(1<<c.lenbits)-1],qa=Aa>>>24,ra=Aa>>>16&255,sa=65535&Aa,!(qa<=n);){if(0===i)break a;i--,m+=e[g++]<<n,n+=8}if(ra&&0===(240&ra)){for(ta=qa,ua=ra,va=sa;Aa=c.lencode[va+((m&(1<<ta+ua)-1)>>ta)],qa=Aa>>>24,ra=Aa>>>16&255,sa=65535&Aa,!(ta+qa<=n);){if(0===i)break a;i--,m+=e[g++]<<n,n+=8}m>>>=ta,n-=ta,c.back+=ta}if(m>>>=qa,n-=qa,c.back+=qa,c.length=sa,0===ra){c.mode=ia;break}if(32&ra){c.back=-1,c.mode=W;break}if(64&ra){a.msg="invalid literal/length code",c.mode=ma;break}c.extra=15&ra,c.mode=ea;case ea:if(c.extra){for(za=c.extra;n<za;){if(0===i)break a;i--,m+=e[g++]<<n,n+=8}c.length+=m&(1<<c.extra)-1,m>>>=c.extra,n-=c.extra,c.back+=c.extra}c.was=c.length,c.mode=fa;case fa:for(;Aa=c.distcode[m&(1<<c.distbits)-1],qa=Aa>>>24,ra=Aa>>>16&255,sa=65535&Aa,!(qa<=n);){if(0===i)break a;i--,m+=e[g++]<<n,n+=8}if(0===(240&ra)){for(ta=qa,ua=ra,va=sa;Aa=c.distcode[va+((m&(1<<ta+ua)-1)>>ta)],qa=Aa>>>24,ra=Aa>>>16&255,sa=65535&Aa,!(ta+qa<=n);){if(0===i)break a;i--,m+=e[g++]<<n,n+=8}m>>>=ta,n-=ta,c.back+=ta}if(m>>>=qa,n-=qa,c.back+=qa,64&ra){a.msg="invalid distance code",c.mode=ma;break}c.offset=sa,c.extra=15&ra,c.mode=ga;case ga:if(c.extra){for(za=c.extra;n<za;){if(0===i)break a;i--,m+=e[g++]<<n,n+=8}c.offset+=m&(1<<c.extra)-1,m>>>=c.extra,n-=c.extra,c.back+=c.extra}if(c.offset>c.dmax){a.msg="invalid distance too far back",c.mode=ma;break}c.mode=ha;case ha:if(0===j)break a;if(q=p-j,c.offset>q){if(q=c.offset-q,q>c.whave&&c.sane){a.msg="invalid distance too far back",c.mode=ma;break}q>c.wnext?(q-=c.wnext,r=c.wsize-q):r=c.wnext-q,q>c.length&&(q=c.length),pa=c.window}else pa=f,r=h-c.offset,q=c.length;q>j&&(q=j),j-=q,c.length-=q;do f[h++]=pa[r++];while(--q);0===c.length&&(c.mode=da);break;case ia:if(0===j)break a;f[h++]=c.length,j--,c.mode=da;break;case ja:if(c.wrap){for(;n<32;){if(0===i)break a;i--,m|=e[g++]<<n,n+=8}if(p-=j,a.total_out+=p,c.total+=p,p&&(a.adler=c.check=c.flags?u(c.check,f,p,h-p):t(c.check,f,p,h-p)),p=j,(c.flags?m:d(m))!==c.check){a.msg="incorrect data check",c.mode=ma;break}m=0,n=0}c.mode=ka;case ka:if(c.wrap&&c.flags){for(;n<32;){if(0===i)break a;i--,m+=e[g++]<<n,n+=8}if(m!==(4294967295&c.total)){a.msg="incorrect length check",c.mode=ma;break}m=0,n=0}c.mode=la;case la:xa=E;break a;case ma:xa=H;break a;case na:return I;case oa:default:return G}return a.next_out=h,a.avail_out=j,a.next_in=g,a.avail_in=i,c.hold=m,c.bits=n,(c.wsize||p!==a.avail_out&&c.mode<ma&&(c.mode<ja||b!==A))&&l(a,a.output,a.next_out,p-a.avail_out)?(c.mode=na,I):(o-=a.avail_in,p-=a.avail_out,a.total_in+=o,a.total_out+=p,c.total+=p,c.wrap&&p&&(a.adler=c.check=c.flags?u(c.check,f,p,a.next_out-p):t(c.check,f,p,a.next_out-p)),a.data_type=c.bits+(c.last?64:0)+(c.mode===W?128:0)+(c.mode===ca||c.mode===Z?256:0),(0===o&&0===p||b===A)&&xa===D&&(xa=J),xa)}function n(a){if(!a||!a.state)return G;var b=a.state;return b.window&&(b.window=null),a.state=null,D}function o(a,b){var c;return a&&a.state?(c=a.state,0===(2&c.wrap)?G:(c.head=b,b.done=!1,D)):G}function p(a,b){var c,d,e,f=b.length;return a&&a.state?(c=a.state,0!==c.wrap&&c.mode!==V?G:c.mode===V&&(d=1,d=t(d,b,f,0),d!==c.check)?H:(e=l(a,b,f,f))?(c.mode=na,I):(c.havedict=1,D)):G}var q,r,s=a("../utils/common"),t=a("./adler32"),u=a("./crc32"),v=a("./inffast"),w=a("./inftrees"),x=0,y=1,z=2,A=4,B=5,C=6,D=0,E=1,F=2,G=-2,H=-3,I=-4,J=-5,K=8,L=1,M=2,N=3,O=4,P=5,Q=6,R=7,S=8,T=9,U=10,V=11,W=12,X=13,Y=14,Z=15,$=16,_=17,aa=18,ba=19,ca=20,da=21,ea=22,fa=23,ga=24,ha=25,ia=26,ja=27,ka=28,la=29,ma=30,na=31,oa=32,pa=852,qa=592,ra=15,sa=ra,ta=!0;c.inflateReset=g,c.inflateReset2=h,c.inflateResetKeep=f,c.inflateInit=j,c.inflateInit2=i,c.inflate=m,c.inflateEnd=n,c.inflateGetHeader=o,c.inflateSetDictionary=p,c.inflateInfo="pako inflate (from Nodeca project)"},{"../utils/common":62,"./adler32":64,"./crc32":66,"./inffast":69,"./inftrees":71}],71:[function(a,b,c){"use strict";var d=a("../utils/common"),e=15,f=852,g=592,h=0,i=1,j=2,k=[3,4,5,6,7,8,9,10,11,13,15,17,19,23,27,31,35,43,51,59,67,83,99,115,131,163,195,227,258,0,0],l=[16,16,16,16,16,16,16,16,17,17,17,17,18,18,18,18,19,19,19,19,20,20,20,20,21,21,21,21,16,72,78],m=[1,2,3,4,5,7,9,13,17,25,33,49,65,97,129,193,257,385,513,769,1025,1537,2049,3073,4097,6145,8193,12289,16385,24577,0,0],n=[16,16,16,16,17,17,18,18,19,19,20,20,21,21,22,22,23,23,24,24,25,25,26,26,27,27,28,28,29,29,64,64];b.exports=function(a,b,c,o,p,q,r,s){var t,u,v,w,x,y,z,A,B,C=s.bits,D=0,E=0,F=0,G=0,H=0,I=0,J=0,K=0,L=0,M=0,N=null,O=0,P=new d.Buf16(e+1),Q=new d.Buf16(e+1),R=null,S=0;for(D=0;D<=e;D++)P[D]=0;for(E=0;E<o;E++)P[b[c+E]]++;for(H=C,G=e;G>=1&&0===P[G];G--);if(H>G&&(H=G),0===G)return p[q++]=20971520,p[q++]=20971520,s.bits=1,0;for(F=1;F<G&&0===P[F];F++);for(H<F&&(H=F),K=1,D=1;D<=e;D++)if(K<<=1,K-=P[D],K<0)return-1;if(K>0&&(a===h||1!==G))return-1;for(Q[1]=0,D=1;D<e;D++)Q[D+1]=Q[D]+P[D];for(E=0;E<o;E++)0!==b[c+E]&&(r[Q[b[c+E]]++]=E);if(a===h?(N=R=r,y=19):a===i?(N=k,O-=257,R=l,S-=257,y=256):(N=m,R=n,y=-1),M=0,E=0,D=F,x=q,I=H,J=0,v=-1,L=1<<H,w=L-1,a===i&&L>f||a===j&&L>g)return 1;for(var T=0;;){T++,z=D-J,r[E]<y?(A=0,B=r[E]):r[E]>y?(A=R[S+r[E]],B=N[O+r[E]]):(A=96,B=0),t=1<<D-J,u=1<<I,F=u;do u-=t,p[x+(M>>J)+u]=z<<24|A<<16|B|0;while(0!==u);for(t=1<<D-1;M&t;)t>>=1;if(0!==t?(M&=t-1,M+=t):M=0,E++,0===--P[D]){if(D===G)break;D=b[c+r[E]]}if(D>H&&(M&w)!==v){for(0===J&&(J=H),x+=F,I=D-J,K=1<<I;I+J<G&&(K-=P[I+J],!(K<=0));)I++,K<<=1;if(L+=1<<I,a===i&&L>f||a===j&&L>g)return 1;v=M&w,p[v]=H<<24|I<<16|x-q|0}}return 0!==M&&(p[x+M]=D-J<<24|64<<16|0),s.bits=H,0}},{"../utils/common":62}],72:[function(a,b,c){"use strict";b.exports={2:"need dictionary",1:"stream end",0:"","-1":"file error","-2":"stream error","-3":"data error","-4":"insufficient memory","-5":"buffer error","-6":"incompatible version"}},{}],73:[function(a,b,c){"use strict";function d(a){for(var b=a.length;--b>=0;)a[b]=0}function e(a,b,c,d,e){this.static_tree=a,this.extra_bits=b,this.extra_base=c,this.elems=d,this.max_length=e,this.has_stree=a&&a.length}function f(a,b){this.dyn_tree=a,this.max_code=0,this.stat_desc=b}function g(a){return a<256?ia[a]:ia[256+(a>>>7)]}function h(a,b){a.pending_buf[a.pending++]=255&b,a.pending_buf[a.pending++]=b>>>8&255}function i(a,b,c){a.bi_valid>X-c?(a.bi_buf|=b<<a.bi_valid&65535,h(a,a.bi_buf),a.bi_buf=b>>X-a.bi_valid,a.bi_valid+=c-X):(a.bi_buf|=b<<a.bi_valid&65535,a.bi_valid+=c)}function j(a,b,c){i(a,c[2*b],c[2*b+1])}function k(a,b){var c=0;do c|=1&a,a>>>=1,c<<=1;while(--b>0);return c>>>1}function l(a){16===a.bi_valid?(h(a,a.bi_buf),a.bi_buf=0,a.bi_valid=0):a.bi_valid>=8&&(a.pending_buf[a.pending++]=255&a.bi_buf,a.bi_buf>>=8,a.bi_valid-=8)}function m(a,b){var c,d,e,f,g,h,i=b.dyn_tree,j=b.max_code,k=b.stat_desc.static_tree,l=b.stat_desc.has_stree,m=b.stat_desc.extra_bits,n=b.stat_desc.extra_base,o=b.stat_desc.max_length,p=0;for(f=0;f<=W;f++)a.bl_count[f]=0;for(i[2*a.heap[a.heap_max]+1]=0,c=a.heap_max+1;c<V;c++)d=a.heap[c],f=i[2*i[2*d+1]+1]+1,f>o&&(f=o,p++),i[2*d+1]=f,d>j||(a.bl_count[f]++,g=0,d>=n&&(g=m[d-n]),h=i[2*d],a.opt_len+=h*(f+g),l&&(a.static_len+=h*(k[2*d+1]+g)));if(0!==p){do{for(f=o-1;0===a.bl_count[f];)f--;a.bl_count[f]--,a.bl_count[f+1]+=2,a.bl_count[o]--,p-=2}while(p>0);for(f=o;0!==f;f--)for(d=a.bl_count[f];0!==d;)e=a.heap[--c],e>j||(i[2*e+1]!==f&&(a.opt_len+=(f-i[2*e+1])*i[2*e],i[2*e+1]=f),d--)}}function n(a,b,c){var d,e,f=new Array(W+1),g=0;
for(d=1;d<=W;d++)f[d]=g=g+c[d-1]<<1;for(e=0;e<=b;e++){var h=a[2*e+1];0!==h&&(a[2*e]=k(f[h]++,h))}}function o(){var a,b,c,d,f,g=new Array(W+1);for(c=0,d=0;d<Q-1;d++)for(ka[d]=c,a=0;a<1<<ba[d];a++)ja[c++]=d;for(ja[c-1]=d,f=0,d=0;d<16;d++)for(la[d]=f,a=0;a<1<<ca[d];a++)ia[f++]=d;for(f>>=7;d<T;d++)for(la[d]=f<<7,a=0;a<1<<ca[d]-7;a++)ia[256+f++]=d;for(b=0;b<=W;b++)g[b]=0;for(a=0;a<=143;)ga[2*a+1]=8,a++,g[8]++;for(;a<=255;)ga[2*a+1]=9,a++,g[9]++;for(;a<=279;)ga[2*a+1]=7,a++,g[7]++;for(;a<=287;)ga[2*a+1]=8,a++,g[8]++;for(n(ga,S+1,g),a=0;a<T;a++)ha[2*a+1]=5,ha[2*a]=k(a,5);ma=new e(ga,ba,R+1,S,W),na=new e(ha,ca,0,T,W),oa=new e(new Array(0),da,0,U,Y)}function p(a){var b;for(b=0;b<S;b++)a.dyn_ltree[2*b]=0;for(b=0;b<T;b++)a.dyn_dtree[2*b]=0;for(b=0;b<U;b++)a.bl_tree[2*b]=0;a.dyn_ltree[2*Z]=1,a.opt_len=a.static_len=0,a.last_lit=a.matches=0}function q(a){a.bi_valid>8?h(a,a.bi_buf):a.bi_valid>0&&(a.pending_buf[a.pending++]=a.bi_buf),a.bi_buf=0,a.bi_valid=0}function r(a,b,c,d){q(a),d&&(h(a,c),h(a,~c)),G.arraySet(a.pending_buf,a.window,b,c,a.pending),a.pending+=c}function s(a,b,c,d){var e=2*b,f=2*c;return a[e]<a[f]||a[e]===a[f]&&d[b]<=d[c]}function t(a,b,c){for(var d=a.heap[c],e=c<<1;e<=a.heap_len&&(e<a.heap_len&&s(b,a.heap[e+1],a.heap[e],a.depth)&&e++,!s(b,d,a.heap[e],a.depth));)a.heap[c]=a.heap[e],c=e,e<<=1;a.heap[c]=d}function u(a,b,c){var d,e,f,h,k=0;if(0!==a.last_lit)do d=a.pending_buf[a.d_buf+2*k]<<8|a.pending_buf[a.d_buf+2*k+1],e=a.pending_buf[a.l_buf+k],k++,0===d?j(a,e,b):(f=ja[e],j(a,f+R+1,b),h=ba[f],0!==h&&(e-=ka[f],i(a,e,h)),d--,f=g(d),j(a,f,c),h=ca[f],0!==h&&(d-=la[f],i(a,d,h)));while(k<a.last_lit);j(a,Z,b)}function v(a,b){var c,d,e,f=b.dyn_tree,g=b.stat_desc.static_tree,h=b.stat_desc.has_stree,i=b.stat_desc.elems,j=-1;for(a.heap_len=0,a.heap_max=V,c=0;c<i;c++)0!==f[2*c]?(a.heap[++a.heap_len]=j=c,a.depth[c]=0):f[2*c+1]=0;for(;a.heap_len<2;)e=a.heap[++a.heap_len]=j<2?++j:0,f[2*e]=1,a.depth[e]=0,a.opt_len--,h&&(a.static_len-=g[2*e+1]);for(b.max_code=j,c=a.heap_len>>1;c>=1;c--)t(a,f,c);e=i;do c=a.heap[1],a.heap[1]=a.heap[a.heap_len--],t(a,f,1),d=a.heap[1],a.heap[--a.heap_max]=c,a.heap[--a.heap_max]=d,f[2*e]=f[2*c]+f[2*d],a.depth[e]=(a.depth[c]>=a.depth[d]?a.depth[c]:a.depth[d])+1,f[2*c+1]=f[2*d+1]=e,a.heap[1]=e++,t(a,f,1);while(a.heap_len>=2);a.heap[--a.heap_max]=a.heap[1],m(a,b),n(f,j,a.bl_count)}function w(a,b,c){var d,e,f=-1,g=b[1],h=0,i=7,j=4;for(0===g&&(i=138,j=3),b[2*(c+1)+1]=65535,d=0;d<=c;d++)e=g,g=b[2*(d+1)+1],++h<i&&e===g||(h<j?a.bl_tree[2*e]+=h:0!==e?(e!==f&&a.bl_tree[2*e]++,a.bl_tree[2*$]++):h<=10?a.bl_tree[2*_]++:a.bl_tree[2*aa]++,h=0,f=e,0===g?(i=138,j=3):e===g?(i=6,j=3):(i=7,j=4))}function x(a,b,c){var d,e,f=-1,g=b[1],h=0,k=7,l=4;for(0===g&&(k=138,l=3),d=0;d<=c;d++)if(e=g,g=b[2*(d+1)+1],!(++h<k&&e===g)){if(h<l){do j(a,e,a.bl_tree);while(0!==--h)}else 0!==e?(e!==f&&(j(a,e,a.bl_tree),h--),j(a,$,a.bl_tree),i(a,h-3,2)):h<=10?(j(a,_,a.bl_tree),i(a,h-3,3)):(j(a,aa,a.bl_tree),i(a,h-11,7));h=0,f=e,0===g?(k=138,l=3):e===g?(k=6,l=3):(k=7,l=4)}}function y(a){var b;for(w(a,a.dyn_ltree,a.l_desc.max_code),w(a,a.dyn_dtree,a.d_desc.max_code),v(a,a.bl_desc),b=U-1;b>=3&&0===a.bl_tree[2*ea[b]+1];b--);return a.opt_len+=3*(b+1)+5+5+4,b}function z(a,b,c,d){var e;for(i(a,b-257,5),i(a,c-1,5),i(a,d-4,4),e=0;e<d;e++)i(a,a.bl_tree[2*ea[e]+1],3);x(a,a.dyn_ltree,b-1),x(a,a.dyn_dtree,c-1)}function A(a){var b,c=4093624447;for(b=0;b<=31;b++,c>>>=1)if(1&c&&0!==a.dyn_ltree[2*b])return I;if(0!==a.dyn_ltree[18]||0!==a.dyn_ltree[20]||0!==a.dyn_ltree[26])return J;for(b=32;b<R;b++)if(0!==a.dyn_ltree[2*b])return J;return I}function B(a){pa||(o(),pa=!0),a.l_desc=new f(a.dyn_ltree,ma),a.d_desc=new f(a.dyn_dtree,na),a.bl_desc=new f(a.bl_tree,oa),a.bi_buf=0,a.bi_valid=0,p(a)}function C(a,b,c,d){i(a,(L<<1)+(d?1:0),3),r(a,b,c,!0)}function D(a){i(a,M<<1,3),j(a,Z,ga),l(a)}function E(a,b,c,d){var e,f,g=0;a.level>0?(a.strm.data_type===K&&(a.strm.data_type=A(a)),v(a,a.l_desc),v(a,a.d_desc),g=y(a),e=a.opt_len+3+7>>>3,f=a.static_len+3+7>>>3,f<=e&&(e=f)):e=f=c+5,c+4<=e&&b!==-1?C(a,b,c,d):a.strategy===H||f===e?(i(a,(M<<1)+(d?1:0),3),u(a,ga,ha)):(i(a,(N<<1)+(d?1:0),3),z(a,a.l_desc.max_code+1,a.d_desc.max_code+1,g+1),u(a,a.dyn_ltree,a.dyn_dtree)),p(a),d&&q(a)}function F(a,b,c){return a.pending_buf[a.d_buf+2*a.last_lit]=b>>>8&255,a.pending_buf[a.d_buf+2*a.last_lit+1]=255&b,a.pending_buf[a.l_buf+a.last_lit]=255&c,a.last_lit++,0===b?a.dyn_ltree[2*c]++:(a.matches++,b--,a.dyn_ltree[2*(ja[c]+R+1)]++,a.dyn_dtree[2*g(b)]++),a.last_lit===a.lit_bufsize-1}var G=a("../utils/common"),H=4,I=0,J=1,K=2,L=0,M=1,N=2,O=3,P=258,Q=29,R=256,S=R+1+Q,T=30,U=19,V=2*S+1,W=15,X=16,Y=7,Z=256,$=16,_=17,aa=18,ba=[0,0,0,0,0,0,0,0,1,1,1,1,2,2,2,2,3,3,3,3,4,4,4,4,5,5,5,5,0],ca=[0,0,0,0,1,1,2,2,3,3,4,4,5,5,6,6,7,7,8,8,9,9,10,10,11,11,12,12,13,13],da=[0,0,0,0,0,0,0,0,0,0,0,0,0,0,0,0,2,3,7],ea=[16,17,18,0,8,7,9,6,10,5,11,4,12,3,13,2,14,1,15],fa=512,ga=new Array(2*(S+2));d(ga);var ha=new Array(2*T);d(ha);var ia=new Array(fa);d(ia);var ja=new Array(P-O+1);d(ja);var ka=new Array(Q);d(ka);var la=new Array(T);d(la);var ma,na,oa,pa=!1;c._tr_init=B,c._tr_stored_block=C,c._tr_flush_block=E,c._tr_tally=F,c._tr_align=D},{"../utils/common":62}],74:[function(a,b,c){"use strict";function d(){this.input=null,this.next_in=0,this.avail_in=0,this.total_in=0,this.output=null,this.next_out=0,this.avail_out=0,this.total_out=0,this.msg="",this.state=null,this.data_type=2,this.adler=0}b.exports=d},{}]},{},[10])(10)});

/*! pdfmake v0.1.27, @license MIT, @link http://pdfmake.org */
!function(t,e){if("object"==typeof exports&&"object"==typeof module)module.exports=e();else if("function"==typeof define&&define.amd)define([],e);else{var n=e();for(var r in n)("object"==typeof exports?exports:t)[r]=n[r]}}(this,function(){return function(t){function e(r){if(n[r])return n[r].exports;var i=n[r]={exports:{},id:r,loaded:!1};return t[r].call(i.exports,i,i.exports,e),i.loaded=!0,i.exports}var n={};return e.m=t,e.c=n,e.p="",e(0)}([function(t,e,n){(function(e){t.exports=e.pdfMake=n(1)}).call(e,function(){return this}())},function(t,e,n){(function(e){"use strict";function r(t,e,n,r){this.docDefinition=t,this.tableLayouts=e||null,this.fonts=n||u,this.vfs=r}function i(){return!!Object.keys}var o=n(6),a=n(299),s=a.saveAs,u={Roboto:{normal:"Roboto-Regular.ttf",bold:"Roboto-Medium.ttf",italics:"Roboto-Italic.ttf",bolditalics:"Roboto-MediumItalic.ttf"}};r.prototype._createDoc=function(t,n){t=t||{},this.tableLayouts&&(t.tableLayouts=this.tableLayouts);var r=new o(this.fonts);r.fs.bindFS(this.vfs);var i,a=r.createPdfKitDocument(this.docDefinition,t),s=[];a.on("readable",function(){for(var t;null!==(t=a.read(9007199254740991));)s.push(t)}),a.on("end",function(){i=e.concat(s),n(i,a._pdfMakePages)}),a.end()},r.prototype._getPages=function(t,e){if(!e)throw"_getPages is an async method and needs a callback argument";this._createDoc(t,function(t,n){e(n)})},r.prototype._bufferToBlob=function(t){var e;try{e=new Blob([t],{type:"application/pdf"})}catch(r){if("InvalidStateError"===r.name){var n=new Uint8Array(t);e=new Blob([n.buffer],{type:"application/pdf"})}}if(!e)throw"Could not generate blob";return e},r.prototype._openWindow=function(){var t=window.open("","_blank");if(null===t)throw"Open PDF in new window blocked by browser";return t},r.prototype._openPdf=function(t){var e=this._openWindow();try{this.getBlob(function(t){var n=window.URL||window.webkitURL,r=n.createObjectURL(t);e.location.href=r},t)}catch(t){throw e.close(),t}},r.prototype.open=function(t){t=t||{},t.autoPrint=!1,this._openPdf(t)},r.prototype.print=function(t){t=t||{},t.autoPrint=!0,this._openPdf(t)},r.prototype.download=function(t,e,n){"function"==typeof t&&(e=t,t=null),t=t||"file.pdf",this.getBlob(function(n){s(n,t),"function"==typeof e&&e()},n)},r.prototype.getBase64=function(t,e){if(!t)throw"getBase64 is an async method and needs a callback argument";this.getBuffer(function(e){t(e.toString("base64"))},e)},r.prototype.getDataUrl=function(t,e){if(!t)throw"getDataUrl is an async method and needs a callback argument";this.getBuffer(function(e){t("data:application/pdf;base64,"+e.toString("base64"))},e)},r.prototype.getBlob=function(t,e){if(!t)throw"getBlob is an async method and needs a callback argument";var n=this;this.getBuffer(function(e){var r=n._bufferToBlob(e);t(r)},e)},r.prototype.getBuffer=function(t,e){if(!t)throw"getBuffer is an async method and needs a callback argument";this._createDoc(e,function(e){t(e)})},t.exports={createPdf:function(t){if(!i())throw"Your browser does not provide the level of support needed";return new r(t,window.pdfMake.tableLayouts,window.pdfMake.fonts,window.pdfMake.vfs)}}}).call(e,n(2).Buffer)},function(t,e,n){(function(t){"use strict";function r(){return o.TYPED_ARRAY_SUPPORT?2147483647:1073741823}function i(t,e){if(r()<e)throw new RangeError("Invalid typed array length");return o.TYPED_ARRAY_SUPPORT?(t=new Uint8Array(e),t.__proto__=o.prototype):(null===t&&(t=new o(e)),t.length=e),t}function o(t,e,n){if(!(o.TYPED_ARRAY_SUPPORT||this instanceof o))return new o(t,e,n);if("number"==typeof t){if("string"==typeof e)throw new Error("If encoding is specified then the first argument must be a string");return c(this,t)}return a(this,t,e,n)}function a(t,e,n,r){if("number"==typeof e)throw new TypeError('"value" argument must not be a number');return"undefined"!=typeof ArrayBuffer&&e instanceof ArrayBuffer?h(t,e,n,r):"string"==typeof e?l(t,e,n):p(t,e)}function s(t){if("number"!=typeof t)throw new TypeError('"size" argument must be a number');if(t<0)throw new RangeError('"size" argument must not be negative')}function u(t,e,n,r){return s(e),e<=0?i(t,e):void 0!==n?"string"==typeof r?i(t,e).fill(n,r):i(t,e).fill(n):i(t,e)}function c(t,e){if(s(e),t=i(t,e<0?0:0|d(e)),!o.TYPED_ARRAY_SUPPORT)for(var n=0;n<e;++n)t[n]=0;return t}function l(t,e,n){if("string"==typeof n&&""!==n||(n="utf8"),!o.isEncoding(n))throw new TypeError('"encoding" must be a valid string encoding');var r=0|v(e,n);t=i(t,r);var a=t.write(e,n);return a!==r&&(t=t.slice(0,a)),t}function f(t,e){var n=e.length<0?0:0|d(e.length);t=i(t,n);for(var r=0;r<n;r+=1)t[r]=255&e[r];return t}function h(t,e,n,r){if(e.byteLength,n<0||e.byteLength<n)throw new RangeError("'offset' is out of bounds");if(e.byteLength<n+(r||0))throw new RangeError("'length' is out of bounds");return e=void 0===n&&void 0===r?new Uint8Array(e):void 0===r?new Uint8Array(e,n):new Uint8Array(e,n,r),o.TYPED_ARRAY_SUPPORT?(t=e,t.__proto__=o.prototype):t=f(t,e),t}function p(t,e){if(o.isBuffer(e)){var n=0|d(e.length);return t=i(t,n),0===t.length?t:(e.copy(t,0,0,n),t)}if(e){if("undefined"!=typeof ArrayBuffer&&e.buffer instanceof ArrayBuffer||"length"in e)return"number"!=typeof e.length||K(e.length)?i(t,0):f(t,e);if("Buffer"===e.type&&Q(e.data))return f(t,e.data)}throw new TypeError("First argument must be a string, Buffer, ArrayBuffer, Array, or array-like object.")}function d(t){if(t>=r())throw new RangeError("Attempt to allocate Buffer larger than maximum size: 0x"+r().toString(16)+" bytes");return 0|t}function g(t){return+t!=t&&(t=0),o.alloc(+t)}function v(t,e){if(o.isBuffer(t))return t.length;if("undefined"!=typeof ArrayBuffer&&"function"==typeof ArrayBuffer.isView&&(ArrayBuffer.isView(t)||t instanceof ArrayBuffer))return t.byteLength;"string"!=typeof t&&(t=""+t);var n=t.length;if(0===n)return 0;for(var r=!1;;)switch(e){case"ascii":case"latin1":case"binary":return n;case"utf8":case"utf-8":case void 0:return V(t).length;case"ucs2":case"ucs-2":case"utf16le":case"utf-16le":return 2*n;case"hex":return n>>>1;case"base64":return Z(t).length;default:if(r)return V(t).length;e=(""+e).toLowerCase(),r=!0}}function y(t,e,n){var r=!1;if((void 0===e||e<0)&&(e=0),e>this.length)return"";if((void 0===n||n>this.length)&&(n=this.length),n<=0)return"";if(n>>>=0,e>>>=0,n<=e)return"";for(t||(t="utf8");;)switch(t){case"hex":return L(this,e,n);case"utf8":case"utf-8":return P(this,e,n);case"ascii":return O(this,e,n);case"latin1":case"binary":return T(this,e,n);case"base64":return E(this,e,n);case"ucs2":case"ucs-2":case"utf16le":case"utf-16le":return B(this,e,n);default:if(r)throw new TypeError("Unknown encoding: "+t);t=(t+"").toLowerCase(),r=!0}}function m(t,e,n){var r=t[e];t[e]=t[n],t[n]=r}function b(t,e,n,r,i){if(0===t.length)return-1;if("string"==typeof n?(r=n,n=0):n>2147483647?n=2147483647:n<-2147483648&&(n=-2147483648),n=+n,isNaN(n)&&(n=i?0:t.length-1),n<0&&(n=t.length+n),n>=t.length){if(i)return-1;n=t.length-1}else if(n<0){if(!i)return-1;n=0}if("string"==typeof e&&(e=o.from(e,r)),o.isBuffer(e))return 0===e.length?-1:w(t,e,n,r,i);if("number"==typeof e)return e&=255,o.TYPED_ARRAY_SUPPORT&&"function"==typeof Uint8Array.prototype.indexOf?i?Uint8Array.prototype.indexOf.call(t,e,n):Uint8Array.prototype.lastIndexOf.call(t,e,n):w(t,[e],n,r,i);throw new TypeError("val must be string, number or Buffer")}function w(t,e,n,r,i){function o(t,e){return 1===a?t[e]:t.readUInt16BE(e*a)}var a=1,s=t.length,u=e.length;if(void 0!==r&&("ucs2"===(r=String(r).toLowerCase())||"ucs-2"===r||"utf16le"===r||"utf-16le"===r)){if(t.length<2||e.length<2)return-1;a=2,s/=2,u/=2,n/=2}var c;if(i){var l=-1;for(c=n;c<s;c++)if(o(t,c)===o(e,l===-1?0:c-l)){if(l===-1&&(l=c),c-l+1===u)return l*a}else l!==-1&&(c-=c-l),l=-1}else for(n+u>s&&(n=s-u),c=n;c>=0;c--){for(var f=!0,h=0;h<u;h++)if(o(t,c+h)!==o(e,h)){f=!1;break}if(f)return c}return-1}function x(t,e,n,r){n=Number(n)||0;var i=t.length-n;r?(r=Number(r))>i&&(r=i):r=i;var o=e.length;if(o%2!=0)throw new TypeError("Invalid hex string");r>o/2&&(r=o/2);for(var a=0;a<r;++a){var s=parseInt(e.substr(2*a,2),16);if(isNaN(s))return a;t[n+a]=s}return a}function S(t,e,n,r){return Y(V(e,t.length-n),t,n,r)}function k(t,e,n,r){return Y(q(e),t,n,r)}function _(t,e,n,r){return k(t,e,n,r)}function C(t,e,n,r){return Y(Z(e),t,n,r)}function A(t,e,n,r){return Y(H(e,t.length-n),t,n,r)}function E(t,e,n){return 0===e&&n===t.length?X.fromByteArray(t):X.fromByteArray(t.slice(e,n))}function P(t,e,n){n=Math.min(t.length,n);for(var r=[],i=e;i<n;){var o=t[i],a=null,s=o>239?4:o>223?3:o>191?2:1;if(i+s<=n){var u,c,l,f;switch(s){case 1:o<128&&(a=o);break;case 2:u=t[i+1],128==(192&u)&&(f=(31&o)<<6|63&u)>127&&(a=f);break;case 3:u=t[i+1],c=t[i+2],128==(192&u)&&128==(192&c)&&(f=(15&o)<<12|(63&u)<<6|63&c)>2047&&(f<55296||f>57343)&&(a=f);break;case 4:u=t[i+1],c=t[i+2],l=t[i+3],128==(192&u)&&128==(192&c)&&128==(192&l)&&(f=(15&o)<<18|(63&u)<<12|(63&c)<<6|63&l)>65535&&f<1114112&&(a=f)}}null===a?(a=65533,s=1):a>65535&&(a-=65536,r.push(a>>>10&1023|55296),a=56320|1023&a),r.push(a),i+=s}return I(r)}function I(t){var e=t.length;if(e<=$)return String.fromCharCode.apply(String,t);for(var n="",r=0;r<e;)n+=String.fromCharCode.apply(String,t.slice(r,r+=$));return n}function O(t,e,n){var r="";n=Math.min(t.length,n);for(var i=e;i<n;++i)r+=String.fromCharCode(127&t[i]);return r}function T(t,e,n){var r="";n=Math.min(t.length,n);for(var i=e;i<n;++i)r+=String.fromCharCode(t[i]);return r}function L(t,e,n){var r=t.length;(!e||e<0)&&(e=0),(!n||n<0||n>r)&&(n=r);for(var i="",o=e;o<n;++o)i+=G(t[o]);return i}function B(t,e,n){for(var r=t.slice(e,n),i="",o=0;o<r.length;o+=2)i+=String.fromCharCode(r[o]+256*r[o+1]);return i}function R(t,e,n){if(t%1!=0||t<0)throw new RangeError("offset is not uint");if(t+e>n)throw new RangeError("Trying to access beyond buffer length")}function M(t,e,n,r,i,a){if(!o.isBuffer(t))throw new TypeError('"buffer" argument must be a Buffer instance');if(e>i||e<a)throw new RangeError('"value" argument is out of bounds');if(n+r>t.length)throw new RangeError("Index out of range")}function z(t,e,n,r){e<0&&(e=65535+e+1);for(var i=0,o=Math.min(t.length-n,2);i<o;++i)t[n+i]=(e&255<<8*(r?i:1-i))>>>8*(r?i:1-i)}function F(t,e,n,r){e<0&&(e=4294967295+e+1);for(var i=0,o=Math.min(t.length-n,4);i<o;++i)t[n+i]=e>>>8*(r?i:3-i)&255}function D(t,e,n,r,i,o){if(n+r>t.length)throw new RangeError("Index out of range");if(n<0)throw new RangeError("Index out of range")}function N(t,e,n,r,i){return i||D(t,e,n,4,3.4028234663852886e38,-3.4028234663852886e38),J.write(t,e,n,r,23,4),n+4}function U(t,e,n,r,i){return i||D(t,e,n,8,1.7976931348623157e308,-1.7976931348623157e308),J.write(t,e,n,r,52,8),n+8}function W(t){if(t=j(t).replace(tt,""),t.length<2)return"";for(;t.length%4!=0;)t+="=";return t}function j(t){return t.trim?t.trim():t.replace(/^\s+|\s+$/g,"")}function G(t){return t<16?"0"+t.toString(16):t.toString(16)}function V(t,e){e=e||1/0;for(var n,r=t.length,i=null,o=[],a=0;a<r;++a){if((n=t.charCodeAt(a))>55295&&n<57344){if(!i){if(n>56319){(e-=3)>-1&&o.push(239,191,189);continue}if(a+1===r){(e-=3)>-1&&o.push(239,191,189);continue}i=n;continue}if(n<56320){(e-=3)>-1&&o.push(239,191,189),i=n;continue}n=65536+(i-55296<<10|n-56320)}else i&&(e-=3)>-1&&o.push(239,191,189);if(i=null,n<128){if((e-=1)<0)break;o.push(n)}else if(n<2048){if((e-=2)<0)break;o.push(n>>6|192,63&n|128)}else if(n<65536){if((e-=3)<0)break;o.push(n>>12|224,n>>6&63|128,63&n|128)}else{if(!(n<1114112))throw new Error("Invalid code point");if((e-=4)<0)break;o.push(n>>18|240,n>>12&63|128,n>>6&63|128,63&n|128)}}return o}function q(t){for(var e=[],n=0;n<t.length;++n)e.push(255&t.charCodeAt(n));return e}function H(t,e){for(var n,r,i,o=[],a=0;a<t.length&&!((e-=2)<0);++a)n=t.charCodeAt(a),r=n>>8,i=n%256,o.push(i),o.push(r);return o}function Z(t){return X.toByteArray(W(t))}function Y(t,e,n,r){for(var i=0;i<r&&!(i+n>=e.length||i>=t.length);++i)e[i+n]=t[i];return i}function K(t){return t!==t}var X=n(3),J=n(4),Q=n(5);e.Buffer=o,e.SlowBuffer=g,e.INSPECT_MAX_BYTES=50,o.TYPED_ARRAY_SUPPORT=void 0!==t.TYPED_ARRAY_SUPPORT?t.TYPED_ARRAY_SUPPORT:function(){try{var t=new Uint8Array(1);return t.__proto__={__proto__:Uint8Array.prototype,foo:function(){return 42}},42===t.foo()&&"function"==typeof t.subarray&&0===t.subarray(1,1).byteLength}catch(t){return!1}}(),e.kMaxLength=r(),o.poolSize=8192,o._augment=function(t){return t.__proto__=o.prototype,t},o.from=function(t,e,n){return a(null,t,e,n)},o.TYPED_ARRAY_SUPPORT&&(o.prototype.__proto__=Uint8Array.prototype,o.__proto__=Uint8Array,"undefined"!=typeof Symbol&&Symbol.species&&o[Symbol.species]===o&&Object.defineProperty(o,Symbol.species,{value:null,configurable:!0})),o.alloc=function(t,e,n){return u(null,t,e,n)},o.allocUnsafe=function(t){return c(null,t)},o.allocUnsafeSlow=function(t){return c(null,t)},o.isBuffer=function(t){return!(null==t||!t._isBuffer)},o.compare=function(t,e){if(!o.isBuffer(t)||!o.isBuffer(e))throw new TypeError("Arguments must be Buffers");if(t===e)return 0;for(var n=t.length,r=e.length,i=0,a=Math.min(n,r);i<a;++i)if(t[i]!==e[i]){n=t[i],r=e[i];break}return n<r?-1:r<n?1:0},o.isEncoding=function(t){switch(String(t).toLowerCase()){case"hex":case"utf8":case"utf-8":case"ascii":case"latin1":case"binary":case"base64":case"ucs2":case"ucs-2":case"utf16le":case"utf-16le":return!0;default:return!1}},o.concat=function(t,e){if(!Q(t))throw new TypeError('"list" argument must be an Array of Buffers');if(0===t.length)return o.alloc(0);var n;if(void 0===e)for(e=0,n=0;n<t.length;++n)e+=t[n].length;var r=o.allocUnsafe(e),i=0;for(n=0;n<t.length;++n){var a=t[n];if(!o.isBuffer(a))throw new TypeError('"list" argument must be an Array of Buffers');a.copy(r,i),i+=a.length}return r},o.byteLength=v,o.prototype._isBuffer=!0,o.prototype.swap16=function(){var t=this.length;if(t%2!=0)throw new RangeError("Buffer size must be a multiple of 16-bits");for(var e=0;e<t;e+=2)m(this,e,e+1);return this},o.prototype.swap32=function(){var t=this.length;if(t%4!=0)throw new RangeError("Buffer size must be a multiple of 32-bits");for(var e=0;e<t;e+=4)m(this,e,e+3),m(this,e+1,e+2);return this},o.prototype.swap64=function(){var t=this.length;if(t%8!=0)throw new RangeError("Buffer size must be a multiple of 64-bits");for(var e=0;e<t;e+=8)m(this,e,e+7),m(this,e+1,e+6),m(this,e+2,e+5),m(this,e+3,e+4);return this},o.prototype.toString=function(){var t=0|this.length;return 0===t?"":0===arguments.length?P(this,0,t):y.apply(this,arguments)},o.prototype.equals=function(t){if(!o.isBuffer(t))throw new TypeError("Argument must be a Buffer");return this===t||0===o.compare(this,t)},o.prototype.inspect=function(){var t="",n=e.INSPECT_MAX_BYTES;return this.length>0&&(t=this.toString("hex",0,n).match(/.{2}/g).join(" "),this.length>n&&(t+=" ... ")),"<Buffer "+t+">"},o.prototype.compare=function(t,e,n,r,i){if(!o.isBuffer(t))throw new TypeError("Argument must be a Buffer");if(void 0===e&&(e=0),void 0===n&&(n=t?t.length:0),void 0===r&&(r=0),void 0===i&&(i=this.length),e<0||n>t.length||r<0||i>this.length)throw new RangeError("out of range index");if(r>=i&&e>=n)return 0;if(r>=i)return-1;if(e>=n)return 1;if(e>>>=0,n>>>=0,r>>>=0,i>>>=0,this===t)return 0;for(var a=i-r,s=n-e,u=Math.min(a,s),c=this.slice(r,i),l=t.slice(e,n),f=0;f<u;++f)if(c[f]!==l[f]){a=c[f],s=l[f];break}return a<s?-1:s<a?1:0},o.prototype.includes=function(t,e,n){return this.indexOf(t,e,n)!==-1},o.prototype.indexOf=function(t,e,n){return b(this,t,e,n,!0)},o.prototype.lastIndexOf=function(t,e,n){return b(this,t,e,n,!1)},o.prototype.write=function(t,e,n,r){if(void 0===e)r="utf8",n=this.length,e=0;else if(void 0===n&&"string"==typeof e)r=e,n=this.length,e=0;else{if(!isFinite(e))throw new Error("Buffer.write(string, encoding, offset[, length]) is no longer supported");e|=0,isFinite(n)?(n|=0,void 0===r&&(r="utf8")):(r=n,n=void 0)}var i=this.length-e;if((void 0===n||n>i)&&(n=i),t.length>0&&(n<0||e<0)||e>this.length)throw new RangeError("Attempt to write outside buffer bounds");r||(r="utf8");for(var o=!1;;)switch(r){case"hex":return x(this,t,e,n);case"utf8":case"utf-8":return S(this,t,e,n);case"ascii":return k(this,t,e,n);case"latin1":case"binary":return _(this,t,e,n);case"base64":return C(this,t,e,n);case"ucs2":case"ucs-2":case"utf16le":case"utf-16le":return A(this,t,e,n);default:if(o)throw new TypeError("Unknown encoding: "+r);r=(""+r).toLowerCase(),o=!0}},o.prototype.toJSON=function(){return{type:"Buffer",data:Array.prototype.slice.call(this._arr||this,0)}};var $=4096;o.prototype.slice=function(t,e){var n=this.length;t=~~t,e=void 0===e?n:~~e,t<0?(t+=n)<0&&(t=0):t>n&&(t=n),e<0?(e+=n)<0&&(e=0):e>n&&(e=n),e<t&&(e=t);var r;if(o.TYPED_ARRAY_SUPPORT)r=this.subarray(t,e),r.__proto__=o.prototype;else{var i=e-t;r=new o(i,void 0);for(var a=0;a<i;++a)r[a]=this[a+t]}return r},o.prototype.readUIntLE=function(t,e,n){t|=0,e|=0,n||R(t,e,this.length);for(var r=this[t],i=1,o=0;++o<e&&(i*=256);)r+=this[t+o]*i;return r},o.prototype.readUIntBE=function(t,e,n){t|=0,e|=0,n||R(t,e,this.length);for(var r=this[t+--e],i=1;e>0&&(i*=256);)r+=this[t+--e]*i;return r},o.prototype.readUInt8=function(t,e){return e||R(t,1,this.length),this[t]},o.prototype.readUInt16LE=function(t,e){return e||R(t,2,this.length),this[t]|this[t+1]<<8},o.prototype.readUInt16BE=function(t,e){return e||R(t,2,this.length),this[t]<<8|this[t+1]},o.prototype.readUInt32LE=function(t,e){return e||R(t,4,this.length),(this[t]|this[t+1]<<8|this[t+2]<<16)+16777216*this[t+3]},o.prototype.readUInt32BE=function(t,e){return e||R(t,4,this.length),16777216*this[t]+(this[t+1]<<16|this[t+2]<<8|this[t+3])},o.prototype.readIntLE=function(t,e,n){t|=0,e|=0,n||R(t,e,this.length);for(var r=this[t],i=1,o=0;++o<e&&(i*=256);)r+=this[t+o]*i;return i*=128,r>=i&&(r-=Math.pow(2,8*e)),r},o.prototype.readIntBE=function(t,e,n){t|=0,e|=0,n||R(t,e,this.length);for(var r=e,i=1,o=this[t+--r];r>0&&(i*=256);)o+=this[t+--r]*i;return i*=128,o>=i&&(o-=Math.pow(2,8*e)),o},o.prototype.readInt8=function(t,e){return e||R(t,1,this.length),128&this[t]?(255-this[t]+1)*-1:this[t]},o.prototype.readInt16LE=function(t,e){e||R(t,2,this.length);var n=this[t]|this[t+1]<<8;return 32768&n?4294901760|n:n},o.prototype.readInt16BE=function(t,e){e||R(t,2,this.length);var n=this[t+1]|this[t]<<8;return 32768&n?4294901760|n:n},o.prototype.readInt32LE=function(t,e){return e||R(t,4,this.length),this[t]|this[t+1]<<8|this[t+2]<<16|this[t+3]<<24},o.prototype.readInt32BE=function(t,e){return e||R(t,4,this.length),this[t]<<24|this[t+1]<<16|this[t+2]<<8|this[t+3]},o.prototype.readFloatLE=function(t,e){return e||R(t,4,this.length),J.read(this,t,!0,23,4)},o.prototype.readFloatBE=function(t,e){return e||R(t,4,this.length),J.read(this,t,!1,23,4)},o.prototype.readDoubleLE=function(t,e){return e||R(t,8,this.length),J.read(this,t,!0,52,8)},o.prototype.readDoubleBE=function(t,e){return e||R(t,8,this.length),J.read(this,t,!1,52,8)},o.prototype.writeUIntLE=function(t,e,n,r){if(t=+t,e|=0,n|=0,!r){M(this,t,e,n,Math.pow(2,8*n)-1,0)}var i=1,o=0;for(this[e]=255&t;++o<n&&(i*=256);)this[e+o]=t/i&255;return e+n},o.prototype.writeUIntBE=function(t,e,n,r){if(t=+t,e|=0,n|=0,!r){M(this,t,e,n,Math.pow(2,8*n)-1,0)}var i=n-1,o=1;for(this[e+i]=255&t;--i>=0&&(o*=256);)this[e+i]=t/o&255;return e+n},o.prototype.writeUInt8=function(t,e,n){return t=+t,e|=0,n||M(this,t,e,1,255,0),o.TYPED_ARRAY_SUPPORT||(t=Math.floor(t)),this[e]=255&t,e+1},o.prototype.writeUInt16LE=function(t,e,n){return t=+t,e|=0,n||M(this,t,e,2,65535,0),o.TYPED_ARRAY_SUPPORT?(this[e]=255&t,this[e+1]=t>>>8):z(this,t,e,!0),e+2},o.prototype.writeUInt16BE=function(t,e,n){return t=+t,e|=0,n||M(this,t,e,2,65535,0),o.TYPED_ARRAY_SUPPORT?(this[e]=t>>>8,this[e+1]=255&t):z(this,t,e,!1),e+2},o.prototype.writeUInt32LE=function(t,e,n){return t=+t,e|=0,n||M(this,t,e,4,4294967295,0),o.TYPED_ARRAY_SUPPORT?(this[e+3]=t>>>24,this[e+2]=t>>>16,this[e+1]=t>>>8,this[e]=255&t):F(this,t,e,!0),e+4},o.prototype.writeUInt32BE=function(t,e,n){return t=+t,e|=0,n||M(this,t,e,4,4294967295,0),o.TYPED_ARRAY_SUPPORT?(this[e]=t>>>24,this[e+1]=t>>>16,this[e+2]=t>>>8,this[e+3]=255&t):F(this,t,e,!1),e+4},o.prototype.writeIntLE=function(t,e,n,r){if(t=+t,e|=0,!r){var i=Math.pow(2,8*n-1);M(this,t,e,n,i-1,-i)}var o=0,a=1,s=0;for(this[e]=255&t;++o<n&&(a*=256);)t<0&&0===s&&0!==this[e+o-1]&&(s=1),this[e+o]=(t/a>>0)-s&255;return e+n},o.prototype.writeIntBE=function(t,e,n,r){if(t=+t,e|=0,!r){var i=Math.pow(2,8*n-1);M(this,t,e,n,i-1,-i)}var o=n-1,a=1,s=0;for(this[e+o]=255&t;--o>=0&&(a*=256);)t<0&&0===s&&0!==this[e+o+1]&&(s=1),this[e+o]=(t/a>>0)-s&255;return e+n},o.prototype.writeInt8=function(t,e,n){return t=+t,e|=0,n||M(this,t,e,1,127,-128),o.TYPED_ARRAY_SUPPORT||(t=Math.floor(t)),t<0&&(t=255+t+1),this[e]=255&t,e+1},o.prototype.writeInt16LE=function(t,e,n){return t=+t,e|=0,n||M(this,t,e,2,32767,-32768),o.TYPED_ARRAY_SUPPORT?(this[e]=255&t,this[e+1]=t>>>8):z(this,t,e,!0),e+2},o.prototype.writeInt16BE=function(t,e,n){return t=+t,e|=0,n||M(this,t,e,2,32767,-32768),o.TYPED_ARRAY_SUPPORT?(this[e]=t>>>8,this[e+1]=255&t):z(this,t,e,!1),e+2},o.prototype.writeInt32LE=function(t,e,n){return t=+t,e|=0,n||M(this,t,e,4,2147483647,-2147483648),o.TYPED_ARRAY_SUPPORT?(this[e]=255&t,this[e+1]=t>>>8,this[e+2]=t>>>16,this[e+3]=t>>>24):F(this,t,e,!0),e+4},o.prototype.writeInt32BE=function(t,e,n){return t=+t,e|=0,n||M(this,t,e,4,2147483647,-2147483648),t<0&&(t=4294967295+t+1),o.TYPED_ARRAY_SUPPORT?(this[e]=t>>>24,this[e+1]=t>>>16,this[e+2]=t>>>8,this[e+3]=255&t):F(this,t,e,!1),e+4},o.prototype.writeFloatLE=function(t,e,n){return N(this,t,e,!0,n)},o.prototype.writeFloatBE=function(t,e,n){return N(this,t,e,!1,n)},o.prototype.writeDoubleLE=function(t,e,n){return U(this,t,e,!0,n)},o.prototype.writeDoubleBE=function(t,e,n){return U(this,t,e,!1,n)},o.prototype.copy=function(t,e,n,r){if(n||(n=0),r||0===r||(r=this.length),e>=t.length&&(e=t.length),e||(e=0),r>0&&r<n&&(r=n),r===n)return 0;if(0===t.length||0===this.length)return 0;if(e<0)throw new RangeError("targetStart out of bounds");if(n<0||n>=this.length)throw new RangeError("sourceStart out of bounds");if(r<0)throw new RangeError("sourceEnd out of bounds");r>this.length&&(r=this.length),t.length-e<r-n&&(r=t.length-e+n);var i,a=r-n;if(this===t&&n<e&&e<r)for(i=a-1;i>=0;--i)t[i+e]=this[i+n];else if(a<1e3||!o.TYPED_ARRAY_SUPPORT)for(i=0;i<a;++i)t[i+e]=this[i+n];else Uint8Array.prototype.set.call(t,this.subarray(n,n+a),e);return a},o.prototype.fill=function(t,e,n,r){if("string"==typeof t){if("string"==typeof e?(r=e,e=0,n=this.length):"string"==typeof n&&(r=n,n=this.length),1===t.length){var i=t.charCodeAt(0);i<256&&(t=i)}if(void 0!==r&&"string"!=typeof r)throw new TypeError("encoding must be a string");if("string"==typeof r&&!o.isEncoding(r))throw new TypeError("Unknown encoding: "+r)}else"number"==typeof t&&(t&=255);if(e<0||this.length<e||this.length<n)throw new RangeError("Out of range index");if(n<=e)return this;e>>>=0,n=void 0===n?this.length:n>>>0,t||(t=0);var a;if("number"==typeof t)for(a=e;a<n;++a)this[a]=t;else{var s=o.isBuffer(t)?t:V(new o(t,r).toString()),u=s.length;for(a=0;a<n-e;++a)this[a+e]=s[a%u]}return this};var tt=/[^+\/0-9A-Za-z-_]/g}).call(e,function(){return this}())},function(t,e){"use strict";function n(t){var e=t.length;if(e%4>0)throw new Error("Invalid string. Length must be a multiple of 4");return"="===t[e-2]?2:"="===t[e-1]?1:0}function r(t){return 3*t.length/4-n(t)}function i(t){var e,r,i,o,a,s,u=t.length;a=n(t),s=new l(3*u/4-a),i=a>0?u-4:u;var f=0;for(e=0,r=0;e<i;e+=4,r+=3)o=c[t.charCodeAt(e)]<<18|c[t.charCodeAt(e+1)]<<12|c[t.charCodeAt(e+2)]<<6|c[t.charCodeAt(e+3)],s[f++]=o>>16&255,s[f++]=o>>8&255,s[f++]=255&o;return 2===a?(o=c[t.charCodeAt(e)]<<2|c[t.charCodeAt(e+1)]>>4,s[f++]=255&o):1===a&&(o=c[t.charCodeAt(e)]<<10|c[t.charCodeAt(e+1)]<<4|c[t.charCodeAt(e+2)]>>2,s[f++]=o>>8&255,s[f++]=255&o),s}function o(t){return u[t>>18&63]+u[t>>12&63]+u[t>>6&63]+u[63&t]}function a(t,e,n){for(var r,i=[],a=e;a<n;a+=3)r=(t[a]<<16)+(t[a+1]<<8)+t[a+2],i.push(o(r));return i.join("")}function s(t){for(var e,n=t.length,r=n%3,i="",o=[],s=0,c=n-r;s<c;s+=16383)o.push(a(t,s,s+16383>c?c:s+16383));return 1===r?(e=t[n-1],i+=u[e>>2],i+=u[e<<4&63],i+="=="):2===r&&(e=(t[n-2]<<8)+t[n-1],i+=u[e>>10],i+=u[e>>4&63],i+=u[e<<2&63],i+="="),o.push(i),o.join("")}e.byteLength=r,e.toByteArray=i,e.fromByteArray=s;for(var u=[],c=[],l="undefined"!=typeof Uint8Array?Uint8Array:Array,f="ABCDEFGHIJKLMNOPQRSTUVWXYZabcdefghijklmnopqrstuvwxyz0123456789+/",h=0,p=f.length;h<p;++h)u[h]=f[h],c[f.charCodeAt(h)]=h;c["-".charCodeAt(0)]=62,c["_".charCodeAt(0)]=63},function(t,e){e.read=function(t,e,n,r,i){var o,a,s=8*i-r-1,u=(1<<s)-1,c=u>>1,l=-7,f=n?i-1:0,h=n?-1:1,p=t[e+f];for(f+=h,o=p&(1<<-l)-1,p>>=-l,l+=s;l>0;o=256*o+t[e+f],f+=h,l-=8);for(a=o&(1<<-l)-1,o>>=-l,l+=r;l>0;a=256*a+t[e+f],f+=h,l-=8);if(0===o)o=1-c;else{if(o===u)return a?NaN:1/0*(p?-1:1);a+=Math.pow(2,r),o-=c}return(p?-1:1)*a*Math.pow(2,o-r)},e.write=function(t,e,n,r,i,o){var a,s,u,c=8*o-i-1,l=(1<<c)-1,f=l>>1,h=23===i?Math.pow(2,-24)-Math.pow(2,-77):0,p=r?0:o-1,d=r?1:-1,g=e<0||0===e&&1/e<0?1:0;for(e=Math.abs(e),isNaN(e)||e===1/0?(s=isNaN(e)?1:0,a=l):(a=Math.floor(Math.log(e)/Math.LN2),e*(u=Math.pow(2,-a))<1&&(a--,u*=2),e+=a+f>=1?h/u:h*Math.pow(2,1-f),e*u>=2&&(a++,u/=2),a+f>=l?(s=0,a=l):a+f>=1?(s=(e*u-1)*Math.pow(2,i),a+=f):(s=e*Math.pow(2,f-1)*Math.pow(2,i),a=0));i>=8;t[n+p]=255&s,p+=d,s/=256,i-=8);for(a=a<<i|s,c+=i;c>0;t[n+p]=255&a,p+=d,a/=256,c-=8);t[n+p-d]|=128*g}},function(t,e){var n={}.toString;t.exports=Array.isArray||function(t){return"[object Array]"==n.call(t)}},function(t,e,n){"use strict";function r(t){this.fontDescriptors=t}function i(t,e){if(e.info.Producer="pdfmake",e.info.Creator="pdfmake",t.info){var n=t.info;e.info.Title=n.title?n.title:null,e.info.Author=n.author?n.author:null,e.info.Subject=n.subject?n.subject:null,e.info.Keywords=n.keywords?n.keywords:null,e.info.CreationDate=n.creationDate?n.creationDate:null}}function o(t,e){function n(t){return"function"==typeof t.item.getHeight?t.item.getHeight():t.item._height?t.item._height:0}var r=s(e||40),i=r.top+r.bottom;return t.forEach(function(t){t.items.forEach(function(t){i+=n(t)})}),i}function a(t,e){t&&"auto"===t.height&&(t.height=1/0);var n=c(t||"A4");return function(t){return("string"==typeof t||t instanceof String)&&("portrait"===(t=t.toLowerCase())&&n.width>n.height||"landscape"===t&&n.width<n.height)}(e)&&(n={width:n.height,height:n.width}),n.orientation=n.width>n.height?"landscape":"portrait",n}function s(t){if(!t)return null;if("number"==typeof t||t instanceof Number)t={left:t,right:t,top:t,bottom:t};else if(Array.isArray(t))if(2===t.length)t={left:t[0],top:t[1],right:t[0],bottom:t[1]};else{if(4!==t.length)throw"Invalid pageMargins definition";t={left:t[0],top:t[1],right:t[2],bottom:t[3]}}return t}function u(t){t.registerTableLayouts({noBorders:{hLineWidth:function(t){return 0},vLineWidth:function(t){return 0},paddingLeft:function(t){return t&&4||0},paddingRight:function(t,e){return t<e.table.widths.length-1?4:0}},headerLineOnly:{hLineWidth:function(t,e){return 0===t||t===e.table.body.length?0:t===e.table.headerRows?2:0},vLineWidth:function(t){return 0},paddingLeft:function(t){return 0===t?0:8},paddingRight:function(t,e){return t===e.table.widths.length-1?0:8}},lightHorizontalLines:{hLineWidth:function(t,e){return 0===t||t===e.table.body.length?0:t===e.table.headerRows?2:1},vLineWidth:function(t){return 0},hLineColor:function(t){return 1===t?"black":"#aaa"},paddingLeft:function(t){return 0===t?0:8},paddingRight:function(t,e){return t===e.table.widths.length-1?0:8}}})}function c(t){if("string"==typeof t||t instanceof String){var e=w[t.toUpperCase()];if(!e)throw"Page size "+t+" not recognized";return{width:e[0],height:e[1]}}return t}function l(t,e){var n=e.options.size[0]>e.options.size[1]?"landscape":"portrait";if(t.pageSize.orientation!==n){var r=e.options.size[0],i=e.options.size[1];e.options.size=[i,r]}}function f(t,e,n,r){n._pdfMakePages=t,n.addPage();var i=r&&v.sumBy(t,function(t){return t.items.length}),o=0;r=r||function(){};for(var a=0;a<t.length;a++){a>0&&(l(t[a],n),n.addPage(n.options));for(var s=t[a],u=0,c=s.items.length;u<c;u++){var f=s.items[u];switch(f.type){case"vector":d(f.item,n);break;case"line":h(f.item,f.item.x,f.item.y,n);break;case"image":g(f.item,f.item.x,f.item.y,n)}o++,r(o/i)}s.watermark&&p(s,n)}}function h(t,e,n,r){e=e||0,n=n||0;var i=t.getHeight(),o=t.getAscenderHeight(),a=i-o;S.drawBackground(t,e,n,r);for(var s=0,u=t.inlines.length;s<u;s++){var c=t.inlines[s],l=i-c.font.ascender/1e3*c.fontSize-a;r.fill(c.color||"black"),r._font=c.font,r.fontSize(c.fontSize),r.text(c.text,e+c.x,n+l,{lineBreak:!1,textWidth:c.width,wordCount:1,link:c.link})}S.drawDecorations(t,e,n,r)}function p(t,e){var n=t.watermark;e.fill(n.color),e.opacity(n.opacity),e.save();var r=Math.atan2(e.page.height,e.page.width)*-180/Math.PI;e.rotate(r,{origin:[e.page.width/2,e.page.height/2]});var i=e.page.width/2-n.size.size.width/2,o=e.page.height/2-n.size.size.height/4;e._font=n.font,e.fontSize(n.size.fontSize),e.text(n.text,i,o,{lineBreak:!1}),e.restore()}function d(t,e){switch(e.lineWidth(t.lineWidth||1),t.dash?e.dash(t.dash.length,{space:t.dash.space||t.dash.length,phase:t.dash.phase||0}):e.undash(),e.fillOpacity(t.fillOpacity||1),e.strokeOpacity(t.strokeOpacity||1),e.lineJoin(t.lineJoin||"miter"),t.type){case"ellipse":e.ellipse(t.x,t.y,t.r1,t.r2);break;case"rect":if(t.r?e.roundedRect(t.x,t.y,t.w,t.h,t.r):e.rect(t.x,t.y,t.w,t.h),t.linearGradient){for(var n=e.linearGradient(t.x,t.y,t.x+t.w,t.y),r=1/(t.linearGradient.length-1),i=0;i<t.linearGradient.length;i++)n.stop(i*r,t.linearGradient[i]);t.color=n}break;case"line":e.moveTo(t.x1,t.y1),e.lineTo(t.x2,t.y2);break;case"polyline":if(0===t.points.length)break;e.moveTo(t.points[0].x,t.points[0].y);for(var i=1,o=t.points.length;i<o;i++)e.lineTo(t.points[i].x,t.points[i].y);if(t.points.length>1){var a=t.points[0],s=t.points[t.points.length-1];(t.closePath||a.x===s.x&&a.y===s.y)&&e.closePath()}}t.color&&t.lineColor?e.fillAndStroke(t.color,t.lineColor):t.color?e.fill(t.color):e.stroke(t.lineColor||"black")}function g(t,e,n,r){r.image(t.image,t.x,t.y,{width:t._width,height:t._height}),t.link&&r.link(t.x,t.y,t._width,t._height,t.link)}var v=n(7),y=n(9),m=n(10),b=n(29),w=n(296),x=n(297),S=n(298);v.noConflict(),r.prototype.createPdfKitDocument=function(t,e){e=e||{};var n=a(t.pageSize,t.pageOrientation);this.pdfKitDoc=new b({size:[n.width,n.height],autoFirstPage:!1,compress:t.compress||!0}),i(t,this.pdfKitDoc),this.fontProvider=new y(this.fontDescriptors,this.pdfKitDoc),t.images=t.images||{};var r=new m(n,s(t.pageMargins||40),new x(this.pdfKitDoc,t.images));u(r),e.tableLayouts&&r.registerTableLayouts(e.tableLayouts);var c=r.layoutDocument(t.content,this.fontProvider,t.styles||{},t.defaultStyle||{fontSize:12,font:"Roboto"},t.background,t.header,t.footer,t.images,t.watermark,t.pageBreakBefore),l=t.maxPagesNumber||-1;if("number"==typeof l&&l>-1&&(c=c.slice(0,l)),n.height===1/0){var h=o(c,t.pageMargins);this.pdfKitDoc.options.size=[n.width,h]}if(f(c,this.fontProvider,this.pdfKitDoc,e.progressCallback),e.autoPrint){var p=this.pdfKitDoc.ref({Type:"Action",S:"Named",N:"Print"});this.pdfKitDoc._root.data.OpenAction=p,p.end()}return this.pdfKitDoc},t.exports=r,r.prototype.fs=n(53)},function(t,e,n){var r;(function(t,i){(function(){function o(t,e){return t.set(e[0],e[1]),t}function a(t,e){return t.add(e),t}function s(t,e,n){switch(n.length){case 0:return t.call(e);case 1:return t.call(e,n[0]);case 2:return t.call(e,n[0],n[1]);case 3:return t.call(e,n[0],n[1],n[2])}return t.apply(e,n)}function u(t,e,n,r){for(var i=-1,o=null==t?0:t.length;++i<o;){var a=t[i];e(r,a,n(a),t)}return r}function c(t,e){for(var n=-1,r=null==t?0:t.length;++n<r&&e(t[n],n,t)!==!1;);return t}function l(t,e){for(var n=null==t?0:t.length;n--&&e(t[n],n,t)!==!1;);return t}function f(t,e){for(var n=-1,r=null==t?0:t.length;++n<r;)if(!e(t[n],n,t))return!1;return!0}function h(t,e){for(var n=-1,r=null==t?0:t.length,i=0,o=[];++n<r;){var a=t[n];e(a,n,t)&&(o[i++]=a)}return o}function p(t,e){return!!(null==t?0:t.length)&&_(t,e,0)>-1}function d(t,e,n){
for(var r=-1,i=null==t?0:t.length;++r<i;)if(n(e,t[r]))return!0;return!1}function g(t,e){for(var n=-1,r=null==t?0:t.length,i=Array(r);++n<r;)i[n]=e(t[n],n,t);return i}function v(t,e){for(var n=-1,r=e.length,i=t.length;++n<r;)t[i+n]=e[n];return t}function y(t,e,n,r){var i=-1,o=null==t?0:t.length;for(r&&o&&(n=t[++i]);++i<o;)n=e(n,t[i],i,t);return n}function m(t,e,n,r){var i=null==t?0:t.length;for(r&&i&&(n=t[--i]);i--;)n=e(n,t[i],i,t);return n}function b(t,e){for(var n=-1,r=null==t?0:t.length;++n<r;)if(e(t[n],n,t))return!0;return!1}function w(t){return t.split("")}function x(t){return t.match(Fe)||[]}function S(t,e,n){var r;return n(t,function(t,n,i){if(e(t,n,i))return r=n,!1}),r}function k(t,e,n,r){for(var i=t.length,o=n+(r?1:-1);r?o--:++o<i;)if(e(t[o],o,t))return o;return-1}function _(t,e,n){return e===e?J(t,e,n):k(t,A,n)}function C(t,e,n,r){for(var i=n-1,o=t.length;++i<o;)if(r(t[i],e))return i;return-1}function A(t){return t!==t}function E(t,e){var n=null==t?0:t.length;return n?L(t,e)/n:Mt}function P(t){return function(e){return null==e?it:e[t]}}function I(t){return function(e){return null==t?it:t[e]}}function O(t,e,n,r,i){return i(t,function(t,i,o){n=r?(r=!1,t):e(n,t,i,o)}),n}function T(t,e){var n=t.length;for(t.sort(e);n--;)t[n]=t[n].value;return t}function L(t,e){for(var n,r=-1,i=t.length;++r<i;){var o=e(t[r]);o!==it&&(n=n===it?o:n+o)}return n}function B(t,e){for(var n=-1,r=Array(t);++n<t;)r[n]=e(n);return r}function R(t,e){return g(e,function(e){return[e,t[e]]})}function M(t){return function(e){return t(e)}}function z(t,e){return g(e,function(e){return t[e]})}function F(t,e){return t.has(e)}function D(t,e){for(var n=-1,r=t.length;++n<r&&_(e,t[n],0)>-1;);return n}function N(t,e){for(var n=t.length;n--&&_(e,t[n],0)>-1;);return n}function U(t,e){for(var n=t.length,r=0;n--;)t[n]===e&&++r;return r}function W(t){return"\\"+Sn[t]}function j(t,e){return null==t?it:t[e]}function G(t){return pn.test(t)}function V(t){return dn.test(t)}function q(t){for(var e,n=[];!(e=t.next()).done;)n.push(e.value);return n}function H(t){var e=-1,n=Array(t.size);return t.forEach(function(t,r){n[++e]=[r,t]}),n}function Z(t,e){return function(n){return t(e(n))}}function Y(t,e){for(var n=-1,r=t.length,i=0,o=[];++n<r;){var a=t[n];a!==e&&a!==lt||(t[n]=lt,o[i++]=n)}return o}function K(t){var e=-1,n=Array(t.size);return t.forEach(function(t){n[++e]=t}),n}function X(t){var e=-1,n=Array(t.size);return t.forEach(function(t){n[++e]=[t,t]}),n}function J(t,e,n){for(var r=n-1,i=t.length;++r<i;)if(t[r]===e)return r;return-1}function Q(t,e,n){for(var r=n+1;r--;)if(t[r]===e)return r;return r}function $(t){return G(t)?et(t):Nn(t)}function tt(t){return G(t)?nt(t):w(t)}function et(t){for(var e=fn.lastIndex=0;fn.test(t);)++e;return e}function nt(t){return t.match(fn)||[]}function rt(t){return t.match(hn)||[]}var it,ot=200,at="Unsupported core-js use. Try https://npms.io/search?q=ponyfill.",st="Expected a function",ut="__lodash_hash_undefined__",ct=500,lt="__lodash_placeholder__",ft=1,ht=2,pt=4,dt=1,gt=2,vt=1,yt=2,mt=4,bt=8,wt=16,xt=32,St=64,kt=128,_t=256,Ct=512,At=30,Et="...",Pt=800,It=16,Ot=1,Tt=2,Lt=1/0,Bt=9007199254740991,Rt=1.7976931348623157e308,Mt=NaN,zt=4294967295,Ft=zt-1,Dt=zt>>>1,Nt=[["ary",kt],["bind",vt],["bindKey",yt],["curry",bt],["curryRight",wt],["flip",Ct],["partial",xt],["partialRight",St],["rearg",_t]],Ut="[object Arguments]",Wt="[object Array]",jt="[object AsyncFunction]",Gt="[object Boolean]",Vt="[object Date]",qt="[object DOMException]",Ht="[object Error]",Zt="[object Function]",Yt="[object GeneratorFunction]",Kt="[object Map]",Xt="[object Number]",Jt="[object Null]",Qt="[object Object]",$t="[object Proxy]",te="[object RegExp]",ee="[object Set]",ne="[object String]",re="[object Symbol]",ie="[object Undefined]",oe="[object WeakMap]",ae="[object WeakSet]",se="[object ArrayBuffer]",ue="[object DataView]",ce="[object Float32Array]",le="[object Float64Array]",fe="[object Int8Array]",he="[object Int16Array]",pe="[object Int32Array]",de="[object Uint8Array]",ge="[object Uint8ClampedArray]",ve="[object Uint16Array]",ye="[object Uint32Array]",me=/\b__p \+= '';/g,be=/\b(__p \+=) '' \+/g,we=/(__e\(.*?\)|\b__t\)) \+\n'';/g,xe=/&(?:amp|lt|gt|quot|#39);/g,Se=/[&<>"']/g,ke=RegExp(xe.source),_e=RegExp(Se.source),Ce=/<%=([\s\S]+?)%>/g,Ae=/\.|\[(?:[^[\]]*|(["'])(?:(?!\1)[^\\]|\\.)*?\1)\]/,Ee=/^\w*$/,Pe=/^\./,Ie=/[\\^$.*+?()[\]{}|]/g,Oe=RegExp(Ie.source),Te=/^\s+|\s+$/g,Le=/^\s+/,Be=/\s+$/,Re=/\{(?:\n\/\* \[wrapped with .+\] \*\/)?\n?/,Me=/\{\n\/\* \[wrapped with (.+)\] \*/,ze=/,? & /,Fe=/[^\x00-\x2f\x3a-\x40\x5b-\x60\x7b-\x7f]+/g,De=/\$\{([^\\}]*(?:\\.[^\\}]*)*)\}/g,Ne=/\w*$/,Ue=/^[-+]0x[0-9a-f]+$/i,We=/^0b[01]+$/i,je=/^\[object .+?Constructor\]$/,Ge=/^0o[0-7]+$/i,Ve=/^(?:0|[1-9]\d*)$/,qe=/[\xc0-\xd6\xd8-\xf6\xf8-\xff\u0100-\u017f]/g,He=/($^)/,Ze=/['\n\r\u2028\u2029\\]/g,Ye="\\u0300-\\u036f\\ufe20-\\ufe2f\\u20d0-\\u20ff",Ke="\\xac\\xb1\\xd7\\xf7\\x00-\\x2f\\x3a-\\x40\\x5b-\\x60\\x7b-\\xbf\\u2000-\\u206f \\t\\x0b\\f\\xa0\\ufeff\\n\\r\\u2028\\u2029\\u1680\\u180e\\u2000\\u2001\\u2002\\u2003\\u2004\\u2005\\u2006\\u2007\\u2008\\u2009\\u200a\\u202f\\u205f\\u3000",Xe="["+Ye+"]",Je="[a-z\\xdf-\\xf6\\xf8-\\xff]",Qe="[^\\ud800-\\udfff"+Ke+"\\d+\\u2700-\\u27bfa-z\\xdf-\\xf6\\xf8-\\xffA-Z\\xc0-\\xd6\\xd8-\\xde]",$e="\\ud83c[\\udffb-\\udfff]",tn="(?:\\ud83c[\\udde6-\\uddff]){2}",en="[\\ud800-\\udbff][\\udc00-\\udfff]",nn="[A-Z\\xc0-\\xd6\\xd8-\\xde]",rn="(?:"+Xe+"|"+$e+")?",on="(?:\\u200d(?:"+["[^\\ud800-\\udfff]",tn,en].join("|")+")[\\ufe0e\\ufe0f]?"+rn+")*",an="[\\ufe0e\\ufe0f]?"+rn+on,sn="(?:"+["[\\u2700-\\u27bf]",tn,en].join("|")+")"+an,un="(?:"+["[^\\ud800-\\udfff]"+Xe+"?",Xe,tn,en,"[\\ud800-\\udfff]"].join("|")+")",cn=RegExp("['’]","g"),ln=RegExp(Xe,"g"),fn=RegExp($e+"(?="+$e+")|"+un+an,"g"),hn=RegExp([nn+"?"+Je+"+(?:['’](?:d|ll|m|re|s|t|ve))?(?="+["["+Ke+"]",nn,"$"].join("|")+")","(?:"+nn+"|"+Qe+")+(?:['’](?:D|LL|M|RE|S|T|VE))?(?="+["["+Ke+"]",nn+"(?:"+Je+"|"+Qe+")","$"].join("|")+")",nn+"?(?:"+Je+"|"+Qe+")+(?:['’](?:d|ll|m|re|s|t|ve))?",nn+"+(?:['’](?:D|LL|M|RE|S|T|VE))?","\\d*(?:(?:1ST|2ND|3RD|(?![123])\\dTH)\\b)","\\d*(?:(?:1st|2nd|3rd|(?![123])\\dth)\\b)","\\d+",sn].join("|"),"g"),pn=RegExp("[\\u200d\\ud800-\\udfff"+Ye+"\\ufe0e\\ufe0f]"),dn=/[a-z][A-Z]|[A-Z]{2,}[a-z]|[0-9][a-zA-Z]|[a-zA-Z][0-9]|[^a-zA-Z0-9 ]/,gn=["Array","Buffer","DataView","Date","Error","Float32Array","Float64Array","Function","Int8Array","Int16Array","Int32Array","Map","Math","Object","Promise","RegExp","Set","String","Symbol","TypeError","Uint8Array","Uint8ClampedArray","Uint16Array","Uint32Array","WeakMap","_","clearTimeout","isFinite","parseInt","setTimeout"],vn=-1,yn={};yn[ce]=yn[le]=yn[fe]=yn[he]=yn[pe]=yn[de]=yn[ge]=yn[ve]=yn[ye]=!0,yn[Ut]=yn[Wt]=yn[se]=yn[Gt]=yn[ue]=yn[Vt]=yn[Ht]=yn[Zt]=yn[Kt]=yn[Xt]=yn[Qt]=yn[te]=yn[ee]=yn[ne]=yn[oe]=!1;var mn={};mn[Ut]=mn[Wt]=mn[se]=mn[ue]=mn[Gt]=mn[Vt]=mn[ce]=mn[le]=mn[fe]=mn[he]=mn[pe]=mn[Kt]=mn[Xt]=mn[Qt]=mn[te]=mn[ee]=mn[ne]=mn[re]=mn[de]=mn[ge]=mn[ve]=mn[ye]=!0,mn[Ht]=mn[Zt]=mn[oe]=!1;var bn={"À":"A","Á":"A","Â":"A","Ã":"A","Ä":"A","Å":"A","à":"a","á":"a","â":"a","ã":"a","ä":"a","å":"a","Ç":"C","ç":"c","Ð":"D","ð":"d","È":"E","É":"E","Ê":"E","Ë":"E","è":"e","é":"e","ê":"e","ë":"e","Ì":"I","Í":"I","Î":"I","Ï":"I","ì":"i","í":"i","î":"i","ï":"i","Ñ":"N","ñ":"n","Ò":"O","Ó":"O","Ô":"O","Õ":"O","Ö":"O","Ø":"O","ò":"o","ó":"o","ô":"o","õ":"o","ö":"o","ø":"o","Ù":"U","Ú":"U","Û":"U","Ü":"U","ù":"u","ú":"u","û":"u","ü":"u","Ý":"Y","ý":"y","ÿ":"y","Æ":"Ae","æ":"ae","Þ":"Th","þ":"th","ß":"ss","Ā":"A","Ă":"A","Ą":"A","ā":"a","ă":"a","ą":"a","Ć":"C","Ĉ":"C","Ċ":"C","Č":"C","ć":"c","ĉ":"c","ċ":"c","č":"c","Ď":"D","Đ":"D","ď":"d","đ":"d","Ē":"E","Ĕ":"E","Ė":"E","Ę":"E","Ě":"E","ē":"e","ĕ":"e","ė":"e","ę":"e","ě":"e","Ĝ":"G","Ğ":"G","Ġ":"G","Ģ":"G","ĝ":"g","ğ":"g","ġ":"g","ģ":"g","Ĥ":"H","Ħ":"H","ĥ":"h","ħ":"h","Ĩ":"I","Ī":"I","Ĭ":"I","Į":"I","İ":"I","ĩ":"i","ī":"i","ĭ":"i","į":"i","ı":"i","Ĵ":"J","ĵ":"j","Ķ":"K","ķ":"k","ĸ":"k","Ĺ":"L","Ļ":"L","Ľ":"L","Ŀ":"L","Ł":"L","ĺ":"l","ļ":"l","ľ":"l","ŀ":"l","ł":"l","Ń":"N","Ņ":"N","Ň":"N","Ŋ":"N","ń":"n","ņ":"n","ň":"n","ŋ":"n","Ō":"O","Ŏ":"O","Ő":"O","ō":"o","ŏ":"o","ő":"o","Ŕ":"R","Ŗ":"R","Ř":"R","ŕ":"r","ŗ":"r","ř":"r","Ś":"S","Ŝ":"S","Ş":"S","Š":"S","ś":"s","ŝ":"s","ş":"s","š":"s","Ţ":"T","Ť":"T","Ŧ":"T","ţ":"t","ť":"t","ŧ":"t","Ũ":"U","Ū":"U","Ŭ":"U","Ů":"U","Ű":"U","Ų":"U","ũ":"u","ū":"u","ŭ":"u","ů":"u","ű":"u","ų":"u","Ŵ":"W","ŵ":"w","Ŷ":"Y","ŷ":"y","Ÿ":"Y","Ź":"Z","Ż":"Z","Ž":"Z","ź":"z","ż":"z","ž":"z","Ĳ":"IJ","ĳ":"ij","Œ":"Oe","œ":"oe","ŉ":"'n","ſ":"s"},wn={"&":"&amp;","<":"&lt;",">":"&gt;",'"':"&quot;","'":"&#39;"},xn={"&amp;":"&","&lt;":"<","&gt;":">","&quot;":'"',"&#39;":"'"},Sn={"\\":"\\","'":"'","\n":"n","\r":"r","\u2028":"u2028","\u2029":"u2029"},kn=parseFloat,_n=parseInt,Cn="object"==typeof t&&t&&t.Object===Object&&t,An="object"==typeof self&&self&&self.Object===Object&&self,En=Cn||An||Function("return this")(),Pn="object"==typeof e&&e&&!e.nodeType&&e,In=Pn&&"object"==typeof i&&i&&!i.nodeType&&i,On=In&&In.exports===Pn,Tn=On&&Cn.process,Ln=function(){try{return Tn&&Tn.binding&&Tn.binding("util")}catch(t){}}(),Bn=Ln&&Ln.isArrayBuffer,Rn=Ln&&Ln.isDate,Mn=Ln&&Ln.isMap,zn=Ln&&Ln.isRegExp,Fn=Ln&&Ln.isSet,Dn=Ln&&Ln.isTypedArray,Nn=P("length"),Un=I(bn),Wn=I(wn),jn=I(xn),Gn=function t(e){function n(t){if(eu(t)&&!ph(t)&&!(t instanceof w)){if(t instanceof i)return t;if(hl.call(t,"__wrapped__"))return Qo(t)}return new i(t)}function r(){}function i(t,e){this.__wrapped__=t,this.__actions__=[],this.__chain__=!!e,this.__index__=0,this.__values__=it}function w(t){this.__wrapped__=t,this.__actions__=[],this.__dir__=1,this.__filtered__=!1,this.__iteratees__=[],this.__takeCount__=zt,this.__views__=[]}function I(){var t=new w(this.__wrapped__);return t.__actions__=Bi(this.__actions__),t.__dir__=this.__dir__,t.__filtered__=this.__filtered__,t.__iteratees__=Bi(this.__iteratees__),t.__takeCount__=this.__takeCount__,t.__views__=Bi(this.__views__),t}function J(){if(this.__filtered__){var t=new w(this);t.__dir__=-1,t.__filtered__=!0}else t=this.clone(),t.__dir__*=-1;return t}function et(){var t=this.__wrapped__.value(),e=this.__dir__,n=ph(t),r=e<0,i=n?t.length:0,o=ko(0,i,this.__views__),a=o.start,s=o.end,u=s-a,c=r?s:a-1,l=this.__iteratees__,f=l.length,h=0,p=jl(u,this.__takeCount__);if(!n||!r&&i==u&&p==u)return di(t,this.__actions__);var d=[];t:for(;u--&&h<p;){c+=e;for(var g=-1,v=t[c];++g<f;){var y=l[g],m=y.iteratee,b=y.type,w=m(v);if(b==Tt)v=w;else if(!w){if(b==Ot)continue t;break t}}d[h++]=v}return d}function nt(t){var e=-1,n=null==t?0:t.length;for(this.clear();++e<n;){var r=t[e];this.set(r[0],r[1])}}function Fe(){this.__data__=Ql?Ql(null):{},this.size=0}function Ye(t){var e=this.has(t)&&delete this.__data__[t];return this.size-=e?1:0,e}function Ke(t){var e=this.__data__;if(Ql){var n=e[t];return n===ut?it:n}return hl.call(e,t)?e[t]:it}function Xe(t){var e=this.__data__;return Ql?e[t]!==it:hl.call(e,t)}function Je(t,e){var n=this.__data__;return this.size+=this.has(t)?0:1,n[t]=Ql&&e===it?ut:e,this}function Qe(t){var e=-1,n=null==t?0:t.length;for(this.clear();++e<n;){var r=t[e];this.set(r[0],r[1])}}function $e(){this.__data__=[],this.size=0}function tn(t){var e=this.__data__,n=Hn(e,t);return!(n<0)&&(n==e.length-1?e.pop():Al.call(e,n,1),--this.size,!0)}function en(t){var e=this.__data__,n=Hn(e,t);return n<0?it:e[n][1]}function nn(t){return Hn(this.__data__,t)>-1}function rn(t,e){var n=this.__data__,r=Hn(n,t);return r<0?(++this.size,n.push([t,e])):n[r][1]=e,this}function on(t){var e=-1,n=null==t?0:t.length;for(this.clear();++e<n;){var r=t[e];this.set(r[0],r[1])}}function an(){this.size=0,this.__data__={hash:new nt,map:new(Yl||Qe),string:new nt}}function sn(t){var e=bo(this,t).delete(t);return this.size-=e?1:0,e}function un(t){return bo(this,t).get(t)}function fn(t){return bo(this,t).has(t)}function hn(t,e){var n=bo(this,t),r=n.size;return n.set(t,e),this.size+=n.size==r?0:1,this}function pn(t){var e=-1,n=null==t?0:t.length;for(this.__data__=new on;++e<n;)this.add(t[e])}function dn(t){return this.__data__.set(t,ut),this}function bn(t){return this.__data__.has(t)}function wn(t){var e=this.__data__=new Qe(t);this.size=e.size}function xn(){this.__data__=new Qe,this.size=0}function Sn(t){var e=this.__data__,n=e.delete(t);return this.size=e.size,n}function Cn(t){return this.__data__.get(t)}function An(t){return this.__data__.has(t)}function Pn(t,e){var n=this.__data__;if(n instanceof Qe){var r=n.__data__;if(!Yl||r.length<ot-1)return r.push([t,e]),this.size=++n.size,this;n=this.__data__=new on(r)}return n.set(t,e),this.size=n.size,this}function In(t,e){var n=ph(t),r=!n&&hh(t),i=!n&&!r&&gh(t),o=!n&&!r&&!i&&wh(t),a=n||r||i||o,s=a?B(t.length,ol):[],u=s.length;for(var c in t)!e&&!hl.call(t,c)||a&&("length"==c||i&&("offset"==c||"parent"==c)||o&&("buffer"==c||"byteLength"==c||"byteOffset"==c)||To(c,u))||s.push(c);return s}function Tn(t){var e=t.length;return e?t[Kr(0,e-1)]:it}function Ln(t,e){return Yo(Bi(t),Qn(e,0,t.length))}function Nn(t){return Yo(Bi(t))}function Vn(t,e,n){(n===it||Ws(t[e],n))&&(n!==it||e in t)||Xn(t,e,n)}function qn(t,e,n){var r=t[e];hl.call(t,e)&&Ws(r,n)&&(n!==it||e in t)||Xn(t,e,n)}function Hn(t,e){for(var n=t.length;n--;)if(Ws(t[n][0],e))return n;return-1}function Zn(t,e,n,r){return ff(t,function(t,i,o){e(r,t,n(t),o)}),r}function Yn(t,e){return t&&Ri(e,zu(e),t)}function Kn(t,e){return t&&Ri(e,Fu(e),t)}function Xn(t,e,n){"__proto__"==e&&Ol?Ol(t,e,{configurable:!0,enumerable:!0,value:n,writable:!0}):t[e]=n}function Jn(t,e){for(var n=-1,r=e.length,i=Qc(r),o=null==t;++n<r;)i[n]=o?it:Bu(t,e[n]);return i}function Qn(t,e,n){return t===t&&(n!==it&&(t=t<=n?t:n),e!==it&&(t=t>=e?t:e)),t}function $n(t,e,n,r,i,o){var a,s=e&ft,u=e&ht,l=e&pt;if(n&&(a=i?n(t,r,i,o):n(t)),a!==it)return a;if(!tu(t))return t;var f=ph(t);if(f){if(a=Ao(t),!s)return Bi(t,a)}else{var h=kf(t),p=h==Zt||h==Yt;if(gh(t))return xi(t,s);if(h==Qt||h==Ut||p&&!i){if(a=u||p?{}:Eo(t),!s)return u?zi(t,Kn(a,t)):Mi(t,Yn(a,t))}else{if(!mn[h])return i?t:{};a=Po(t,h,$n,s)}}o||(o=new wn);var d=o.get(t);if(d)return d;o.set(t,a);var g=l?u?go:po:u?Fu:zu,v=f?it:g(t);return c(v||t,function(r,i){v&&(i=r,r=t[i]),qn(a,i,$n(r,e,n,i,t,o))}),a}function tr(t){var e=zu(t);return function(n){return er(n,t,e)}}function er(t,e,n){var r=n.length;if(null==t)return!r;for(t=rl(t);r--;){var i=n[r],o=e[i],a=t[i];if(a===it&&!(i in t)||!o(a))return!1}return!0}function nr(t,e,n){if("function"!=typeof t)throw new al(st);return Af(function(){t.apply(it,n)},e)}function rr(t,e,n,r){var i=-1,o=p,a=!0,s=t.length,u=[],c=e.length;if(!s)return u;n&&(e=g(e,M(n))),r?(o=d,a=!1):e.length>=ot&&(o=F,a=!1,e=new pn(e));t:for(;++i<s;){var l=t[i],f=null==n?l:n(l);if(l=r||0!==l?l:0,a&&f===f){for(var h=c;h--;)if(e[h]===f)continue t;u.push(l)}else o(e,f,r)||u.push(l)}return u}function ir(t,e){var n=!0;return ff(t,function(t,r,i){return n=!!e(t,r,i)}),n}function or(t,e,n){for(var r=-1,i=t.length;++r<i;){var o=t[r],a=e(o);if(null!=a&&(s===it?a===a&&!hu(a):n(a,s)))var s=a,u=o}return u}function ar(t,e,n,r){var i=t.length;for(n=mu(n),n<0&&(n=-n>i?0:i+n),r=r===it||r>i?i:mu(r),r<0&&(r+=i),r=n>r?0:bu(r);n<r;)t[n++]=e;return t}function sr(t,e){var n=[];return ff(t,function(t,r,i){e(t,r,i)&&n.push(t)}),n}function ur(t,e,n,r,i){var o=-1,a=t.length;for(n||(n=Oo),i||(i=[]);++o<a;){var s=t[o];e>0&&n(s)?e>1?ur(s,e-1,n,r,i):v(i,s):r||(i[i.length]=s)}return i}function cr(t,e){return t&&pf(t,e,zu)}function lr(t,e){return t&&df(t,e,zu)}function fr(t,e){return h(e,function(e){return Js(t[e])})}function hr(t,e){e=bi(e,t);for(var n=0,r=e.length;null!=t&&n<r;)t=t[Ko(e[n++])];return n&&n==r?t:it}function pr(t,e,n){var r=e(t);return ph(t)?r:v(r,n(t))}function dr(t){return null==t?t===it?ie:Jt:Il&&Il in rl(t)?So(t):jo(t)}function gr(t,e){return t>e}function vr(t,e){return null!=t&&hl.call(t,e)}function yr(t,e){return null!=t&&e in rl(t)}function mr(t,e,n){return t>=jl(e,n)&&t<Wl(e,n)}function br(t,e,n){for(var r=n?d:p,i=t[0].length,o=t.length,a=o,s=Qc(o),u=1/0,c=[];a--;){var l=t[a];a&&e&&(l=g(l,M(e))),u=jl(l.length,u),s[a]=!n&&(e||i>=120&&l.length>=120)?new pn(a&&l):it}l=t[0];var f=-1,h=s[0];t:for(;++f<i&&c.length<u;){var v=l[f],y=e?e(v):v;if(v=n||0!==v?v:0,!(h?F(h,y):r(c,y,n))){for(a=o;--a;){var m=s[a];if(!(m?F(m,y):r(t[a],y,n)))continue t}h&&h.push(y),c.push(v)}}return c}function wr(t,e,n,r){return cr(t,function(t,i,o){e(r,n(t),i,o)}),r}function xr(t,e,n){e=bi(e,t),t=Vo(t,e);var r=null==t?t:t[Ko(ya(e))];return null==r?it:s(r,t,n)}function Sr(t){return eu(t)&&dr(t)==Ut}function kr(t){return eu(t)&&dr(t)==se}function _r(t){return eu(t)&&dr(t)==Vt}function Cr(t,e,n,r,i){return t===e||(null==t||null==e||!eu(t)&&!eu(e)?t!==t&&e!==e:Ar(t,e,n,r,Cr,i))}function Ar(t,e,n,r,i,o){var a=ph(t),s=ph(e),u=a?Wt:kf(t),c=s?Wt:kf(e);u=u==Ut?Qt:u,c=c==Ut?Qt:c;var l=u==Qt,f=c==Qt,h=u==c;if(h&&gh(t)){if(!gh(e))return!1;a=!0,l=!1}if(h&&!l)return o||(o=new wn),a||wh(t)?co(t,e,n,r,i,o):lo(t,e,u,n,r,i,o);if(!(n&dt)){var p=l&&hl.call(t,"__wrapped__"),d=f&&hl.call(e,"__wrapped__");if(p||d){var g=p?t.value():t,v=d?e.value():e;return o||(o=new wn),i(g,v,n,r,o)}}return!!h&&(o||(o=new wn),fo(t,e,n,r,i,o))}function Er(t){return eu(t)&&kf(t)==Kt}function Pr(t,e,n,r){var i=n.length,o=i,a=!r;if(null==t)return!o;for(t=rl(t);i--;){var s=n[i];if(a&&s[2]?s[1]!==t[s[0]]:!(s[0]in t))return!1}for(;++i<o;){s=n[i];var u=s[0],c=t[u],l=s[1];if(a&&s[2]){if(c===it&&!(u in t))return!1}else{var f=new wn;if(r)var h=r(c,l,u,t,e,f);if(!(h===it?Cr(l,c,dt|gt,r,f):h))return!1}}return!0}function Ir(t){return!(!tu(t)||zo(t))&&(Js(t)?ml:je).test(Xo(t))}function Or(t){return eu(t)&&dr(t)==te}function Tr(t){return eu(t)&&kf(t)==ee}function Lr(t){return eu(t)&&$s(t.length)&&!!yn[dr(t)]}function Br(t){return"function"==typeof t?t:null==t?Ac:"object"==typeof t?ph(t)?Nr(t[0],t[1]):Dr(t):Rc(t)}function Rr(t){if(!Fo(t))return Ul(t);var e=[];for(var n in rl(t))hl.call(t,n)&&"constructor"!=n&&e.push(n);return e}function Mr(t){if(!tu(t))return Wo(t);var e=Fo(t),n=[];for(var r in t)("constructor"!=r||!e&&hl.call(t,r))&&n.push(r);return n}function zr(t,e){return t<e}function Fr(t,e){var n=-1,r=js(t)?Qc(t.length):[];return ff(t,function(t,i,o){r[++n]=e(t,i,o)}),r}function Dr(t){var e=wo(t);return 1==e.length&&e[0][2]?No(e[0][0],e[0][1]):function(n){return n===t||Pr(n,t,e)}}function Nr(t,e){return Bo(t)&&Do(e)?No(Ko(t),e):function(n){var r=Bu(n,t);return r===it&&r===e?Mu(n,t):Cr(e,r,dt|gt)}}function Ur(t,e,n,r,i){t!==e&&pf(e,function(o,a){if(tu(o))i||(i=new wn),Wr(t,e,a,n,Ur,r,i);else{var s=r?r(t[a],o,a+"",t,e,i):it;s===it&&(s=o),Vn(t,a,s)}},Fu)}function Wr(t,e,n,r,i,o,a){var s=t[n],u=e[n],c=a.get(u);if(c)return void Vn(t,n,c);var l=o?o(s,u,n+"",t,e,a):it,f=l===it;if(f){var h=ph(u),p=!h&&gh(u),d=!h&&!p&&wh(u);l=u,h||p||d?ph(s)?l=s:Gs(s)?l=Bi(s):p?(f=!1,l=xi(u,!0)):d?(f=!1,l=Pi(u,!0)):l=[]:cu(u)||hh(u)?(l=s,hh(s)?l=xu(s):(!tu(s)||r&&Js(s))&&(l=Eo(u))):f=!1}f&&(a.set(u,l),i(l,u,r,o,a),a.delete(u)),Vn(t,n,l)}function jr(t,e){var n=t.length;if(n)return e+=e<0?n:0,To(e,n)?t[e]:it}function Gr(t,e,n){var r=-1;return e=g(e.length?e:[Ac],M(mo())),T(Fr(t,function(t,n,i){return{criteria:g(e,function(e){return e(t)}),index:++r,value:t}}),function(t,e){return Oi(t,e,n)})}function Vr(t,e){return qr(t,e,function(e,n){return Mu(t,n)})}function qr(t,e,n){for(var r=-1,i=e.length,o={};++r<i;){var a=e[r],s=hr(t,a);n(s,a)&&ei(o,bi(a,t),s)}return o}function Hr(t){return function(e){return hr(e,t)}}function Zr(t,e,n,r){var i=r?C:_,o=-1,a=e.length,s=t;for(t===e&&(e=Bi(e)),n&&(s=g(t,M(n)));++o<a;)for(var u=0,c=e[o],l=n?n(c):c;(u=i(s,l,u,r))>-1;)s!==t&&Al.call(s,u,1),Al.call(t,u,1);return t}function Yr(t,e){for(var n=t?e.length:0,r=n-1;n--;){var i=e[n];if(n==r||i!==o){var o=i;To(i)?Al.call(t,i,1):fi(t,i)}}return t}function Kr(t,e){return t+Ml(ql()*(e-t+1))}function Xr(t,e,n,r){for(var i=-1,o=Wl(Rl((e-t)/(n||1)),0),a=Qc(o);o--;)a[r?o:++i]=t,t+=n;return a}function Jr(t,e){var n="";if(!t||e<1||e>Bt)return n;do{e%2&&(n+=t),(e=Ml(e/2))&&(t+=t)}while(e);return n}function Qr(t,e){return Ef(Go(t,e,Ac),t+"")}function $r(t){return Tn(Ku(t))}function ti(t,e){var n=Ku(t);return Yo(n,Qn(e,0,n.length))}function ei(t,e,n,r){if(!tu(t))return t;e=bi(e,t);for(var i=-1,o=e.length,a=o-1,s=t;null!=s&&++i<o;){var u=Ko(e[i]),c=n;if(i!=a){var l=s[u];c=r?r(l,u,s):it,c===it&&(c=tu(l)?l:To(e[i+1])?[]:{})}qn(s,u,c),s=s[u]}return t}function ni(t){return Yo(Ku(t))}function ri(t,e,n){var r=-1,i=t.length;e<0&&(e=-e>i?0:i+e),n=n>i?i:n,n<0&&(n+=i),i=e>n?0:n-e>>>0,e>>>=0;for(var o=Qc(i);++r<i;)o[r]=t[r+e];return o}function ii(t,e){var n;return ff(t,function(t,r,i){return!(n=e(t,r,i))}),!!n}function oi(t,e,n){var r=0,i=null==t?r:t.length;if("number"==typeof e&&e===e&&i<=Dt){for(;r<i;){var o=r+i>>>1,a=t[o];null!==a&&!hu(a)&&(n?a<=e:a<e)?r=o+1:i=o}return i}return ai(t,e,Ac,n)}function ai(t,e,n,r){e=n(e);for(var i=0,o=null==t?0:t.length,a=e!==e,s=null===e,u=hu(e),c=e===it;i<o;){var l=Ml((i+o)/2),f=n(t[l]),h=f!==it,p=null===f,d=f===f,g=hu(f);if(a)var v=r||d;else v=c?d&&(r||h):s?d&&h&&(r||!p):u?d&&h&&!p&&(r||!g):!p&&!g&&(r?f<=e:f<e);v?i=l+1:o=l}return jl(o,Ft)}function si(t,e){for(var n=-1,r=t.length,i=0,o=[];++n<r;){var a=t[n],s=e?e(a):a;if(!n||!Ws(s,u)){var u=s;o[i++]=0===a?0:a}}return o}function ui(t){return"number"==typeof t?t:hu(t)?Mt:+t}function ci(t){if("string"==typeof t)return t;if(ph(t))return g(t,ci)+"";if(hu(t))return cf?cf.call(t):"";var e=t+"";return"0"==e&&1/t==-Lt?"-0":e}function li(t,e,n){var r=-1,i=p,o=t.length,a=!0,s=[],u=s;if(n)a=!1,i=d;else if(o>=ot){var c=e?null:bf(t);if(c)return K(c);a=!1,i=F,u=new pn}else u=e?[]:s;t:for(;++r<o;){var l=t[r],f=e?e(l):l;if(l=n||0!==l?l:0,a&&f===f){for(var h=u.length;h--;)if(u[h]===f)continue t;e&&u.push(f),s.push(l)}else i(u,f,n)||(u!==s&&u.push(f),s.push(l))}return s}function fi(t,e){return e=bi(e,t),null==(t=Vo(t,e))||delete t[Ko(ya(e))]}function hi(t,e,n,r){return ei(t,e,n(hr(t,e)),r)}function pi(t,e,n,r){for(var i=t.length,o=r?i:-1;(r?o--:++o<i)&&e(t[o],o,t););return n?ri(t,r?0:o,r?o+1:i):ri(t,r?o+1:0,r?i:o)}function di(t,e){var n=t;return n instanceof w&&(n=n.value()),y(e,function(t,e){return e.func.apply(e.thisArg,v([t],e.args))},n)}function gi(t,e,n){var r=t.length;if(r<2)return r?li(t[0]):[];for(var i=-1,o=Qc(r);++i<r;)for(var a=t[i],s=-1;++s<r;)s!=i&&(o[i]=rr(o[i]||a,t[s],e,n));return li(ur(o,1),e,n)}function vi(t,e,n){for(var r=-1,i=t.length,o=e.length,a={};++r<i;){var s=r<o?e[r]:it;n(a,t[r],s)}return a}function yi(t){return Gs(t)?t:[]}function mi(t){return"function"==typeof t?t:Ac}function bi(t,e){return ph(t)?t:Bo(t,e)?[t]:Pf(ku(t))}function wi(t,e,n){var r=t.length;return n=n===it?r:n,!e&&n>=r?t:ri(t,e,n)}function xi(t,e){if(e)return t.slice();var n=t.length,r=Sl?Sl(n):new t.constructor(n);return t.copy(r),r}function Si(t){var e=new t.constructor(t.byteLength);return new xl(e).set(new xl(t)),e}function ki(t,e){var n=e?Si(t.buffer):t.buffer;return new t.constructor(n,t.byteOffset,t.byteLength)}function _i(t,e,n){return y(e?n(H(t),ft):H(t),o,new t.constructor)}function Ci(t){var e=new t.constructor(t.source,Ne.exec(t));return e.lastIndex=t.lastIndex,e}function Ai(t,e,n){return y(e?n(K(t),ft):K(t),a,new t.constructor)}function Ei(t){return uf?rl(uf.call(t)):{}}function Pi(t,e){var n=e?Si(t.buffer):t.buffer;return new t.constructor(n,t.byteOffset,t.length)}function Ii(t,e){if(t!==e){var n=t!==it,r=null===t,i=t===t,o=hu(t),a=e!==it,s=null===e,u=e===e,c=hu(e);if(!s&&!c&&!o&&t>e||o&&a&&u&&!s&&!c||r&&a&&u||!n&&u||!i)return 1;if(!r&&!o&&!c&&t<e||c&&n&&i&&!r&&!o||s&&n&&i||!a&&i||!u)return-1}return 0}function Oi(t,e,n){for(var r=-1,i=t.criteria,o=e.criteria,a=i.length,s=n.length;++r<a;){var u=Ii(i[r],o[r]);if(u){if(r>=s)return u;return u*("desc"==n[r]?-1:1)}}return t.index-e.index}function Ti(t,e,n,r){for(var i=-1,o=t.length,a=n.length,s=-1,u=e.length,c=Wl(o-a,0),l=Qc(u+c),f=!r;++s<u;)l[s]=e[s];for(;++i<a;)(f||i<o)&&(l[n[i]]=t[i]);for(;c--;)l[s++]=t[i++];return l}function Li(t,e,n,r){for(var i=-1,o=t.length,a=-1,s=n.length,u=-1,c=e.length,l=Wl(o-s,0),f=Qc(l+c),h=!r;++i<l;)f[i]=t[i];for(var p=i;++u<c;)f[p+u]=e[u];for(;++a<s;)(h||i<o)&&(f[p+n[a]]=t[i++]);return f}function Bi(t,e){var n=-1,r=t.length;for(e||(e=Qc(r));++n<r;)e[n]=t[n];return e}function Ri(t,e,n,r){var i=!n;n||(n={});for(var o=-1,a=e.length;++o<a;){var s=e[o],u=r?r(n[s],t[s],s,n,t):it;u===it&&(u=t[s]),i?Xn(n,s,u):qn(n,s,u)}return n}function Mi(t,e){return Ri(t,xf(t),e)}function zi(t,e){return Ri(t,Sf(t),e)}function Fi(t,e){return function(n,r){var i=ph(n)?u:Zn,o=e?e():{};return i(n,t,mo(r,2),o)}}function Di(t){return Qr(function(e,n){var r=-1,i=n.length,o=i>1?n[i-1]:it,a=i>2?n[2]:it;for(o=t.length>3&&"function"==typeof o?(i--,o):it,a&&Lo(n[0],n[1],a)&&(o=i<3?it:o,i=1),e=rl(e);++r<i;){var s=n[r];s&&t(e,s,r,o)}return e})}function Ni(t,e){return function(n,r){if(null==n)return n;if(!js(n))return t(n,r);for(var i=n.length,o=e?i:-1,a=rl(n);(e?o--:++o<i)&&r(a[o],o,a)!==!1;);return n}}function Ui(t){return function(e,n,r){for(var i=-1,o=rl(e),a=r(e),s=a.length;s--;){var u=a[t?s:++i];if(n(o[u],u,o)===!1)break}return e}}function Wi(t,e,n){function r(){return(this&&this!==En&&this instanceof r?o:t).apply(i?n:this,arguments)}var i=e&vt,o=Vi(t);return r}function ji(t){return function(e){e=ku(e);var n=G(e)?tt(e):it,r=n?n[0]:e.charAt(0),i=n?wi(n,1).join(""):e.slice(1);return r[t]()+i}}function Gi(t){return function(e){return y(xc(ec(e).replace(cn,"")),t,"")}}function Vi(t){return function(){var e=arguments;switch(e.length){case 0:return new t;case 1:return new t(e[0]);case 2:return new t(e[0],e[1]);case 3:return new t(e[0],e[1],e[2]);case 4:return new t(e[0],e[1],e[2],e[3]);case 5:return new t(e[0],e[1],e[2],e[3],e[4]);case 6:return new t(e[0],e[1],e[2],e[3],e[4],e[5]);case 7:return new t(e[0],e[1],e[2],e[3],e[4],e[5],e[6])}var n=lf(t.prototype),r=t.apply(n,e);return tu(r)?r:n}}function qi(t,e,n){function r(){for(var o=arguments.length,a=Qc(o),u=o,c=yo(r);u--;)a[u]=arguments[u];var l=o<3&&a[0]!==c&&a[o-1]!==c?[]:Y(a,c);return(o-=l.length)<n?no(t,e,Yi,r.placeholder,it,a,l,it,it,n-o):s(this&&this!==En&&this instanceof r?i:t,this,a)}var i=Vi(t);return r}function Hi(t){return function(e,n,r){var i=rl(e);if(!js(e)){var o=mo(n,3);e=zu(e),n=function(t){return o(i[t],t,i)}}var a=t(e,n,r);return a>-1?i[o?e[a]:a]:it}}function Zi(t){return ho(function(e){var n=e.length,r=n,o=i.prototype.thru;for(t&&e.reverse();r--;){var a=e[r];if("function"!=typeof a)throw new al(st);if(o&&!s&&"wrapper"==vo(a))var s=new i([],!0)}for(r=s?r:n;++r<n;){a=e[r];var u=vo(a),c="wrapper"==u?wf(a):it;s=c&&Mo(c[0])&&c[1]==(kt|bt|xt|_t)&&!c[4].length&&1==c[9]?s[vo(c[0])].apply(s,c[3]):1==a.length&&Mo(a)?s[u]():s.thru(a)}return function(){var t=arguments,r=t[0];if(s&&1==t.length&&ph(r))return s.plant(r).value();for(var i=0,o=n?e[i].apply(this,t):r;++i<n;)o=e[i].call(this,o);return o}})}function Yi(t,e,n,r,i,o,a,s,u,c){function l(){for(var y=arguments.length,m=Qc(y),b=y;b--;)m[b]=arguments[b];if(d)var w=yo(l),x=U(m,w);if(r&&(m=Ti(m,r,i,d)),o&&(m=Li(m,o,a,d)),y-=x,d&&y<c){var S=Y(m,w);return no(t,e,Yi,l.placeholder,n,m,S,s,u,c-y)}var k=h?n:this,_=p?k[t]:t;return y=m.length,s?m=qo(m,s):g&&y>1&&m.reverse(),f&&u<y&&(m.length=u),this&&this!==En&&this instanceof l&&(_=v||Vi(_)),_.apply(k,m)}var f=e&kt,h=e&vt,p=e&yt,d=e&(bt|wt),g=e&Ct,v=p?it:Vi(t);return l}function Ki(t,e){return function(n,r){return wr(n,t,e(r),{})}}function Xi(t,e){return function(n,r){var i;if(n===it&&r===it)return e;if(n!==it&&(i=n),r!==it){if(i===it)return r;"string"==typeof n||"string"==typeof r?(n=ci(n),r=ci(r)):(n=ui(n),r=ui(r)),i=t(n,r)}return i}}function Ji(t){return ho(function(e){return e=g(e,M(mo())),Qr(function(n){var r=this;return t(e,function(t){return s(t,r,n)})})})}function Qi(t,e){e=e===it?" ":ci(e);var n=e.length;if(n<2)return n?Jr(e,t):e;var r=Jr(e,Rl(t/$(e)));return G(e)?wi(tt(r),0,t).join(""):r.slice(0,t)}function $i(t,e,n,r){function i(){for(var e=-1,u=arguments.length,c=-1,l=r.length,f=Qc(l+u),h=this&&this!==En&&this instanceof i?a:t;++c<l;)f[c]=r[c];for(;u--;)f[c++]=arguments[++e];return s(h,o?n:this,f)}var o=e&vt,a=Vi(t);return i}function to(t){return function(e,n,r){return r&&"number"!=typeof r&&Lo(e,n,r)&&(n=r=it),e=yu(e),n===it?(n=e,e=0):n=yu(n),r=r===it?e<n?1:-1:yu(r),Xr(e,n,r,t)}}function eo(t){return function(e,n){return"string"==typeof e&&"string"==typeof n||(e=wu(e),n=wu(n)),t(e,n)}}function no(t,e,n,r,i,o,a,s,u,c){var l=e&bt,f=l?a:it,h=l?it:a,p=l?o:it,d=l?it:o;e|=l?xt:St,(e&=~(l?St:xt))&mt||(e&=~(vt|yt));var g=[t,e,i,p,f,d,h,s,u,c],v=n.apply(it,g);return Mo(t)&&Cf(v,g),v.placeholder=r,Ho(v,t,e)}function ro(t){var e=nl[t];return function(t,n){if(t=wu(t),n=null==n?0:jl(mu(n),292)){var r=(ku(t)+"e").split("e");return r=(ku(e(r[0]+"e"+(+r[1]+n)))+"e").split("e"),+(r[0]+"e"+(+r[1]-n))}return e(t)}}function io(t){return function(e){var n=kf(e);return n==Kt?H(e):n==ee?X(e):R(e,t(e))}}function oo(t,e,n,r,i,o,a,s){var u=e&yt;if(!u&&"function"!=typeof t)throw new al(st);var c=r?r.length:0;if(c||(e&=~(xt|St),r=i=it),a=a===it?a:Wl(mu(a),0),s=s===it?s:mu(s),c-=i?i.length:0,e&St){var l=r,f=i;r=i=it}var h=u?it:wf(t),p=[t,e,n,r,i,l,f,o,a,s];if(h&&Uo(p,h),t=p[0],e=p[1],n=p[2],r=p[3],i=p[4],s=p[9]=p[9]===it?u?0:t.length:Wl(p[9]-c,0),!s&&e&(bt|wt)&&(e&=~(bt|wt)),e&&e!=vt)d=e==bt||e==wt?qi(t,e,s):e!=xt&&e!=(vt|xt)||i.length?Yi.apply(it,p):$i(t,e,n,r);else var d=Wi(t,e,n);return Ho((h?gf:Cf)(d,p),t,e)}function ao(t,e,n,r){return t===it||Ws(t,cl[n])&&!hl.call(r,n)?e:t}function so(t,e,n,r,i,o){return tu(t)&&tu(e)&&(o.set(e,t),Ur(t,e,it,so,o),o.delete(e)),t}function uo(t){return cu(t)?it:t}function co(t,e,n,r,i,o){var a=n&dt,s=t.length,u=e.length;if(s!=u&&!(a&&u>s))return!1;var c=o.get(t);if(c&&o.get(e))return c==e;var l=-1,f=!0,h=n&gt?new pn:it;for(o.set(t,e),o.set(e,t);++l<s;){var p=t[l],d=e[l];if(r)var g=a?r(d,p,l,e,t,o):r(p,d,l,t,e,o);if(g!==it){if(g)continue;f=!1;break}if(h){if(!b(e,function(t,e){if(!F(h,e)&&(p===t||i(p,t,n,r,o)))return h.push(e)})){f=!1;break}}else if(p!==d&&!i(p,d,n,r,o)){f=!1;break}}return o.delete(t),o.delete(e),f}function lo(t,e,n,r,i,o,a){switch(n){case ue:if(t.byteLength!=e.byteLength||t.byteOffset!=e.byteOffset)return!1;t=t.buffer,e=e.buffer;case se:return!(t.byteLength!=e.byteLength||!o(new xl(t),new xl(e)));case Gt:case Vt:case Xt:return Ws(+t,+e);case Ht:return t.name==e.name&&t.message==e.message;case te:case ne:return t==e+"";case Kt:var s=H;case ee:var u=r&dt;if(s||(s=K),t.size!=e.size&&!u)return!1;var c=a.get(t);if(c)return c==e;r|=gt,a.set(t,e);var l=co(s(t),s(e),r,i,o,a);return a.delete(t),l;case re:if(uf)return uf.call(t)==uf.call(e)}return!1}function fo(t,e,n,r,i,o){var a=n&dt,s=po(t),u=s.length;if(u!=po(e).length&&!a)return!1;for(var c=u;c--;){var l=s[c];if(!(a?l in e:hl.call(e,l)))return!1}var f=o.get(t);if(f&&o.get(e))return f==e;var h=!0;o.set(t,e),o.set(e,t);for(var p=a;++c<u;){l=s[c];var d=t[l],g=e[l];if(r)var v=a?r(g,d,l,e,t,o):r(d,g,l,t,e,o);if(!(v===it?d===g||i(d,g,n,r,o):v)){h=!1;break}p||(p="constructor"==l)}if(h&&!p){var y=t.constructor,m=e.constructor;y!=m&&"constructor"in t&&"constructor"in e&&!("function"==typeof y&&y instanceof y&&"function"==typeof m&&m instanceof m)&&(h=!1)}return o.delete(t),o.delete(e),h}function ho(t){return Ef(Go(t,it,ca),t+"")}function po(t){return pr(t,zu,xf)}function go(t){return pr(t,Fu,Sf)}function vo(t){for(var e=t.name+"",n=tf[e],r=hl.call(tf,e)?n.length:0;r--;){var i=n[r],o=i.func;if(null==o||o==t)return i.name}return e}function yo(t){return(hl.call(n,"placeholder")?n:t).placeholder}function mo(){var t=n.iteratee||Ec;return t=t===Ec?Br:t,arguments.length?t(arguments[0],arguments[1]):t}function bo(t,e){var n=t.__data__;return Ro(e)?n["string"==typeof e?"string":"hash"]:n.map}function wo(t){for(var e=zu(t),n=e.length;n--;){var r=e[n],i=t[r];e[n]=[r,i,Do(i)]}return e}function xo(t,e){var n=j(t,e);return Ir(n)?n:it}function So(t){var e=hl.call(t,Il),n=t[Il];try{t[Il]=it}catch(t){}var r=gl.call(t);return e?t[Il]=n:delete t[Il],r}function ko(t,e,n){for(var r=-1,i=n.length;++r<i;){var o=n[r],a=o.size;switch(o.type){case"drop":t+=a;break;case"dropRight":e-=a;break;case"take":e=jl(e,t+a);break;case"takeRight":t=Wl(t,e-a)}}return{
start:t,end:e}}function _o(t){var e=t.match(Me);return e?e[1].split(ze):[]}function Co(t,e,n){e=bi(e,t);for(var r=-1,i=e.length,o=!1;++r<i;){var a=Ko(e[r]);if(!(o=null!=t&&n(t,a)))break;t=t[a]}return o||++r!=i?o:!!(i=null==t?0:t.length)&&$s(i)&&To(a,i)&&(ph(t)||hh(t))}function Ao(t){var e=t.length,n=t.constructor(e);return e&&"string"==typeof t[0]&&hl.call(t,"index")&&(n.index=t.index,n.input=t.input),n}function Eo(t){return"function"!=typeof t.constructor||Fo(t)?{}:lf(kl(t))}function Po(t,e,n,r){var i=t.constructor;switch(e){case se:return Si(t);case Gt:case Vt:return new i(+t);case ue:return ki(t,r);case ce:case le:case fe:case he:case pe:case de:case ge:case ve:case ye:return Pi(t,r);case Kt:return _i(t,r,n);case Xt:case ne:return new i(t);case te:return Ci(t);case ee:return Ai(t,r,n);case re:return Ei(t)}}function Io(t,e){var n=e.length;if(!n)return t;var r=n-1;return e[r]=(n>1?"& ":"")+e[r],e=e.join(n>2?", ":" "),t.replace(Re,"{\n/* [wrapped with "+e+"] */\n")}function Oo(t){return ph(t)||hh(t)||!!(El&&t&&t[El])}function To(t,e){return!!(e=null==e?Bt:e)&&("number"==typeof t||Ve.test(t))&&t>-1&&t%1==0&&t<e}function Lo(t,e,n){if(!tu(n))return!1;var r=typeof e;return!!("number"==r?js(n)&&To(e,n.length):"string"==r&&e in n)&&Ws(n[e],t)}function Bo(t,e){if(ph(t))return!1;var n=typeof t;return!("number"!=n&&"symbol"!=n&&"boolean"!=n&&null!=t&&!hu(t))||(Ee.test(t)||!Ae.test(t)||null!=e&&t in rl(e))}function Ro(t){var e=typeof t;return"string"==e||"number"==e||"symbol"==e||"boolean"==e?"__proto__"!==t:null===t}function Mo(t){var e=vo(t),r=n[e];if("function"!=typeof r||!(e in w.prototype))return!1;if(t===r)return!0;var i=wf(r);return!!i&&t===i[0]}function zo(t){return!!dl&&dl in t}function Fo(t){var e=t&&t.constructor;return t===("function"==typeof e&&e.prototype||cl)}function Do(t){return t===t&&!tu(t)}function No(t,e){return function(n){return null!=n&&(n[t]===e&&(e!==it||t in rl(n)))}}function Uo(t,e){var n=t[1],r=e[1],i=n|r,o=i<(vt|yt|kt),a=r==kt&&n==bt||r==kt&&n==_t&&t[7].length<=e[8]||r==(kt|_t)&&e[7].length<=e[8]&&n==bt;if(!o&&!a)return t;r&vt&&(t[2]=e[2],i|=n&vt?0:mt);var s=e[3];if(s){var u=t[3];t[3]=u?Ti(u,s,e[4]):s,t[4]=u?Y(t[3],lt):e[4]}return s=e[5],s&&(u=t[5],t[5]=u?Li(u,s,e[6]):s,t[6]=u?Y(t[5],lt):e[6]),s=e[7],s&&(t[7]=s),r&kt&&(t[8]=null==t[8]?e[8]:jl(t[8],e[8])),null==t[9]&&(t[9]=e[9]),t[0]=e[0],t[1]=i,t}function Wo(t){var e=[];if(null!=t)for(var n in rl(t))e.push(n);return e}function jo(t){return gl.call(t)}function Go(t,e,n){return e=Wl(e===it?t.length-1:e,0),function(){for(var r=arguments,i=-1,o=Wl(r.length-e,0),a=Qc(o);++i<o;)a[i]=r[e+i];i=-1;for(var u=Qc(e+1);++i<e;)u[i]=r[i];return u[e]=n(a),s(t,this,u)}}function Vo(t,e){return e.length<2?t:hr(t,ri(e,0,-1))}function qo(t,e){for(var n=t.length,r=jl(e.length,n),i=Bi(t);r--;){var o=e[r];t[r]=To(o,n)?i[o]:it}return t}function Ho(t,e,n){var r=e+"";return Ef(t,Io(r,Jo(_o(r),n)))}function Zo(t){var e=0,n=0;return function(){var r=Gl(),i=It-(r-n);if(n=r,i>0){if(++e>=Pt)return arguments[0]}else e=0;return t.apply(it,arguments)}}function Yo(t,e){var n=-1,r=t.length,i=r-1;for(e=e===it?r:e;++n<e;){var o=Kr(n,i),a=t[o];t[o]=t[n],t[n]=a}return t.length=e,t}function Ko(t){if("string"==typeof t||hu(t))return t;var e=t+"";return"0"==e&&1/t==-Lt?"-0":e}function Xo(t){if(null!=t){try{return fl.call(t)}catch(t){}try{return t+""}catch(t){}}return""}function Jo(t,e){return c(Nt,function(n){var r="_."+n[0];e&n[1]&&!p(t,r)&&t.push(r)}),t.sort()}function Qo(t){if(t instanceof w)return t.clone();var e=new i(t.__wrapped__,t.__chain__);return e.__actions__=Bi(t.__actions__),e.__index__=t.__index__,e.__values__=t.__values__,e}function $o(t,e,n){e=(n?Lo(t,e,n):e===it)?1:Wl(mu(e),0);var r=null==t?0:t.length;if(!r||e<1)return[];for(var i=0,o=0,a=Qc(Rl(r/e));i<r;)a[o++]=ri(t,i,i+=e);return a}function ta(t){for(var e=-1,n=null==t?0:t.length,r=0,i=[];++e<n;){var o=t[e];o&&(i[r++]=o)}return i}function ea(){var t=arguments.length;if(!t)return[];for(var e=Qc(t-1),n=arguments[0],r=t;r--;)e[r-1]=arguments[r];return v(ph(n)?Bi(n):[n],ur(e,1))}function na(t,e,n){var r=null==t?0:t.length;return r?(e=n||e===it?1:mu(e),ri(t,e<0?0:e,r)):[]}function ra(t,e,n){var r=null==t?0:t.length;return r?(e=n||e===it?1:mu(e),e=r-e,ri(t,0,e<0?0:e)):[]}function ia(t,e){return t&&t.length?pi(t,mo(e,3),!0,!0):[]}function oa(t,e){return t&&t.length?pi(t,mo(e,3),!0):[]}function aa(t,e,n,r){var i=null==t?0:t.length;return i?(n&&"number"!=typeof n&&Lo(t,e,n)&&(n=0,r=i),ar(t,e,n,r)):[]}function sa(t,e,n){var r=null==t?0:t.length;if(!r)return-1;var i=null==n?0:mu(n);return i<0&&(i=Wl(r+i,0)),k(t,mo(e,3),i)}function ua(t,e,n){var r=null==t?0:t.length;if(!r)return-1;var i=r-1;return n!==it&&(i=mu(n),i=n<0?Wl(r+i,0):jl(i,r-1)),k(t,mo(e,3),i,!0)}function ca(t){return(null==t?0:t.length)?ur(t,1):[]}function la(t){return(null==t?0:t.length)?ur(t,Lt):[]}function fa(t,e){return(null==t?0:t.length)?(e=e===it?1:mu(e),ur(t,e)):[]}function ha(t){for(var e=-1,n=null==t?0:t.length,r={};++e<n;){var i=t[e];r[i[0]]=i[1]}return r}function pa(t){return t&&t.length?t[0]:it}function da(t,e,n){var r=null==t?0:t.length;if(!r)return-1;var i=null==n?0:mu(n);return i<0&&(i=Wl(r+i,0)),_(t,e,i)}function ga(t){return(null==t?0:t.length)?ri(t,0,-1):[]}function va(t,e){return null==t?"":Nl.call(t,e)}function ya(t){var e=null==t?0:t.length;return e?t[e-1]:it}function ma(t,e,n){var r=null==t?0:t.length;if(!r)return-1;var i=r;return n!==it&&(i=mu(n),i=i<0?Wl(r+i,0):jl(i,r-1)),e===e?Q(t,e,i):k(t,A,i,!0)}function ba(t,e){return t&&t.length?jr(t,mu(e)):it}function wa(t,e){return t&&t.length&&e&&e.length?Zr(t,e):t}function xa(t,e,n){return t&&t.length&&e&&e.length?Zr(t,e,mo(n,2)):t}function Sa(t,e,n){return t&&t.length&&e&&e.length?Zr(t,e,it,n):t}function ka(t,e){var n=[];if(!t||!t.length)return n;var r=-1,i=[],o=t.length;for(e=mo(e,3);++r<o;){var a=t[r];e(a,r,t)&&(n.push(a),i.push(r))}return Yr(t,i),n}function _a(t){return null==t?t:Hl.call(t)}function Ca(t,e,n){var r=null==t?0:t.length;return r?(n&&"number"!=typeof n&&Lo(t,e,n)?(e=0,n=r):(e=null==e?0:mu(e),n=n===it?r:mu(n)),ri(t,e,n)):[]}function Aa(t,e){return oi(t,e)}function Ea(t,e,n){return ai(t,e,mo(n,2))}function Pa(t,e){var n=null==t?0:t.length;if(n){var r=oi(t,e);if(r<n&&Ws(t[r],e))return r}return-1}function Ia(t,e){return oi(t,e,!0)}function Oa(t,e,n){return ai(t,e,mo(n,2),!0)}function Ta(t,e){if(null==t?0:t.length){var n=oi(t,e,!0)-1;if(Ws(t[n],e))return n}return-1}function La(t){return t&&t.length?si(t):[]}function Ba(t,e){return t&&t.length?si(t,mo(e,2)):[]}function Ra(t){var e=null==t?0:t.length;return e?ri(t,1,e):[]}function Ma(t,e,n){return t&&t.length?(e=n||e===it?1:mu(e),ri(t,0,e<0?0:e)):[]}function za(t,e,n){var r=null==t?0:t.length;return r?(e=n||e===it?1:mu(e),e=r-e,ri(t,e<0?0:e,r)):[]}function Fa(t,e){return t&&t.length?pi(t,mo(e,3),!1,!0):[]}function Da(t,e){return t&&t.length?pi(t,mo(e,3)):[]}function Na(t){return t&&t.length?li(t):[]}function Ua(t,e){return t&&t.length?li(t,mo(e,2)):[]}function Wa(t,e){return e="function"==typeof e?e:it,t&&t.length?li(t,it,e):[]}function ja(t){if(!t||!t.length)return[];var e=0;return t=h(t,function(t){if(Gs(t))return e=Wl(t.length,e),!0}),B(e,function(e){return g(t,P(e))})}function Ga(t,e){if(!t||!t.length)return[];var n=ja(t);return null==e?n:g(n,function(t){return s(e,it,t)})}function Va(t,e){return vi(t||[],e||[],qn)}function qa(t,e){return vi(t||[],e||[],ei)}function Ha(t){var e=n(t);return e.__chain__=!0,e}function Za(t,e){return e(t),t}function Ya(t,e){return e(t)}function Ka(){return Ha(this)}function Xa(){return new i(this.value(),this.__chain__)}function Ja(){this.__values__===it&&(this.__values__=vu(this.value()));var t=this.__index__>=this.__values__.length;return{done:t,value:t?it:this.__values__[this.__index__++]}}function Qa(){return this}function $a(t){for(var e,n=this;n instanceof r;){var i=Qo(n);i.__index__=0,i.__values__=it,e?o.__wrapped__=i:e=i;var o=i;n=n.__wrapped__}return o.__wrapped__=t,e}function ts(){var t=this.__wrapped__;if(t instanceof w){var e=t;return this.__actions__.length&&(e=new w(this)),e=e.reverse(),e.__actions__.push({func:Ya,args:[_a],thisArg:it}),new i(e,this.__chain__)}return this.thru(_a)}function es(){return di(this.__wrapped__,this.__actions__)}function ns(t,e,n){var r=ph(t)?f:ir;return n&&Lo(t,e,n)&&(e=it),r(t,mo(e,3))}function rs(t,e){return(ph(t)?h:sr)(t,mo(e,3))}function is(t,e){return ur(ls(t,e),1)}function os(t,e){return ur(ls(t,e),Lt)}function as(t,e,n){return n=n===it?1:mu(n),ur(ls(t,e),n)}function ss(t,e){return(ph(t)?c:ff)(t,mo(e,3))}function us(t,e){return(ph(t)?l:hf)(t,mo(e,3))}function cs(t,e,n,r){t=js(t)?t:Ku(t),n=n&&!r?mu(n):0;var i=t.length;return n<0&&(n=Wl(i+n,0)),fu(t)?n<=i&&t.indexOf(e,n)>-1:!!i&&_(t,e,n)>-1}function ls(t,e){return(ph(t)?g:Fr)(t,mo(e,3))}function fs(t,e,n,r){return null==t?[]:(ph(e)||(e=null==e?[]:[e]),n=r?it:n,ph(n)||(n=null==n?[]:[n]),Gr(t,e,n))}function hs(t,e,n){var r=ph(t)?y:O,i=arguments.length<3;return r(t,mo(e,4),n,i,ff)}function ps(t,e,n){var r=ph(t)?m:O,i=arguments.length<3;return r(t,mo(e,4),n,i,hf)}function ds(t,e){return(ph(t)?h:sr)(t,Ps(mo(e,3)))}function gs(t){return(ph(t)?Tn:$r)(t)}function vs(t,e,n){return e=(n?Lo(t,e,n):e===it)?1:mu(e),(ph(t)?Ln:ti)(t,e)}function ys(t){return(ph(t)?Nn:ni)(t)}function ms(t){if(null==t)return 0;if(js(t))return fu(t)?$(t):t.length;var e=kf(t);return e==Kt||e==ee?t.size:Rr(t).length}function bs(t,e,n){var r=ph(t)?b:ii;return n&&Lo(t,e,n)&&(e=it),r(t,mo(e,3))}function ws(t,e){if("function"!=typeof e)throw new al(st);return t=mu(t),function(){if(--t<1)return e.apply(this,arguments)}}function xs(t,e,n){return e=n?it:e,e=t&&null==e?t.length:e,oo(t,kt,it,it,it,it,e)}function Ss(t,e){var n;if("function"!=typeof e)throw new al(st);return t=mu(t),function(){return--t>0&&(n=e.apply(this,arguments)),t<=1&&(e=it),n}}function ks(t,e,n){e=n?it:e;var r=oo(t,bt,it,it,it,it,it,e);return r.placeholder=ks.placeholder,r}function _s(t,e,n){e=n?it:e;var r=oo(t,wt,it,it,it,it,it,e);return r.placeholder=_s.placeholder,r}function Cs(t,e,n){function r(e){var n=h,r=p;return h=p=it,m=e,g=t.apply(r,n)}function i(t){return m=t,v=Af(s,e),b?r(t):g}function o(t){var n=t-y,r=t-m,i=e-n;return w?jl(i,d-r):i}function a(t){var n=t-y,r=t-m;return y===it||n>=e||n<0||w&&r>=d}function s(){var t=eh();if(a(t))return u(t);v=Af(s,o(t))}function u(t){return v=it,x&&h?r(t):(h=p=it,g)}function c(){v!==it&&mf(v),m=0,h=y=p=v=it}function l(){return v===it?g:u(eh())}function f(){var t=eh(),n=a(t);if(h=arguments,p=this,y=t,n){if(v===it)return i(y);if(w)return v=Af(s,e),r(y)}return v===it&&(v=Af(s,e)),g}var h,p,d,g,v,y,m=0,b=!1,w=!1,x=!0;if("function"!=typeof t)throw new al(st);return e=wu(e)||0,tu(n)&&(b=!!n.leading,w="maxWait"in n,d=w?Wl(wu(n.maxWait)||0,e):d,x="trailing"in n?!!n.trailing:x),f.cancel=c,f.flush=l,f}function As(t){return oo(t,Ct)}function Es(t,e){if("function"!=typeof t||null!=e&&"function"!=typeof e)throw new al(st);var n=function(){var r=arguments,i=e?e.apply(this,r):r[0],o=n.cache;if(o.has(i))return o.get(i);var a=t.apply(this,r);return n.cache=o.set(i,a)||o,a};return n.cache=new(Es.Cache||on),n}function Ps(t){if("function"!=typeof t)throw new al(st);return function(){var e=arguments;switch(e.length){case 0:return!t.call(this);case 1:return!t.call(this,e[0]);case 2:return!t.call(this,e[0],e[1]);case 3:return!t.call(this,e[0],e[1],e[2])}return!t.apply(this,e)}}function Is(t){return Ss(2,t)}function Os(t,e){if("function"!=typeof t)throw new al(st);return e=e===it?e:mu(e),Qr(t,e)}function Ts(t,e){if("function"!=typeof t)throw new al(st);return e=null==e?0:Wl(mu(e),0),Qr(function(n){var r=n[e],i=wi(n,0,e);return r&&v(i,r),s(t,this,i)})}function Ls(t,e,n){var r=!0,i=!0;if("function"!=typeof t)throw new al(st);return tu(n)&&(r="leading"in n?!!n.leading:r,i="trailing"in n?!!n.trailing:i),Cs(t,e,{leading:r,maxWait:e,trailing:i})}function Bs(t){return xs(t,1)}function Rs(t,e){return sh(mi(e),t)}function Ms(){if(!arguments.length)return[];var t=arguments[0];return ph(t)?t:[t]}function zs(t){return $n(t,pt)}function Fs(t,e){return e="function"==typeof e?e:it,$n(t,pt,e)}function Ds(t){return $n(t,ft|pt)}function Ns(t,e){return e="function"==typeof e?e:it,$n(t,ft|pt,e)}function Us(t,e){return null==e||er(t,e,zu(e))}function Ws(t,e){return t===e||t!==t&&e!==e}function js(t){return null!=t&&$s(t.length)&&!Js(t)}function Gs(t){return eu(t)&&js(t)}function Vs(t){return t===!0||t===!1||eu(t)&&dr(t)==Gt}function qs(t){return eu(t)&&1===t.nodeType&&!cu(t)}function Hs(t){if(null==t)return!0;if(js(t)&&(ph(t)||"string"==typeof t||"function"==typeof t.splice||gh(t)||wh(t)||hh(t)))return!t.length;var e=kf(t);if(e==Kt||e==ee)return!t.size;if(Fo(t))return!Rr(t).length;for(var n in t)if(hl.call(t,n))return!1;return!0}function Zs(t,e){return Cr(t,e)}function Ys(t,e,n){n="function"==typeof n?n:it;var r=n?n(t,e):it;return r===it?Cr(t,e,it,n):!!r}function Ks(t){if(!eu(t))return!1;var e=dr(t);return e==Ht||e==qt||"string"==typeof t.message&&"string"==typeof t.name&&!cu(t)}function Xs(t){return"number"==typeof t&&Dl(t)}function Js(t){if(!tu(t))return!1;var e=dr(t);return e==Zt||e==Yt||e==jt||e==$t}function Qs(t){return"number"==typeof t&&t==mu(t)}function $s(t){return"number"==typeof t&&t>-1&&t%1==0&&t<=Bt}function tu(t){var e=typeof t;return null!=t&&("object"==e||"function"==e)}function eu(t){return null!=t&&"object"==typeof t}function nu(t,e){return t===e||Pr(t,e,wo(e))}function ru(t,e,n){return n="function"==typeof n?n:it,Pr(t,e,wo(e),n)}function iu(t){return uu(t)&&t!=+t}function ou(t){if(_f(t))throw new tl(at);return Ir(t)}function au(t){return null===t}function su(t){return null==t}function uu(t){return"number"==typeof t||eu(t)&&dr(t)==Xt}function cu(t){if(!eu(t)||dr(t)!=Qt)return!1;var e=kl(t);if(null===e)return!0;var n=hl.call(e,"constructor")&&e.constructor;return"function"==typeof n&&n instanceof n&&fl.call(n)==vl}function lu(t){return Qs(t)&&t>=-Bt&&t<=Bt}function fu(t){return"string"==typeof t||!ph(t)&&eu(t)&&dr(t)==ne}function hu(t){return"symbol"==typeof t||eu(t)&&dr(t)==re}function pu(t){return t===it}function du(t){return eu(t)&&kf(t)==oe}function gu(t){return eu(t)&&dr(t)==ae}function vu(t){if(!t)return[];if(js(t))return fu(t)?tt(t):Bi(t);if(Pl&&t[Pl])return q(t[Pl]());var e=kf(t);return(e==Kt?H:e==ee?K:Ku)(t)}function yu(t){if(!t)return 0===t?t:0;if((t=wu(t))===Lt||t===-Lt){return(t<0?-1:1)*Rt}return t===t?t:0}function mu(t){var e=yu(t),n=e%1;return e===e?n?e-n:e:0}function bu(t){return t?Qn(mu(t),0,zt):0}function wu(t){if("number"==typeof t)return t;if(hu(t))return Mt;if(tu(t)){var e="function"==typeof t.valueOf?t.valueOf():t;t=tu(e)?e+"":e}if("string"!=typeof t)return 0===t?t:+t;t=t.replace(Te,"");var n=We.test(t);return n||Ge.test(t)?_n(t.slice(2),n?2:8):Ue.test(t)?Mt:+t}function xu(t){return Ri(t,Fu(t))}function Su(t){return t?Qn(mu(t),-Bt,Bt):0===t?t:0}function ku(t){return null==t?"":ci(t)}function _u(t,e){var n=lf(t);return null==e?n:Yn(n,e)}function Cu(t,e){return S(t,mo(e,3),cr)}function Au(t,e){return S(t,mo(e,3),lr)}function Eu(t,e){return null==t?t:pf(t,mo(e,3),Fu)}function Pu(t,e){return null==t?t:df(t,mo(e,3),Fu)}function Iu(t,e){return t&&cr(t,mo(e,3))}function Ou(t,e){return t&&lr(t,mo(e,3))}function Tu(t){return null==t?[]:fr(t,zu(t))}function Lu(t){return null==t?[]:fr(t,Fu(t))}function Bu(t,e,n){var r=null==t?it:hr(t,e);return r===it?n:r}function Ru(t,e){return null!=t&&Co(t,e,vr)}function Mu(t,e){return null!=t&&Co(t,e,yr)}function zu(t){return js(t)?In(t):Rr(t)}function Fu(t){return js(t)?In(t,!0):Mr(t)}function Du(t,e){var n={};return e=mo(e,3),cr(t,function(t,r,i){Xn(n,e(t,r,i),t)}),n}function Nu(t,e){var n={};return e=mo(e,3),cr(t,function(t,r,i){Xn(n,r,e(t,r,i))}),n}function Uu(t,e){return Wu(t,Ps(mo(e)))}function Wu(t,e){if(null==t)return{};var n=g(go(t),function(t){return[t]});return e=mo(e),qr(t,n,function(t,n){return e(t,n[0])})}function ju(t,e,n){e=bi(e,t);var r=-1,i=e.length;for(i||(i=1,t=it);++r<i;){var o=null==t?it:t[Ko(e[r])];o===it&&(r=i,o=n),t=Js(o)?o.call(t):o}return t}function Gu(t,e,n){return null==t?t:ei(t,e,n)}function Vu(t,e,n,r){return r="function"==typeof r?r:it,null==t?t:ei(t,e,n,r)}function qu(t,e,n){var r=ph(t),i=r||gh(t)||wh(t);if(e=mo(e,4),null==n){var o=t&&t.constructor;n=i?r?new o:[]:tu(t)&&Js(o)?lf(kl(t)):{}}return(i?c:cr)(t,function(t,r,i){return e(n,t,r,i)}),n}function Hu(t,e){return null==t||fi(t,e)}function Zu(t,e,n){return null==t?t:hi(t,e,mi(n))}function Yu(t,e,n,r){return r="function"==typeof r?r:it,null==t?t:hi(t,e,mi(n),r)}function Ku(t){return null==t?[]:z(t,zu(t))}function Xu(t){return null==t?[]:z(t,Fu(t))}function Ju(t,e,n){return n===it&&(n=e,e=it),n!==it&&(n=wu(n),n=n===n?n:0),e!==it&&(e=wu(e),e=e===e?e:0),Qn(wu(t),e,n)}function Qu(t,e,n){return e=yu(e),n===it?(n=e,e=0):n=yu(n),t=wu(t),mr(t,e,n)}function $u(t,e,n){if(n&&"boolean"!=typeof n&&Lo(t,e,n)&&(e=n=it),n===it&&("boolean"==typeof e?(n=e,e=it):"boolean"==typeof t&&(n=t,t=it)),t===it&&e===it?(t=0,e=1):(t=yu(t),e===it?(e=t,t=0):e=yu(e)),t>e){var r=t;t=e,e=r}if(n||t%1||e%1){var i=ql();return jl(t+i*(e-t+kn("1e-"+((i+"").length-1))),e)}return Kr(t,e)}function tc(t){return Hh(ku(t).toLowerCase())}function ec(t){return(t=ku(t))&&t.replace(qe,Un).replace(ln,"")}function nc(t,e,n){t=ku(t),e=ci(e);var r=t.length;n=n===it?r:Qn(mu(n),0,r);var i=n;return(n-=e.length)>=0&&t.slice(n,i)==e}function rc(t){return t=ku(t),t&&_e.test(t)?t.replace(Se,Wn):t}function ic(t){return t=ku(t),t&&Oe.test(t)?t.replace(Ie,"\\$&"):t}function oc(t,e,n){t=ku(t),e=mu(e);var r=e?$(t):0;if(!e||r>=e)return t;var i=(e-r)/2;return Qi(Ml(i),n)+t+Qi(Rl(i),n)}function ac(t,e,n){t=ku(t),e=mu(e);var r=e?$(t):0;return e&&r<e?t+Qi(e-r,n):t}function sc(t,e,n){t=ku(t),e=mu(e);var r=e?$(t):0;return e&&r<e?Qi(e-r,n)+t:t}function uc(t,e,n){return n||null==e?e=0:e&&(e=+e),Vl(ku(t).replace(Le,""),e||0)}function cc(t,e,n){return e=(n?Lo(t,e,n):e===it)?1:mu(e),Jr(ku(t),e)}function lc(){var t=arguments,e=ku(t[0]);return t.length<3?e:e.replace(t[1],t[2])}function fc(t,e,n){return n&&"number"!=typeof n&&Lo(t,e,n)&&(e=n=it),(n=n===it?zt:n>>>0)?(t=ku(t),t&&("string"==typeof e||null!=e&&!mh(e))&&!(e=ci(e))&&G(t)?wi(tt(t),0,n):t.split(e,n)):[]}function hc(t,e,n){return t=ku(t),n=null==n?0:Qn(mu(n),0,t.length),e=ci(e),t.slice(n,n+e.length)==e}function pc(t,e,r){var i=n.templateSettings;r&&Lo(t,e,r)&&(e=it),t=ku(t),e=Ch({},e,i,ao);var o,a,s=Ch({},e.imports,i.imports,ao),u=zu(s),c=z(s,u),l=0,f=e.interpolate||He,h="__p += '",p=il((e.escape||He).source+"|"+f.source+"|"+(f===Ce?De:He).source+"|"+(e.evaluate||He).source+"|$","g"),d="//# sourceURL="+("sourceURL"in e?e.sourceURL:"lodash.templateSources["+ ++vn+"]")+"\n";t.replace(p,function(e,n,r,i,s,u){return r||(r=i),h+=t.slice(l,u).replace(Ze,W),n&&(o=!0,h+="' +\n__e("+n+") +\n'"),s&&(a=!0,h+="';\n"+s+";\n__p += '"),r&&(h+="' +\n((__t = ("+r+")) == null ? '' : __t) +\n'"),l=u+e.length,e}),h+="';\n";var g=e.variable;g||(h="with (obj) {\n"+h+"\n}\n"),h=(a?h.replace(me,""):h).replace(be,"$1").replace(we,"$1;"),h="function("+(g||"obj")+") {\n"+(g?"":"obj || (obj = {});\n")+"var __t, __p = ''"+(o?", __e = _.escape":"")+(a?", __j = Array.prototype.join;\nfunction print() { __p += __j.call(arguments, '') }\n":";\n")+h+"return __p\n}";var v=Zh(function(){return el(u,d+"return "+h).apply(it,c)});if(v.source=h,Ks(v))throw v;return v}function dc(t){return ku(t).toLowerCase()}function gc(t){return ku(t).toUpperCase()}function vc(t,e,n){if((t=ku(t))&&(n||e===it))return t.replace(Te,"");if(!t||!(e=ci(e)))return t;var r=tt(t),i=tt(e);return wi(r,D(r,i),N(r,i)+1).join("")}function yc(t,e,n){if((t=ku(t))&&(n||e===it))return t.replace(Be,"");if(!t||!(e=ci(e)))return t;var r=tt(t);return wi(r,0,N(r,tt(e))+1).join("")}function mc(t,e,n){if((t=ku(t))&&(n||e===it))return t.replace(Le,"");if(!t||!(e=ci(e)))return t;var r=tt(t);return wi(r,D(r,tt(e))).join("")}function bc(t,e){var n=At,r=Et;if(tu(e)){var i="separator"in e?e.separator:i;n="length"in e?mu(e.length):n,r="omission"in e?ci(e.omission):r}t=ku(t);var o=t.length;if(G(t)){var a=tt(t);o=a.length}if(n>=o)return t;var s=n-$(r);if(s<1)return r;var u=a?wi(a,0,s).join(""):t.slice(0,s);if(i===it)return u+r;if(a&&(s+=u.length-s),mh(i)){if(t.slice(s).search(i)){var c,l=u;for(i.global||(i=il(i.source,ku(Ne.exec(i))+"g")),i.lastIndex=0;c=i.exec(l);)var f=c.index;u=u.slice(0,f===it?s:f)}}else if(t.indexOf(ci(i),s)!=s){var h=u.lastIndexOf(i);h>-1&&(u=u.slice(0,h))}return u+r}function wc(t){return t=ku(t),t&&ke.test(t)?t.replace(xe,jn):t}function xc(t,e,n){return t=ku(t),e=n?it:e,e===it?V(t)?rt(t):x(t):t.match(e)||[]}function Sc(t){var e=null==t?0:t.length,n=mo();return t=e?g(t,function(t){if("function"!=typeof t[1])throw new al(st);return[n(t[0]),t[1]]}):[],Qr(function(n){for(var r=-1;++r<e;){var i=t[r];if(s(i[0],this,n))return s(i[1],this,n)}})}function kc(t){return tr($n(t,ft))}function _c(t){return function(){return t}}function Cc(t,e){return null==t||t!==t?e:t}function Ac(t){return t}function Ec(t){return Br("function"==typeof t?t:$n(t,ft))}function Pc(t){return Dr($n(t,ft))}function Ic(t,e){return Nr(t,$n(e,ft))}function Oc(t,e,n){var r=zu(e),i=fr(e,r);null!=n||tu(e)&&(i.length||!r.length)||(n=e,e=t,t=this,i=fr(e,zu(e)));var o=!(tu(n)&&"chain"in n&&!n.chain),a=Js(t);return c(i,function(n){var r=e[n];t[n]=r,a&&(t.prototype[n]=function(){var e=this.__chain__;if(o||e){var n=t(this.__wrapped__);return(n.__actions__=Bi(this.__actions__)).push({func:r,args:arguments,thisArg:t}),n.__chain__=e,n}return r.apply(t,v([this.value()],arguments))})}),t}function Tc(){return En._===this&&(En._=yl),this}function Lc(){}function Bc(t){return t=mu(t),Qr(function(e){return jr(e,t)})}function Rc(t){return Bo(t)?P(Ko(t)):Hr(t)}function Mc(t){return function(e){return null==t?it:hr(t,e)}}function zc(){return[]}function Fc(){return!1}function Dc(){return{}}function Nc(){return""}function Uc(){return!0}function Wc(t,e){if((t=mu(t))<1||t>Bt)return[];var n=zt,r=jl(t,zt);e=mo(e),t-=zt;for(var i=B(r,e);++n<t;)e(n);return i}function jc(t){return ph(t)?g(t,Ko):hu(t)?[t]:Bi(Pf(ku(t)))}function Gc(t){var e=++pl;return ku(t)+e}function Vc(t){return t&&t.length?or(t,Ac,gr):it}function qc(t,e){return t&&t.length?or(t,mo(e,2),gr):it}function Hc(t){return E(t,Ac)}function Zc(t,e){return E(t,mo(e,2))}function Yc(t){return t&&t.length?or(t,Ac,zr):it}function Kc(t,e){return t&&t.length?or(t,mo(e,2),zr):it}function Xc(t){return t&&t.length?L(t,Ac):0}function Jc(t,e){return t&&t.length?L(t,mo(e,2)):0}e=null==e?En:Gn.defaults(En.Object(),e,Gn.pick(En,gn));var Qc=e.Array,$c=e.Date,tl=e.Error,el=e.Function,nl=e.Math,rl=e.Object,il=e.RegExp,ol=e.String,al=e.TypeError,sl=Qc.prototype,ul=el.prototype,cl=rl.prototype,ll=e["__core-js_shared__"],fl=ul.toString,hl=cl.hasOwnProperty,pl=0,dl=function(){var t=/[^.]+$/.exec(ll&&ll.keys&&ll.keys.IE_PROTO||"");return t?"Symbol(src)_1."+t:""}(),gl=cl.toString,vl=fl.call(rl),yl=En._,ml=il("^"+fl.call(hl).replace(Ie,"\\$&").replace(/hasOwnProperty|(function).*?(?=\\\()| for .+?(?=\\\])/g,"$1.*?")+"$"),bl=On?e.Buffer:it,wl=e.Symbol,xl=e.Uint8Array,Sl=bl?bl.allocUnsafe:it,kl=Z(rl.getPrototypeOf,rl),_l=rl.create,Cl=cl.propertyIsEnumerable,Al=sl.splice,El=wl?wl.isConcatSpreadable:it,Pl=wl?wl.iterator:it,Il=wl?wl.toStringTag:it,Ol=function(){try{var t=xo(rl,"defineProperty");return t({},"",{}),t}catch(t){}}(),Tl=e.clearTimeout!==En.clearTimeout&&e.clearTimeout,Ll=$c&&$c.now!==En.Date.now&&$c.now,Bl=e.setTimeout!==En.setTimeout&&e.setTimeout,Rl=nl.ceil,Ml=nl.floor,zl=rl.getOwnPropertySymbols,Fl=bl?bl.isBuffer:it,Dl=e.isFinite,Nl=sl.join,Ul=Z(rl.keys,rl),Wl=nl.max,jl=nl.min,Gl=$c.now,Vl=e.parseInt,ql=nl.random,Hl=sl.reverse,Zl=xo(e,"DataView"),Yl=xo(e,"Map"),Kl=xo(e,"Promise"),Xl=xo(e,"Set"),Jl=xo(e,"WeakMap"),Ql=xo(rl,"create"),$l=Jl&&new Jl,tf={},ef=Xo(Zl),nf=Xo(Yl),rf=Xo(Kl),of=Xo(Xl),af=Xo(Jl),sf=wl?wl.prototype:it,uf=sf?sf.valueOf:it,cf=sf?sf.toString:it,lf=function(){function t(){}return function(e){if(!tu(e))return{};if(_l)return _l(e);t.prototype=e;var n=new t;return t.prototype=it,n}}();n.templateSettings={escape:/<%-([\s\S]+?)%>/g,evaluate:/<%([\s\S]+?)%>/g,interpolate:Ce,variable:"",imports:{_:n}},n.prototype=r.prototype,n.prototype.constructor=n,i.prototype=lf(r.prototype),i.prototype.constructor=i,w.prototype=lf(r.prototype),w.prototype.constructor=w,nt.prototype.clear=Fe,nt.prototype.delete=Ye,nt.prototype.get=Ke,nt.prototype.has=Xe,nt.prototype.set=Je,Qe.prototype.clear=$e,Qe.prototype.delete=tn,Qe.prototype.get=en,Qe.prototype.has=nn,Qe.prototype.set=rn,on.prototype.clear=an,on.prototype.delete=sn,on.prototype.get=un,on.prototype.has=fn,on.prototype.set=hn,pn.prototype.add=pn.prototype.push=dn,pn.prototype.has=bn,wn.prototype.clear=xn,wn.prototype.delete=Sn,wn.prototype.get=Cn,wn.prototype.has=An,wn.prototype.set=Pn;var ff=Ni(cr),hf=Ni(lr,!0),pf=Ui(),df=Ui(!0),gf=$l?function(t,e){return $l.set(t,e),t}:Ac,vf=Ol?function(t,e){return Ol(t,"toString",{configurable:!0,enumerable:!1,value:_c(e),writable:!0})}:Ac,yf=Qr,mf=Tl||function(t){return En.clearTimeout(t)},bf=Xl&&1/K(new Xl([,-0]))[1]==Lt?function(t){return new Xl(t)}:Lc,wf=$l?function(t){return $l.get(t)}:Lc,xf=zl?function(t){return null==t?[]:(t=rl(t),h(zl(t),function(e){return Cl.call(t,e)}))}:zc,Sf=zl?function(t){for(var e=[];t;)v(e,xf(t)),t=kl(t);return e}:zc,kf=dr;(Zl&&kf(new Zl(new ArrayBuffer(1)))!=ue||Yl&&kf(new Yl)!=Kt||Kl&&"[object Promise]"!=kf(Kl.resolve())||Xl&&kf(new Xl)!=ee||Jl&&kf(new Jl)!=oe)&&(kf=function(t){var e=dr(t),n=e==Qt?t.constructor:it,r=n?Xo(n):"";if(r)switch(r){case ef:return ue;case nf:return Kt;case rf:return"[object Promise]";case of:return ee;case af:return oe}return e});var _f=ll?Js:Fc,Cf=Zo(gf),Af=Bl||function(t,e){return En.setTimeout(t,e)},Ef=Zo(vf),Pf=function(t){var e=Es(t,function(t){return n.size===ct&&n.clear(),t}),n=e.cache;return e}(function(t){var e=[];return Pe.test(t)&&e.push(""),t.replace(/[^.[\]]+|\[(?:(-?\d+(?:\.\d+)?)|(["'])((?:(?!\2)[^\\]|\\.)*?)\2)\]|(?=(?:\.|\[\])(?:\.|\[\]|$))/g,function(t,n,r,i){e.push(r?i.replace(/\\(\\)?/g,"$1"):n||t)}),e}),If=Qr(function(t,e){return Gs(t)?rr(t,ur(e,1,Gs,!0)):[]}),Of=Qr(function(t,e){var n=ya(e);return Gs(n)&&(n=it),Gs(t)?rr(t,ur(e,1,Gs,!0),mo(n,2)):[]}),Tf=Qr(function(t,e){var n=ya(e);return Gs(n)&&(n=it),Gs(t)?rr(t,ur(e,1,Gs,!0),it,n):[]}),Lf=Qr(function(t){var e=g(t,yi);return e.length&&e[0]===t[0]?br(e):[]}),Bf=Qr(function(t){var e=ya(t),n=g(t,yi);return e===ya(n)?e=it:n.pop(),n.length&&n[0]===t[0]?br(n,mo(e,2)):[]}),Rf=Qr(function(t){var e=ya(t),n=g(t,yi);return e="function"==typeof e?e:it,e&&n.pop(),n.length&&n[0]===t[0]?br(n,it,e):[]}),Mf=Qr(wa),zf=ho(function(t,e){var n=null==t?0:t.length,r=Jn(t,e);return Yr(t,g(e,function(t){return To(t,n)?+t:t}).sort(Ii)),r}),Ff=Qr(function(t){return li(ur(t,1,Gs,!0))}),Df=Qr(function(t){var e=ya(t);return Gs(e)&&(e=it),li(ur(t,1,Gs,!0),mo(e,2))}),Nf=Qr(function(t){var e=ya(t);return e="function"==typeof e?e:it,li(ur(t,1,Gs,!0),it,e)}),Uf=Qr(function(t,e){return Gs(t)?rr(t,e):[]}),Wf=Qr(function(t){return gi(h(t,Gs))}),jf=Qr(function(t){var e=ya(t);return Gs(e)&&(e=it),gi(h(t,Gs),mo(e,2))}),Gf=Qr(function(t){var e=ya(t);return e="function"==typeof e?e:it,gi(h(t,Gs),it,e)}),Vf=Qr(ja),qf=Qr(function(t){var e=t.length,n=e>1?t[e-1]:it;return n="function"==typeof n?(t.pop(),n):it,Ga(t,n)}),Hf=ho(function(t){var e=t.length,n=e?t[0]:0,r=this.__wrapped__,o=function(e){return Jn(e,t)};return!(e>1||this.__actions__.length)&&r instanceof w&&To(n)?(r=r.slice(n,+n+(e?1:0)),r.__actions__.push({func:Ya,args:[o],thisArg:it}),new i(r,this.__chain__).thru(function(t){return e&&!t.length&&t.push(it),t})):this.thru(o)}),Zf=Fi(function(t,e,n){hl.call(t,n)?++t[n]:Xn(t,n,1)}),Yf=Hi(sa),Kf=Hi(ua),Xf=Fi(function(t,e,n){hl.call(t,n)?t[n].push(e):Xn(t,n,[e])}),Jf=Qr(function(t,e,n){var r=-1,i="function"==typeof e,o=js(t)?Qc(t.length):[];return ff(t,function(t){o[++r]=i?s(e,t,n):xr(t,e,n)}),o}),Qf=Fi(function(t,e,n){Xn(t,n,e)}),$f=Fi(function(t,e,n){t[n?0:1].push(e)},function(){return[[],[]]}),th=Qr(function(t,e){if(null==t)return[];var n=e.length;return n>1&&Lo(t,e[0],e[1])?e=[]:n>2&&Lo(e[0],e[1],e[2])&&(e=[e[0]]),Gr(t,ur(e,1),[])}),eh=Ll||function(){return En.Date.now()},nh=Qr(function(t,e,n){var r=vt;if(n.length){var i=Y(n,yo(nh));r|=xt}return oo(t,r,e,n,i)}),rh=Qr(function(t,e,n){var r=vt|yt;if(n.length){var i=Y(n,yo(rh));r|=xt}return oo(e,r,t,n,i)}),ih=Qr(function(t,e){return nr(t,1,e)}),oh=Qr(function(t,e,n){return nr(t,wu(e)||0,n)});Es.Cache=on;var ah=yf(function(t,e){e=1==e.length&&ph(e[0])?g(e[0],M(mo())):g(ur(e,1),M(mo()));var n=e.length;return Qr(function(r){for(var i=-1,o=jl(r.length,n);++i<o;)r[i]=e[i].call(this,r[i]);return s(t,this,r)})}),sh=Qr(function(t,e){var n=Y(e,yo(sh));return oo(t,xt,it,e,n)}),uh=Qr(function(t,e){var n=Y(e,yo(uh));return oo(t,St,it,e,n)}),ch=ho(function(t,e){return oo(t,_t,it,it,it,e)}),lh=eo(gr),fh=eo(function(t,e){return t>=e}),hh=Sr(function(){return arguments}())?Sr:function(t){return eu(t)&&hl.call(t,"callee")&&!Cl.call(t,"callee")},ph=Qc.isArray,dh=Bn?M(Bn):kr,gh=Fl||Fc,vh=Rn?M(Rn):_r,yh=Mn?M(Mn):Er,mh=zn?M(zn):Or,bh=Fn?M(Fn):Tr,wh=Dn?M(Dn):Lr,xh=eo(zr),Sh=eo(function(t,e){return t<=e}),kh=Di(function(t,e){if(Fo(e)||js(e))return void Ri(e,zu(e),t);for(var n in e)hl.call(e,n)&&qn(t,n,e[n])}),_h=Di(function(t,e){Ri(e,Fu(e),t)}),Ch=Di(function(t,e,n,r){Ri(e,Fu(e),t,r)}),Ah=Di(function(t,e,n,r){Ri(e,zu(e),t,r)}),Eh=ho(Jn),Ph=Qr(function(t){return t.push(it,ao),s(Ch,it,t)}),Ih=Qr(function(t){return t.push(it,so),s(Rh,it,t)}),Oh=Ki(function(t,e,n){t[e]=n},_c(Ac)),Th=Ki(function(t,e,n){hl.call(t,e)?t[e].push(n):t[e]=[n]},mo),Lh=Qr(xr),Bh=Di(function(t,e,n){Ur(t,e,n)}),Rh=Di(function(t,e,n,r){Ur(t,e,n,r)}),Mh=ho(function(t,e){var n={};if(null==t)return n;var r=!1;e=g(e,function(e){return e=bi(e,t),r||(r=e.length>1),e}),Ri(t,go(t),n),r&&(n=$n(n,ft|ht|pt,uo));for(var i=e.length;i--;)fi(n,e[i]);return n}),zh=ho(function(t,e){return null==t?{}:Vr(t,e)}),Fh=io(zu),Dh=io(Fu),Nh=Gi(function(t,e,n){return e=e.toLowerCase(),t+(n?tc(e):e)}),Uh=Gi(function(t,e,n){return t+(n?"-":"")+e.toLowerCase()}),Wh=Gi(function(t,e,n){return t+(n?" ":"")+e.toLowerCase()}),jh=ji("toLowerCase"),Gh=Gi(function(t,e,n){return t+(n?"_":"")+e.toLowerCase()}),Vh=Gi(function(t,e,n){return t+(n?" ":"")+Hh(e)}),qh=Gi(function(t,e,n){return t+(n?" ":"")+e.toUpperCase()}),Hh=ji("toUpperCase"),Zh=Qr(function(t,e){try{return s(t,it,e)}catch(t){return Ks(t)?t:new tl(t)}}),Yh=ho(function(t,e){return c(e,function(e){e=Ko(e),Xn(t,e,nh(t[e],t))}),t}),Kh=Zi(),Xh=Zi(!0),Jh=Qr(function(t,e){return function(n){return xr(n,t,e)}}),Qh=Qr(function(t,e){return function(n){return xr(t,n,e)}}),$h=Ji(g),tp=Ji(f),ep=Ji(b),np=to(),rp=to(!0),ip=Xi(function(t,e){return t+e},0),op=ro("ceil"),ap=Xi(function(t,e){return t/e},1),sp=ro("floor"),up=Xi(function(t,e){return t*e},1),cp=ro("round"),lp=Xi(function(t,e){return t-e},0);return n.after=ws,n.ary=xs,n.assign=kh,n.assignIn=_h,n.assignInWith=Ch,n.assignWith=Ah,n.at=Eh,n.before=Ss,n.bind=nh,n.bindAll=Yh,n.bindKey=rh,n.castArray=Ms,n.chain=Ha,n.chunk=$o,n.compact=ta,n.concat=ea,n.cond=Sc,n.conforms=kc,n.constant=_c,n.countBy=Zf,n.create=_u,n.curry=ks,n.curryRight=_s,n.debounce=Cs,n.defaults=Ph,n.defaultsDeep=Ih,n.defer=ih,n.delay=oh,n.difference=If,n.differenceBy=Of,n.differenceWith=Tf,n.drop=na,n.dropRight=ra,n.dropRightWhile=ia,n.dropWhile=oa,n.fill=aa,n.filter=rs,n.flatMap=is,n.flatMapDeep=os,n.flatMapDepth=as,n.flatten=ca,n.flattenDeep=la,n.flattenDepth=fa,n.flip=As,n.flow=Kh,n.flowRight=Xh,n.fromPairs=ha,n.functions=Tu,n.functionsIn=Lu,n.groupBy=Xf,n.initial=ga,n.intersection=Lf,n.intersectionBy=Bf,n.intersectionWith=Rf,n.invert=Oh,n.invertBy=Th,n.invokeMap=Jf,n.iteratee=Ec,n.keyBy=Qf,n.keys=zu,n.keysIn=Fu,n.map=ls,n.mapKeys=Du,n.mapValues=Nu,n.matches=Pc,n.matchesProperty=Ic,n.memoize=Es,n.merge=Bh,n.mergeWith=Rh,n.method=Jh,n.methodOf=Qh,n.mixin=Oc,n.negate=Ps,n.nthArg=Bc,n.omit=Mh,n.omitBy=Uu,n.once=Is,n.orderBy=fs,n.over=$h,n.overArgs=ah,n.overEvery=tp,n.overSome=ep,n.partial=sh,n.partialRight=uh,n.partition=$f,n.pick=zh,n.pickBy=Wu,n.property=Rc,n.propertyOf=Mc,n.pull=Mf,n.pullAll=wa,n.pullAllBy=xa,
n.pullAllWith=Sa,n.pullAt=zf,n.range=np,n.rangeRight=rp,n.rearg=ch,n.reject=ds,n.remove=ka,n.rest=Os,n.reverse=_a,n.sampleSize=vs,n.set=Gu,n.setWith=Vu,n.shuffle=ys,n.slice=Ca,n.sortBy=th,n.sortedUniq=La,n.sortedUniqBy=Ba,n.split=fc,n.spread=Ts,n.tail=Ra,n.take=Ma,n.takeRight=za,n.takeRightWhile=Fa,n.takeWhile=Da,n.tap=Za,n.throttle=Ls,n.thru=Ya,n.toArray=vu,n.toPairs=Fh,n.toPairsIn=Dh,n.toPath=jc,n.toPlainObject=xu,n.transform=qu,n.unary=Bs,n.union=Ff,n.unionBy=Df,n.unionWith=Nf,n.uniq=Na,n.uniqBy=Ua,n.uniqWith=Wa,n.unset=Hu,n.unzip=ja,n.unzipWith=Ga,n.update=Zu,n.updateWith=Yu,n.values=Ku,n.valuesIn=Xu,n.without=Uf,n.words=xc,n.wrap=Rs,n.xor=Wf,n.xorBy=jf,n.xorWith=Gf,n.zip=Vf,n.zipObject=Va,n.zipObjectDeep=qa,n.zipWith=qf,n.entries=Fh,n.entriesIn=Dh,n.extend=_h,n.extendWith=Ch,Oc(n,n),n.add=ip,n.attempt=Zh,n.camelCase=Nh,n.capitalize=tc,n.ceil=op,n.clamp=Ju,n.clone=zs,n.cloneDeep=Ds,n.cloneDeepWith=Ns,n.cloneWith=Fs,n.conformsTo=Us,n.deburr=ec,n.defaultTo=Cc,n.divide=ap,n.endsWith=nc,n.eq=Ws,n.escape=rc,n.escapeRegExp=ic,n.every=ns,n.find=Yf,n.findIndex=sa,n.findKey=Cu,n.findLast=Kf,n.findLastIndex=ua,n.findLastKey=Au,n.floor=sp,n.forEach=ss,n.forEachRight=us,n.forIn=Eu,n.forInRight=Pu,n.forOwn=Iu,n.forOwnRight=Ou,n.get=Bu,n.gt=lh,n.gte=fh,n.has=Ru,n.hasIn=Mu,n.head=pa,n.identity=Ac,n.includes=cs,n.indexOf=da,n.inRange=Qu,n.invoke=Lh,n.isArguments=hh,n.isArray=ph,n.isArrayBuffer=dh,n.isArrayLike=js,n.isArrayLikeObject=Gs,n.isBoolean=Vs,n.isBuffer=gh,n.isDate=vh,n.isElement=qs,n.isEmpty=Hs,n.isEqual=Zs,n.isEqualWith=Ys,n.isError=Ks,n.isFinite=Xs,n.isFunction=Js,n.isInteger=Qs,n.isLength=$s,n.isMap=yh,n.isMatch=nu,n.isMatchWith=ru,n.isNaN=iu,n.isNative=ou,n.isNil=su,n.isNull=au,n.isNumber=uu,n.isObject=tu,n.isObjectLike=eu,n.isPlainObject=cu,n.isRegExp=mh,n.isSafeInteger=lu,n.isSet=bh,n.isString=fu,n.isSymbol=hu,n.isTypedArray=wh,n.isUndefined=pu,n.isWeakMap=du,n.isWeakSet=gu,n.join=va,n.kebabCase=Uh,n.last=ya,n.lastIndexOf=ma,n.lowerCase=Wh,n.lowerFirst=jh,n.lt=xh,n.lte=Sh,n.max=Vc,n.maxBy=qc,n.mean=Hc,n.meanBy=Zc,n.min=Yc,n.minBy=Kc,n.stubArray=zc,n.stubFalse=Fc,n.stubObject=Dc,n.stubString=Nc,n.stubTrue=Uc,n.multiply=up,n.nth=ba,n.noConflict=Tc,n.noop=Lc,n.now=eh,n.pad=oc,n.padEnd=ac,n.padStart=sc,n.parseInt=uc,n.random=$u,n.reduce=hs,n.reduceRight=ps,n.repeat=cc,n.replace=lc,n.result=ju,n.round=cp,n.runInContext=t,n.sample=gs,n.size=ms,n.snakeCase=Gh,n.some=bs,n.sortedIndex=Aa,n.sortedIndexBy=Ea,n.sortedIndexOf=Pa,n.sortedLastIndex=Ia,n.sortedLastIndexBy=Oa,n.sortedLastIndexOf=Ta,n.startCase=Vh,n.startsWith=hc,n.subtract=lp,n.sum=Xc,n.sumBy=Jc,n.template=pc,n.times=Wc,n.toFinite=yu,n.toInteger=mu,n.toLength=bu,n.toLower=dc,n.toNumber=wu,n.toSafeInteger=Su,n.toString=ku,n.toUpper=gc,n.trim=vc,n.trimEnd=yc,n.trimStart=mc,n.truncate=bc,n.unescape=wc,n.uniqueId=Gc,n.upperCase=qh,n.upperFirst=Hh,n.each=ss,n.eachRight=us,n.first=pa,Oc(n,function(){var t={};return cr(n,function(e,r){hl.call(n.prototype,r)||(t[r]=e)}),t}(),{chain:!1}),n.VERSION="4.17.4",c(["bind","bindKey","curry","curryRight","partial","partialRight"],function(t){n[t].placeholder=n}),c(["drop","take"],function(t,e){w.prototype[t]=function(n){n=n===it?1:Wl(mu(n),0);var r=this.__filtered__&&!e?new w(this):this.clone();return r.__filtered__?r.__takeCount__=jl(n,r.__takeCount__):r.__views__.push({size:jl(n,zt),type:t+(r.__dir__<0?"Right":"")}),r},w.prototype[t+"Right"]=function(e){return this.reverse()[t](e).reverse()}}),c(["filter","map","takeWhile"],function(t,e){var n=e+1,r=n==Ot||3==n;w.prototype[t]=function(t){var e=this.clone();return e.__iteratees__.push({iteratee:mo(t,3),type:n}),e.__filtered__=e.__filtered__||r,e}}),c(["head","last"],function(t,e){var n="take"+(e?"Right":"");w.prototype[t]=function(){return this[n](1).value()[0]}}),c(["initial","tail"],function(t,e){var n="drop"+(e?"":"Right");w.prototype[t]=function(){return this.__filtered__?new w(this):this[n](1)}}),w.prototype.compact=function(){return this.filter(Ac)},w.prototype.find=function(t){return this.filter(t).head()},w.prototype.findLast=function(t){return this.reverse().find(t)},w.prototype.invokeMap=Qr(function(t,e){return"function"==typeof t?new w(this):this.map(function(n){return xr(n,t,e)})}),w.prototype.reject=function(t){return this.filter(Ps(mo(t)))},w.prototype.slice=function(t,e){t=mu(t);var n=this;return n.__filtered__&&(t>0||e<0)?new w(n):(t<0?n=n.takeRight(-t):t&&(n=n.drop(t)),e!==it&&(e=mu(e),n=e<0?n.dropRight(-e):n.take(e-t)),n)},w.prototype.takeRightWhile=function(t){return this.reverse().takeWhile(t).reverse()},w.prototype.toArray=function(){return this.take(zt)},cr(w.prototype,function(t,e){var r=/^(?:filter|find|map|reject)|While$/.test(e),o=/^(?:head|last)$/.test(e),a=n[o?"take"+("last"==e?"Right":""):e],s=o||/^find/.test(e);a&&(n.prototype[e]=function(){var e=this.__wrapped__,u=o?[1]:arguments,c=e instanceof w,l=u[0],f=c||ph(e),h=function(t){var e=a.apply(n,v([t],u));return o&&p?e[0]:e};f&&r&&"function"==typeof l&&1!=l.length&&(c=f=!1);var p=this.__chain__,d=!!this.__actions__.length,g=s&&!p,y=c&&!d;if(!s&&f){e=y?e:new w(this);var m=t.apply(e,u);return m.__actions__.push({func:Ya,args:[h],thisArg:it}),new i(m,p)}return g&&y?t.apply(this,u):(m=this.thru(h),g?o?m.value()[0]:m.value():m)})}),c(["pop","push","shift","sort","splice","unshift"],function(t){var e=sl[t],r=/^(?:push|sort|unshift)$/.test(t)?"tap":"thru",i=/^(?:pop|shift)$/.test(t);n.prototype[t]=function(){var t=arguments;if(i&&!this.__chain__){var n=this.value();return e.apply(ph(n)?n:[],t)}return this[r](function(n){return e.apply(ph(n)?n:[],t)})}}),cr(w.prototype,function(t,e){var r=n[e];if(r){var i=r.name+"";(tf[i]||(tf[i]=[])).push({name:e,func:r})}}),tf[Yi(it,yt).name]=[{name:"wrapper",func:it}],w.prototype.clone=I,w.prototype.reverse=J,w.prototype.value=et,n.prototype.at=Hf,n.prototype.chain=Ka,n.prototype.commit=Xa,n.prototype.next=Ja,n.prototype.plant=$a,n.prototype.reverse=ts,n.prototype.toJSON=n.prototype.valueOf=n.prototype.value=es,n.prototype.first=n.prototype.head,Pl&&(n.prototype[Pl]=Qa),n}();En._=Gn,(r=function(){return Gn}.call(e,n,e,i))!==it&&(i.exports=r)}).call(this)}).call(e,function(){return this}(),n(8)(t))},function(t,e){t.exports=function(t){return t.webpackPolyfill||(t.deprecate=function(){},t.paths=[],t.children=[],t.webpackPolyfill=1),t}},function(t,e,n){"use strict";function r(t,e){var n="normal";return t&&e?n="bolditalics":t?n="bold":e&&(n="italics"),n}function i(t,e){this.fonts={},this.pdfKitDoc=e,this.fontCache={};for(var n in t)if(t.hasOwnProperty(n)){var r=t[n];this.fonts[n]={normal:r.normal,bold:r.bold,italics:r.italics,bolditalics:r.bolditalics}}}n(7).noConflict(),i.prototype.provideFont=function(t,e,n){var i=r(e,n);if(!this.fonts[t]||!this.fonts[t][i])throw new Error("Font '"+t+"' in style '"+i+"' is not defined in the font section of the document definition.");if(this.fontCache[t]=this.fontCache[t]||{},!this.fontCache[t][i]){var o=this.fonts[t][i];Array.isArray(o)||(o=[o]),this.fontCache[t][i]=this.pdfKitDoc.font.apply(this.pdfKitDoc,o)._font}return this.fontCache[t][i]},t.exports=i},function(t,e,n){"use strict";function r(t,e){a.each(e,function(e){t.push(e)})}function i(t,e,n){this.pageSize=t,this.pageMargins=e,this.tracker=new s,this.imageMeasure=n,this.tableLayouts={}}function o(t){var e=t.x,n=t.y;t.positions=[],a.each(t.canvas,function(t){var e=t.x,n=t.y,r=t.x1,i=t.y1,o=t.x2,a=t.y2;t.resetXY=function(){t.x=e,t.y=n,t.x1=r,t.y1=i,t.x2=o,t.y2=a}}),t.resetXY=function(){t.x=e,t.y=n,a.each(t.canvas,function(t){t.resetXY()})}}var a=n(7),s=n(11),u=n(12),c=n(24),l=n(25),f=n(21),h=n(28),p=n(27),d=n(22).pack,g=n(22).offsetVector,v=n(22).fontStringify,y=n(22).isFunction,m=n(13),b=n(20);i.prototype.registerTableLayouts=function(t){this.tableLayouts=d(this.tableLayouts,t)},i.prototype.layoutDocument=function(t,e,n,r,i,o,s,c,l,f){this.docMeasure=new u(e,n,r,this.imageMeasure,this.tableLayouts,c);for(var h=this.tryLayoutDocument(t,e,n,r,i,o,s,c,l);function(t,e){return!!y(f)&&(t=a.reject(t,function(t){return a.isEmpty(t.positions)}),a.each(t,function(t){var n=a.pick(t,["id","text","ul","ol","table","image","qr","canvas","columns","headlineLevel","style","pageBreak","pageOrientation","width","height"]);n.startPosition=a.first(t.positions),n.pageNumbers=a.chain(t.positions).map("pageNumber").uniq().value(),n.pages=e.length,n.stack=a.isArray(t.stack),t.nodeInfo=n}),a.some(t,function(t,e,n){if("before"!==t.pageBreak&&!t.pageBreakCalculated){t.pageBreakCalculated=!0;var r=a.first(t.nodeInfo.pageNumbers),i=a.chain(n).drop(e+1).filter(function(t){return a.includes(t.nodeInfo.pageNumbers,r)}).value(),o=a.chain(n).drop(e+1).filter(function(t){return a.includes(t.nodeInfo.pageNumbers,r+1)}).value(),s=a.chain(n).take(e).filter(function(t){return a.includes(t.nodeInfo.pageNumbers,r)}).value();if(f(t.nodeInfo,a.map(i,"nodeInfo"),a.map(o,"nodeInfo"),a.map(s,"nodeInfo")))return t.pageBreak="before",!0}}))}(h.linearNodeList,h.pages);)!function(t){a.each(t.linearNodeList,function(t){t.resetXY()})}(h),h=this.tryLayoutDocument(t,e,n,r,i,o,s,c,l);return h.pages},i.prototype.tryLayoutDocument=function(t,e,n,r,i,o,a,s,u,f){this.linearNodeList=[],t=this.docMeasure.measureDocument(t),this.writer=new l(new c(this.pageSize,this.pageMargins),this.tracker);var h=this;return this.writer.context().tracker.startTracking("pageAdded",function(){h.addBackground(i)}),this.addBackground(i),this.processNode(t),this.addHeadersAndFooters(o,a),null!=u&&this.addWatermark(u,e,r),{pages:this.writer.context().pages,linearNodeList:this.linearNodeList}},i.prototype.addBackground=function(t){var e=y(t)?t:function(){return t},n=e(this.writer.context().page+1);if(n){var r=this.writer.context().getCurrentPage().pageSize;this.writer.beginUnbreakableBlock(r.width,r.height),this.processNode(this.docMeasure.measureDocument(n)),this.writer.commitUnbreakableBlock(0,0)}},i.prototype.addStaticRepeatable=function(t,e){this.addDynamicRepeatable(function(){return t},e)},i.prototype.addDynamicRepeatable=function(t,e){for(var n=this.writer.context().pages,r=0,i=n.length;r<i;r++){this.writer.context().page=r;var o=t(r+1,i,this.writer.context().pages[r].pageSize);if(o){var a=e(this.writer.context().getCurrentPage().pageSize,this.pageMargins);this.writer.beginUnbreakableBlock(a.width,a.height),this.processNode(this.docMeasure.measureDocument(o)),this.writer.commitUnbreakableBlock(a.x,a.y)}}},i.prototype.addHeadersAndFooters=function(t,e){var n=function(t,e){return{x:0,y:0,width:t.width,height:e.top}},r=function(t,e){return{x:0,y:t.height-e.bottom,width:t.width,height:e.bottom}};y(t)?this.addDynamicRepeatable(t,n):t&&this.addStaticRepeatable(t,n),y(e)?this.addDynamicRepeatable(e,r):e&&this.addStaticRepeatable(e,r)},i.prototype.addWatermark=function(t,e,n){if("string"==typeof t&&(t={text:t}),t.text){t.font=t.font||n.font||"Roboto",t.color=t.color||"black",t.opacity=t.opacity||.6,t.bold=t.bold||!1,t.italics=t.italics||!1;for(var r={text:t.text,font:e.provideFont(t.font,t.bold,t.italics),size:function(t,e,n){for(var r,i=t.width,o=t.height,a=.8*Math.sqrt(i*i+o*o),s=new m(n),u=new b(null,{font:e.font,bold:e.bold,italics:e.italics}),c=0,l=1e3,f=(c+l)/2;Math.abs(c-l)>1;)u.push({fontSize:f}),r=s.sizeOfString(e.text,u),r.width>a?(l=f,f=(c+l)/2):r.width<a&&(c=f,f=(c+l)/2),u.pop();return{size:r,fontSize:f}}(this.pageSize,t,e),color:t.color,opacity:t.opacity},i=this.writer.context().pages,o=0,a=i.length;o<a;o++)i[o].watermark=r}},i.prototype.processNode=function(t){var e=this;this.linearNodeList.push(t),o(t),function(n){var r=t._margin;"before"===t.pageBreak&&e.writer.moveToNextPage(t.pageOrientation),r&&(e.writer.context().moveDown(r[1]),e.writer.context().addMargin(r[0],r[2])),n(),r&&(e.writer.context().addMargin(-r[0],-r[2]),e.writer.context().moveDown(r[3])),"after"===t.pageBreak&&e.writer.moveToNextPage(t.pageOrientation)}(function(){var n=t.absolutePosition;n&&(e.writer.context().beginDetachedBlock(),e.writer.context().moveTo(n.x||0,n.y||0));var r=t.relativePosition;if(r&&(e.writer.context().beginDetachedBlock(),e.writer.context().moveTo((r.x||0)+e.writer.context().x,(r.y||0)+e.writer.context().y)),t.stack)e.processVerticalContainer(t);else if(t.columns)e.processColumns(t);else if(t.ul)e.processList(!1,t);else if(t.ol)e.processList(!0,t);else if(t.table)e.processTable(t);else if(void 0!==t.text)e.processLeaf(t);else if(t.image)e.processImage(t);else if(t.canvas)e.processCanvas(t);else if(t.qr)e.processQr(t);else if(!t._span)throw"Unrecognized document structure: "+JSON.stringify(t,v);(n||r)&&e.writer.context().endDetachedBlock()})},i.prototype.processVerticalContainer=function(t){var e=this;t.stack.forEach(function(n){e.processNode(n),r(t.positions,n.positions)})},i.prototype.processColumns=function(t){var e=t.columns,n=this.writer.context().availableWidth,i=function(t){if(!t)return null;var n=[];n.push(0);for(var r=e.length-1;r>0;r--)n.push(t);return n}(t._gap);i&&(n-=(i.length-1)*t._gap),f.buildColumnWidths(e,n);var o=this.processRow(e,e,i);r(t.positions,o.positions)},i.prototype.processRow=function(t,e,n,i,o){function a(t){for(var e,n=0,r=l.length;n<r;n++){var i=l[n];if(i.prevPage===t.prevPage){e=i;break}}e||(e=t,l.push(e)),e.prevY=Math.max(e.prevY,t.prevY),e.y=Math.min(e.y,t.y)}function s(t){return n&&n.length>t?n[t]:0}function u(t,e){if(t.rowSpan&&t.rowSpan>1){var n=o+t.rowSpan-1;if(n>=i.length)throw"Row span for column "+e+" (with indexes starting from 0) exceeded row count";return i[n][e]}return null}var c=this,l=[],f=[];return this.tracker.auto("pageChanged",a,function(){e=e||t,c.writer.context().beginColumnGroup();for(var i=0,o=t.length;i<o;i++){var a=t[i],l=e[i]._calcWidth,h=s(i);if(a.colSpan&&a.colSpan>1)for(var p=1;p<a.colSpan;p++)l+=e[++i]._calcWidth+n[i];c.writer.context().beginColumn(l,h,u(a,i)),a._span?a._columnEndingContext&&c.writer.context().markEnding(a):(c.processNode(a),r(f,a.positions))}c.writer.context().completeColumnGroup()}),{pageBreaks:l,positions:f}},i.prototype.processList=function(t,e){function n(t){if(s){var e=s;if(s=null,e.canvas){var n=e.canvas[0];g(n,-e._minWidth,0),i.writer.addVector(n)}else if(e._inlines){var r=new p(i.pageSize.width);r.addInline(e._inlines[0]),r.x=-e._minWidth,r.y=t.getAscenderHeight()-r.getAscenderHeight(),i.writer.addLine(r,!0)}}}var i=this,o=t?e.ol:e.ul,a=e._gapSize;this.writer.context().addMargin(a.width);var s;this.tracker.auto("lineAdded",n,function(){o.forEach(function(t){s=t.listMarker,i.processNode(t),r(e.positions,t.positions)})}),this.writer.context().addMargin(-a.width)},i.prototype.processTable=function(t){var e=new h(t);e.beginTable(this.writer);for(var n=0,i=t.table.body.length;n<i;n++){e.beginRow(n,this.writer);var o=this.processRow(t.table.body[n],t.table.widths,t._offsets.offsets,t.table.body,n);r(t.positions,o.positions),e.endRow(n,this.writer,o.pageBreaks)}e.endTable(this.writer)},i.prototype.processLeaf=function(t){for(var e=this.buildNextLine(t),n=e?e.getHeight():0,r=t.maxHeight||-1;e&&(r===-1||n<r);){var i=this.writer.addLine(e);t.positions.push(i),e=this.buildNextLine(t),e&&(n+=e.getHeight())}},i.prototype.buildNextLine=function(t){if(!t._inlines||0===t._inlines.length)return null;for(var e=new p(this.writer.context().availableWidth);t._inlines&&t._inlines.length>0&&e.hasEnoughSpaceForInline(t._inlines[0]);)e.addInline(t._inlines.shift());return e.lastLineInParagraph=0===t._inlines.length,e},i.prototype.processImage=function(t){var e=this.writer.addImage(t);t.positions.push(e)},i.prototype.processCanvas=function(t){var e=t._minHeight;this.writer.context().availableHeight<e&&this.writer.moveToNextPage(),t.canvas.forEach(function(e){var n=this.writer.addVector(e);t.positions.push(n)},this),this.writer.context().moveDown(e)},i.prototype.processQr=function(t){var e=this.writer.addQr(t);t.positions.push(e)},t.exports=i},function(t,e){"use strict";function n(){this.events={}}n.prototype.startTracking=function(t,e){var n=this.events[t]||(this.events[t]=[]);n.indexOf(e)<0&&n.push(e)},n.prototype.stopTracking=function(t,e){var n=this.events[t];if(n){var r=n.indexOf(e);r>=0&&n.splice(r,1)}},n.prototype.emit=function(t){var e=Array.prototype.slice.call(arguments,1),n=this.events[t];n&&n.forEach(function(t){t.apply(this,e)})},n.prototype.auto=function(t,e,n){this.startTracking(t,e),n(),this.stopTracking(t,e)},t.exports=n},function(t,e,n){"use strict";function r(t,e,n,r,a,s){this.textTools=new i(t),this.styleStack=new o(e,n),this.imageMeasure=r,this.tableLayouts=a,this.images=s,this.autoImageIndex=1}var i=n(13),o=n(20),a=n(21),s=n(22).fontStringify,u=n(22).pack,c=n(23);r.prototype.measureDocument=function(t){return this.measureNode(t)},r.prototype.measureNode=function(t){function e(t){var e=t._margin;return e&&(t._minWidth+=e[0]+e[2],t._maxWidth+=e[0]+e[2]),t}function n(){function e(t,e){return t.marginLeft||t.marginTop||t.marginRight||t.marginBottom?[t.marginLeft||e[0]||0,t.marginTop||e[1]||0,t.marginRight||e[2]||0,t.marginBottom||e[3]||0]:e}function n(t){return"number"==typeof t||t instanceof Number?t=[t,t,t,t]:Array.isArray(t)&&2===t.length&&(t=[t[0],t[1],t[0],t[1]]),t}var i=[void 0,void 0,void 0,void 0];if(t.style){var o=Array.isArray(t.style)?t.style:[t.style],a=function(t){for(var e={},n=t.length-1;n>=0;n--){var i=t[n],o=r.styleStack.styleDictionary[i];for(var a in o)o.hasOwnProperty(a)&&(e[a]=o[a])}return e}(o);a&&(i=e(a,i)),a.margin&&(i=n(a.margin))}return i=e(t,i),t.margin&&(i=n(t.margin)),void 0===i[0]&&void 0===i[1]&&void 0===i[2]&&void 0===i[3]?null:i}Array.isArray(t)?t={stack:t}:"string"==typeof t||t instanceof String?t={text:t}:"number"==typeof t||"boolean"==typeof t?t={text:t.toString()}:null===t&&(t={text:""}),0===Object.keys(t).length&&(t={text:""});var r=this;return this.styleStack.auto(t,function(){if(t._margin=n(),t.columns)return e(r.measureColumns(t));if(t.stack)return e(r.measureVerticalContainer(t));if(t.ul)return e(r.measureUnorderedList(t));if(t.ol)return e(r.measureOrderedList(t));if(t.table)return e(r.measureTable(t));if(void 0!==t.text)return e(r.measureLeaf(t));if(t.image)return e(r.measureImage(t));if(t.canvas)return e(r.measureCanvas(t));if(t.qr)return e(r.measureQr(t));throw"Unrecognized document structure: "+JSON.stringify(t,s)})},r.prototype.convertIfBase64Image=function(t){if(/^data:image\/(jpeg|jpg|png);base64,/.test(t.image)){var e="$$pdfmake$$"+this.autoImageIndex++;this.images[e]=t.image,t.image=e}},r.prototype.measureImage=function(t){this.images&&this.convertIfBase64Image(t);var e=this.imageMeasure.measureImage(t.image);if(t.fit){var n=e.width/e.height>t.fit[0]/t.fit[1]?t.fit[0]/e.width:t.fit[1]/e.height;t._width=t._minWidth=t._maxWidth=e.width*n,t._height=e.height*n}else t._width=t._minWidth=t._maxWidth=t.width||e.width,t._height=t.height||e.height*t._width/e.width;return t._alignment=this.styleStack.getProperty("alignment"),t},r.prototype.measureLeaf=function(t){var e=this.styleStack.clone();e.push(t);var n=this.textTools.buildInlines(t.text,e);return t._inlines=n.items,t._minWidth=n.minWidth,t._maxWidth=n.maxWidth,t},r.prototype.measureVerticalContainer=function(t){var e=t.stack;t._minWidth=0,t._maxWidth=0;for(var n=0,r=e.length;n<r;n++)e[n]=this.measureNode(e[n]),t._minWidth=Math.max(t._minWidth,e[n]._minWidth),t._maxWidth=Math.max(t._maxWidth,e[n]._maxWidth);return t},r.prototype.gapSizeForList=function(){return this.textTools.sizeOfString("9. ",this.styleStack)},r.prototype.buildUnorderedMarker=function(t,e,n){var r,i=t.getProperty("markerColor")||t.getProperty("color")||"black";switch(n){case"circle":r=function(t,e){var n=t.fontSize/6;return{canvas:[{x:n,y:t.height/t.lineHeight+t.descender-t.fontSize/3,r1:n,r2:n,type:"ellipse",lineColor:e}]}}(e,i);break;case"square":r=function(t,e){var n=t.fontSize/3;return{canvas:[{x:0,y:t.height/t.lineHeight+t.descender-t.fontSize/3-n/2,h:n,w:n,type:"rect",color:e}]}}(e,i);break;case"none":r={};break;case"disc":default:r=function(t,e){var n=t.fontSize/6;return{canvas:[{x:n,y:t.height/t.lineHeight+t.descender-t.fontSize/3,r1:n,r2:n,type:"ellipse",color:e}]}}(e,i)}return r._minWidth=r._maxWidth=e.width,r._minHeight=r._maxHeight=e.height,r},r.prototype.buildOrderedMarker=function(t,e,n,r){function i(t){function e(t){return(t>=26?e((t/26>>0)-1):"")+"abcdefghijklmnopqrstuvwxyz"[t%26>>0]}return t<1?t.toString():e(t-1)}function o(t){if(t<1||t>4999)return t.toString();var e,n=t,r={M:1e3,CM:900,D:500,CD:400,C:100,XC:90,L:50,XL:40,X:10,IX:9,V:5,IV:4,I:1},i="";for(e in r)for(;n>=r[e];)i+=e,n-=r[e];return i}var a;switch(n){case"none":a=null;break;case"upper-alpha":a=i(t).toUpperCase();break;case"lower-alpha":a=i(t);break;case"upper-roman":a=o(t);break;case"lower-roman":a=o(t).toLowerCase();break;case"decimal":default:a=function(t){return t.toString()}(t)}if(null===a)return{};r&&(Array.isArray(r)?(r[0]&&(a=r[0]+a),r[1]&&(a+=r[1]),a+=" "):a+=r+" ");var s={text:a},u=e.getProperty("markerColor");return u&&(s.color=u),{_inlines:this.textTools.buildInlines(s,e).items}},r.prototype.measureUnorderedList=function(t){var e=this.styleStack.clone(),n=t.ul;t.type=t.type||"disc",t._gapSize=this.gapSizeForList(),t._minWidth=0,t._maxWidth=0;for(var r=0,i=n.length;r<i;r++){var o=n[r]=this.measureNode(n[r]);o.ol||o.ul||(o.listMarker=this.buildUnorderedMarker(e,t._gapSize,t.type)),t._minWidth=Math.max(t._minWidth,n[r]._minWidth+t._gapSize.width),t._maxWidth=Math.max(t._maxWidth,n[r]._maxWidth+t._gapSize.width)}return t},r.prototype.measureOrderedList=function(t){var e=this.styleStack.clone(),n=t.ol;t.type=t.type||"decimal",t.separator=t.separator||".",t.reversed=t.reversed||!1,t.start||(t.start=t.reversed?n.length:1),t._gapSize=this.gapSizeForList(),t._minWidth=0,t._maxWidth=0;for(var r=t.start,i=0,o=n.length;i<o;i++){var a=n[i]=this.measureNode(n[i]);a.ol||a.ul||(a.listMarker=this.buildOrderedMarker(a.counter||r,e,t.type,t.separator),a.listMarker._inlines&&(t._gapSize.width=Math.max(t._gapSize.width,a.listMarker._inlines[0].width))),t._minWidth=Math.max(t._minWidth,n[i]._minWidth),t._maxWidth=Math.max(t._maxWidth,n[i]._maxWidth),t.reversed?r--:r++}t._minWidth+=t._gapSize.width,t._maxWidth+=t._gapSize.width;for(var i=0,o=n.length;i<o;i++){var a=n[i];a.ol||a.ul||(a.listMarker._minWidth=a.listMarker._maxWidth=t._gapSize.width)}return t},r.prototype.measureColumns=function(t){var e=t.columns;t._gap=this.styleStack.getProperty("columnGap")||0;for(var n=0,r=e.length;n<r;n++)e[n]=this.measureNode(e[n]);var i=a.measureMinMax(e);return t._minWidth=i.min+t._gap*(e.length-1),t._maxWidth=i.max+t._gap*(e.length-1),t},r.prototype.measureTable=function(t){function e(e,n,r){for(var i={minWidth:0,maxWidth:0},o=0;o<n;o++)i.minWidth+=t.table.widths[e+o]._minWidth+(o?r.offsets[e+o]:0),i.maxWidth+=t.table.widths[e+o]._maxWidth+(o?r.offsets[e+o]:0);return i}!function(t){if(t.table.widths||(t.table.widths="auto"),"string"==typeof t.table.widths||t.table.widths instanceof String)for(t.table.widths=[t.table.widths];t.table.widths.length<t.table.body[0].length;)t.table.widths.push(t.table.widths[t.table.widths.length-1]);for(var e=0,n=t.table.widths.length;e<n;e++){var r=t.table.widths[e];("number"==typeof r||r instanceof Number||"string"==typeof r||r instanceof String)&&(t.table.widths[e]={width:r})}}(t),t._layout=function(e){var n=t.layout;return("string"==typeof t.layout||t instanceof String)&&(n=e[n]),u({hLineWidth:function(t,e){return 1},vLineWidth:function(t,e){return 1},hLineColor:function(t,e){return"black"},vLineColor:function(t,e){return"black"},paddingLeft:function(t,e){return 4},paddingRight:function(t,e){return 4},paddingTop:function(t,e){return 2},paddingBottom:function(t,e){return 2},fillColor:function(t,e){return null},defaultBorder:!0},n)}(this.tableLayouts),t._offsets=function(e){for(var n=[],r=0,i=0,o=0,a=t.table.widths.length;o<a;o++){var s=i+e.vLineWidth(o,t)+e.paddingLeft(o,t);n.push(s),r+=s,i=e.paddingRight(o,t)}return r+=i+e.vLineWidth(t.table.widths.length,t),{total:r,offsets:n}}(t._layout);var n,r,i,o,s=[];for(n=0,i=t.table.body[0].length;n<i;n++){var c=t.table.widths[n];for(c._minWidth=0,c._maxWidth=0,r=0,o=t.table.body.length;r<o;r++){var l=t.table.body[r],f=l[n];if(void 0===f)throw"Malformed table row, a cell is undefined.";null===f&&(f=""),f._span||(f=l[n]=this.styleStack.auto(f,function(t,e){return function(){return null!==e&&"object"==typeof e&&(e.fillColor=t.styleStack.getProperty("fillColor")),t.measureNode(e)}}(this,f)),f.colSpan&&f.colSpan>1?(!function(t,e,n){for(var r=1;r<n;r++)t[e+r]={_span:!0,_minWidth:0,_maxWidth:0,rowSpan:t[e].rowSpan}}(l,n,f.colSpan),s.push({col:n,span:f.colSpan,minWidth:f._minWidth,maxWidth:f._maxWidth})):(c._minWidth=Math.max(c._minWidth,f._minWidth),c._maxWidth=Math.max(c._maxWidth,f._maxWidth))),f.rowSpan&&f.rowSpan>1&&function(t,e,n,r){for(var i=1;i<r;i++)t.body[e+i][n]={_span:!0,_minWidth:0,_maxWidth:0,fillColor:t.body[e][n].fillColor}}(t.table,r,n,f.rowSpan)}}!function(){for(var n,r,i=0,o=s.length;i<o;i++){var a=s[i],u=e(a.col,a.span,t._offsets),c=a.minWidth-u.minWidth,l=a.maxWidth-u.maxWidth;if(c>0)for(n=c/a.span,r=0;r<a.span;r++)t.table.widths[a.col+r]._minWidth+=n;if(l>0)for(n=l/a.span,r=0;r<a.span;r++)t.table.widths[a.col+r]._maxWidth+=n}}();var h=a.measureMinMax(t.table.widths);return t._minWidth=h.min+t._offsets.total,t._maxWidth=h.max+t._offsets.total,t},r.prototype.measureCanvas=function(t){for(var e=0,n=0,r=0,i=t.canvas.length;r<i;r++){var o=t.canvas[r];switch(o.type){case"ellipse":e=Math.max(e,o.x+o.r1),n=Math.max(n,o.y+o.r2);break;case"rect":e=Math.max(e,o.x+o.w),n=Math.max(n,o.y+o.h);break;case"line":e=Math.max(e,o.x1,o.x2),n=Math.max(n,o.y1,o.y2);break;case"polyline":for(var a=0,s=o.points.length;a<s;a++)e=Math.max(e,o.points[a].x),n=Math.max(n,o.points[a].y)}}return t._minWidth=t._maxWidth=e,t._minHeight=t._maxHeight=n,t},r.prototype.measureQr=function(t){return t=c.measure(t),t._alignment=this.styleStack.getProperty("alignment"),t},t.exports=r},function(t,e,n){"use strict";function r(t){this.fontProvider=t}function i(t,e){var n=[];if(t=t.replace("\t","    "),e)return n.push({text:t}),n;for(var r,i=new l(t),o=0;r=i.nextBreak();){var a=t.slice(o,r.position);r.required||a.match(/\r?\n$|\r$/)?(a=a.replace(/\r?\n$|\r$/,""),n.push({text:a,lineEnd:!0})):n.push({text:a}),o=r.position}return n}function o(t,e){e=e||{},t=t||{};for(var n in t)"text"!=n&&t.hasOwnProperty(n)&&(e[n]=t[n]);return e}function a(t,e){var n=[];Array.isArray(t)||(t=[t]);for(var r=0,a=t.length;r<a;r++){var c,l=t[r],f=null,h=u(l||{},e,"noWrap",!1);null!==l&&("object"==typeof l||l instanceof Object)?(c=i(s(l.text),h),f=o(l)):c=i(s(l),h);for(var p=0,d=c.length;p<d;p++){var g={text:c[p].text};c[p].lineEnd&&(g.lineEnd=!0),o(f,g),n.push(g)}}return n}function s(t){return void 0===t||null===t?"":"number"==typeof t?t.toString():"string"==typeof t||t instanceof String?t:t.toString()}function u(t,e,n,r){var i;return void 0!==t[n]&&null!==t[n]?t[n]:e?(e.auto(t,function(){i=e.getProperty(n)}),null!==i&&void 0!==i?i:r):r}function c(t,e,n){var r=a(e,n);return r.forEach(function(e){var r=u(e,n,"font","Roboto"),i=u(e,n,"fontSize",12),o=u(e,n,"bold",!1),a=u(e,n,"italics",!1),s=u(e,n,"color","black"),c=u(e,n,"decoration",null),l=u(e,n,"decorationColor",null),p=u(e,n,"decorationStyle",null),d=u(e,n,"background",null),g=u(e,n,"lineHeight",1),v=u(e,n,"link",null),y=t.provideFont(r,o,a);e.width=y.widthOfString(e.text,i),e.height=y.lineHeight(i)*g;var m=e.text.match(f),b=e.text.match(h);e.leadingCut=m?y.widthOfString(m[0],i):0,e.trailingCut=b?y.widthOfString(b[0],i):0,e.alignment=u(e,n,"alignment","left"),e.font=y,e.fontSize=i,e.color=s,e.decoration=c,e.decorationColor=l,e.decorationStyle=p,e.background=d,e.link=v}),r}var l=n(14),f=/^(\s)+/g,h=/(\s)+$/g;r.prototype.buildInlines=function(t,e){function n(t){return Math.max(0,t.width-t.leadingCut-t.trailingCut)}var r,i=c(this.fontProvider,t,e),o=0,a=0;return i.forEach(function(t){o=Math.max(o,t.width-t.leadingCut-t.trailingCut),r||(r={width:0,leadingCut:t.leadingCut,trailingCut:0}),r.width+=t.width,r.trailingCut=t.trailingCut,a=Math.max(a,n(r)),t.lineEnd&&(r=null)}),u({},e,"noWrap",!1)&&(o=a),{items:i,minWidth:o,maxWidth:a}},r.prototype.sizeOfString=function(t,e){t=t?t.toString().replace("\t","    "):"";var n=u({},e,"font","Roboto"),r=u({},e,"fontSize",12),i=u({},e,"bold",!1),o=u({},e,"italics",!1),a=u({},e,"lineHeight",1),s=this.fontProvider.provideFont(n,i,o);return{width:s.widthOfString(t,r),height:s.lineHeight(r)*a,fontSize:r,lineHeight:a,ascender:s.ascender/1e3*r,descender:s.descender/1e3*r}},t.exports=r},function(t,e,n){(function(){var e,r,i,o,a,s,u,c,l,f,h,p,d,g,v,y,m,b,w,x,S,k,_,C,A,E,P;w=n(15),k=n(17),E=n(18),o=E.BK,l=E.CR,p=E.LF,g=E.NL,a=E.CB,i=E.BA,b=E.SP,x=E.WJ,b=E.SP,o=E.BK,p=E.LF,g=E.NL,e=E.AI,r=E.AL,y=E.SA,m=E.SG,S=E.XX,u=E.CJ,E.ID,v=E.NS,E.characterClasses,P=n(19),f=P.DI_BRK,h=P.IN_BRK,s=P.CI_BRK,c=P.CP_BRK,P.PR_BRK,A=P.pairTable,
C=k.toByteArray("AA4IAAAAAAAAAhqg5VV7NJtZvz7fTC8zU5deplUlMrQoWqmqahD5So0aipYWrUhVFSVBQ10iSTtUtW6nKDVF6k7d75eQfEUbFcQ9KiFS90tQEolcP23nrLPmO+esr/+f39rr/a293t/e7/P8nmfvlz0O6RvrBJADtbBNaD88IOKTOmOrCqhu9zE770vc1pBV/xL5dxj2V7Zj4FGSomFKStCWNlV7hG1VabZfZ1LaHbFrRwzzLjzPoi1UHDnlV/lWbhgIIJvLBp/pu7AHEdRnIY+ROdXxg4fNpMdTxVnnm08OjozejAVsBqwqz8kddGRlRxsd8c55dNZoPuex6a7Dt6L0NNb03sqgTlR2/OT7eTt0Y0WnpUXxLsp5SMANc4DsmX4zJUBQvznwexm9tsMH+C9uRYMPOd96ZHB29NZjCIM2nfO7tsmQveX3l2r7ft0N4/SRJ7kO6Y8ZCaeuUQ4gMTZ67cp7TgxvlNDsPgOBdZi2YTam5Q7m3+00l+XG7PrDe6YoPmHgK+yLih7fAR16ZFCeD9WvOVt+gfNW/KT5/M6rb/9KERt+N1lad5RneVjzxXHsLofuU+TvrEsr3+26sVz5WJh6L/svoPK3qepFH9bysDljWtD1F7KrxzW1i9r+e/NLxV/acts7zuo304J9+t3Pd6Y6u8f3EAqxNRgv5DZjaI3unyvkvHPya/v3mWVYOC38qBq11+yHZ2bAyP1HbkV92vdno7r2lxz9UwCdCJVfd14NLcpO2CadHS/XPJ9doXgz5vLv/1OBVS3gX0D9n6LiNIDfpilO9RsLgZ2W/wIy8W/Rh93jfoz4qmRV2xElv6p2lRXQdO6/Cv8f5nGn3u0wLXjhnvClabL1o+7yvIpvLfT/xsKG30y/sTvq30ia9Czxp9dr9v/e7Yn/O0QJXxxBOJmceP/DBFa1q1v6oudn/e6qc/37dUoNvnYL4plQ9OoneYOh/r8fOFm7yl7FETHY9dXd5K2n/qEc53dOEe1TTJcvCfp1dpTC334l0vyaFL6mttNEbFjzO+ZV2mLk0qc3BrxJ4d9gweMmjRorxb7vic0rSq6D4wzAyFWas1TqPE0sLI8XLAryC8tPChaN3ALEZSWmtB34SyZcxXYn/E4Tg0LeMIPhgPKD9zyHGMxxhxnDDih7eI86xECTM8zodUCdgffUmRh4rQ8zyA6ow/Aei+01a8OMfziQQ+GAEkhwN/cqUFYAVzA9ex4n6jgtsiMvXf5BtXxEU4hSphvx3v8+9au8eEekEEpkrkne/zB1M+HAPuXIz3paxKlfe8aDMfGWAX6Md6PuuAdKHFVH++Ed5LEji94Z5zeiJIxbmWeN7rr1/ZcaBl5/nimdHsHgIH/ssyLUXZ4fDQ46HnBb+hQqG8yNiKRrXL/b1IPYDUsu3dFKtRMcjqlRvONd4xBvOufx2cUHuk8pmG1D7PyOQmUmluisVFS9OWS8fPIe8LiCtjwJKnEC9hrS9uKmISI3Wa5+vdXUG9dtyfr7g/oJv2wbzeZU838G6mEvntUb3SVV/fBZ6H/sL+lElzeRrHy2Xbe7UWX1q5sgOQ81rv+2baej4fP4m5Mf/GkoxfDtT3++KP7do9Jn26aa6xAhCf5L9RZVfkWKCcjI1eYbm2plvTEqkDxKC402bGzXCYaGnuALHabBT1dFLuOSB7RorOPEhZah1NjZIgR/UFGfK3p1ElYnevOMBDLURdpIjrI+qZk4sffGbRFiXuEmdFjiAODlQCJvIaB1rW61Ljg3y4eS4LAcSgDxxZQs0DYa15wA032Z+lGUfpoyOrFo3mg1sRQtN/fHHCx3TrM8eTrldMbYisDLXbUDoXMLejSq0fUNuO1muX0gEa8vgyegkqiqqbC3W0S4cC9Kmt8MuS/hFO7Xei3f8rSvIjeveMM7kxjUixOrl6gJshe4JU7PhOHpfrRYvu7yoAZKa3Buyk2J+K5W+nNTz1nhJDhRUfDJLiUXxjxXCJeeaOe/r7HlBP/uURc/5efaZEPxr55Qj39rfTLkugUGyMrwo7HAglfEjDriehF1jXtwJkPoiYkYQ5aoXSA7qbCBGKq5hwtu2VkpI9xVDop/1xrC52eiIvCoPWx4lLl40jm9upvycVPfpaH9/o2D4xKXpeNjE2HPQRS+3RFaYTc4Txw7Dvq5X6JBRwzs9mvoB49BK6b+XgsZVJYiInTlSXZ+62FT18mkFVcPKCJsoF5ahb19WheZLUYsSwdrrVM3aQ2XE6SzU2xHDS6iWkodk5AF6F8WUNmmushi8aVpMPwiIfEiQWo3CApONDRjrhDiVnkaFsaP5rjIJkmsN6V26li5LNM3JxGSyKgomknTyyrhcnwv9Qcqaq5utAh44W30SWo8Q0XHKR0glPF4fWst1FUCnk2woFq3iy9fAbzcjJ8fvSjgKVOfn14RDqyQuIgaGJZuswTywdCFSa89SakMf6fe+9KaQMYQlKxiJBczuPSho4wmBjdA+ag6QUOr2GdpcbSl51Ay6khhBt5UXdrnxc7ZGMxCvz96A4oLocxh2+px+1zkyLacCGrxnPzTRSgrLKpStFpH5ppKWm7PgMKZtwgytKLOjbGCOQLTm+KOowqa1sdut9raj1CZFkZD0jbaKNLpJUarSH5Qknx1YiOxdA5L6d5sfI/unmkSF65Ic/AvtXt98Pnrdwl5vgppQ3dYzWFwknZsy6xh2llmLxpegF8ayLwniknlXRHiF4hzzrgB8jQ4wdIqcaHCEAxyJwCeGkXPBZYSrrGa4vMwZvNN9aK0F4JBOK9mQ8g8EjEbIQVwvfS2D8GuCYsdqwqSWbQrfWdTRUJMqmpnWPax4Z7E137I6brHbvjpPlfNZpF1d7PP7HB/MPHcHVKTMhLO4f3CZcaccZEOiS2DpKiQB5KXDJ+Ospcz4qTRCRxgrKEQIgUkKLTKKwskdx2DWo3bg3PEoB5h2nA24olwfKSR+QR6TAvEDi/0czhUT59RZmO1MGeKGeEfuOSPWfL+XKmhqpZmOVR9mJVNDPKOS49Lq+Um10YsBybzDMtemlPCOJEtE8zaXhsaqEs9bngSJGhlOTTMlCXly9Qv5cRN3PVLK7zoMptutf7ihutrQ/Xj7VqeCdUwleTTKklOI8Wep9h7fCY0kVtDtIWKnubWAvbNZtsRRqOYl802vebPEkZRSZc6wXOfPtpPtN5HI63EUFfsy7U/TLr8NkIzaY3vx4A28x765XZMzRZTpMk81YIMuwJ5+/zoCuZj1wGnaHObxa5rpKZj4WhT670maRw04w0e3cZW74Z0aZe2n05hjZaxm6urenz8Ef5O6Yu1J2aqYAlqsCXs5ZB5o1JJ5l3xkTVr8rJQ09NLsBqRRDT2IIjOPmcJa6xQ1R5yGP9jAsj23xYDTezdyqG8YWZ7vJBIWK56K+iDgcHimiQOTIasNSua1fOBxsKMMEKd15jxTl+3CyvGCR+UyRwuSI2XuwRIPoNNclPihfJhaq2mKkNijwYLY6feqohktukmI3KDvOpN7ItCqHHhNuKlxMfBAEO5LjW2RKh6lE5Hd1dtAOopac/Z4FdsNsjMhXz/ug8JGmbVJTA+VOBJXdrYyJcIn5+OEeoK8kWEWF+wdG8ZtZHKSquWDtDVyhFPkRVqguKFkLkKCz46hcU1SUY9oJ2Sk+dmq0kglqk4kqKT1CV9JDELPjK1WsWGkEXF87g9P98e5ff0mIupm/w6vc3kCeq04X5bgJQlcMFRjlFWmSk+kssXCAVikfeAlMuzpUvCSdXiG+dc6KrIiLxxhbEVuKf7vW7KmDQI95bZe3H9mN3/77F6fZ2Yx/F9yClllj8gXpLWLpd5+v90iOaFa9sd7Pvx0lNa1o1+bkiZ69wCiC2x9UIb6/boBCuNMB/HYR0RC6+FD9Oe5qrgQl6JbXtkaYn0wkdNhROLqyhv6cKvyMj1Fvs2o3OOKoMYTubGENLfY5F6H9d8wX1cnINsvz+wZFQu3zhWVlwJvwBEp69Dqu/ZnkBf3nIfbx4TK7zOVJH5sGJX+IMwkn1vVBn38GbpTg9bJnMcTOb5F6Ci5gOn9Fcy6Qzcu+FL6mYJJ+f2ZZJGda1VqruZ0JRXItp8X0aTjIcJgzdaXlha7q7kV4ebrMsunfsRyRa9qYuryBHA0hc1KVsKdE+oI0ljLmSAyMze8lWmc5/lQ18slyTVC/vADTc+SNM5++gztTBLz4m0aVUKcfgOEExuKVomJ7XQDZuziMDjG6JP9tgR7JXZTeo9RGetW/Xm9/TgPJpTgHACPOGvmy2mDm9fl09WeMm9sQUAXP3Su2uApeCwJVT5iWCXDgmcuTsFgU9Nm6/PusJzSbDQIMfl6INY/OAEvZRN54BSSXUClM51im6Wn9VhVamKJmzOaFJErgJcs0etFZ40LIF3EPkjFTjGmAhsd174NnOwJW8TdJ1Dja+E6Wa6FVS22Haj1DDA474EesoMP5nbspAPJLWJ8rYcP1DwCslhnn+gTFm+sS9wY+U6SogAa9tiwpoxuaFeqm2OK+uozR6SfiLCOPz36LiDlzXr6UWd7BpY6mlrNANkTOeme5EgnnAkQRTGo9T6iYxbUKfGJcI9B+ub2PcyUOgpwXbOf3bHFWtygD7FYbRhb+vkzi87dB0JeXl/vBpBUz93VtqZi7AL7C1VowTF+tGmyurw7DBcktc+UMY0E10Jw4URojf8NdaNpN6E1q4+Oz+4YePtMLy8FPRP"),_=new w(C),d=function(){function t(t){this.string=t,this.pos=0,this.lastPos=0,this.curClass=null,this.nextClass=null}var n,d,w;return t.prototype.nextCodePoint=function(){var t,e;return t=this.string.charCodeAt(this.pos++),e=this.string.charCodeAt(this.pos),55296<=t&&t<=56319&&56320<=e&&e<=57343?(this.pos++,1024*(t-55296)+(e-56320)+65536):t},d=function(t){switch(t){case e:return r;case y:case m:case S:return r;case u:return v;default:return t}},w=function(t){switch(t){case p:case g:return o;case a:return i;case b:return x;default:return t}},t.prototype.nextCharClass=function(t){return null==t&&(t=!1),d(_.get(this.nextCodePoint()))},n=function(){function t(t,e){this.position=t,this.required=null!=e&&e}return t}(),t.prototype.nextBreak=function(){var t,e,r;for(null==this.curClass&&(this.curClass=w(this.nextCharClass()));this.pos<this.string.length;){if(this.lastPos=this.pos,e=this.nextClass,this.nextClass=this.nextCharClass(),this.curClass===o||this.curClass===l&&this.nextClass!==p)return this.curClass=w(d(this.nextClass)),new n(this.lastPos,!0);if(null==(t=function(){switch(this.nextClass){case b:return this.curClass;case o:case p:case g:return o;case l:return l;case a:return i}}.call(this))){switch(r=!1,A[this.curClass][this.nextClass]){case f:r=!0;break;case h:r=e===b;break;case s:if(!(r=e===b))continue;break;case c:if(e!==b)continue}if(this.curClass=this.nextClass,r)return new n(this.lastPos)}else if(this.curClass=t,this.nextClass===a)return new n(this.lastPos)}if(this.pos>=this.string.length)return this.lastPos<this.string.length?(this.lastPos=this.string.length,new n(this.string.length)):null},t}(),t.exports=d}).call(this)},function(t,e,n){var r,i;i=n(16),r=function(){function t(t){var e,n,r;e="function"==typeof t.readUInt32BE&&"function"==typeof t.slice,e||t instanceof Uint8Array?(e?(this.highStart=t.readUInt32BE(0),this.errorValue=t.readUInt32BE(4),n=t.readUInt32BE(8),t=t.slice(12)):(r=new DataView(t.buffer),this.highStart=r.getUint32(0),this.errorValue=r.getUint32(4),n=r.getUint32(8),t=t.subarray(12)),t=i(t,new Uint8Array(n)),t=i(t,new Uint8Array(n)),this.data=new Uint32Array(t.buffer)):(this.data=t.data,this.highStart=t.highStart,this.errorValue=t.errorValue)}var e,n,r,o,a,s,u,c,l,f,h,p,d,g,v,y;return p=11,g=5,d=p-g,h=65536>>p,a=1<<d,u=a-1,c=2,e=1<<g,r=e-1,f=65536>>g,l=1024>>g,s=f+l,y=s,v=32,o=y+v,n=1<<c,t.prototype.get=function(t){var e;return t<0||t>1114111?this.errorValue:t<55296||t>56319&&t<=65535?(e=(this.data[t>>g]<<c)+(t&r),this.data[e]):t<=65535?(e=(this.data[f+(t-55296>>g)]<<c)+(t&r),this.data[e]):t<this.highStart?(e=this.data[o-h+(t>>p)],e=this.data[e+(t>>g&u)],e=(e<<c)+(t&r),this.data[e]):this.data[this.data.length-n]},t}(),t.exports=r},function(t,e){function n(){this.table=new Uint16Array(16),this.trans=new Uint16Array(288)}function r(t,e){this.source=t,this.sourceIndex=0,this.tag=0,this.bitcount=0,this.dest=e,this.destLen=0,this.ltree=new n,this.dtree=new n}function i(t,e,n,r){var i,o;for(i=0;i<n;++i)t[i]=0;for(i=0;i<30-n;++i)t[i+n]=i/n|0;for(o=r,i=0;i<30;++i)e[i]=o,o+=1<<t[i]}function o(t,e,n,r){var i,o;for(i=0;i<16;++i)t.table[i]=0;for(i=0;i<r;++i)t.table[e[n+i]]++;for(t.table[0]=0,o=0,i=0;i<16;++i)_[i]=o,o+=t.table[i];for(i=0;i<r;++i)e[n+i]&&(t.trans[_[e[n+i]]++]=i)}function a(t){t.bitcount--||(t.tag=t.source[t.sourceIndex++],t.bitcount=7);var e=1&t.tag;return t.tag>>>=1,e}function s(t,e,n){if(!e)return n;for(;t.bitcount<24;)t.tag|=t.source[t.sourceIndex++]<<t.bitcount,t.bitcount+=8;var r=t.tag&65535>>>16-e;return t.tag>>>=e,t.bitcount-=e,r+n}function u(t,e){for(;t.bitcount<24;)t.tag|=t.source[t.sourceIndex++]<<t.bitcount,t.bitcount+=8;var n=0,r=0,i=0,o=t.tag;do{r=2*r+(1&o),o>>>=1,++i,n+=e.table[i],r-=e.table[i]}while(r>=0);return t.tag=o,t.bitcount-=i,e.trans[n+r]}function c(t,e,n){var r,i,a,c,l,f;for(r=s(t,5,257),i=s(t,5,1),a=s(t,4,4),c=0;c<19;++c)k[c]=0;for(c=0;c<a;++c){var h=s(t,3,0);k[x[c]]=h}for(o(S,k,0,19),l=0;l<r+i;){var p=u(t,S);switch(p){case 16:var d=k[l-1];for(f=s(t,2,3);f;--f)k[l++]=d;break;case 17:for(f=s(t,3,3);f;--f)k[l++]=0;break;case 18:for(f=s(t,7,11);f;--f)k[l++]=0;break;default:k[l++]=p}}o(e,k,0,r),o(n,k,r,i)}function l(t,e,n){for(;;){var r=u(t,e);if(256===r)return p;if(r<256)t.dest[t.destLen++]=r;else{var i,o,a,c;for(r-=257,i=s(t,y[r],m[r]),o=u(t,n),a=t.destLen-s(t,b[o],w[o]),c=a;c<a+i;++c)t.dest[t.destLen++]=t.dest[c]}}}function f(t){for(var e,n,r;t.bitcount>8;)t.sourceIndex--,t.bitcount-=8;if(e=t.source[t.sourceIndex+1],e=256*e+t.source[t.sourceIndex],n=t.source[t.sourceIndex+3],n=256*n+t.source[t.sourceIndex+2],e!==(65535&~n))return d;for(t.sourceIndex+=4,r=e;r;--r)t.dest[t.destLen++]=t.source[t.sourceIndex++];return t.bitcount=0,p}function h(t,e){var n,i,o=new r(t,e);do{switch(n=a(o),s(o,2,0)){case 0:i=f(o);break;case 1:i=l(o,g,v);break;case 2:c(o,o.ltree,o.dtree),i=l(o,o.ltree,o.dtree);break;default:i=d}if(i!==p)throw new Error("Data error")}while(!n);return o.destLen<o.dest.length?"function"==typeof o.dest.slice?o.dest.slice(0,o.destLen):o.dest.subarray(0,o.destLen):o.dest}var p=0,d=-3,g=new n,v=new n,y=new Uint8Array(30),m=new Uint16Array(30),b=new Uint8Array(30),w=new Uint16Array(30),x=new Uint8Array([16,17,18,0,8,7,9,6,10,5,11,4,12,3,13,2,14,1,15]),S=new n,k=new Uint8Array(320),_=new Uint16Array(16);!function(t,e){var n;for(n=0;n<7;++n)t.table[n]=0;for(t.table[7]=24,t.table[8]=152,t.table[9]=112,n=0;n<24;++n)t.trans[n]=256+n;for(n=0;n<144;++n)t.trans[24+n]=n;for(n=0;n<8;++n)t.trans[168+n]=280+n;for(n=0;n<112;++n)t.trans[176+n]=144+n;for(n=0;n<5;++n)e.table[n]=0;for(e.table[5]=32,n=0;n<32;++n)e.trans[n]=n}(g,v),i(y,m,4,3),i(b,w,2,1),y[28]=0,m[28]=258,t.exports=h},function(t,e,n){!function(t){"use strict";function e(t){var e=t.charCodeAt(0);return e===o||e===l?62:e===a||e===f?63:e<s?-1:e<s+10?e-s+26+26:e<c+26?e-c:e<u+26?e-u+26:void 0}function n(t){function n(t){c[f++]=t}var r,o,a,s,u,c;if(t.length%4>0)throw new Error("Invalid string. Length must be a multiple of 4");var l=t.length;u="="===t.charAt(l-2)?2:"="===t.charAt(l-1)?1:0,c=new i(3*t.length/4-u),a=u>0?t.length-4:t.length;var f=0;for(r=0,o=0;r<a;r+=4,o+=3)s=e(t.charAt(r))<<18|e(t.charAt(r+1))<<12|e(t.charAt(r+2))<<6|e(t.charAt(r+3)),n((16711680&s)>>16),n((65280&s)>>8),n(255&s);return 2===u?(s=e(t.charAt(r))<<2|e(t.charAt(r+1))>>4,n(255&s)):1===u&&(s=e(t.charAt(r))<<10|e(t.charAt(r+1))<<4|e(t.charAt(r+2))>>2,n(s>>8&255),n(255&s)),c}function r(t){function e(t){return"ABCDEFGHIJKLMNOPQRSTUVWXYZabcdefghijklmnopqrstuvwxyz0123456789+/".charAt(t)}var n,r,i,o=t.length%3,a="";for(n=0,i=t.length-o;n<i;n+=3)r=(t[n]<<16)+(t[n+1]<<8)+t[n+2],a+=function(t){return e(t>>18&63)+e(t>>12&63)+e(t>>6&63)+e(63&t)}(r);switch(o){case 1:r=t[t.length-1],a+=e(r>>2),a+=e(r<<4&63),a+="==";break;case 2:r=(t[t.length-2]<<8)+t[t.length-1],a+=e(r>>10),a+=e(r>>4&63),a+=e(r<<2&63),a+="="}return a}var i="undefined"!=typeof Uint8Array?Uint8Array:Array,o="+".charCodeAt(0),a="/".charCodeAt(0),s="0".charCodeAt(0),u="a".charCodeAt(0),c="A".charCodeAt(0),l="-".charCodeAt(0),f="_".charCodeAt(0);t.toByteArray=n,t.fromByteArray=r}(e)},function(t,e){(function(){e.OP=0,e.CL=1,e.CP=2,e.QU=3,e.GL=4,e.NS=5,e.EX=6,e.SY=7,e.IS=8,e.PR=9,e.PO=10,e.NU=11,e.AL=12,e.HL=13,e.ID=14,e.IN=15,e.HY=16,e.BA=17,e.BB=18,e.B2=19,e.ZW=20,e.CM=21,e.WJ=22,e.H2=23,e.H3=24,e.JL=25,e.JV=26,e.JT=27,e.RI=28,e.AI=29,e.BK=30,e.CB=31,e.CJ=32,e.CR=33,e.LF=34,e.NL=35,e.SA=36,e.SG=37,e.SP=38,e.XX=39}).call(this)},function(t,e){(function(){var t,n,r,i,o;e.DI_BRK=r=0,e.IN_BRK=i=1,e.CI_BRK=t=2,e.CP_BRK=n=3,e.PR_BRK=o=4,e.pairTable=[[o,o,o,o,o,o,o,o,o,o,o,o,o,o,o,o,o,o,o,o,o,n,o,o,o,o,o,o,o],[r,o,o,i,i,o,o,o,o,i,i,r,r,r,r,r,i,i,r,r,o,t,o,r,r,r,r,r,r],[r,o,o,i,i,o,o,o,o,i,i,i,i,i,r,r,i,i,r,r,o,t,o,r,r,r,r,r,r],[o,o,o,i,i,i,o,o,o,i,i,i,i,i,i,i,i,i,i,i,o,t,o,i,i,i,i,i,i],[i,o,o,i,i,i,o,o,o,i,i,i,i,i,i,i,i,i,i,i,o,t,o,i,i,i,i,i,i],[r,o,o,i,i,i,o,o,o,r,r,r,r,r,r,r,i,i,r,r,o,t,o,r,r,r,r,r,r],[r,o,o,i,i,i,o,o,o,r,r,r,r,r,r,r,i,i,r,r,o,t,o,r,r,r,r,r,r],[r,o,o,i,i,i,o,o,o,r,r,i,r,r,r,r,i,i,r,r,o,t,o,r,r,r,r,r,r],[r,o,o,i,i,i,o,o,o,r,r,i,i,i,r,r,i,i,r,r,o,t,o,r,r,r,r,r,r],[i,o,o,i,i,i,o,o,o,r,r,i,i,i,i,r,i,i,r,r,o,t,o,i,i,i,i,i,r],[i,o,o,i,i,i,o,o,o,r,r,i,i,i,r,r,i,i,r,r,o,t,o,r,r,r,r,r,r],[i,o,o,i,i,i,o,o,o,i,i,i,i,i,r,i,i,i,r,r,o,t,o,r,r,r,r,r,r],[i,o,o,i,i,i,o,o,o,r,r,i,i,i,r,i,i,i,r,r,o,t,o,r,r,r,r,r,r],[i,o,o,i,i,i,o,o,o,r,r,i,i,i,r,i,i,i,r,r,o,t,o,r,r,r,r,r,r],[r,o,o,i,i,i,o,o,o,r,i,r,r,r,r,i,i,i,r,r,o,t,o,r,r,r,r,r,r],[r,o,o,i,i,i,o,o,o,r,r,r,r,r,r,i,i,i,r,r,o,t,o,r,r,r,r,r,r],[r,o,o,i,r,i,o,o,o,r,r,i,r,r,r,r,i,i,r,r,o,t,o,r,r,r,r,r,r],[r,o,o,i,r,i,o,o,o,r,r,r,r,r,r,r,i,i,r,r,o,t,o,r,r,r,r,r,r],[i,o,o,i,i,i,o,o,o,i,i,i,i,i,i,i,i,i,i,i,o,t,o,i,i,i,i,i,i],[r,o,o,i,i,i,o,o,o,r,r,r,r,r,r,r,i,i,r,o,o,t,o,r,r,r,r,r,r],[r,r,r,r,r,r,r,r,r,r,r,r,r,r,r,r,r,r,r,r,o,r,r,r,r,r,r,r,r],[i,o,o,i,i,i,o,o,o,r,r,i,i,i,r,i,i,i,r,r,o,t,o,r,r,r,r,r,r],[i,o,o,i,i,i,o,o,o,i,i,i,i,i,i,i,i,i,i,i,o,t,o,i,i,i,i,i,i],[r,o,o,i,i,i,o,o,o,r,i,r,r,r,r,i,i,i,r,r,o,t,o,r,r,r,i,i,r],[r,o,o,i,i,i,o,o,o,r,i,r,r,r,r,i,i,i,r,r,o,t,o,r,r,r,r,i,r],[r,o,o,i,i,i,o,o,o,r,i,r,r,r,r,i,i,i,r,r,o,t,o,i,i,i,i,r,r],[r,o,o,i,i,i,o,o,o,r,i,r,r,r,r,i,i,i,r,r,o,t,o,r,r,r,i,i,r],[r,o,o,i,i,i,o,o,o,r,i,r,r,r,r,i,i,i,r,r,o,t,o,r,r,r,r,i,r],[r,o,o,i,i,i,o,o,o,r,r,r,r,r,r,r,i,i,r,r,o,t,o,r,r,r,r,r,i]]}).call(this)},function(t,e){"use strict";function n(t,e){this.defaultStyle=e||{},this.styleDictionary=t,this.styleOverrides=[]}n.prototype.clone=function(){var t=new n(this.styleDictionary,this.defaultStyle);return this.styleOverrides.forEach(function(e){t.styleOverrides.push(e)}),t},n.prototype.push=function(t){this.styleOverrides.push(t)},n.prototype.pop=function(t){for(t=t||1;t-- >0;)this.styleOverrides.pop()},n.prototype.autopush=function(t){if("string"==typeof t||t instanceof String)return 0;var e=[];t.style&&(e=Array.isArray(t.style)?t.style:[t.style]);for(var n=0,r=e.length;n<r;n++)this.push(e[n]);var i={},o=!1;return["font","fontSize","bold","italics","alignment","color","columnGap","fillColor","decoration","decorationStyle","decorationColor","background","lineHeight","noWrap","markerColor"].forEach(function(e){void 0!==t[e]&&null!==t[e]&&(i[e]=t[e],o=!0)}),o&&this.push(i),e.length+(o?1:0)},n.prototype.auto=function(t,e){var n=this.autopush(t),r=e();return n>0&&this.pop(n),r},n.prototype.getProperty=function(t){if(this.styleOverrides)for(var e=this.styleOverrides.length-1;e>=0;e--){var n=this.styleOverrides[e];if("string"==typeof n||n instanceof String){var r=this.styleDictionary[n];if(r&&null!==r[t]&&void 0!==r[t])return r[t]}else if(void 0!==n[t]&&null!==n[t])return n[t]}return this.defaultStyle&&this.defaultStyle[t]},t.exports=n},function(t,e){"use strict";function n(t,e){var n=[],o=0,a=0,s=[],u=0,c=0,l=[],f=e;t.forEach(function(t){r(t)?(n.push(t),o+=t._minWidth,a+=t._maxWidth):i(t)?(s.push(t),u=Math.max(u,t._minWidth),c=Math.max(c,t._maxWidth)):l.push(t)}),l.forEach(function(t){"string"==typeof t.width&&/\d+%/.test(t.width)&&(t.width=parseFloat(t.width)*f/100),t.width<t._minWidth&&t.elasticWidth?t._calcWidth=t._minWidth:t._calcWidth=t.width,e-=t._calcWidth});var h=o+u*s.length,p=a+c*s.length;if(h>=e)n.forEach(function(t){t._calcWidth=t._minWidth}),s.forEach(function(t){t._calcWidth=u});else{if(p<e)n.forEach(function(t){t._calcWidth=t._maxWidth,e-=t._calcWidth});else{var d=e-h,g=p-h;n.forEach(function(t){var n=t._maxWidth-t._minWidth;t._calcWidth=t._minWidth+n*d/g,e-=t._calcWidth})}if(s.length>0){var v=e/s.length;s.forEach(function(t){t._calcWidth=v})}}}function r(t){return"auto"===t.width}function i(t){return null===t.width||void 0===t.width||"*"===t.width||"star"===t.width}function o(t){for(var e={min:0,max:0},n={min:0,max:0},o=0,a=0,s=t.length;a<s;a++){var u=t[a];i(u)?(n.min=Math.max(n.min,u._minWidth),n.max=Math.max(n.max,u._maxWidth),o++):r(u)?(e.min+=u._minWidth,e.max+=u._maxWidth):(e.min+=void 0!==u.width&&u.width||u._minWidth,e.max+=void 0!==u.width&&u.width||u._maxWidth)}return o&&(e.min+=o*n.min,e.max+=o*n.max),e}t.exports={buildColumnWidths:n,measureMinMax:o,isAutoColumn:r,isStarColumn:i}},function(t,e){"use strict";function n(){for(var t={},e=0,n=arguments.length;e<n;e++){var r=arguments[e];if(r)for(var i in r)r.hasOwnProperty(i)&&(t[i]=r[i])}return t}function r(t,e,n){switch(t.type){case"ellipse":case"rect":t.x+=e,t.y+=n;break;case"line":t.x1+=e,t.x2+=e,t.y1+=n,t.y2+=n;break;case"polyline":for(var r=0,i=t.points.length;r<i;r++)t.points[r].x+=e,t.points[r].y+=n}}function i(t,e){return"font"===t?"font":e}function o(t){var e={};return t&&"[object Function]"===e.toString.call(t)}t.exports={pack:n,fontStringify:i,offsetVector:r,isFunction:o}},function(t,e){"use strict";function n(t,e){var n={numeric:a,alphanumeric:s,octet:u},r={L:f,M:h,Q:p,H:d};e=e||{};var i=e.version||-1,o=r[(e.eccLevel||"L").toUpperCase()],g=e.mode?n[e.mode.toLowerCase()]:-1,v="mask"in e?e.mask:-1;if(g<0)g="string"==typeof t?t.match(c)?a:t.match(l)?s:u:u;else if(g!=a&&g!=s&&g!=u)throw"invalid or unsupported mode";if(null===(t=B(g,t)))throw"invalid data format";if(o<0||o>3)throw"invalid ECC level";if(i<0){for(i=1;i<=40&&!(t.length<=L(i,g,o));++i);if(i>40)throw"too large data for the Qr format"}else if(i<1||i>40)throw"invalid Qr version! should be between 1 and 40";if(v!=-1&&(v<0||v>8))throw"invalid mask";return G(t,i,g,o,v)}function r(t,e){var r=[],i=t.background||"#fff",o=t.foreground||"#000",a=n(t,e),s=a.length,u=Math.floor(e.fit?e.fit/s:5),c=s*u;r.push({type:"rect",x:0,y:0,w:c,h:c,lineWidth:0,color:i});for(var l=0;l<s;++l)for(var f=0;f<s;++f)a[l][f]&&r.push({type:"rect",x:u*f,y:u*l,w:u,h:u,lineWidth:0,color:o});return{canvas:r,size:c}}function i(t){var e=r(t.qr,t);return t._canvas=e.canvas,t._width=t._height=t._minWidth=t._maxWidth=t._minHeight=t._maxHeight=e.size,t}for(var o=[null,[[10,7,17,13],[1,1,1,1],[]],[[16,10,28,22],[1,1,1,1],[4,16]],[[26,15,22,18],[1,1,2,2],[4,20]],[[18,20,16,26],[2,1,4,2],[4,24]],[[24,26,22,18],[2,1,4,4],[4,28]],[[16,18,28,24],[4,2,4,4],[4,32]],[[18,20,26,18],[4,2,5,6],[4,20,36]],[[22,24,26,22],[4,2,6,6],[4,22,40]],[[22,30,24,20],[5,2,8,8],[4,24,44]],[[26,18,28,24],[5,4,8,8],[4,26,48]],[[30,20,24,28],[5,4,11,8],[4,28,52]],[[22,24,28,26],[8,4,11,10],[4,30,56]],[[22,26,22,24],[9,4,16,12],[4,32,60]],[[24,30,24,20],[9,4,16,16],[4,24,44,64]],[[24,22,24,30],[10,6,18,12],[4,24,46,68]],[[28,24,30,24],[10,6,16,17],[4,24,48,72]],[[28,28,28,28],[11,6,19,16],[4,28,52,76]],[[26,30,28,28],[13,6,21,18],[4,28,54,80]],[[26,28,26,26],[14,7,25,21],[4,28,56,84]],[[26,28,28,30],[16,8,25,20],[4,32,60,88]],[[26,28,30,28],[17,8,25,23],[4,26,48,70,92]],[[28,28,24,30],[17,9,34,23],[4,24,48,72,96]],[[28,30,30,30],[18,9,30,25],[4,28,52,76,100]],[[28,30,30,30],[20,10,32,27],[4,26,52,78,104]],[[28,26,30,30],[21,12,35,29],[4,30,56,82,108]],[[28,28,30,28],[23,12,37,34],[4,28,56,84,112]],[[28,30,30,30],[25,12,40,34],[4,32,60,88,116]],[[28,30,30,30],[26,13,42,35],[4,24,48,72,96,120]],[[28,30,30,30],[28,14,45,38],[4,28,52,76,100,124]],[[28,30,30,30],[29,15,48,40],[4,24,50,76,102,128]],[[28,30,30,30],[31,16,51,43],[4,28,54,80,106,132]],[[28,30,30,30],[33,17,54,45],[4,32,58,84,110,136]],[[28,30,30,30],[35,18,57,48],[4,28,56,84,112,140]],[[28,30,30,30],[37,19,60,51],[4,32,60,88,116,144]],[[28,30,30,30],[38,19,63,53],[4,28,52,76,100,124,148]],[[28,30,30,30],[40,20,66,56],[4,22,48,74,100,126,152]],[[28,30,30,30],[43,21,70,59],[4,26,52,78,104,130,156]],[[28,30,30,30],[45,22,74,62],[4,30,56,82,108,134,160]],[[28,30,30,30],[47,24,77,65],[4,24,52,80,108,136,164]],[[28,30,30,30],[49,25,81,68],[4,28,56,84,112,140,168]]],a=1,s=2,u=4,c=/^\d*$/,l=/^[A-Z0-9 $%*+\-.\/:]*$/,f=1,h=0,p=3,d=2,g=[],v=[-1],y=0,m=1;y<255;++y)g.push(m),v[m]=y,m=2*m^(m>=128?285:0);for(var b=[[]],y=0;y<30;++y){for(var w=b[y],x=[],S=0;S<=y;++S){var k=S<y?g[w[S]]:0,_=g[(y+(w[S-1]||0))%255];x.push(v[k^_])}b.push(x)}for(var C={},y=0;y<45;++y)C["0123456789ABCDEFGHIJKLMNOPQRSTUVWXYZ $%*+-./:".charAt(y)]=y;var A=[function(t,e){return(t+e)%2==0},function(t,e){return t%2==0},function(t,e){return e%3==0},function(t,e){return(t+e)%3==0},function(t,e){return((t/2|0)+(e/3|0))%2==0},function(t,e){return t*e%2+t*e%3==0},function(t,e){return(t*e%2+t*e%3)%2==0},function(t,e){return((t+e)%2+t*e%3)%2==0}],E=function(t){return t>6},P=function(t){return 4*t+17},I=function(t){var e=o[t],n=16*t*t+128*t+64;return E(t)&&(n-=36),e[2].length&&(n-=25*e[2].length*e[2].length-10*e[2].length-55),n},O=function(t,e){var n=I(t)&-8,r=o[t];return n-=8*r[0][e]*r[1][e]},T=function(t,e){switch(e){case a:return t<10?10:t<27?12:14;case s:return t<10?9:t<27?11:13;case u:return t<10?8:16;case 8:return t<10?8:t<27?10:12}},L=function(t,e,n){var r=O(t,n)-4-T(t,e);switch(e){case a:return 3*(r/10|0)+(r%10<4?0:r%10<7?1:2);case s:return 2*(r/11|0)+(r%11<6?0:1);case u:return r/8|0;case 8:return r/13|0}},B=function(t,e){switch(t){case a:return e.match(c)?e:null;case s:return e.match(/^[A-Za-z0-9 $%*+\-.\/:]*$/)?e.toUpperCase():null;case u:if("string"==typeof e){for(var n=[],r=0;r<e.length;++r){var i=e.charCodeAt(r);i<128?n.push(i):i<2048?n.push(192|i>>6,128|63&i):i<65536?n.push(224|i>>12,128|i>>6&63,128|63&i):n.push(240|i>>18,128|i>>12&63,128|i>>6&63,128|63&i)}return n}return e}},R=function(t,e,n,r){var i=[],o=0,c=8,l=n.length,f=function(t,e){if(e>=c){for(i.push(o|t>>(e-=c));e>=8;)i.push(t>>(e-=8)&255);o=0,c=8}e>0&&(o|=(t&(1<<e)-1)<<(c-=e))},h=T(t,e);switch(f(e,4),f(l,h),e){case a:for(var p=2;p<l;p+=3)f(parseInt(n.substring(p-2,p+1),10),10);f(parseInt(n.substring(p-2),10),[0,4,7][l%3]);break;case s:for(var p=1;p<l;p+=2)f(45*C[n.charAt(p-1)]+C[n.charAt(p)],11);l%2==1&&f(C[n.charAt(p-1)],6);break;case u:for(var p=0;p<l;++p)f(n[p],8)}for(f(0,4),c<8&&i.push(o);i.length+1<r;)i.push(236,17);return i.length<r&&i.push(236),i},M=function(t,e){for(var n=t.slice(0),r=t.length,i=e.length,o=0;o<i;++o)n.push(0);for(var o=0;o<r;){var a=v[n[o++]];if(a>=0)for(var s=0;s<i;++s)n[o+s]^=g[(a+e[s])%255]}return n.slice(r)},z=function(t,e,n){for(var r=[],i=t.length/e|0,o=0,a=e-t.length%e,s=0;s<a;++s)r.push(o),o+=i;for(var s=a;s<e;++s)r.push(o),o+=i+1;r.push(o);for(var u=[],s=0;s<e;++s)u.push(M(t.slice(r[s],r[s+1]),n));for(var c=[],l=t.length/e|0,s=0;s<l;++s)for(var f=0;f<e;++f)c.push(t[r[f]+s]);for(var f=a;f<e;++f)c.push(t[r[f+1]-1]);for(var s=0;s<n.length;++s)for(var f=0;f<e;++f)c.push(u[f][s]);return c},F=function(t,e,n,r){for(var i=t<<r,o=e-1;o>=0;--o)i>>r+o&1&&(i^=n<<o);return t<<r|i},D=function(t){for(var e=o[t],n=P(t),r=[],i=[],a=0;a<n;++a)r.push([]),i.push([]);var s=function(t,e,n,o,a){for(var s=0;s<n;++s)for(var u=0;u<o;++u)r[t+s][e+u]=a[s]>>u&1,i[t+s][e+u]=1};s(0,0,9,9,[127,65,93,93,93,65,383,0,64]),s(n-8,0,8,9,[256,127,65,93,93,93,65,127]),s(0,n-8,9,8,[254,130,186,186,186,130,254,0,0]);for(var a=9;a<n-8;++a)r[6][a]=r[a][6]=1&~a,i[6][a]=i[a][6]=1;for(var u=e[2],c=u.length,a=0;a<c;++a)for(var l=0===a||a===c-1?1:0,f=0===a?c-1:c,h=l;h<f;++h)s(u[a],u[h],5,5,[31,17,21,17,31]);if(E(t))for(var p=F(t,6,7973,12),d=0,a=0;a<6;++a)for(var h=0;h<3;++h)r[a][n-11+h]=r[n-11+h][a]=p>>d++&1,i[a][n-11+h]=i[n-11+h][a]=1;return{matrix:r,reserved:i}},N=function(t,e,n){for(var r=t.length,i=0,o=-1,a=r-1;a>=0;a-=2){6==a&&--a;for(var s=o<0?r-1:0,u=0;u<r;++u){for(var c=a;c>a-2;--c)e[s][c]||(t[s][c]=n[i>>3]>>(7&~i)&1,++i);s+=o}o=-o}return t},U=function(t,e,n){for(var r=A[n],i=t.length,o=0;o<i;++o)for(var a=0;a<i;++a)e[o][a]||(t[o][a]^=r(o,a));return t},W=function(t,e,n,r){for(var i=t.length,o=21522^F(n<<3|r,5,1335,10),a=0;a<15;++a){var s=[0,1,2,3,4,5,7,8,i-7,i-6,i-5,i-4,i-3,i-2,i-1][a],u=[i-1,i-2,i-3,i-4,i-5,i-6,i-7,i-8,7,5,4,3,2,1,0][a];t[s][8]=t[8][u]=o>>a&1}return t},j=function(t){for(var e=function(t){for(var e=0,n=0;n<t.length;++n)t[n]>=5&&(e+=t[n]-5+3);for(var n=5;n<t.length;n+=2){var r=t[n];t[n-1]==r&&t[n-2]==3*r&&t[n-3]==r&&t[n-4]==r&&(t[n-5]>=4*r||t[n+1]>=4*r)&&(e+=40)}return e},n=t.length,r=0,i=0,o=0;o<n;++o){var a,s=t[o];a=[0];for(var u=0;u<n;){var c;for(c=0;u<n&&s[u];++c)++u;for(a.push(c),c=0;u<n&&!s[u];++c)++u;a.push(c)}r+=e(a),a=[0];for(var u=0;u<n;){var c;for(c=0;u<n&&t[u][o];++c)++u;for(a.push(c),c=0;u<n&&!t[u][o];++c)++u;a.push(c)}r+=e(a);var l=t[o+1]||[];i+=s[0];for(var u=1;u<n;++u){var f=s[u];i+=f,s[u-1]==f&&l[u]===f&&l[u-1]===f&&(r+=3)}}return r+=10*(Math.abs(i/n/n-.5)/.05|0)},G=function(t,e,n,r,i){var a=o[e],s=R(e,n,t,O(e,r)>>3);s=z(s,a[1][r],b[a[0][r]]);var u=D(e),c=u.matrix,l=u.reserved;if(N(c,l,s),i<0){U(c,l,0),W(c,0,r,0);var f=0,h=j(c);for(U(c,l,0),i=1;i<8;++i){U(c,l,i),W(c,0,r,i);var p=j(c);h>p&&(h=p,f=i),U(c,l,i)}i=f}return U(c,l,i),W(c,0,r,i),c};t.exports={measure:i}},function(t,e,n){"use strict";function r(t,e){this.pages=[],this.pageMargins=e,this.x=e.left,this.availableWidth=t.width-e.left-e.right,this.availableHeight=0,this.page=-1,this.snapshots=[],this.endingCell=null,this.tracker=new a,this.addPage(t)}function i(t,e){return void 0===t?e:("string"==typeof t||t instanceof String)&&"landscape"===t.toLowerCase()?"landscape":"portrait"}function o(t,e){var n;return n=t.page>e.page?t:e.page>t.page?e:t.y>e.y?t:e,{page:n.page,x:n.x,y:n.y,availableHeight:n.availableHeight,availableWidth:n.availableWidth}}var a=n(11);r.prototype.beginColumnGroup=function(){this.snapshots.push({x:this.x,y:this.y,availableHeight:this.availableHeight,availableWidth:this.availableWidth,page:this.page,bottomMost:{y:this.y,page:this.page},endingCell:this.endingCell,lastColumnWidth:this.lastColumnWidth}),this.lastColumnWidth=0},r.prototype.beginColumn=function(t,e,n){var r=this.snapshots[this.snapshots.length-1];this.calculateBottomMost(r),this.endingCell=n,this.page=r.page,this.x=this.x+this.lastColumnWidth+(e||0),this.y=r.y,this.availableWidth=t,this.availableHeight=r.availableHeight,this.lastColumnWidth=t},r.prototype.calculateBottomMost=function(t){this.endingCell?(this.saveContextInEndingCell(this.endingCell),this.endingCell=null):t.bottomMost=o(this,t.bottomMost)},r.prototype.markEnding=function(t){this.page=t._columnEndingContext.page,this.x=t._columnEndingContext.x,this.y=t._columnEndingContext.y,this.availableWidth=t._columnEndingContext.availableWidth,this.availableHeight=t._columnEndingContext.availableHeight,this.lastColumnWidth=t._columnEndingContext.lastColumnWidth},r.prototype.saveContextInEndingCell=function(t){t._columnEndingContext={page:this.page,x:this.x,y:this.y,availableHeight:this.availableHeight,availableWidth:this.availableWidth,lastColumnWidth:this.lastColumnWidth}},r.prototype.completeColumnGroup=function(){var t=this.snapshots.pop();this.calculateBottomMost(t),this.endingCell=null,this.x=t.x,this.y=t.bottomMost.y,this.page=t.bottomMost.page,this.availableWidth=t.availableWidth,this.availableHeight=t.bottomMost.availableHeight,this.lastColumnWidth=t.lastColumnWidth},r.prototype.addMargin=function(t,e){this.x+=t,this.availableWidth-=t+(e||0)},r.prototype.moveDown=function(t){return this.y+=t,this.availableHeight-=t,this.availableHeight>0},r.prototype.initializePage=function(){this.y=this.pageMargins.top,this.availableHeight=this.getCurrentPage().pageSize.height-this.pageMargins.top-this.pageMargins.bottom,this.pageSnapshot().availableWidth=this.getCurrentPage().pageSize.width-this.pageMargins.left-this.pageMargins.right},r.prototype.pageSnapshot=function(){return this.snapshots[0]?this.snapshots[0]:this},r.prototype.moveTo=function(t,e){void 0!==t&&null!==t&&(this.x=t,this.availableWidth=this.getCurrentPage().pageSize.width-this.x-this.pageMargins.right),void 0!==e&&null!==e&&(this.y=e,this.availableHeight=this.getCurrentPage().pageSize.height-this.y-this.pageMargins.bottom)},r.prototype.beginDetachedBlock=function(){this.snapshots.push({x:this.x,y:this.y,availableHeight:this.availableHeight,availableWidth:this.availableWidth,page:this.page,endingCell:this.endingCell,lastColumnWidth:this.lastColumnWidth})},r.prototype.endDetachedBlock=function(){var t=this.snapshots.pop();this.x=t.x,this.y=t.y,this.availableWidth=t.availableWidth,this.availableHeight=t.availableHeight,this.page=t.page,this.endingCell=t.endingCell,this.lastColumnWidth=t.lastColumnWidth};var s=function(t,e){return e=i(e,t.pageSize.orientation),e!==t.pageSize.orientation?{orientation:e,width:t.pageSize.height,height:t.pageSize.width}:{orientation:t.pageSize.orientation,width:t.pageSize.width,height:t.pageSize.height}};r.prototype.moveToNextPage=function(t){var e=this.page+1,n=this.page,r=this.y,i=e>=this.pages.length;if(i){var o=this.availableWidth,a=this.getCurrentPage().pageSize.orientation,u=s(this.getCurrentPage(),t);this.addPage(u),a===u.orientation&&(this.availableWidth=o)}else this.page=e,this.initializePage();return{newPageCreated:i,prevPage:n,prevY:r,y:this.y}},r.prototype.addPage=function(t){var e={items:[],pageSize:t};return this.pages.push(e),this.page=this.pages.length-1,this.initializePage(),this.tracker.emit("pageAdded"),e},r.prototype.getCurrentPage=function(){return this.page<0||this.page>=this.pages.length?null:this.pages[this.page]},r.prototype.getCurrentPosition=function(){var t=this.getCurrentPage().pageSize,e=t.height-this.pageMargins.top-this.pageMargins.bottom,n=t.width-this.pageMargins.left-this.pageMargins.right;return{pageNumber:this.page+1,pageOrientation:t.orientation,pageInnerHeight:e,pageInnerWidth:n,left:this.x,top:this.y,verticalRatio:(this.y-this.pageMargins.top)/e,horizontalRatio:(this.x-this.pageMargins.left)/n}},t.exports=r},function(t,e,n){"use strict";function r(t,e){this.transactionLevel=0,this.repeatables=[],this.tracker=e,this.writer=new o(t,e)}function i(t,e){var n=e(t);return n||(t.moveToNextPage(),n=e(t)),n}var o=n(26);r.prototype.addLine=function(t,e,n){return i(this,function(r){return r.writer.addLine(t,e,n)})},r.prototype.addImage=function(t,e){return i(this,function(n){return n.writer.addImage(t,e)})},r.prototype.addQr=function(t,e){return i(this,function(n){return n.writer.addQr(t,e)})},r.prototype.addVector=function(t,e,n,r){return this.writer.addVector(t,e,n,r)},r.prototype.addFragment=function(t,e,n,r){this.writer.addFragment(t,e,n,r)||(this.moveToNextPage(),this.writer.addFragment(t,e,n,r))},r.prototype.moveToNextPage=function(t){var e=this.writer.context.moveToNextPage(t);e.newPageCreated?this.repeatables.forEach(function(t){this.writer.addFragment(t,!0)},this):this.repeatables.forEach(function(t){this.writer.context.moveDown(t.height)},this),this.writer.tracker.emit("pageChanged",{prevPage:e.prevPage,prevY:e.prevY,y:e.y})},r.prototype.beginUnbreakableBlock=function(t,e){0==this.transactionLevel++&&(this.originalX=this.writer.context.x,this.writer.pushContext(t,e))},r.prototype.commitUnbreakableBlock=function(t,e){if(0==--this.transactionLevel){var n=this.writer.context;this.writer.popContext();var r=n.pages.length;if(r>0){var i=n.pages[0];if(i.xOffset=t,i.yOffset=e,r>1)if(void 0!==t||void 0!==e)i.height=n.getCurrentPage().pageSize.height-n.pageMargins.top-n.pageMargins.bottom;else{i.height=this.writer.context.getCurrentPage().pageSize.height-this.writer.context.pageMargins.top-this.writer.context.pageMargins.bottom;for(var o=0,a=this.repeatables.length;o<a;o++)i.height-=this.repeatables[o].height}else i.height=n.y;void 0!==t||void 0!==e?this.writer.addFragment(i,!0,!0,!0):this.addFragment(i)}}},r.prototype.currentBlockToRepeatable=function(){var t=this.writer.context,e={items:[]};return t.pages[0].items.forEach(function(t){e.items.push(t)}),e.xOffset=this.originalX,e.height=t.y,e},r.prototype.pushToRepeatables=function(t){this.repeatables.push(t)},
r.prototype.popFromRepeatables=function(){this.repeatables.pop()},r.prototype.context=function(){return this.writer.context},t.exports=r},function(t,e,n){"use strict";function r(t,e){this.context=t,this.contextStack=[],this.tracker=e}function i(t,e,n){null===n||void 0===n||n<0||n>t.items.length?t.items.push(e):t.items.splice(n,0,e)}function o(t){var e=new a(t.maxWidth);for(var n in t)t.hasOwnProperty(n)&&(e[n]=t[n]);return e}var a=n(27),s=n(22).pack,u=n(22).offsetVector,c=n(24);r.prototype.addLine=function(t,e,n){var r=t.getHeight(),o=this.context,a=o.getCurrentPage(),s=this.getCurrentPositionOnPage();return!(o.availableHeight<r||!a)&&(t.x=o.x+(t.x||0),t.y=o.y+(t.y||0),this.alignLine(t),i(a,{type:"line",item:t},n),this.tracker.emit("lineAdded",t),e||o.moveDown(r),s)},r.prototype.alignLine=function(t){var e=this.context.availableWidth,n=t.getWidth(),r=t.inlines&&t.inlines.length>0&&t.inlines[0].alignment,i=0;switch(r){case"right":i=e-n;break;case"center":i=(e-n)/2}if(i&&(t.x=(t.x||0)+i),"justify"===r&&!t.newLineForced&&!t.lastLineInParagraph&&t.inlines.length>1)for(var o=(e-n)/(t.inlines.length-1),a=1,s=t.inlines.length;a<s;a++)i=a*o,t.inlines[a].x+=i},r.prototype.addImage=function(t,e){var n=this.context,r=n.getCurrentPage(),o=this.getCurrentPositionOnPage();return!(n.availableHeight<t._height||!r)&&(void 0===t._x&&(t._x=t.x||0),t.x=n.x+t._x,t.y=n.y,this.alignImage(t),i(r,{type:"image",item:t},e),n.moveDown(t._height),o)},r.prototype.addQr=function(t,e){var n=this.context,r=n.getCurrentPage(),i=this.getCurrentPositionOnPage();if(n.availableHeight<t._height||!r)return!1;void 0===t._x&&(t._x=t.x||0),t.x=n.x+t._x,t.y=n.y,this.alignImage(t);for(var o=0,a=t._canvas.length;o<a;o++){var s=t._canvas[o];s.x+=t.x,s.y+=t.y,this.addVector(s,!0,!0,e)}return n.moveDown(t._height),i},r.prototype.alignImage=function(t){var e=this.context.availableWidth,n=t._minWidth,r=0;switch(t._alignment){case"right":r=e-n;break;case"center":r=(e-n)/2}r&&(t.x=(t.x||0)+r)},r.prototype.addVector=function(t,e,n,r){var o=this.context,a=o.getCurrentPage(),s=this.getCurrentPositionOnPage();if(a)return u(t,e?0:o.x,n?0:o.y),i(a,{type:"vector",item:t},r),s},r.prototype.addFragment=function(t,e,n,r){var i=this.context,a=i.getCurrentPage();return!(!e&&t.height>i.availableHeight)&&(t.items.forEach(function(r){switch(r.type){case"line":var c=o(r.item);c.x=(c.x||0)+(e?t.xOffset||0:i.x),c.y=(c.y||0)+(n?t.yOffset||0:i.y),a.items.push({type:"line",item:c});break;case"vector":var l=s(r.item);u(l,e?t.xOffset||0:i.x,n?t.yOffset||0:i.y),a.items.push({type:"vector",item:l});break;case"image":var f=s(r.item);f.x=(f.x||0)+(e?t.xOffset||0:i.x),f.y=(f.y||0)+(n?t.yOffset||0:i.y),a.items.push({type:"image",item:f})}}),r||i.moveDown(t.height),!0)},r.prototype.pushContext=function(t,e){void 0===t&&(e=this.context.getCurrentPage().height-this.context.pageMargins.top-this.context.pageMargins.bottom,t=this.context.availableWidth),("number"==typeof t||t instanceof Number)&&(t=new c({width:t,height:e},{left:0,right:0,top:0,bottom:0})),this.contextStack.push(this.context),this.context=t},r.prototype.popContext=function(){this.context=this.contextStack.pop()},r.prototype.getCurrentPositionOnPage=function(){return(this.contextStack[0]||this.context).getCurrentPosition()},t.exports=r},function(t,e){"use strict";function n(t){this.maxWidth=t,this.leadingCut=0,this.trailingCut=0,this.inlineWidths=0,this.inlines=[]}n.prototype.getAscenderHeight=function(){var t=0;return this.inlines.forEach(function(e){t=Math.max(t,e.font.ascender/1e3*e.fontSize)}),t},n.prototype.hasEnoughSpaceForInline=function(t){return 0===this.inlines.length||!this.newLineForced&&this.inlineWidths+t.width-this.leadingCut-(t.trailingCut||0)<=this.maxWidth},n.prototype.addInline=function(t){0===this.inlines.length&&(this.leadingCut=t.leadingCut||0),this.trailingCut=t.trailingCut||0,t.x=this.inlineWidths-this.leadingCut,this.inlines.push(t),this.inlineWidths+=t.width,t.lineEnd&&(this.newLineForced=!0)},n.prototype.getWidth=function(){return this.inlineWidths-this.leadingCut-this.trailingCut},n.prototype.getHeight=function(){var t=0;return this.inlines.forEach(function(e){t=Math.max(t,e.height||0)}),t},t.exports=n},function(t,e,n){"use strict";function r(t){this.tableNode=t}var i=n(21);r.prototype.beginTable=function(t){var e,n,r=this;e=this.tableNode,this.offsets=e._offsets,this.layout=e._layout,n=t.context().availableWidth-this.offsets.total,i.buildColumnWidths(e.table.widths,n),this.tableWidth=e._offsets.total+function(){var t=0;return e.table.widths.forEach(function(e){t+=e._calcWidth}),t}(),this.rowSpanData=function(){var t=[],e=0,n=0;t.push({left:0,rowSpan:0});for(var i=0,o=r.tableNode.table.body[0].length;i<o;i++){n=r.layout.paddingLeft(i,r.tableNode)+r.layout.paddingRight(i,r.tableNode)+r.layout.vLineWidth(i,r.tableNode)+r.tableNode.table.widths[i]._calcWidth,t[t.length-1].width=n,e+=n,t.push({left:e,rowSpan:0,width:0})}return t}(),this.cleanUpRepeatables=!1,this.headerRows=e.table.headerRows||0,this.rowsWithoutPageBreak=this.headerRows+(e.table.keepWithHeaderRows||0),this.dontBreakRows=e.table.dontBreakRows||!1,this.rowsWithoutPageBreak&&t.beginUnbreakableBlock(),function(t){function e(e,n,r,i){var o=t[e][n];o.border=o.border||{},o.border[r]=i}for(var n=0;n<t.length;n++)for(var r=t[n],i=0;i<r.length;i++){var o=r[i];if(o.border){for(var a=o.rowSpan||1,s=o.colSpan||1,u=0;u<a;u++)void 0!==o.border[0]&&u>0&&e(n+u,i,0,o.border[0]),void 0!==o.border[2]&&e(n+u,i+s-1,2,o.border[2]);for(var c=0;c<s;c++)void 0!==o.border[1]&&c>0&&e(n,i+c,1,o.border[1]),void 0!==o.border[3]&&e(n+a-1,i+c,3,o.border[3])}}}(this.tableNode.table.body),this.drawHorizontalLine(0,t)},r.prototype.onRowBreak=function(t,e){var n=this;return function(){var t=n.rowPaddingTop+(n.headerRows?0:n.topLineWidth);e.context().moveDown(t)}},r.prototype.beginRow=function(t,e){this.topLineWidth=this.layout.hLineWidth(t,this.tableNode),this.rowPaddingTop=this.layout.paddingTop(t,this.tableNode),this.bottomLineWidth=this.layout.hLineWidth(t+1,this.tableNode),this.rowPaddingBottom=this.layout.paddingBottom(t,this.tableNode),this.rowCallback=this.onRowBreak(t,e),e.tracker.startTracking("pageChanged",this.rowCallback),this.dontBreakRows&&e.beginUnbreakableBlock(),this.rowTopY=e.context().y,this.reservedAtBottom=this.bottomLineWidth+this.rowPaddingBottom,e.context().availableHeight-=this.reservedAtBottom,e.context().moveDown(this.rowPaddingTop)},r.prototype.drawHorizontalLine=function(t,e,n){var r=this.layout.hLineWidth(t,this.tableNode);if(r){for(var i=r/2,o=null,a=this.tableNode.table.body,s=0,u=this.rowSpanData.length;s<u;s++){var c=this.rowSpanData[s],l=!c.rowSpan;if(l&&s<u-1){var f=!1,h=!1;if(t<a.length){var p=a[t][s];f=p.border?p.border[1]:this.layout.defaultBorder}if(t>0){var d=a[t-1][s];h=d.border?d.border[3]:this.layout.defaultBorder}l=f||h}!o&&l&&(o={left:c.left,width:0}),l&&(o.width+=c.width||0);var g=(n||0)+i;l&&s!==u-1||o&&o.width&&(e.addVector({type:"line",x1:o.left,x2:o.left+o.width,y1:g,y2:g,lineWidth:r,lineColor:"function"==typeof this.layout.hLineColor?this.layout.hLineColor(t,this.tableNode):this.layout.hLineColor},!1,n),o=null)}e.context().moveDown(r)}},r.prototype.drawVerticalLine=function(t,e,n,r,i){var o=this.layout.vLineWidth(r,this.tableNode);0!==o&&i.addVector({type:"line",x1:t+o/2,x2:t+o/2,y1:e,y2:n,lineWidth:o,lineColor:"function"==typeof this.layout.vLineColor?this.layout.vLineColor(r,this.tableNode):this.layout.vLineColor},!1,!0)},r.prototype.endTable=function(t){this.cleanUpRepeatables&&t.popFromRepeatables()},r.prototype.endRow=function(t,e,n){var r,i,o=this;e.tracker.stopTracking("pageChanged",this.rowCallback),e.context().moveDown(this.layout.paddingBottom(t,this.tableNode)),e.context().availableHeight+=this.reservedAtBottom;var a=e.context().page,s=e.context().y,u=function(){for(var e=[],n=0,r=0,i=o.tableNode.table.body[t].length;r<i;r++){if(!n){e.push({x:o.rowSpanData[r].left,index:r});var a=o.tableNode.table.body[t][r];n=a._colSpan||a.colSpan||0}n>0&&n--}return e.push({x:o.rowSpanData[o.rowSpanData.length-1].left,index:o.rowSpanData.length-1}),e}(),c=[],l=n&&n.length>0,f=this.tableNode.table.body;if(c.push({y0:this.rowTopY,page:l?n[0].prevPage:a}),l)for(i=0,r=n.length;i<r;i++){var h=n[i];c[c.length-1].y1=h.prevY,c.push({y0:h.y,page:h.prevPage+1})}c[c.length-1].y1=s;for(var p=c[0].y1-c[0].y0===this.rowPaddingTop,d=p?1:0,g=c.length;d<g;d++){var v=d<c.length-1,y=d>0&&!this.headerRows,m=y?0:this.topLineWidth,b=c[d].y0,w=c[d].y1;for(v&&(w+=this.rowPaddingBottom),e.context().page!=c[d].page&&(e.context().page=c[d].page,this.reservedAtBottom=0),i=0,r=u.length;i<r;i++){var x=!1,S=!1,k=u[i].index;if(k<f[t].length){var _=f[t][k];x=_.border?_.border[0]:this.layout.defaultBorder}if(k>0){var _=f[t][k-1];S=_.border?_.border[2]:this.layout.defaultBorder}if((x||S)&&this.drawVerticalLine(u[i].x,b-m,w+this.bottomLineWidth,u[i].index,e),i<r-1){var C=f[t][k].fillColor;if(C||(C="function"==typeof this.layout.fillColor?this.layout.fillColor(t,this.tableNode):this.layout.fillColor),C){var A=x||S?this.layout.vLineWidth(k,this.tableNode):0,E=u[i].x+A,P=this.dontBreakRows?b:b-m;e.addVector({type:"rect",x:E,y:P,w:u[i+1].x-E,h:w+this.bottomLineWidth-P,lineWidth:0,color:C},!1,!0,0)}}}v&&this.layout.hLineWhenBroken!==!1&&this.drawHorizontalLine(t+1,e,w),y&&this.layout.hLineWhenBroken!==!1&&this.drawHorizontalLine(t,e,b)}e.context().page=a,e.context().y=s;var I=this.tableNode.table.body[t];for(i=0,r=I.length;i<r;i++){if(I[i].rowSpan&&(this.rowSpanData[i].rowSpan=I[i].rowSpan,I[i].colSpan&&I[i].colSpan>1))for(var O=1;O<I[i].rowSpan;O++)this.tableNode.table.body[t+O][i]._colSpan=I[i].colSpan;this.rowSpanData[i].rowSpan>0&&this.rowSpanData[i].rowSpan--}this.drawHorizontalLine(t+1,e),this.headerRows&&t===this.headerRows-1&&(this.headerRepeatable=e.currentBlockToRepeatable()),this.dontBreakRows&&e.tracker.auto("pageChanged",function(){o.headerRows||o.layout.hLineWhenBroken===!1||o.drawHorizontalLine(t,e)},function(){e.commitUnbreakableBlock()}),!this.headerRepeatable||t!==this.rowsWithoutPageBreak-1&&t!==this.tableNode.table.body.length-1||(e.commitUnbreakableBlock(),e.pushToRepeatables(this.headerRepeatable),this.cleanUpRepeatables=!0,this.headerRepeatable=null)},t.exports=r},function(t,e,n){(function(e){(function(){var r,i,o,a,s,u,c=function(t,e){function n(){this.constructor=t}for(var r in e)l.call(e,r)&&(t[r]=e[r]);return n.prototype=e.prototype,t.prototype=new n,t.__super__=e.prototype,t},l={}.hasOwnProperty;u=n(30),s=n(53),i=n(54),a=n(55),o=n(73),r=function(t){function r(t){var e,n,i,o;if(this.options=null!=t?t:{},r.__super__.constructor.apply(this,arguments),this.version=1.3,this.compress=null==(n=this.options.compress)||n,this._pageBuffer=[],this._pageBufferStart=0,this._offsets=[],this._waiting=0,this._ended=!1,this._offset=0,this._root=this.ref({Type:"Catalog",Pages:this.ref({Type:"Pages",Count:0,Kids:[]})}),this.page=null,this.initColor(),this.initVector(),this.initFonts(),this.initText(),this.initImages(),this.info={Producer:"PDFKit",Creator:"PDFKit",CreationDate:new Date},this.options.info){i=this.options.info;for(e in i)o=i[e],this.info[e]=o}this._write("%PDF-"+this.version),this._write("%ÿÿÿÿ"),this.options.autoFirstPage!==!1&&this.addPage()}var u;return c(r,t),u=function(t){var e,n,i;i=[];for(n in t)e=t[n],i.push(r.prototype[n]=e);return i},u(n(74)),u(n(76)),u(n(78)),u(n(282)),u(n(289)),u(n(295)),r.prototype.addPage=function(t){var e;return null==t&&(t=this.options),this.options.bufferPages||this.flushPages(),this.page=new o(this,t),this._pageBuffer.push(this.page),e=this._root.data.Pages.data,e.Kids.push(this.page.dictionary),e.Count++,this.x=this.page.margins.left,this.y=this.page.margins.top,this._ctm=[1,0,0,1,0,0],this.transform(1,0,0,-1,0,this.page.height),this.emit("pageAdded"),this},r.prototype.bufferedPageRange=function(){return{start:this._pageBufferStart,count:this._pageBuffer.length}},r.prototype.switchToPage=function(t){var e;if(!(e=this._pageBuffer[t-this._pageBufferStart]))throw new Error("switchToPage("+t+") out of bounds, current buffer covers pages "+this._pageBufferStart+" to "+(this._pageBufferStart+this._pageBuffer.length-1));return this.page=e},r.prototype.flushPages=function(){var t,e,n,r;for(r=this._pageBuffer,this._pageBuffer=[],this._pageBufferStart+=r.length,t=0,e=r.length;t<e;t++)n=r[t],n.end()},r.prototype.ref=function(t){var e;return e=new a(this,this._offsets.length+1,t),this._offsets.push(null),this._waiting++,e},r.prototype._read=function(){},r.prototype._write=function(t){return e.isBuffer(t)||(t=new e(t+"\n","binary")),this.push(t),this._offset+=t.length},r.prototype.addContent=function(t){return this.page.write(t),this},r.prototype._refEnd=function(t){if(this._offsets[t.id-1]=t.offset,0==--this._waiting&&this._ended)return this._finalize(),this._ended=!1},r.prototype.write=function(t,e){return new Error("PDFDocument#write is deprecated, and will be removed in a future version of PDFKit. Please pipe the document into a Node stream."),this.pipe(s.createWriteStream(t)),this.end(),this.once("end",e)},r.prototype.output=function(t){throw new Error("PDFDocument#output is deprecated, and has been removed from PDFKit. Please pipe the document into a Node stream.")},r.prototype.end=function(){var t,e,n,r,i,o;this.flushPages(),this._info=this.ref(),r=this.info;for(e in r)o=r[e],"string"==typeof o&&(o=new String(o)),this._info.data[e]=o;this._info.end(),i=this._fontFamilies;for(n in i)t=i[n],t.finalize();return this._root.end(),this._root.data.Pages.end(),0===this._waiting?this._finalize():this._ended=!0},r.prototype._finalize=function(t){var e,n,r,o,a;for(a=this._offset,this._write("xref"),this._write("0 "+(this._offsets.length+1)),this._write("0000000000 65535 f "),o=this._offsets,e=0,n=o.length;e<n;e++)r=o[e],r=("0000000000"+r).slice(-10),this._write(r+" 00000 n ");return this._write("trailer"),this._write(i.convert({Size:this._offsets.length+1,Root:this._root,Info:this._info})),this._write("startxref"),this._write(""+a),this._write("%%EOF"),this.push(null)},r.prototype.toString=function(){return"[object PDFDocument]"},r}(u.Readable),t.exports=r}).call(this)}).call(e,n(2).Buffer)},function(t,e,n){function r(){i.call(this)}t.exports=r;var i=n(31).EventEmitter;n(32)(r,i),r.Readable=n(33),r.Writable=n(49),r.Duplex=n(50),r.Transform=n(51),r.PassThrough=n(52),r.Stream=r,r.prototype.pipe=function(t,e){function n(e){t.writable&&!1===t.write(e)&&c.pause&&c.pause()}function r(){c.readable&&c.resume&&c.resume()}function o(){l||(l=!0,t.end())}function a(){l||(l=!0,"function"==typeof t.destroy&&t.destroy())}function s(t){if(u(),0===i.listenerCount(this,"error"))throw t}function u(){c.removeListener("data",n),t.removeListener("drain",r),c.removeListener("end",o),c.removeListener("close",a),c.removeListener("error",s),t.removeListener("error",s),c.removeListener("end",u),c.removeListener("close",u),t.removeListener("close",u)}var c=this;c.on("data",n),t.on("drain",r),t._isStdio||e&&e.end===!1||(c.on("end",o),c.on("close",a));var l=!1;return c.on("error",s),t.on("error",s),c.on("end",u),c.on("close",u),t.on("close",u),t.emit("pipe",c),t}},function(t,e){function n(){this._events=this._events||{},this._maxListeners=this._maxListeners||void 0}function r(t){return"function"==typeof t}function i(t){return"number"==typeof t}function o(t){return"object"==typeof t&&null!==t}function a(t){return void 0===t}t.exports=n,n.EventEmitter=n,n.prototype._events=void 0,n.prototype._maxListeners=void 0,n.defaultMaxListeners=10,n.prototype.setMaxListeners=function(t){if(!i(t)||t<0||isNaN(t))throw TypeError("n must be a positive number");return this._maxListeners=t,this},n.prototype.emit=function(t){var e,n,i,s,u,c;if(this._events||(this._events={}),"error"===t&&(!this._events.error||o(this._events.error)&&!this._events.error.length)){if((e=arguments[1])instanceof Error)throw e;var l=new Error('Uncaught, unspecified "error" event. ('+e+")");throw l.context=e,l}if(n=this._events[t],a(n))return!1;if(r(n))switch(arguments.length){case 1:n.call(this);break;case 2:n.call(this,arguments[1]);break;case 3:n.call(this,arguments[1],arguments[2]);break;default:s=Array.prototype.slice.call(arguments,1),n.apply(this,s)}else if(o(n))for(s=Array.prototype.slice.call(arguments,1),c=n.slice(),i=c.length,u=0;u<i;u++)c[u].apply(this,s);return!0},n.prototype.addListener=function(t,e){var i;if(!r(e))throw TypeError("listener must be a function");return this._events||(this._events={}),this._events.newListener&&this.emit("newListener",t,r(e.listener)?e.listener:e),this._events[t]?o(this._events[t])?this._events[t].push(e):this._events[t]=[this._events[t],e]:this._events[t]=e,o(this._events[t])&&!this._events[t].warned&&(i=a(this._maxListeners)?n.defaultMaxListeners:this._maxListeners)&&i>0&&this._events[t].length>i&&(this._events[t].warned=!0,console.trace),this},n.prototype.on=n.prototype.addListener,n.prototype.once=function(t,e){function n(){this.removeListener(t,n),i||(i=!0,e.apply(this,arguments))}if(!r(e))throw TypeError("listener must be a function");var i=!1;return n.listener=e,this.on(t,n),this},n.prototype.removeListener=function(t,e){var n,i,a,s;if(!r(e))throw TypeError("listener must be a function");if(!this._events||!this._events[t])return this;if(n=this._events[t],a=n.length,i=-1,n===e||r(n.listener)&&n.listener===e)delete this._events[t],this._events.removeListener&&this.emit("removeListener",t,e);else if(o(n)){for(s=a;s-- >0;)if(n[s]===e||n[s].listener&&n[s].listener===e){i=s;break}if(i<0)return this;1===n.length?(n.length=0,delete this._events[t]):n.splice(i,1),this._events.removeListener&&this.emit("removeListener",t,e)}return this},n.prototype.removeAllListeners=function(t){var e,n;if(!this._events)return this;if(!this._events.removeListener)return 0===arguments.length?this._events={}:this._events[t]&&delete this._events[t],this;if(0===arguments.length){for(e in this._events)"removeListener"!==e&&this.removeAllListeners(e);return this.removeAllListeners("removeListener"),this._events={},this}if(n=this._events[t],r(n))this.removeListener(t,n);else if(n)for(;n.length;)this.removeListener(t,n[n.length-1]);return delete this._events[t],this},n.prototype.listeners=function(t){return this._events&&this._events[t]?r(this._events[t])?[this._events[t]]:this._events[t].slice():[]},n.prototype.listenerCount=function(t){if(this._events){var e=this._events[t];if(r(e))return 1;if(e)return e.length}return 0},n.listenerCount=function(t,e){return t.listenerCount(e)}},function(t,e){"function"==typeof Object.create?t.exports=function(t,e){t.super_=e,t.prototype=Object.create(e.prototype,{constructor:{value:t,enumerable:!1,writable:!0,configurable:!0}})}:t.exports=function(t,e){t.super_=e;var n=function(){};n.prototype=e.prototype,t.prototype=new n,t.prototype.constructor=t}},function(t,e,n){(function(r){var i=function(){try{return n(30)}catch(t){}}();e=t.exports=n(35),e.Stream=i||e,e.Readable=e,e.Writable=n(42),e.Duplex=n(41),e.Transform=n(47),e.PassThrough=n(48),!r.browser&&"disable"===r.env.READABLE_STREAM&&i&&(t.exports=i)}).call(e,n(34))},function(t,e){function n(){throw new Error("setTimeout has not been defined")}function r(){throw new Error("clearTimeout has not been defined")}function i(t){if(l===setTimeout)return setTimeout(t,0);if((l===n||!l)&&setTimeout)return l=setTimeout,setTimeout(t,0);try{return l(t,0)}catch(e){try{return l.call(null,t,0)}catch(e){return l.call(this,t,0)}}}function o(t){if(f===clearTimeout)return clearTimeout(t);if((f===r||!f)&&clearTimeout)return f=clearTimeout,clearTimeout(t);try{return f(t)}catch(e){try{return f.call(null,t)}catch(e){return f.call(this,t)}}}function a(){g&&p&&(g=!1,p.length?d=p.concat(d):v=-1,d.length&&s())}function s(){if(!g){var t=i(a);g=!0;for(var e=d.length;e;){for(p=d,d=[];++v<e;)p&&p[v].run();v=-1,e=d.length}p=null,g=!1,o(t)}}function u(t,e){this.fun=t,this.array=e}function c(){}var l,f,h=t.exports={};!function(){try{l="function"==typeof setTimeout?setTimeout:n}catch(t){l=n}try{f="function"==typeof clearTimeout?clearTimeout:r}catch(t){f=r}}();var p,d=[],g=!1,v=-1;h.nextTick=function(t){var e=new Array(arguments.length-1);if(arguments.length>1)for(var n=1;n<arguments.length;n++)e[n-1]=arguments[n];d.push(new u(t,e)),1!==d.length||g||i(s)},u.prototype.run=function(){this.fun.apply(null,this.array)},h.title="browser",h.browser=!0,h.env={},h.argv=[],h.version="",h.versions={},h.on=c,h.addListener=c,h.once=c,h.off=c,h.removeListener=c,h.removeAllListeners=c,h.emit=c,h.binding=function(t){throw new Error("process.binding is not supported")},h.cwd=function(){return"/"},h.chdir=function(t){throw new Error("process.chdir is not supported")},h.umask=function(){return 0}},function(t,e,n){(function(e){"use strict";function r(t,e,n){if("function"==typeof t.prependListener)return t.prependListener(e,n);t._events&&t._events[e]?T(t._events[e])?t._events[e].unshift(n):t._events[e]=[n,t._events[e]]:t.on(e,n)}function i(t,e){I=I||n(41),t=t||{},this.objectMode=!!t.objectMode,e instanceof I&&(this.objectMode=this.objectMode||!!t.readableObjectMode);var r=t.highWaterMark,i=this.objectMode?16:16384;this.highWaterMark=r||0===r?r:i,this.highWaterMark=~~this.highWaterMark,this.buffer=new U,this.length=0,this.pipes=null,this.pipesCount=0,this.flowing=null,this.ended=!1,this.endEmitted=!1,this.reading=!1,this.sync=!0,this.needReadable=!1,this.emittedReadable=!1,this.readableListening=!1,this.resumeScheduled=!1,this.defaultEncoding=t.defaultEncoding||"utf8",this.ranOut=!1,this.awaitDrain=0,this.readingMore=!1,this.decoder=null,this.encoding=null,t.encoding&&(N||(N=n(46).StringDecoder),this.decoder=new N(t.encoding),this.encoding=t.encoding)}function o(t){if(I=I||n(41),!(this instanceof o))return new o(t);this._readableState=new i(t,this),this.readable=!0,t&&"function"==typeof t.read&&(this._read=t.read),L.call(this)}function a(t,e,n,r,i){var o=l(e,n);if(o)t.emit("error",o);else if(null===n)e.reading=!1,f(t,e);else if(e.objectMode||n&&n.length>0)if(e.ended&&!i){var a=new Error("stream.push() after EOF");t.emit("error",a)}else if(e.endEmitted&&i){var u=new Error("stream.unshift() after end event");t.emit("error",u)}else{var c;!e.decoder||i||r||(n=e.decoder.write(n),c=!e.objectMode&&0===n.length),i||(e.reading=!1),c||(e.flowing&&0===e.length&&!e.sync?(t.emit("data",n),t.read(0)):(e.length+=e.objectMode?1:n.length,i?e.buffer.unshift(n):e.buffer.push(n),e.needReadable&&h(t))),d(t,e)}else i||(e.reading=!1);return s(e)}function s(t){return!t.ended&&(t.needReadable||t.length<t.highWaterMark||0===t.length)}function u(t){return t>=W?t=W:(t--,t|=t>>>1,t|=t>>>2,t|=t>>>4,t|=t>>>8,t|=t>>>16,t++),t}function c(t,e){return t<=0||0===e.length&&e.ended?0:e.objectMode?1:t!==t?e.flowing&&e.length?e.buffer.head.data.length:e.length:(t>e.highWaterMark&&(e.highWaterMark=u(t)),t<=e.length?t:e.ended?e.length:(e.needReadable=!0,0))}function l(t,e){var n=null;return R.isBuffer(e)||"string"==typeof e||null===e||void 0===e||t.objectMode||(n=new TypeError("Invalid non-string/buffer chunk")),n}function f(t,e){if(!e.ended){if(e.decoder){var n=e.decoder.end();n&&n.length&&(e.buffer.push(n),e.length+=e.objectMode?1:n.length)}e.ended=!0,h(t)}}function h(t){var e=t._readableState;e.needReadable=!1,e.emittedReadable||(D("emitReadable",e.flowing),e.emittedReadable=!0,e.sync?O(p,t):p(t))}function p(t){D("emit readable"),t.emit("readable"),w(t)}function d(t,e){e.readingMore||(e.readingMore=!0,O(g,t,e))}function g(t,e){for(var n=e.length;!e.reading&&!e.flowing&&!e.ended&&e.length<e.highWaterMark&&(D("maybeReadMore read 0"),t.read(0),n!==e.length);)n=e.length;e.readingMore=!1}function v(t){return function(){var e=t._readableState;D("pipeOnDrain",e.awaitDrain),e.awaitDrain&&e.awaitDrain--,0===e.awaitDrain&&B(t,"data")&&(e.flowing=!0,w(t))}}function y(t){D("readable nexttick read 0"),t.read(0)}function m(t,e){e.resumeScheduled||(e.resumeScheduled=!0,O(b,t,e))}function b(t,e){e.reading||(D("resume read 0"),t.read(0)),e.resumeScheduled=!1,e.awaitDrain=0,t.emit("resume"),w(t),e.flowing&&!e.reading&&t.read(0)}function w(t){var e=t._readableState;for(D("flow",e.flowing);e.flowing&&null!==t.read(););}function x(t,e){if(0===e.length)return null;var n;return e.objectMode?n=e.buffer.shift():!t||t>=e.length?(n=e.decoder?e.buffer.join(""):1===e.buffer.length?e.buffer.head.data:e.buffer.concat(e.length),e.buffer.clear()):n=S(t,e.buffer,e.decoder),n}function S(t,e,n){var r;return t<e.head.data.length?(r=e.head.data.slice(0,t),e.head.data=e.head.data.slice(t)):r=t===e.head.data.length?e.shift():n?k(t,e):_(t,e),r}function k(t,e){var n=e.head,r=1,i=n.data;for(t-=i.length;n=n.next;){var o=n.data,a=t>o.length?o.length:t;if(a===o.length?i+=o:i+=o.slice(0,t),0===(t-=a)){a===o.length?(++r,n.next?e.head=n.next:e.head=e.tail=null):(e.head=n,n.data=o.slice(a));break}++r}return e.length-=r,i}function _(t,e){var n=M.allocUnsafe(t),r=e.head,i=1;for(r.data.copy(n),t-=r.data.length;r=r.next;){var o=r.data,a=t>o.length?o.length:t;if(o.copy(n,n.length-t,0,a),0===(t-=a)){a===o.length?(++i,r.next?e.head=r.next:e.head=e.tail=null):(e.head=r,r.data=o.slice(a));break}++i}return e.length-=i,n}function C(t){var e=t._readableState;if(e.length>0)throw new Error('"endReadable()" called on non-empty stream');e.endEmitted||(e.ended=!0,O(A,e,t))}function A(t,e){t.endEmitted||0!==t.length||(t.endEmitted=!0,e.readable=!1,e.emit("end"))}function E(t,e){for(var n=0,r=t.length;n<r;n++)e(t[n],n)}function P(t,e){for(var n=0,r=t.length;n<r;n++)if(t[n]===e)return n;return-1}t.exports=o;var I,O=n(36),T=n(5);o.ReadableState=i;var L,B=(n(31).EventEmitter,function(t,e){return t.listeners(e).length});!function(){try{L=n(30)}catch(t){}finally{L||(L=n(31).EventEmitter)}}();var R=n(2).Buffer,M=n(37),z=n(38);z.inherits=n(32);var F=n(39),D=void 0;D=F&&F.debuglog?F.debuglog("stream"):function(){};var N,U=n(40);z.inherits(o,L),o.prototype.push=function(t,e){var n=this._readableState;return n.objectMode||"string"!=typeof t||(e=e||n.defaultEncoding)!==n.encoding&&(t=M.from(t,e),e=""),a(this,n,t,e,!1)},o.prototype.unshift=function(t){return a(this,this._readableState,t,"",!0)},o.prototype.isPaused=function(){return this._readableState.flowing===!1},o.prototype.setEncoding=function(t){return N||(N=n(46).StringDecoder),this._readableState.decoder=new N(t),this._readableState.encoding=t,this};var W=8388608;o.prototype.read=function(t){D("read",t),t=parseInt(t,10);var e=this._readableState,n=t;if(0!==t&&(e.emittedReadable=!1),0===t&&e.needReadable&&(e.length>=e.highWaterMark||e.ended))return D("read: emitReadable",e.length,e.ended),0===e.length&&e.ended?C(this):h(this),null;if(0===(t=c(t,e))&&e.ended)return 0===e.length&&C(this),null;var r=e.needReadable;D("need readable",r),(0===e.length||e.length-t<e.highWaterMark)&&(r=!0,D("length less than watermark",r)),e.ended||e.reading?(r=!1,D("reading or ended",r)):r&&(D("do read"),e.reading=!0,e.sync=!0,0===e.length&&(e.needReadable=!0),this._read(e.highWaterMark),e.sync=!1,e.reading||(t=c(n,e)));var i;return i=t>0?x(t,e):null,null===i?(e.needReadable=!0,t=0):e.length-=t,0===e.length&&(e.ended||(e.needReadable=!0),n!==t&&e.ended&&C(this)),null!==i&&this.emit("data",i),i},o.prototype._read=function(t){this.emit("error",new Error("_read() is not implemented"))},o.prototype.pipe=function(t,n){function i(t){D("onunpipe"),t===h&&a()}function o(){D("onend"),t.end()}function a(){D("cleanup"),t.removeListener("close",c),t.removeListener("finish",l),t.removeListener("drain",y),t.removeListener("error",u),t.removeListener("unpipe",i),h.removeListener("end",o),h.removeListener("end",a),h.removeListener("data",s),m=!0,!p.awaitDrain||t._writableState&&!t._writableState.needDrain||y()}function s(e){D("ondata"),b=!1,!1!==t.write(e)||b||((1===p.pipesCount&&p.pipes===t||p.pipesCount>1&&P(p.pipes,t)!==-1)&&!m&&(D("false write response, pause",h._readableState.awaitDrain),h._readableState.awaitDrain++,b=!0),h.pause())}function u(e){D("onerror",e),f(),t.removeListener("error",u),0===B(t,"error")&&t.emit("error",e)}function c(){t.removeListener("finish",l),f()}function l(){D("onfinish"),t.removeListener("close",c),f()}function f(){D("unpipe"),h.unpipe(t)}var h=this,p=this._readableState;switch(p.pipesCount){case 0:p.pipes=t;break;case 1:p.pipes=[p.pipes,t];break;default:p.pipes.push(t)}p.pipesCount+=1,D("pipe count=%d opts=%j",p.pipesCount,n);var d=(!n||n.end!==!1)&&t!==e.stdout&&t!==e.stderr,g=d?o:a;p.endEmitted?O(g):h.once("end",g),t.on("unpipe",i);var y=v(h);t.on("drain",y);var m=!1,b=!1;return h.on("data",s),r(t,"error",u),t.once("close",c),t.once("finish",l),t.emit("pipe",h),p.flowing||(D("pipe resume"),h.resume()),t},o.prototype.unpipe=function(t){var e=this._readableState;if(0===e.pipesCount)return this;if(1===e.pipesCount)return t&&t!==e.pipes?this:(t||(t=e.pipes),e.pipes=null,e.pipesCount=0,e.flowing=!1,t&&t.emit("unpipe",this),this);if(!t){var n=e.pipes,r=e.pipesCount;e.pipes=null,e.pipesCount=0,e.flowing=!1;for(var i=0;i<r;i++)n[i].emit("unpipe",this);return this}var o=P(e.pipes,t);return o===-1?this:(e.pipes.splice(o,1),e.pipesCount-=1,1===e.pipesCount&&(e.pipes=e.pipes[0]),t.emit("unpipe",this),this)},o.prototype.on=function(t,e){var n=L.prototype.on.call(this,t,e);if("data"===t)this._readableState.flowing!==!1&&this.resume();else if("readable"===t){var r=this._readableState;r.endEmitted||r.readableListening||(r.readableListening=r.needReadable=!0,r.emittedReadable=!1,r.reading?r.length&&h(this):O(y,this))}return n},o.prototype.addListener=o.prototype.on,o.prototype.resume=function(){var t=this._readableState;return t.flowing||(D("resume"),t.flowing=!0,m(this,t)),this},o.prototype.pause=function(){return D("call pause flowing=%j",this._readableState.flowing),!1!==this._readableState.flowing&&(D("pause"),this._readableState.flowing=!1,this.emit("pause")),this},o.prototype.wrap=function(t){var e=this._readableState,n=!1,r=this;t.on("end",function(){if(D("wrapped end"),e.decoder&&!e.ended){var t=e.decoder.end();t&&t.length&&r.push(t)}r.push(null)}),t.on("data",function(i){if(D("wrapped data"),e.decoder&&(i=e.decoder.write(i)),(!e.objectMode||null!==i&&void 0!==i)&&(e.objectMode||i&&i.length)){r.push(i)||(n=!0,t.pause())}});for(var i in t)void 0===this[i]&&"function"==typeof t[i]&&(this[i]=function(e){return function(){return t[e].apply(t,arguments)}}(i));return E(["error","close","destroy","pause","resume"],function(e){t.on(e,r.emit.bind(r,e))}),r._read=function(e){D("wrapped _read",e),n&&(n=!1,t.resume())},r},o._fromList=x}).call(e,n(34))},function(t,e,n){(function(e){"use strict";function n(t,n,r,i){if("function"!=typeof t)throw new TypeError('"callback" argument must be a function');var o,a,s=arguments.length;switch(s){case 0:case 1:return e.nextTick(t);case 2:return e.nextTick(function(){t.call(null,n)});case 3:return e.nextTick(function(){t.call(null,n,r)});case 4:return e.nextTick(function(){t.call(null,n,r,i)});default:for(o=new Array(s-1),a=0;a<o.length;)o[a++]=arguments[a];return e.nextTick(function(){t.apply(null,o)})}}!e.version||0===e.version.indexOf("v0.")||0===e.version.indexOf("v1.")&&0!==e.version.indexOf("v1.8.")?t.exports=n:t.exports=e.nextTick}).call(e,n(34))},function(t,e,n){(function(t){"use strict";var r=n(2),i=r.Buffer,o=r.SlowBuffer,a=r.kMaxLength||2147483647;e.alloc=function(t,e,n){if("function"==typeof i.alloc)return i.alloc(t,e,n);if("number"==typeof n)throw new TypeError("encoding must not be number");if("number"!=typeof t)throw new TypeError("size must be a number");if(t>a)throw new RangeError("size is too large");var r=n,o=e;void 0===o&&(r=void 0,o=0);var s=new i(t);if("string"==typeof o)for(var u=new i(o,r),c=u.length,l=-1;++l<t;)s[l]=u[l%c];else s.fill(o);return s},e.allocUnsafe=function(t){if("function"==typeof i.allocUnsafe)return i.allocUnsafe(t);if("number"!=typeof t)throw new TypeError("size must be a number");if(t>a)throw new RangeError("size is too large");return new i(t)},e.from=function(e,n,r){if("function"==typeof i.from&&(!t.Uint8Array||Uint8Array.from!==i.from))return i.from(e,n,r)
[truncated: 1,879,712 more chars]
