# Supplementary material for: Environmental RNA as a Tool for Marine Community Biodiversity Assessments
Source: Sci Rep. 2022 Oct 22;12:17782. doi: 10.1038/s41598-022-22198-w (PMC9588027; doi:10.1038/s41598-022-22198-w)
Supplement: Supplementary file 4 — Supplementary Information. [file 41598_2022_22198_MOESM4_ESM.qzv › 17cca31a-1607-434d-b612-8e8b20d85cdb/provenance/artifacts/54acd943-d282-4b23-95b3-595f99246f90/metadata.yaml]

uuid: 54acd943-d282-4b23-95b3-595f99246f90
type: FeatureData[Taxonomy]
format: TSVTaxonomyDirectoryFormat
