# Supplementary material for: Environmental RNA as a Tool for Marine Community Biodiversity Assessments
Source: Sci Rep. 2022 Oct 22;12:17782. doi: 10.1038/s41598-022-22198-w (PMC9588027; doi:10.1038/s41598-022-22198-w)
Supplement: Supplementary file 4 — Supplementary Information. [file 41598_2022_22198_MOESM4_ESM.qzv › 17cca31a-1607-434d-b612-8e8b20d85cdb/provenance/artifacts/41ac0a61-0379-4194-847c-c1e83762afcc/metadata.yaml]

uuid: 41ac0a61-0379-4194-847c-c1e83762afcc
type: TaxonomicClassifier
format: TaxonomicClassiferTemporaryPickleDirFmt
