# Supplementary material for: Environmental RNA as a Tool for Marine Community Biodiversity Assessments
Source: Sci Rep. 2022 Oct 22;12:17782. doi: 10.1038/s41598-022-22198-w (PMC9588027; doi:10.1038/s41598-022-22198-w)
Supplement: Supplementary file 4 — Supplementary Information. [file 41598_2022_22198_MOESM4_ESM.qzv › 17cca31a-1607-434d-b612-8e8b20d85cdb/provenance/artifacts/75c2b223-621f-4a38-b123-50e0a27c1aa3/metadata.yaml]

uuid: 75c2b223-621f-4a38-b123-50e0a27c1aa3
type: FeatureData[Sequence]
format: DNASequencesDirectoryFormat
