# Supplementary material for: Environmental RNA as a Tool for Marine Community Biodiversity Assessments
Source: Sci Rep. 2022 Oct 22;12:17782. doi: 10.1038/s41598-022-22198-w (PMC9588027; doi:10.1038/s41598-022-22198-w)
Supplement: Supplementary file 4 — Supplementary Information. [file 41598_2022_22198_MOESM4_ESM.qzv › 17cca31a-1607-434d-b612-8e8b20d85cdb/provenance/artifacts/d96c7f0e-f053-4bbc-8f1c-0d60f20c6e46/action/action.yaml]

execution:
    uuid: 1bcf6eb1-013a-4994-ae04-cfb13261f067
    runtime:
        start: 2020-05-31T00:19:39.335348+00:00
        end: 2020-05-31T00:22:43.841438+00:00
        duration: 3 minutes, 4 seconds, and 506090 microseconds

action:
    type: import
    format: CasavaOneEightSingleLanePerSampleDirFmt
    manifest:
    -   name: Uni18S-DNA-FC11_S00_L001_R1_001.fastq.gz
        md5sum: 89713c4a213715e4f7de396ddabe2028
    -   name: Uni18S-DNA-FC11_S00_L001_R2_001.fastq.gz
        md5sum: 10013836f054b848400050a21bb7a721
    -   name: Uni18S-DNA-FC13_S00_L001_R1_001.fastq.gz
        md5sum: 2980fff266f81268e3d28aa7a0668992
    -   name: Uni18S-DNA-FC13_S00_L001_R2_001.fastq.gz
        md5sum: 3798f8d122081e2b721690d8fd91fb3f
    -   name: Uni18S-DNA-FC1_S00_L001_R1_001.fastq.gz
        md5sum: e2db5438de7643d35d1b8295a232f27d
    -   name: Uni18S-DNA-FC1_S00_L001_R2_001.fastq.gz
        md5sum: 553fa92a0bdd84c5924c71a1e325a2bc
    -   name: Uni18S-DNA-FC3_S00_L001_R1_001.fastq.gz
        md5sum: 7511609741738820b624d154dbd9d013
    -   name: Uni18S-DNA-FC3_S00_L001_R2_001.fastq.gz
        md5sum: 618c7fb9a94121d549f16a1861e3c308
    -   name: Uni18S-DNA-FC5_S00_L001_R1_001.fastq.gz
        md5sum: 3dd264b6bc5e1631bb4cdc1bd4a9face
    -   name: Uni18S-DNA-FC5_S00_L001_R2_001.fastq.gz
        md5sum: f9e707732e578b5d9560dcb9baa671fb
    -   name: Uni18S-DNA-FC7_S00_L001_R1_001.fastq.gz
        md5sum: 488f157f6ce4f38acdd4dfd3f116c903
    -   name: Uni18S-DNA-FC7_S00_L001_R2_001.fastq.gz
        md5sum: 786a16e2241424e609c8d5f625f99dd5
    -   name: Uni18S-DNA-FC9_S00_L001_R1_001.fastq.gz
        md5sum: 4b7ffacdf9a21e671d5a2235a1d7cdce
    -   name: Uni18S-DNA-FC9_S00_L001_R2_001.fastq.gz
        md5sum: e5ebbb435187313379b7afaf19a85db5
    -   name: Uni18S-FC1-1_S00_L001_R1_001.fastq.gz
        md5sum: 7b6c29b47b8ba1e56e6a6933236c998f
    -   name: Uni18S-FC1-1_S00_L001_R2_001.fastq.gz
        md5sum: d0f005c8aa64883ed1faa5033891ada3
    -   name: Uni18S-FC11-1_S00_L001_R1_001.fastq.gz
        md5sum: d9be376ac817e091a48f9ded19900c38
    -   name: Uni18S-FC11-1_S00_L001_R2_001.fastq.gz
        md5sum: 2ed63c95d2724109fb57867cfc96fba7
    -   name: Uni18S-FC13-1_S00_L001_R1_001.fastq.gz
        md5sum: c40bb38554591f30bfbc3595a8ab14cf
    -   name: Uni18S-FC13-1_S00_L001_R2_001.fastq.gz
        md5sum: 6663807443aba36cb1f3473cd5836bde
    -   name: Uni18S-FC3-1_S00_L001_R1_001.fastq.gz
        md5sum: 7069cba06d84d2a50b30f85a20feb41e
    -   name: Uni18S-FC3-1_S00_L001_R2_001.fastq.gz
        md5sum: 0760792312779bbc8e87e7022c31b9e2
    -   name: Uni18S-FC5-1_S00_L001_R1_001.fastq.gz
        md5sum: e291a4a164bd6f35e6179fab70057e5e
    -   name: Uni18S-FC5-1_S00_L001_R2_001.fastq.gz
        md5sum: e22e7a0f1196c2817cfed629dc2e966b
    -   name: Uni18S-FC7-1_S00_L001_R1_001.fastq.gz
        md5sum: 319f2b6020f4cf793cf3fac0d960b0eb
    -   name: Uni18S-FC7-1_S00_L001_R2_001.fastq.gz
        md5sum: 18a3ce27fa8a1961961e076422286c46
    -   name: Uni18S-FC9-1_S00_L001_R1_001.fastq.gz
        md5sum: 5e3bc579d3a4771c3b1179a4059f3310
    -   name: Uni18S-FC9-1_S00_L001_R2_001.fastq.gz
        md5sum: 22424a88758ac0959cfd79fdc151c756

transformers:
    output:
    -   from: CasavaOneEightSingleLanePerSampleDirFmt
        to: SingleLanePerSamplePairedEndFastqDirFmt
        plugin: !ref 'environment:plugins:types'

environment:
    platform: linux-x86_64
    python: |-
        3.6.7 | packaged by conda-forge | (default, Jul  2 2019, 02:18:42)
        [GCC 7.3.0]
    framework:
        version: 2019.10.0
        website: https://qiime2.org
        citations:
        - !cite 'framework|qiime2:2019.10.0|0'
    plugins:
        types:
            version: 2019.10.0
            website: https://github.com/qiime2/q2-types
    python-packages:
        zipp: 0.6.0
        xopen: 0.8.4
        widgetsnbextension: 3.5.1
        wheel: 0.33.6
        Werkzeug: 0.16.0
        webencodings: 0.5.1
        wcwidth: 0.1.7
        urllib3: 1.25.6
        unifrac: 0.10.0
        tzlocal: 2.0.0
        traitlets: 4.3.3
        tornado: 6.0.3
        testpath: 0.4.2
        terminado: 0.8.2
        statsmodels: 0.10.1
        six: 1.12.0
        setuptools: 41.6.0.post20191029
        sepp: 4.3.10
        Send2Trash: 1.5.0
        seaborn: 0.9.0
        scipy: 1.3.1
        scikit-learn: 0.21.2
        scikit-bio: 0.5.5
        requests: 2.22.0
        qiime2: 2019.10.0
        q2templates: 2019.10.0
        q2studio: 2019.10.0
        q2cli: 2019.10.0
        q2-vsearch: 2019.10.0
        q2-types: 2019.10.0
        q2-taxa: 2019.10.0
        q2-sample-classifier: 2019.10.0
        q2-quality-filter: 2019.10.0
        q2-quality-control: 2019.10.0
        q2-phylogeny: 2019.10.0
        q2-metadata: 2019.10.0
        q2-longitudinal: 2019.10.0
        q2-gneiss: 2019.10.0
        q2-fragment-insertion: 2019.10.0
        q2-feature-table: 2019.10.0
        q2-feature-classifier: 2019.10.0
        q2-emperor: 2019.10.0
        q2-diversity: 2019.10.0
        q2-demux: 2019.10.0
        q2-deblur: 2019.10.0
        q2-dada2: 2019.10.0
        q2-cutadapt: 2019.10.0
        q2-composition: 2019.10.0
        q2-alignment: 2019.10.0
        pyzmq: 18.1.0
        PyYAML: 5.1.2
        pytz: '2019.3'
        python-dateutil: 2.8.0
        pytest: 5.2.2
        PySocks: 1.7.1
        pyrsistent: 0.15.5
        pyparsing: 2.4.2
        pyOpenSSL: 19.0.0
        Pygments: 2.4.2
        pycparser: '2.19'
        py: 1.8.0
        ptyprocess: 0.6.0
        psutil: 5.6.3
        prompt-toolkit: 2.0.10
        prometheus-client: 0.7.1
        pluggy: 0.12.0
        pip: 19.3.1
        Pillow: 6.2.1
        pickleshare: 0.7.5
        pexpect: 4.7.0
        patsy: 0.5.1
        parso: 0.5.1
        pandocfilters: 1.4.2
        pandas: 0.25.2
        packaging: '19.2'
        olefile: '0.46'
        numpy: 1.17.3
        notebook: 6.0.1
        nose: 1.3.7
        networkx: '2.4'
        nbformat: 4.4.0
        nbconvert: 5.6.1
        natsort: 6.0.0
        msgpack: 0.6.2
        more-itertools: 7.2.0
        mistune: 0.8.4
        matplotlib: 3.1.0
        MarkupSafe: 1.1.1
        lockfile: 0.12.2
        kiwisolver: 1.1.0
        jupyter-core: 4.5.0
        jupyter-client: 5.3.3
        jsonschema: 3.1.1
        joblib: 0.14.0
        Jinja2: 2.10.3
        jedi: 0.15.1
        itsdangerous: 1.1.0
        ipywidgets: 7.5.1
        ipython: 7.9.0
        ipython-genutils: 0.2.0
        ipykernel: 5.1.3
        importlib-metadata: '0.23'
        ijson: '2.5'
        idna: '2.8'
        hdmedians: '0.13'
        h5py: 2.10.0
        greenlet: 0.4.15
        gneiss: 0.4.6
        gevent: 1.4.0
        future: 0.18.2
        Flask: 1.1.1
        fastcluster: 1.1.25
        entrypoints: '0.3'
        emperor: 1.0.0b20
        dnaio: '0.4'
        DendroPy: 4.4.0
        defusedxml: 0.6.0
        decorator: 4.4.1
        deblur: 1.1.0
        Cython: 0.29.13
        cycler: 0.10.0
        cutadapt: '2.6'
        cryptography: '2.7'
        Click: '7.0'
        chardet: 3.0.4
        cffi: 1.13.1
        certifi: 2019.9.11
        CacheControl: 0.12.5
        bokeh: 1.3.4
        bleach: 3.1.0
        biom-format: 2.1.7
        bibtexparser: 1.1.0
        backcall: 0.1.0
        attrs: 19.3.0
        atomicwrites: 1.3.0
        asn1crypto: 1.2.0
