# Supplementary material for: Environmental RNA as a Tool for Marine Community Biodiversity Assessments
Source: Sci Rep. 2022 Oct 22;12:17782. doi: 10.1038/s41598-022-22198-w (PMC9588027; doi:10.1038/s41598-022-22198-w)
Supplement: Supplementary file 5 — Supplementary Information. [file 41598_2022_22198_MOESM5_ESM.qzv]

Archive with 58 entries (58 files):
- 9468315a-e7fd-4223-9435-9d07081321f9/metadata.yaml
- 9468315a-e7fd-4223-9435-9d07081321f9/checksums.md5
- 9468315a-e7fd-4223-9435-9d07081321f9/VERSION
- 9468315a-e7fd-4223-9435-9d07081321f9/data/index.html
- 9468315a-e7fd-4223-9435-9d07081321f9/data/metadata.tsv
- 9468315a-e7fd-4223-9435-9d07081321f9/data/css/datatables.min.css
- 9468315a-e7fd-4223-9435-9d07081321f9/data/q2templateassets/fonts/glyphicons-halflings-regular.eot
- 9468315a-e7fd-4223-9435-9d07081321f9/data/q2templateassets/fonts/glyphicons-halflings-regular.woff
- 9468315a-e7fd-4223-9435-9d07081321f9/data/q2templateassets/fonts/glyphicons-halflings-regular.svg
- 9468315a-e7fd-4223-9435-9d07081321f9/data/q2templateassets/fonts/glyphicons-halflings-regular.ttf
- 9468315a-e7fd-4223-9435-9d07081321f9/data/q2templateassets/fonts/glyphicons-halflings-regular.woff2
- 9468315a-e7fd-4223-9435-9d07081321f9/data/q2templateassets/css/base-template.css
- 9468315a-e7fd-4223-9435-9d07081321f9/data/q2templateassets/css/tab-parent.css
- 9468315a-e7fd-4223-9435-9d07081321f9/data/q2templateassets/css/bootstrap.min.css
- 9468315a-e7fd-4223-9435-9d07081321f9/data/q2templateassets/css/normalize.css
- 9468315a-e7fd-4223-9435-9d07081321f9/data/q2templateassets/img/qiime2-rect-200.png
- 9468315a-e7fd-4223-9435-9d07081321f9/data/q2templateassets/js/child.js
- 9468315a-e7fd-4223-9435-9d07081321f9/data/q2templateassets/js/bootstrap.min.js
- 9468315a-e7fd-4223-9435-9d07081321f9/data/q2templateassets/js/parent.js
- 9468315a-e7fd-4223-9435-9d07081321f9/data/q2templateassets/js/jquery-3.2.0.min.js
- 9468315a-e7fd-4223-9435-9d07081321f9/data/js/datatables.min.js
- 9468315a-e7fd-4223-9435-9d07081321f9/provenance/metadata.yaml
- 9468315a-e7fd-4223-9435-9d07081321f9/provenance/citations.bib
- 9468315a-e7fd-4223-9435-9d07081321f9/provenance/VERSION
- 9468315a-e7fd-4223-9435-9d07081321f9/provenance/artifacts/d1a7c620-40cb-4feb-b088-45cb9a7f5992/metadata.yaml
- 9468315a-e7fd-4223-9435-9d07081321f9/provenance/artifacts/d1a7c620-40cb-4feb-b088-45cb9a7f5992/citations.bib
- 9468315a-e7fd-4223-9435-9d07081321f9/provenance/artifacts/d1a7c620-40cb-4feb-b088-45cb9a7f5992/VERSION
- 9468315a-e7fd-4223-9435-9d07081321f9/provenance/artifacts/d1a7c620-40cb-4feb-b088-45cb9a7f5992/action/action.yaml
- 9468315a-e7fd-4223-9435-9d07081321f9/provenance/artifacts/4d245dca-d78f-4f80-ba68-f33ff9558095/metadata.yaml
- 9468315a-e7fd-4223-9435-9d07081321f9/provenance/artifacts/4d245dca-d78f-4f80-ba68-f33ff9558095/citations.bib
- 9468315a-e7fd-4223-9435-9d07081321f9/provenance/artifacts/4d245dca-d78f-4f80-ba68-f33ff9558095/VERSION
- 9468315a-e7fd-4223-9435-9d07081321f9/provenance/artifacts/4d245dca-d78f-4f80-ba68-f33ff9558095/action/action.yaml
- 9468315a-e7fd-4223-9435-9d07081321f9/provenance/artifacts/2d9baecc-0197-46a1-944d-5aaf9110e479/metadata.yaml
- 9468315a-e7fd-4223-9435-9d07081321f9/provenance/artifacts/2d9baecc-0197-46a1-944d-5aaf9110e479/citations.bib
- 9468315a-e7fd-4223-9435-9d07081321f9/provenance/artifacts/2d9baecc-0197-46a1-944d-5aaf9110e479/VERSION
- 9468315a-e7fd-4223-9435-9d07081321f9/provenance/artifacts/2d9baecc-0197-46a1-944d-5aaf9110e479/action/action.yaml
- 9468315a-e7fd-4223-9435-9d07081321f9/provenance/artifacts/0b23b30a-f0e4-4295-aec9-5a554c51d7dd/metadata.yaml
- 9468315a-e7fd-4223-9435-9d07081321f9/provenance/artifacts/0b23b30a-f0e4-4295-aec9-5a554c51d7dd/citations.bib
- 9468315a-e7fd-4223-9435-9d07081321f9/provenance/artifacts/0b23b30a-f0e4-4295-aec9-5a554c51d7dd/VERSION
- 9468315a-e7fd-4223-9435-9d07081321f9/provenance/artifacts/0b23b30a-f0e4-4295-aec9-5a554c51d7dd/action/action.yaml
- 9468315a-e7fd-4223-9435-9d07081321f9/provenance/artifacts/b11bdef6-08ab-40a1-abbd-eca33260dfd1/metadata.yaml
- 9468315a-e7fd-4223-9435-9d07081321f9/provenance/artifacts/b11bdef6-08ab-40a1-abbd-eca33260dfd1/citations.bib
- 9468315a-e7fd-4223-9435-9d07081321f9/provenance/artifacts/b11bdef6-08ab-40a1-abbd-eca33260dfd1/VERSION
- 9468315a-e7fd-4223-9435-9d07081321f9/provenance/artifacts/b11bdef6-08ab-40a1-abbd-eca33260dfd1/action/action.yaml
- 9468315a-e7fd-4223-9435-9d07081321f9/provenance/artifacts/e72393b6-537e-4bff-9a78-8df120db9af5/metadata.yaml
- 9468315a-e7fd-4223-9435-9d07081321f9/provenance/artifacts/e72393b6-537e-4bff-9a78-8df120db9af5/citations.bib
- 9468315a-e7fd-4223-9435-9d07081321f9/provenance/artifacts/e72393b6-537e-4bff-9a78-8df120db9af5/VERSION
- 9468315a-e7fd-4223-9435-9d07081321f9/provenance/artifacts/e72393b6-537e-4bff-9a78-8df120db9af5/action/action.yaml
- 9468315a-e7fd-4223-9435-9d07081321f9/provenance/artifacts/63ad97e6-1e28-4db2-8b9b-0ce74f24b334/metadata.yaml
- 9468315a-e7fd-4223-9435-9d07081321f9/provenance/artifacts/63ad97e6-1e28-4db2-8b9b-0ce74f24b334/citations.bib
- 9468315a-e7fd-4223-9435-9d07081321f9/provenance/artifacts/63ad97e6-1e28-4db2-8b9b-0ce74f24b334/VERSION
- 9468315a-e7fd-4223-9435-9d07081321f9/provenance/artifacts/63ad97e6-1e28-4db2-8b9b-0ce74f24b334/action/action.yaml
- 9468315a-e7fd-4223-9435-9d07081321f9/provenance/artifacts/a7b9a0a8-0760-44a9-8968-72effd815e91/metadata.yaml
- 9468315a-e7fd-4223-9435-9d07081321f9/provenance/artifacts/a7b9a0a8-0760-44a9-8968-72effd815e91/citations.bib
- 9468315a-e7fd-4223-9435-9d07081321f9/provenance/artifacts/a7b9a0a8-0760-44a9-8968-72effd815e91/VERSION
- 9468315a-e7fd-4223-9435-9d07081321f9/provenance/artifacts/a7b9a0a8-0760-44a9-8968-72effd815e91/action/action.yaml
- 9468315a-e7fd-4223-9435-9d07081321f9/provenance/action/input.tsv
- 9468315a-e7fd-4223-9435-9d07081321f9/provenance/action/action.yaml
