# Supplementary material for: Environmental RNA as a Tool for Marine Community Biodiversity Assessments
Source: Sci Rep. 2022 Oct 22;12:17782. doi: 10.1038/s41598-022-22198-w (PMC9588027; doi:10.1038/s41598-022-22198-w)
Supplement: Supplementary file 5 — Supplementary Information. [file 41598_2022_22198_MOESM5_ESM.qzv › 9468315a-e7fd-4223-9435-9d07081321f9/checksums.md5]

5a7118c14fd1bacc957ddf01e61491b7  VERSION
b02ee759548c6733f2ad72cec3f56f32  metadata.yaml
4023d2e0cafa9f031bed49ce832c6e66  data/index.html
df0c956c4353d33fdb0551f57d2fdb73  data/metadata.tsv
5839d398fb3534adef04e19610a88d28  data/css/datatables.min.css
7e3b4abc401e4893c8903205fe44ef5f  data/js/datatables.min.js
5c5004d21ce8f17e4b0aa5cee03631f1  data/q2templateassets/css/base-template.css
e3e8b38fed66211f84a6d5ddb8e0f876  data/q2templateassets/css/bootstrap.min.css
be7f3425b44480dcf3aab3408f632f37  data/q2templateassets/css/normalize.css
0893e573eb42bc294a478a3e187fa80b  data/q2templateassets/css/tab-parent.css
f4769f9bdb7466be65088239c12046d1  data/q2templateassets/fonts/glyphicons-halflings-regular.eot
89889688147bd7575d6327160d64e760  data/q2templateassets/fonts/glyphicons-halflings-regular.svg
e18bbf611f2a2e43afc071aa2f4e1512  data/q2templateassets/fonts/glyphicons-halflings-regular.ttf
fa2772327f55d8198301fdb8bcfc8158  data/q2templateassets/fonts/glyphicons-halflings-regular.woff
448c34a56d699c29117adc64c43affeb  data/q2templateassets/fonts/glyphicons-halflings-regular.woff2
91a940675401d7263fd5da9360f20881  data/q2templateassets/img/qiime2-rect-200.png
5869c96cc8f19086aee625d670d741f9  data/q2templateassets/js/bootstrap.min.js
794b5307794fec58b12f1ab690cedee1  data/q2templateassets/js/child.js
d4162c9d7e520a5de05001be6e741899  data/q2templateassets/js/jquery-3.2.0.min.js
bc1efc8406af887ba7ed6fccbe229a81  data/q2templateassets/js/parent.js
5a7118c14fd1bacc957ddf01e61491b7  provenance/VERSION
dd314fe0805a227d89c1440de1f09c06  provenance/citations.bib
b02ee759548c6733f2ad72cec3f56f32  provenance/metadata.yaml
d6f212d1dc0c4e5ef05f997008492dfc  provenance/action/action.yaml
df0c956c4353d33fdb0551f57d2fdb73  provenance/action/input.tsv
5a7118c14fd1bacc957ddf01e61491b7  provenance/artifacts/0b23b30a-f0e4-4295-aec9-5a554c51d7dd/VERSION
43e8e9ab587019653f257f6e84025b3d  provenance/artifacts/0b23b30a-f0e4-4295-aec9-5a554c51d7dd/citations.bib
e065b44ab0270a8f0e36b9ff717db46f  provenance/artifacts/0b23b30a-f0e4-4295-aec9-5a554c51d7dd/metadata.yaml
3bc3e4e48fb2e49a1a7422b5449054b0  provenance/artifacts/0b23b30a-f0e4-4295-aec9-5a554c51d7dd/action/action.yaml
5a7118c14fd1bacc957ddf01e61491b7  provenance/artifacts/2d9baecc-0197-46a1-944d-5aaf9110e479/VERSION
7cb46361043a47e5da685685108f12ee  provenance/artifacts/2d9baecc-0197-46a1-944d-5aaf9110e479/citations.bib
35a7d5644188272a29aff8431a689954  provenance/artifacts/2d9baecc-0197-46a1-944d-5aaf9110e479/metadata.yaml
c2f9c7c40693b6c7b353203ba7d73fca  provenance/artifacts/2d9baecc-0197-46a1-944d-5aaf9110e479/action/action.yaml
5a7118c14fd1bacc957ddf01e61491b7  provenance/artifacts/4d245dca-d78f-4f80-ba68-f33ff9558095/VERSION
dd314fe0805a227d89c1440de1f09c06  provenance/artifacts/4d245dca-d78f-4f80-ba68-f33ff9558095/citations.bib
d194d62ed5fe32b052ad1d5706912d2e  provenance/artifacts/4d245dca-d78f-4f80-ba68-f33ff9558095/metadata.yaml
0cfc0becd794a16745684978581b1973  provenance/artifacts/4d245dca-d78f-4f80-ba68-f33ff9558095/action/action.yaml
5a7118c14fd1bacc957ddf01e61491b7  provenance/artifacts/63ad97e6-1e28-4db2-8b9b-0ce74f24b334/VERSION
ece73e14e6fe53cfca17ed390e7c8af5  provenance/artifacts/63ad97e6-1e28-4db2-8b9b-0ce74f24b334/citations.bib
46d52693f24c5a8ec692ca12f5ce07ad  provenance/artifacts/63ad97e6-1e28-4db2-8b9b-0ce74f24b334/metadata.yaml
48c6528b67157c2155dae37ae2f3bac0  provenance/artifacts/63ad97e6-1e28-4db2-8b9b-0ce74f24b334/action/action.yaml
5a7118c14fd1bacc957ddf01e61491b7  provenance/artifacts/a7b9a0a8-0760-44a9-8968-72effd815e91/VERSION
293c8e83cf1e9f82ffb6d4536e3eeb6c  provenance/artifacts/a7b9a0a8-0760-44a9-8968-72effd815e91/citations.bib
477467d22d459d5a6f7d90dbbe4570c4  provenance/artifacts/a7b9a0a8-0760-44a9-8968-72effd815e91/metadata.yaml
7b9feb2967c9d4b7c4132e060052ff3d  provenance/artifacts/a7b9a0a8-0760-44a9-8968-72effd815e91/action/action.yaml
5a7118c14fd1bacc957ddf01e61491b7  provenance/artifacts/b11bdef6-08ab-40a1-abbd-eca33260dfd1/VERSION
3aae67ce16a195b980b030bb0db9079a  provenance/artifacts/b11bdef6-08ab-40a1-abbd-eca33260dfd1/citations.bib
93d59596e2b6361c4ce434ec053a66ec  provenance/artifacts/b11bdef6-08ab-40a1-abbd-eca33260dfd1/metadata.yaml
c7b14bfd62d1c9f8d25108a0c8c075d5  provenance/artifacts/b11bdef6-08ab-40a1-abbd-eca33260dfd1/action/action.yaml
5a7118c14fd1bacc957ddf01e61491b7  provenance/artifacts/d1a7c620-40cb-4feb-b088-45cb9a7f5992/VERSION
dd314fe0805a227d89c1440de1f09c06  provenance/artifacts/d1a7c620-40cb-4feb-b088-45cb9a7f5992/citations.bib
1cf1bf2f33bb047e809204eeec8091eb  provenance/artifacts/d1a7c620-40cb-4feb-b088-45cb9a7f5992/metadata.yaml
39777e749424b90a53f5c974e7663abe  provenance/artifacts/d1a7c620-40cb-4feb-b088-45cb9a7f5992/action/action.yaml
5a7118c14fd1bacc957ddf01e61491b7  provenance/artifacts/e72393b6-537e-4bff-9a78-8df120db9af5/VERSION
dd314fe0805a227d89c1440de1f09c06  provenance/artifacts/e72393b6-537e-4bff-9a78-8df120db9af5/citations.bib
3faf4727557a36334833e445f552465c  provenance/artifacts/e72393b6-537e-4bff-9a78-8df120db9af5/metadata.yaml
33d361bc586d039de1f53b6f10a7862b  provenance/artifacts/e72393b6-537e-4bff-9a78-8df120db9af5/action/action.yaml
