# Supplementary material for: Environmental RNA as a Tool for Marine Community Biodiversity Assessments
Source: Sci Rep. 2022 Oct 22;12:17782. doi: 10.1038/s41598-022-22198-w (PMC9588027; doi:10.1038/s41598-022-22198-w)
Supplement: Supplementary file 5 — Supplementary Information. [file 41598_2022_22198_MOESM5_ESM.qzv › 9468315a-e7fd-4223-9435-9d07081321f9/data/metadata.tsv]

Feature ID	Taxon	Confidence
#q2:types	categorical	categorical
4dec190e07f22f6ffb42df5e9ce57cf6	p_Heterokontophyta;c_Oomycota	0.9148125901746079
4fa5345364ab84d52e1d66f08d5bdf9d	p_Heterokontophyta;c_Oomycota	0.9061218618923508
333446b442780ba667f5b938066a17fc	p_Heterokontophyta;c_Oomycota	0.9102184778973483
134919a06e3474fc80f8c44d3a7f7f1e	p_Heterokontophyta;c_Oomycota	0.9239704464431596
4cf06552f8f6ba2019daa5632024e2d9	p_Heterokontophyta;c_Oomycota	0.9280049023468876
5bfb7b23609a7d484bb7cd9b18d0167b	p_Heterokontophyta;c_Oomycota	0.91321354815883
dd7c6b1eef83192f12b2a04be51a6410	p_Heterokontophyta;c_Oomycota	0.9116489588731369
1dd28b80d31c740ea32d1a5c39903e13	p_Heterokontophyta;c_Oomycota	0.9020663046808233
46d52e77275ae5cc194b5feee7c82b59	p_Heterokontophyta;c_Oomycota	0.9021296692047222
77ce83881f55a2a9726445a97b3f372f	p_Heterokontophyta;c_Oomycota	0.9988240478051404
a8267075a34a68247ebefa5b7d17ee3d	p_Heterokontophyta;c_Oomycota	0.8981933871085998
df6397147d01a1808acf25154a767d34	p_Heterokontophyta;c_Oomycota	0.902743746724596
4e10b5f247377a7c9687bcab42a766a2	p_Heterokontophyta;c_Oomycota	0.9988542637734433
48fa6a34fa1f137b88a6903de3d31f76	p_Heterokontophyta;c_Oomycota	0.9989937618995679
71afeec5b6da107d3a55f92ec9d609d7	Unassigned	0.8467496532422512
c753bbc26cc6a46ebe6e800839492f19	p_Heterokontophyta;c_Oomycota	0.9181286398873441
9d71d1a72001cd22fbbd5ef7cbbd4e76	p_Heterokontophyta;c_Oomycota	0.9133832595631911
5f28f48500f9fe5ad292beb6157e2a50	p_Heterokontophyta;c_Oomycota	0.9261944935964636
c7cc39fa460668daef27aa279ecac2d9	Unassigned	0.8456407834057487
4af4d27edfd3d46da7df610ee86bf61c	p_Heterokontophyta;c_Oomycota	0.9397488429659964
40a55649aa5bad6e79581cb0ea2c6678	p_Heterokontophyta;c_Oomycota	0.9193874012024601
dc4f1670f3d787347b2c4f3ead231366	p_Heterokontophyta;c_Oomycota	0.9175865212427208
d95baddccf6f2c302279afa7e31c2bc6	Unassigned	0.8537777938778811
9bf01afc5386d2fd59841a2f4546e7d2	p_Heterokontophyta;c_Oomycota	0.991402884207902
d4a6f996f5560d2f320a1c2434cdd93d	p_Heterokontophyta;c_Oomycota	0.9171926864649793
2b0ec2fac79ec81892f0be1e87da1955	p_Heterokontophyta;c_Oomycota	0.7701126076787691
6c87cdab3799135301e964f6cd6fe1d6	p_Heterokontophyta;c_Oomycota	0.9999247766142393
07ae8869b8d5d80428e246dc47273716	p_Heterokontophyta;c_Oomycota;o_Pythiales;f_Pythiaceae;sf_;g_Phytophthora	0.7184351703117295
0f2195d6dae0dcb42a77dd6e662b96f7	p_Heterokontophyta;c_Oomycota;o_Pythiales;f_Pythiaceae;sf_;g_Phytophthora	0.7219543616372689
670208ffdb08bd49eff24565a4239ea9	p_Heterokontophyta;c_Oomycota	0.7549281312330882
17090997c81192f7a7b39efb1ba926af	p_Heterokontophyta;c_Oomycota	0.9298979418461607
54a1724e687a1150c1cd8bca7db86820	p_Heterokontophyta;c_Oomycota	0.9999230020819125
3c092f61f0a6da2574b685412c65fc77	p_Heterokontophyta;c_Oomycota	0.7725142347394701
2ca2ebffa1f0faa0c28d4947ebfe054b	Unassigned	0.7542592774446892
dbd4ff22564c7999a4faa791cf0ec179	p_Heterokontophyta;c_Oomycota	0.9230834671236122
c2684c2a2c71da2f16d2653b56a81219	p_Heterokontophyta;c_Oomycota;o_Pythiales;f_Pythiaceae;sf_	0.9484745090714882
e80557e8ad5ca9e905567207b01ab685	p_Heterokontophyta;c_Oomycota	0.9950674442073024
2c93da010999bfcb25886af0983ee6bb	p_Heterokontophyta;c_Oomycota	0.9285744426223838
1aca823562836235a44686d4febba00c	p_Heterokontophyta;c_Oomycota	0.767866285709715
94e59baf9cccb4879c7a468c206ea499	p_Heterokontophyta;c_Oomycota	0.8502140649700648
2299593d7131d49886bb12bc146da235	p_Heterokontophyta;c_Oomycota;o_Pythiales;f_Pythiaceae;sf_	0.8948515465274821
067c7ff30c583c25340bb7891c2eae4a	p_Heterokontophyta;c_Oomycota	0.928425810116191
b23f90b7af5c717bebf6c314ddc5de6a	p_Heterokontophyta;c_Oomycota	0.9375029349625664
66159ce4c7e916b795b5e9e1cb2e8178	p_Heterokontophyta;c_Oomycota	0.9945334840960753
887ad40350222da5d0fcbb5df9e7cfc2	Unassigned	0.752151454111359
482d6a94129ab973013d3fb95158b0ac	p_Heterokontophyta;c_Oomycota	0.9996066606911062
f0b599207b9a7b944bab82ae22d4a891	p_Heterokontophyta;c_Oomycota	0.8667866662245138
38b131b51bd5a9b8705988d4a6457573	p_Heterokontophyta;c_Oomycota	0.9388689186709773
8ca7ecdfb11697788c14320bdaad6d7f	p_Heterokontophyta;c_Oomycota;o_Pythiales;f_Pythiaceae;sf_	0.9484590106364311
1c97aec195f4451617915ba8acb1a924	p_Heterokontophyta;c_Oomycota	0.7624618239779615
ce6634caa567fc238f73237d1bc70564	Unassigned	0.45681088099613654
2b6c361539aefc4037398f280c6177ec	p_Heterokontophyta;c_Oomycota	0.7582829200539796
d127111909854d5c5dd45712c0928ef0	Unassigned	0.6848893455993936
b637640acf298bf83f2a1b67a8085a7c	p_Heterokontophyta;c_Oomycota;o_Pythiales;f_Pythiaceae;sf_	0.7119795132928325
a27090d544bebed412a24f6b10ce1634	p_Heterokontophyta;c_Oomycota	0.9998688559951479
59016a23f1889e194849436131114e26	p_Heterokontophyta;c_Oomycota	0.9995957125735299
b52de62915a0384d7355ae410b6cd417	p_Heterokontophyta;c_Oomycota	0.9100616406992712
f8a0b0efea10144ad2af7a7c7d3a392b	p_Heterokontophyta;c_Oomycota	0.8513342121685372
77f26837660f836dc501b96084bd131c	p_Heterokontophyta;c_Oomycota	0.9997069072808558
08c21d160474e14879f42f2f3246e4b9	p_Heterokontophyta;c_Oomycota	0.7344322426377602
a3ae7bc444fff046c9c8c5e6c5da30a1	p_Heterokontophyta;c_Oomycota	0.9963348524164755
ba4274ec01512b6b52ccf523ecc81128	p_Heterokontophyta;c_Oomycota	0.7851469779101176
3e7b41808e53040d57adce921c63f611	p_Heterokontophyta;c_Oomycota	0.9993225428290697
2b31edcf67d513ad8a5ac6879bac08fc	p_Heterokontophyta;c_Oomycota	0.9956983213028889
74d03b25e803b774ef32c5b02e06db88	p_Heterokontophyta;c_Oomycota;o_Pythiales;f_Pythiaceae;sf_	0.7337577801257535
babcdc85e10058d8017eadc65073337a	Unassigned	0.7891413245762153
78c6445aa07e229217ad2a332e5938bd	p_Heterokontophyta;c_Oomycota	0.9944035184246341
0e0b08a8b5b11fca5a62c8feaf2f352a	p_Heterokontophyta;c_Oomycota;o_Pythiales;f_Pythiaceae;sf_	0.7376604928951074
142afca83a12f609318116ad3878d930	p_Heterokontophyta;c_Oomycota	0.8370395277295023
0d72683bb319e59dc784ba51cf8d4cbf	p_Heterokontophyta;c_Oomycota;o_Pythiales;f_Pythiaceae;sf_	0.7290240832761075
23dcb5f1af5a25375b56d4ec5c12b488	p_Heterokontophyta;c_Oomycota	0.9970358521037211
5061837479b34348566f08d7095115c6	Unassigned	0.7267175247359481
fa0b973a28464fa2ed24062a4707066f	p_Heterokontophyta;c_Oomycota;o_Saprolegniales	0.7444777956528975
dccd7dc2e9f3cb93dbc702c3836d2a96	p_Heterokontophyta;c_Oomycota;o_Saprolegniales	0.7243849383084006
75840df089767a1eb8884c04f5f1a5ed	p_Heterokontophyta;c_Oomycota	0.9513248135342166
10cca56489884366a21a4f2897f9bad0	p_Heterokontophyta;c_Oomycota;o_Pythiales;f_Pythiaceae;sf_;g_Pythium	0.7593490769660461
7495aced1ec964da5521fe9255904647	p_Heterokontophyta;c_Oomycota;o_Pythiales;f_Pythiaceae;sf_	0.7385234047603201
7c369eb244e5b160ad5a59928d31902d	p_Heterokontophyta;c_Oomycota	0.9992362029194093
c23d8c12e382789a57efa09d263a28bb	p_Heterokontophyta;c_Oomycota;o_Pythiales;f_Pythiaceae;sf_	0.7130505071738616
0b994f2e1e1e4395fd897027f500426d	p_Heterokontophyta;c_Oomycota	0.8243768007838406
c28fb70557bc5c2847bcbc77acbd97a7	Unassigned	0.6753011182394316
3d980554ec493e12c94277bd42183b77	p_Heterokontophyta;c_Oomycota;o_Pythiales;f_Pythiaceae;sf_	0.8945908539718005
6541bdcf2d8449479b8d82bd3fbe4b43	p_Heterokontophyta;c_Oomycota	0.8984268386173525
ecfdb038c36d34ab5d7d3cc49bce9e43	p_Heterokontophyta;c_Oomycota;o_Pythiales;f_Pythiaceae;sf_	0.7895925046286805
de4c23e0e523541233d5f9e5cd82ca87	p_Heterokontophyta;c_Oomycota;o_Pythiales;f_Pythiaceae;sf_	0.779111193028274
20d44dca4be7ab13dc5920b926ef8204	p_Heterokontophyta;c_Oomycota;o_Pythiales;f_Pythiaceae;sf_	0.7391758072079568
8a4d564acd8c921a8aed3d94100c2611	p_Heterokontophyta;c_Oomycota;o_Pythiales;f_Pythiaceae;sf_	0.776410856935034
d4bdc0317c1df0e9db3b07ae18ce4191	p_Heterokontophyta;c_Oomycota	0.998368823674618
e66079519832af8c4b108094255bb1a9	p_Heterokontophyta;c_Oomycota	0.8661098064221663
d21208b5edecec28077bc5791bf4e06a	p_Heterokontophyta;c_Oomycota;o_Pythiales;f_Pythiaceae;sf_;g_Pythium	0.7065651518443637
1a18dd264543fe271b5fae1a5c3174ca	p_Heterokontophyta;c_Oomycota;o_Pythiales;f_Pythiaceae;sf_	0.8603390972388254
c9b2b5e79a8633e70cbfc07280f3a949	p_Heterokontophyta;c_Oomycota	0.7710453276561673
d79e5f8757c9d19208f7482d91e38652	p_Heterokontophyta;c_Oomycota;o_Saprolegniales	0.9365288783687056
2cd7911b717a0ad2d52556f08da3557e	Unassigned	0.7538056878682351
93ecf45745f661dfcb2c0a4a103e4e5f	p_Heterokontophyta;c_Oomycota;o_Pythiales;f_Pythiaceae;sf_	0.7719604087561579
b371842187448f0bd48c23dca679cf3e	p_Heterokontophyta;c_Oomycota	0.9818445952319477
a85eec3853d0a5ffdf3fcd8ab9a094c6	Unassigned	0.8140115846956513
2068826da440836037df83e5b5a6c56c	p_Heterokontophyta;c_Oomycota	0.9535237326809695
507edb3c15ea3d40736cc1a4b9a933e3	p_Heterokontophyta;c_Oomycota	0.890577678562543
88118c8479bb1f2face32b15f280437d	p_Heterokontophyta;c_Oomycota	0.9815884401774059
f06bfd60f5521da8fcef7ae4dc31e2c1	p_Heterokontophyta;c_Oomycota;o_Pythiales;f_Pythiaceae;sf_	0.7941812368326775
c9cda11ef848e37390b322af606921ce	p_Heterokontophyta;c_Oomycota	0.8176436009207789
5e2a893b6a099c6db6839acc4981bd7a	p_Heterokontophyta;c_Oomycota	0.9957350419836466
a7e65e83076f1e66012c5a766a1706eb	p_Heterokontophyta;c_Oomycota	0.8548841390371047
a156aa907eae31327302324a81e5338b	p_Heterokontophyta;c_Oomycota	0.9693189070952557
4b6bdd469cba660c7d02fd256bef23c7	p_Heterokontophyta;c_Oomycota;o_Pythiales;f_Pythiaceae;sf_	0.74301287162607
6e9de8f1fe3830e58d115cafccce02af	p_Heterokontophyta;c_Oomycota;o_Pythiales;f_Pythiaceae;sf_	0.9659846785984748
a5b6c70749c5af611dc97126c1369c0b	p_Heterokontophyta;c_Oomycota;o_Pythiales;f_Pythiaceae;sf_	0.8997460215123219
d5e0eb839edcd3c2f7eabf53b9e5c1a5	p_Heterokontophyta;c_Oomycota	0.984841380463417
542cbf86660b2514247144b696eba774	p_Heterokontophyta;c_Oomycota	0.9998647455898872
09a1719183e050686c05494a9b79773a	p_Heterokontophyta;c_Oomycota	0.9965970655090659
696517515109d3fe9649b473313bb361	p_Heterokontophyta;c_Oomycota;o_Pythiales;f_Pythiaceae;sf_	0.7310665011229172
827cb641f20a4f1908ce6a3a825e5f82	p_Heterokontophyta;c_Oomycota;o_Pythiales;f_Pythiaceae;sf_	0.7787181898274683
624be3494ca391889ed10df318d4c136	p_Heterokontophyta;c_Oomycota	0.9997136011400752
2512b2bc20237fc801ebcabe528e1c95	p_Heterokontophyta;c_Oomycota;o_Pythiales;f_Pythiaceae;sf_	0.8990189779484486
3ebe260ecdd0156936a2f8a51bbee3b6	p_Heterokontophyta;c_Oomycota;o_Saprolegniales;f_Leptolegniaceae;sf_;g_Leptolegnia;s_Leptolegnia chapmanii	0.8703445381323591
b8f8a2d28066f4622e02b7fff7de4409	p_Heterokontophyta;c_Oomycota;o_Pythiales;f_Pythiaceae;sf_	0.8526873290204519
88f3d3d244749073a142624758587f10	p_Heterokontophyta;c_Oomycota	0.9964010593593832
b2a61d0a8344a096f8e1837e5c0a909b	p_Heterokontophyta;c_Oomycota	0.9038129648015814
1e79d920bc421fb985ad7975126f2109	p_Heterokontophyta;c_Oomycota	0.9997095465938673
2bdfd1f8c92ed0e29bd98b3c1fe07882	p_Heterokontophyta;c_Oomycota	0.9979383043106596
5f888592b70aa2e8100279a114d66d47	p_Heterokontophyta;c_Oomycota	0.953265508288564
c861257182534c7457e0a7efaf3cef43	p_Heterokontophyta;c_Oomycota	0.9999364118896856
d5b5242256f48b097cf417b6a55163ec	p_Heterokontophyta;c_Oomycota;o_Pythiales;f_Pythiaceae;sf_	0.9066596776015133
b849d56bad93eca9ed72cca4edf996f5	p_Heterokontophyta;c_Oomycota;o_Pythiales;f_Pythiaceae;sf_	0.8231233909807827
70ac67032dbd64777e3710fcb3f1c976	p_Heterokontophyta;c_Oomycota	0.9997338645170136
3ca23af767cf17520476d8a171d32f58	Unassigned	0.8471160383028491
c2b95c680b0aa4ab0e6b46941a20c92d	p_Heterokontophyta;c_Oomycota;o_Pythiales;f_Pythiaceae;sf_	0.737747570701771
896f4ce2e8a5791a126aba5e5f02f795	p_Heterokontophyta;c_Oomycota;o_Pythiales;f_Pythiaceae;sf_	0.8361316940010526
a4cac0d08eee02a1bddb2a32cb59072d	p_Heterokontophyta;c_Oomycota	0.9996808404394866
eddecef571e1fdef6688383100f7f779	p_Heterokontophyta;c_Oomycota;o_Saprolegniales;f_Saprolegniaceae;sf_	0.7530212109764077
2294721723a24ed263c7db138bb67d00	p_Heterokontophyta;c_Oomycota	0.9607349968731813
c2b722e0d5bbe5a0391b84fb1b8d6961	p_Heterokontophyta;c_Oomycota	0.8249123084381376
533f42cfa4c86d7b6a0787a7169b85ae	p_Heterokontophyta;c_Oomycota;o_Pythiales;f_Pythiaceae;sf_;g_Phytophthora	0.7421247383741549
69b19689b75558b54277399edcc62cfc	p_Heterokontophyta;c_Oomycota	0.8535744627650218
440d1ec26dfcf7394e2ff7f7ec3236b3	p_Heterokontophyta;c_Oomycota	0.9995241741150416
5da866591e1ce532b74e485824313908	p_Heterokontophyta;c_Oomycota;o_Pythiales;f_Pythiaceae;sf_	0.9558315083601032
8d52f477d777fc5ffb500c7308de591c	p_Heterokontophyta;c_Oomycota	0.9940376863314817
bb1c10de7db413bb8b73f70f4943147f	p_Heterokontophyta;c_Oomycota;o_Pythiales;f_Pythiaceae;sf_	0.9531212512615519
93a1de2ffa2245b64b1a14eab9234d4b	p_Heterokontophyta;c_Oomycota	0.9995120738353128
41604425886c75641ad5cfb6b08da2a7	p_Heterokontophyta;c_Oomycota	0.9994417191194302
5d28a799738a861959841b4d1f1e1453	p_Heterokontophyta;c_Oomycota	0.8942631020620071
c5f7757fc0246da0a82693b43351c9e3	p_Heterokontophyta;c_Oomycota	0.8986066037005741
a751761134d684156cdca6b4a3045902	p_Heterokontophyta;c_Oomycota	0.9978043693424274
2a10e3bac1286341ed30b3115b6c9554	p_Heterokontophyta;c_Oomycota;o_Pythiales;f_Pythiaceae;sf_	0.8009300734463893
b38d974a926591bb51af4d3abf578dc5	p_Heterokontophyta;c_Oomycota	0.9948097556406174
f502379027b69e1b4a7247429b31e147	p_Heterokontophyta;c_Oomycota	0.998171899186991
7496e0ebea33aa1e01a12e8f3914ddba	p_Heterokontophyta;c_Oomycota;o_Pythiales;f_Pythiaceae;sf_	0.7955231548286729
ee4fbe8f1cd58aff78eb7523c0cc9cca	p_Heterokontophyta;c_Oomycota;o_Pythiales;f_Pythiaceae;sf_;g_Pythium	0.8969625535545482
f2f7899079a5ddaaec36f0ff64f48009	p_Heterokontophyta;c_Oomycota;o_Pythiales;f_Pythiaceae;sf_	0.899295044402143
26326c24cf74c371111147091ca6d96d	p_Heterokontophyta;c_Oomycota;o_Pythiales;f_Pythiaceae;sf_	0.7778428545664152
836e67321f869676cc40a25ee67e7746	p_Heterokontophyta;c_Oomycota;o_Peronosporales;f_Peronosporaceae;sf_	0.7171724666370218
95c23f944ca78d27870c9c9913082da2	p_Heterokontophyta;c_Oomycota	0.9710941577896529
7a0ff8be39a4df9fabc54f329cf64241	p_Heterokontophyta;c_Oomycota;o_Pythiales;f_Pythiaceae;sf_	0.7334069837499743
cc3979e7c50fcb7f639278f63d1bfd0a	p_Heterokontophyta;c_Oomycota	0.9999307968307488
23b4cc83da5b7ae2d80d0796ac6fdee1	p_Heterokontophyta;c_Oomycota;o_Pythiales;f_Pythiaceae;sf_	0.7578932350072968
01acdc7a7cd1d9ffc8492d8e802fecdb	p_Heterokontophyta;c_Oomycota	0.9957822802765235
606eb4efec3e817d078f5b213653ac74	p_Heterokontophyta;c_Oomycota;o_Pythiales;f_Pythiaceae;sf_	0.7762543706682834
3a9eb3eaf16388dcc1bd0ad1d0ebc10e	p_Heterokontophyta;c_Oomycota	0.9965862979664735
adca225088145fe34c806ed1e99c673c	p_Heterokontophyta;c_Oomycota;o_Saprolegniales;f_Saprolegniaceae;sf_	0.7981399101272912
a110216135748328d58c88886cb30c09	p_Heterokontophyta;c_Oomycota;o_Pythiales;f_Pythiaceae;sf_	0.7141523164890018
bc61e5d35b29d0d47e0dd7c082b2b47d	p_Heterokontophyta;c_Oomycota;o_Pythiales;f_Pythiaceae;sf_	0.9570939761665669
89815471d938e315d4983d196cf283a6	p_Heterokontophyta;c_Oomycota	0.8541409795316199
15f1c7912e7df3ebe1f787bd9bf820e6	p_Heterokontophyta;c_Oomycota	0.9701165800069272
ad2d3052d9367456c9fbd0642e6e7317	p_Heterokontophyta;c_Oomycota;o_Pythiales;f_Pythiaceae;sf_;g_Pythium	0.7558723168571937
d91dc966d29907689216b0614acce90d	p_Heterokontophyta;c_Oomycota	0.9994273469156383
913c49cce0666c0cecbfac3ebc094a2c	p_Heterokontophyta;c_Oomycota;o_Pythiales;f_Pythiaceae;sf_;g_Phytophthora	0.7060279144062599
24296dc16516643ed0d2759e7f4bd54e	p_Heterokontophyta;c_Oomycota;o_Saprolegniales	0.7371434333246552
97a1d9cd33c0c7f59e3ca9682e6c4a45	p_Heterokontophyta;c_Oomycota;o_Pythiales;f_Pythiaceae;sf_	0.9743872084451537
9bf7a74c70534f060062a7a2ede61c80	p_Heterokontophyta;c_Oomycota	0.9971094916648738
c527ce3896527e6ec15dc2360304300f	p_Heterokontophyta;c_Oomycota;o_Pythiales;f_Pythiaceae;sf_	0.8103464744044063
81115f6f0e811059b16804f5903e9b6b	p_Heterokontophyta;c_Oomycota	0.9996846532101624
7fa0ff804e0234a2ee5eb678d74ef619	p_Heterokontophyta;c_Oomycota	0.9995375011835352
7921793f90e1a244cfe8d5765c7cb00c	p_Heterokontophyta;c_Oomycota	0.9998576731417973
cf9f153a82d44e2c0abf63ea2f1aabef	p_Heterokontophyta;c_Oomycota;o_Pythiales;f_Pythiaceae;sf_;g_Pythium	0.7574559469319206
029a2c6eaabb021ed681a8502621e9ca	p_Heterokontophyta;c_Oomycota	0.9981226429061234
ebd623117119134656d3d8fd5a8ffb44	p_Heterokontophyta;c_Oomycota	0.9839775801374374
8d9e1cf09eef064fa4cb4bf883b510ac	p_Heterokontophyta;c_Oomycota	0.9973666164377809
a3ea31413a3673016c9a714b22a545c4	p_Heterokontophyta;c_Oomycota;o_Saprolegniales	0.7343427733695413
d26ccf66d68b9b44c34c2df2c561ffc4	p_Heterokontophyta;c_Oomycota	0.9993597193547202
684e729dd2265fec2d09b1d69c086337	p_Heterokontophyta;c_Oomycota	0.9776944388097368
f437a57306bb52afc11be704aac96b4a	p_Heterokontophyta;c_Oomycota	0.9996543203830706
d20f9deda364f6e006e47c3778e61ba2	p_Heterokontophyta;c_Oomycota	0.9984997850334714
a7c6a0ad7cf259f787845ccf28809a38	p_Heterokontophyta;c_Oomycota;o_Saprolegniales	0.7344521283747859
3d3c91b2bc5d1158b25c3c1da20daf26	p_Heterokontophyta;c_Oomycota	0.7216507707871431
86f6bd62d68ed3162f33f71956564229	p_Heterokontophyta;c_Oomycota;o_Peronosporales;f_Peronosporaceae;sf_	0.7014826289781626
a879d9fbbfa2d291574fe5e753ca7124	p_Heterokontophyta;c_Oomycota	0.7475769913326661
eec7f3f185ea5c21adf49f16f44f7b90	p_Heterokontophyta;c_Oomycota;o_Pythiales;f_Pythiaceae;sf_	0.7821772364738431
81df2c5fc0c7a2751fd5c533ada39255	p_Heterokontophyta;c_Oomycota	0.9993221549889152
6f8e9a0acb03e28c1a4e666247b0626d	p_Heterokontophyta;c_Oomycota	0.9150481331280189
9ffb5d4084db0e58148dfc645e256e24	p_Heterokontophyta;c_Oomycota;o_Pythiales;f_Pythiaceae;sf_	0.7452414542568175
62f569c6fd51301538b659ae136fcb5a	p_Heterokontophyta;c_Oomycota	0.9998669239575094
d91c86e6bb6d3fde89c9958191430ba0	p_Heterokontophyta;c_Oomycota;o_Pythiales;f_Pythiaceae;sf_	0.7267189751166568
f79c9aefb6a881f773874ced6a1cee26	p_Heterokontophyta;c_Oomycota;o_Saprolegniales;f_Saprolegniaceae;sf_	0.713845935213611
3cd7df35269a01909e943f411fb02f59	p_Heterokontophyta;c_Oomycota	0.8080170928850662
ca13a2cf78b6df67a2cb746c4cc143e3	Unassigned	0.46367714352628575
c9c639c6bb739550966f4af1780cb246	p_Heterokontophyta;c_Oomycota	0.8820546044343536
4f65eae39cccf7e12866d7f3589dd264	p_Heterokontophyta;c_Oomycota	0.9989265520045914
581b94d592417e6297eab808b61494bf	p_Heterokontophyta;c_Oomycota;o_Saprolegniales	0.9359894903487984
b9eb4404403d3e7151037b69621b82f4	p_Heterokontophyta;c_Oomycota	0.9990512161116677
8c8a14c1f23758fac612eb2b62248133	p_Heterokontophyta;c_Oomycota	0.7778132789035747
cd68bedc2ed780c5369e5ead9af94bb0	p_Heterokontophyta	0.9981066710874983
2c76d26ea55ef92eb6b8e6aababa73bc	p_Heterokontophyta;c_Oomycota;o_Pythiales;f_Pythiaceae;sf_	0.9514399668050448
d87213721a7d62689dd291a660bcf7eb	p_Heterokontophyta;c_Oomycota	0.9767732001919723
e13b602410c005e6fffa8c67aa0d1afc	p_Heterokontophyta;c_Oomycota	0.9999811584425495
dcf9d585b1815186b65507c6941c735b	p_Heterokontophyta;c_Oomycota;o_Saprolegniales	0.9298865009174377
e1e8ca9d1f3e107db7ee7cbbe3cde8fb	p_Heterokontophyta;c_Oomycota;o_Pythiales;f_Pythiaceae;sf_;g_Pythium	0.8915253110542607
1a3dde3ad0502574f3617e629c6c911f	p_Heterokontophyta;c_Oomycota	0.9999456175496834
fc0c96a0cc6ba5c180d3ef90c1073083	p_Ciliophora;c_Oligohymenophorea;o_Hymenostomatida;f_Tetrahymenidae;sf_;g_Tetrahymena	0.7631268114508157
dbc83c446f5d3fbdfcb354bfcda789ca	p_Heterokontophyta;c_Oomycota;o_Pythiales;f_Pythiaceae;sf_	0.7842295617176686
04ef73ccffb34c21721e9d6afed38620	p_Heterokontophyta;c_Oomycota;o_Pythiales;f_Pythiaceae;sf_	0.7759436453921036
9f3666665f1f01027c0808a9226b3fdb	p_Heterokontophyta;c_Oomycota;o_Saprolegniales;f_Saprolegniaceae;sf_	0.7491327009041141
82c57a966b930fc2357318f430531fe6	p_Heterokontophyta;c_Oomycota	0.9691484293334933
5d16dd0466a3d8ac6feca5cd1f8a3a3e	p_Heterokontophyta;c_Oomycota;o_Saprolegniales	0.9227369139906089
6ed884155169bce6752504f52151840b	p_Heterokontophyta;c_Oomycota	0.9903060656819234
5fadb2d458e679bb86c8ff69ac7b8008	p_Heterokontophyta;c_Oomycota;o_Pythiales;f_Pythiaceae;sf_	0.8717352116134515
0033cf94c93a92df364213dd934f2113	p_Heterokontophyta;c_Oomycota	0.9750095834562172
5492629f7bd0d5eda39e810f57d1e236	p_Heterokontophyta;c_Oomycota	0.9998840900743825
5c29c88157d31f198f0b72c2e5709f7a	p_Heterokontophyta;c_Oomycota	0.9998815471418544
f67889f6e328eb902f7385ce630c79be	p_Heterokontophyta;c_Oomycota;o_Pythiales;f_Pythiaceae;sf_	0.8519724847556261
7868e079449538481e3d4eb332a60a06	p_Heterokontophyta;c_Oomycota	0.9993856642557885
4dc88e396c1a014da57cf63365d7c8d9	p_Heterokontophyta;c_Oomycota;o_Pythiales;f_Pythiaceae;sf_	0.7861601299289848
6fc05f57fb80efa61e43c8f99eea83cb	Unassigned	0.8335308124715697
e8cd3269487f5896041dad0187fe6ac2	p_Heterokontophyta;c_Oomycota	0.8005107831421269
f05e0b03fcc38a2daaf8ba47cb4eb39b	p_Heterokontophyta;c_Oomycota;o_Pythiales;f_Pythiaceae;sf_;g_Phytophthora	0.7066887677958845
691a3ff230c3e28f58bb17b2cdabc7d6	p_Heterokontophyta;c_Oomycota	0.995184662109094
fb8bbec6cb859c66f3f53e42286580b1	p_Heterokontophyta;c_Oomycota	0.7242390205970913
007561207f3f1f964ce668e66f2d233f	p_Heterokontophyta;c_Oomycota;o_Saprolegniales;f_Saprolegniaceae;sf_;g_Achlya	0.721751413450046
da50c7ee975a606ecf8ccd0f7495481b	p_Heterokontophyta;c_Oomycota;o_Pythiales;f_Pythiaceae;sf_;g_Phytophthora	0.7909230569030257
6006326ff98358ca5f03bb6e97dbf67d	p_Heterokontophyta;c_Oomycota	0.9966063669034827
db41eb0c924479dc5ab57af75940e6ae	Unassigned	0.7905136799803852
d634e4c4b26e7036ceb99ad54fdc9c3f	p_Heterokontophyta;c_Oomycota;o_Pythiales;f_Pythiaceae;sf_;g_Pythium	0.8131289739482588
3203aea2ee9561ddae56803f48dad78b	p_Heterokontophyta;c_Oomycota	0.9996700040636721
3530c9beefa2eec79f57e84c81b9fb30	p_Heterokontophyta;c_Oomycota;o_Saprolegniales;f_Leptolegniaceae;sf_;g_Leptolegnia;s_Leptolegnia chapmanii	0.8691730665820763
0a15fd06a3b9b99c951c9884d5feedc7	p_Heterokontophyta;c_Oomycota;o_Saprolegniales;f_Saprolegniaceae;sf_	0.7136579938459866
8001b3489603143d92f58308bc913f74	Unassigned	0.6145282165738979
7eab70487a223b738265b5d84249686f	p_Heterokontophyta;c_Oomycota;o_Saprolegniales;f_Saprolegniaceae;sf_	0.7156373753778247
73d7351520487ba25431ae33205c2733	p_Heterokontophyta;c_Oomycota	0.9928789538161189
25e3f4fa51a4619d647bfb72f7b46aac	p_Heterokontophyta;c_Oomycota	0.9829202260927264
a7c4ec54ab535e17dc1a238a2e76f125	p_Heterokontophyta;c_Oomycota	0.9986037559350444
f8f41caaa46972bff1b9be27e3dc4cf6	p_Heterokontophyta;c_Oomycota;o_Saprolegniales;f_Leptolegniaceae;sf_;g_Leptolegnia;s_Leptolegnia chapmanii	0.8691581252382905
330f26526e0bd9c43099a2076bfda9d2	p_Heterokontophyta;c_Oomycota	0.9959997004378672
e674789f66ff30fe137a074cf88366a6	p_Heterokontophyta;c_Oomycota;o_Saprolegniales	0.7039304227269255
81b6b14fa082698e73dd3ddb32db011f	p_Heterokontophyta;c_Oomycota;o_Saprolegniales	0.9312099708615513
a1437341fd6a25a1497bfa594bfc543c	p_Heterokontophyta;c_Oomycota;o_Pythiales;f_Pythiaceae;sf_;g_Pythium	0.8595276358312667
85123163b6c8773d08c811a9202ee7cb	Unassigned	0.5988028372066838
972e8f2ee7e89201fb191aa755ed47fc	Unassigned	0.34972900278230157
001545d143c0b853651549219422e273	p_Heterokontophyta;c_Oomycota;o_Pythiales;f_Pythiaceae;sf_	0.961748180263156
c7b6c4e398b3db4e18f2ee68912d7e7e	p_Heterokontophyta;c_Oomycota	0.9995636617690666
67d37cd57142676e5ad5fe47c99bb94e	Unassigned	0.5697268339100701
e8ce7aa04d508296a850d5eceb07aa3c	p_Heterokontophyta;c_Oomycota	0.962112622922069
f0f19ebb1d94e0e7fc71cde3bea99abf	p_Heterokontophyta;c_Oomycota	0.9975384347852192
6120d332540a44b94987cb2da3a23cc8	p_Heterokontophyta;c_Oomycota	0.9995153004273866
ed9b3a979adf72a85844612ba0baf414	p_Heterokontophyta;c_Oomycota	0.9995902456700256
cab6e21446bc6a02e7fd3d806e92b48e	p_Heterokontophyta;c_Oomycota;o_Pythiales;f_Pythiaceae;sf_	0.8527151300215096
7d651e54ae5781cc9924360f3eee02f4	p_Heterokontophyta;c_Oomycota;o_Pythiales;f_Pythiaceae;sf_	0.9200839523031739
8082513897158283af0187700706a546	p_Heterokontophyta;c_Oomycota;o_Pythiales;f_Pythiaceae;sf_	0.771584274561569
d94bccaf6e77050441e8c0fe95f2daf3	p_Heterokontophyta;c_Oomycota	0.9999866720968947
8768b270e2fa5abcf7a70f4725d6bdee	p_Heterokontophyta;c_Oomycota	0.8088095471421103
d25921f6120ed4aba81b1ca7d05a0494	p_Heterokontophyta;c_Oomycota;o_Pythiales;f_Pythiaceae;sf_	0.8139806510374998
3bac8ffb34d61c397a7370771cc5612e	p_Heterokontophyta;c_Oomycota;o_Pythiales;f_Pythiaceae;sf_	0.7705590855573453
2817347efddabec1ecf52c844feb4ede	p_Heterokontophyta;c_Oomycota	0.8997908592141857
e6449e8d97e107353ddb0ad8044702e8	p_Heterokontophyta;c_Oomycota;o_Pythiales;f_Pythiaceae;sf_	0.9309702009476919
38ace6362daa83b9a275307ea786fbfd	p_Heterokontophyta;c_Oomycota	0.9996359316963982
06f6601b52eb9cdcaf59dfc0a98e0690	p_Heterokontophyta;c_Oomycota	0.9939882628881834
232d1e8cc860188a51ea31a0e338bb05	p_Heterokontophyta;c_Oomycota	0.8946022354423416
4fb2c02a98ed5adb9c3fc00450f1bd97	p_Heterokontophyta;c_Oomycota	0.9993494470457841
c4cba01f7e663c43c50397e9fd6729ea	p_Heterokontophyta;c_Oomycota;o_Pythiales;f_Pythiaceae;sf_	0.7882273572798436
73ab2c37043b2f122f44f8e030cc4aa2	p_Heterokontophyta;c_Oomycota;o_Saprolegniales	0.9183294834570878
373e5bfdcb5162733c8779eaae684a03	p_Heterokontophyta;c_Oomycota;o_Pythiales;f_Pythiaceae;sf_	0.796133390084077
0d3d0060e1101989e4c26c6297059f3a	p_Heterokontophyta;c_Oomycota	0.9997432114287659
117c888a681355ba78a5736266d2fe17	p_Heterokontophyta;c_Oomycota;o_Pythiales;f_Pythiaceae;sf_	0.8266163243847753
e790a8b5ec93e6b59c051515cc61e2d4	p_Heterokontophyta;c_Oomycota	0.9995980979000367
2c7229f5c99359ca31c6df4165f06d4b	p_Heterokontophyta;c_Oomycota;o_Pythiales;f_Pythiaceae;sf_	0.8744640177712251
d1e519bd753d370ccbec7139d6866475	p_Heterokontophyta;c_Oomycota;o_Pythiales;f_Pythiaceae;sf_	0.7193817452818452
9f5c1366d2e249fffbbd67dcdadb1a21	p_Heterokontophyta;c_Oomycota	0.9994402149633209
f971aa1d9b404d449720434f7651b90a	p_Heterokontophyta;c_Oomycota;o_Pythiales;f_Pythiaceae;sf_;g_Pythium	0.7534553818516108
a436bdb82fd4e079e52689f1f1c21286	p_Heterokontophyta;c_Oomycota;o_Pythiales;f_Pythiaceae;sf_	0.9497908883050731
60ac4ff1ade23fc44d5e75c23169eace	p_Heterokontophyta;c_Oomycota;o_Saprolegniales;f_Leptolegniaceae;sf_	0.7145308994466375
ebaddc7fe50f4e264be9fd92394bc5a2	p_Heterokontophyta;c_Oomycota	0.9995421203319361
cdb7c3c6beb8728a5ddd6fd8bd8afa8a	p_Heterokontophyta;c_Oomycota;o_Saprolegniales;f_Leptolegniaceae;sf_;g_Leptolegnia;s_Leptolegnia chapmanii	0.8538522794552533
fa883e280a3cd1a6bc65e34f00ce8b03	p_Heterokontophyta;c_Oomycota;o_Pythiales;f_Pythiaceae;sf_	0.7874372388205696
7ffb5ce2d864ccf9408c2979c7e2e4f9	p_Heterokontophyta;c_Oomycota;o_Saprolegniales;f_Saprolegniaceae;sf_	0.7140748073526934
f4b165dc78ccb0be8e8414876b143313	p_Heterokontophyta;c_Oomycota;o_Pythiales;f_Pythiaceae;sf_	0.7707043571958977
3ebf031c1fe6f6c9b1a853457ca88080	p_Heterokontophyta;c_Oomycota;o_Saprolegniales;f_Saprolegniaceae;sf_	0.755848552106783
9751717a387aba3d616024157ded0477	p_Heterokontophyta;c_Oomycota	0.9685396487732819
f9959fd5a1b62df0fbdf3781d3432822	p_Heterokontophyta;c_Oomycota	0.87125236720214
ce7a9b5add94dedaf1586249517173bd	p_Heterokontophyta;c_Oomycota	0.9989694423127998
f4e07d5edbeb50c1e2baa79def0b6a20	p_Heterokontophyta;c_Oomycota	0.9981750545573231
b5e3a41e569a58c73f845b03abe3204b	p_Heterokontophyta;c_Oomycota;o_Saprolegniales	0.7325866218854046
e36477754443621efaf911ced62bd965	p_Heterokontophyta;c_Oomycota;o_Saprolegniales	0.7054005948331791
0f1a0498ab59cf2549504c5bf9df8a86	p_Heterokontophyta;c_Oomycota	0.9985990626895298
b0eab34f7e2816f862409e1c95e1c396	p_Heterokontophyta;c_Oomycota	0.9932383790843698
33de5df1d105fb159f3c56a0624ab731	p_Heterokontophyta;c_Oomycota;o_Pythiales;f_Pythiaceae;sf_	0.8802013043508023
81f4458e4fdb274c90832ba2707a1278	p_Heterokontophyta;c_Oomycota	0.9761488894625581
eb9c1d9c0a0152dda9180bf14bc2d03e	p_Heterokontophyta;c_Oomycota;o_Pythiales;f_Pythiaceae;sf_	0.9431879520282075
33dc6f2a1eae65fadc546377ce7468df	p_Heterokontophyta;c_Oomycota;o_Pythiales;f_Pythiaceae;sf_;g_Pythium	0.7057280516366684
8b4cdfd50a0c6caaf812a3f299c7daa7	p_Heterokontophyta;c_Oomycota	0.9993544696153621
d3ca165756cd128cabb6ca986a92a7b1	p_Heterokontophyta	0.8783564710029452
0b686fa97aff8c299aaabc9942f9ef1a	p_Heterokontophyta;c_Oomycota	0.9999037670734655
9cc358ba82c91a603bb812e163789262	p_Heterokontophyta;c_Oomycota;o_Pythiales;f_Pythiaceae;sf_;g_Phytophthora	0.8254505821633619
b88370b742a41f49a2723e129a2fec09	p_Heterokontophyta;c_Oomycota;o_Pythiales;f_Pythiaceae;sf_	0.7110230917275524
217d977b99bf79db6b0cb20ddf7bda6a	p_Heterokontophyta;c_Oomycota;o_Saprolegniales;f_Saprolegniaceae;sf_;g_Achlya	0.7240923011056459
3c27b1b5afee0eaca1acf64a8f69445f	p_Heterokontophyta;c_Oomycota	0.9881274651129011
dae62057f2450f8f3be1d3327f5773c0	p_Heterokontophyta;c_Oomycota	0.8088111527480236
b7bf8a1ff064f51fe574c1c016dd85e7	p_Heterokontophyta;c_Oomycota	0.9996128998406594
cf4b424035fb13b7963000e854ed6a32	p_Heterokontophyta;c_Oomycota;o_Saprolegniales	0.9255134783198263
79415a71a3de9b248841dd29cbc5aaa8	p_Heterokontophyta;c_Oomycota	0.9739748314418721
9688f88c8a75938b663b2759c107e138	p_Heterokontophyta;c_Oomycota;o_Saprolegniales	0.774183572940199
9f4314cce9bb7b7b226443130437e05b	p_Heterokontophyta;c_Oomycota	0.9964895401929861
f7b2afb74dcf847a5fcbfd1dd70e46c7	p_Heterokontophyta;c_Oomycota;o_Saprolegniales;f_Saprolegniaceae;sf_	0.7415674913847194
4f6186c8b2f7717b5d0829ca8b91ef89	p_Heterokontophyta;c_Oomycota;o_Pythiales;f_Pythiaceae;sf_	0.7885720394312368
51a729bbc883e1c699d0b303dd6bbc5d	p_Heterokontophyta;c_Oomycota;o_Pythiales;f_Pythiaceae;sf_	0.7725276085823657
4eb5e57c08316fd76bacb5d0ea9ae082	p_Heterokontophyta;c_Oomycota	0.998385857909428
a600d9028684ef70382dd27d3fae96f9	p_Heterokontophyta;c_Oomycota;o_Pythiales;f_Pythiaceae;sf_;g_Phytophthora	0.8734525497050855
8a345b3d624966a6aeb1376c585fb8a2	p_Heterokontophyta;c_Oomycota	0.9997084823382771
e9d1273676d8ce648b240f2df4f33109	p_Heterokontophyta;c_Oomycota	0.9960012405317255
1fcad19498d4b83d6c6493f9f98ca5bc	p_Heterokontophyta;c_Oomycota;o_Saprolegniales;f_Saprolegniaceae;sf_;g_Dictyuchus;s_Dictyuchus sterilis	0.9205367654454921
dc5dbd015c6563638d0035e165b58420	p_Heterokontophyta;c_Oomycota;o_Saprolegniales	0.7814983749072185
326b752a857d1f6b086b9161d17fac2b	p_Heterokontophyta;c_Oomycota	0.8057024511061824
795d897b39a96d0bae67ee7e93476261	p_Heterokontophyta;c_Oomycota;o_Saprolegniales	0.7137993912817373
262dfa836813fd5f893bd342eac48424	p_Heterokontophyta;c_Oomycota	0.9939751410146208
cc60f27068739fba1602eb1395b94e64	p_Heterokontophyta;c_Oomycota	0.9998004637734871
918e1711b9285a070a66f13b0087315e	p_Heterokontophyta;c_Oomycota;o_Saprolegniales	0.7272440010882885
11c52f7d08664143b1b678b6f391e850	p_Heterokontophyta;c_Oomycota	0.9954398467150741
558049ede53044a0e5affaba7f934569	p_Heterokontophyta;c_Oomycota	0.999891216226921
86f3709686080cac29e3a3cad5f007ce	p_Heterokontophyta;c_Oomycota	0.9998789715830964
7aaed1a6a8f3bd0e927273a8311b05b9	p_Heterokontophyta;c_Oomycota;o_Pythiales;f_Pythiaceae;sf_	0.7876528388404979
7676d53b12b70ae43c43e9f103e12297	p_Heterokontophyta;c_Oomycota	0.9994938241875203
f50789d8136a7ed9c4e527896672b433	p_Heterokontophyta;c_Oomycota;o_Pythiales;f_Pythiaceae;sf_	0.8205839992739604
15487ee8d50dfeacc439e2c581e2e75e	p_Heterokontophyta;c_Oomycota	0.9066235581530074
c64a51ef17e03892b3b4c8407f6df271	p_Heterokontophyta;c_Oomycota	0.9996459959702129
8af6ab3f151bf38f7cfcc3a6a4098245	p_Heterokontophyta;c_Oomycota;o_Pythiales;f_Pythiaceae;sf_	0.7883889147487683
948f6168a982f498a3de29de5a58da8c	p_Heterokontophyta;c_Oomycota	0.9062176404714893
c7fd54bb740c98ddc9f1dfb1c736f7bd	p_Heterokontophyta;c_Oomycota	0.9738160691365303
0e50ef924cc10e2020239da8de9b26be	p_Heterokontophyta;c_Oomycota;o_Pythiales;f_Pythiaceae;sf_;g_Phytophthora	0.8739939539947551
daba225f17ff237ab0f9b4a24b7d6cd2	p_Heterokontophyta;c_Oomycota	0.9696111012318335
79f38524cd96c5346388de3b42fbcda4	p_Heterokontophyta;c_Oomycota	0.947280628596575
c31bd8dedc2760b3ae7ae90b98c944ba	p_Heterokontophyta;c_Oomycota;o_Pythiales;f_Pythiaceae;sf_	0.7237362576486545
5767fe7799d3787f79b986953825d2c1	p_Heterokontophyta;c_Oomycota	0.9231992848676214
88f4254b32069297b93cc1252197dd78	p_Heterokontophyta;c_Oomycota;o_Pythiales;f_Pythiaceae;sf_;g_Pythium	0.7639813200946406
6ca2005d830aaf1ed6e504b1eb0d1c85	p_Heterokontophyta;c_Oomycota;o_Pythiales;f_Pythiaceae;sf_	0.7930490797128532
45566adb885fbd8ee5c51028d2a19ba9	p_Heterokontophyta;c_Oomycota	0.9993765220886395
20489f8acd3bd070a8fe7e25387f7264	p_Heterokontophyta;c_Oomycota;o_Saprolegniales	0.9220609693313508
4775c578da8bc9f7c3aee38d8d685f86	p_Heterokontophyta;c_Oomycota;o_Saprolegniales;f_Saprolegniaceae;sf_	0.7453862468349239
b316bb3cbf7105e49bdbb12dc1548384	p_Heterokontophyta;c_Oomycota;o_Pythiales;f_Pythiaceae;sf_;g_Pythium	0.8602786791344904
019a91885ad8292688c24c892422e246	p_Heterokontophyta;c_Oomycota;o_Pythiales;f_Pythiaceae;sf_	0.824822072872116
8b24b420bd7455be09d2e36ba48ae559	p_Heterokontophyta;c_Oomycota;o_Pythiales;f_Pythiaceae;sf_	0.7464171797724496
cf2d071ce5c13c1850c75a0c716ca123	p_Heterokontophyta;c_Oomycota	0.9998787060805046
c8949ebf89093ac723c1205abafe7180	p_Heterokontophyta;c_Oomycota	0.8126602755213607
20475d7d4543ed3f54fa3be572ecc503	p_Heterokontophyta;c_Oomycota;o_Pythiales;f_Pythiaceae;sf_	0.7566886265449037
98f7b8699308b13ef908822999bf8d40	p_Heterokontophyta;c_Oomycota;o_Pythiales;f_Pythiaceae;sf_	0.744211930761897
569e991f9e679d022d3c037f378812af	Unassigned	0.6063428847622431
2f372548d3b0c0a3b93b51ed1f655b4d	p_Heterokontophyta;c_Oomycota;o_Saprolegniales;f_Leptolegniaceae;sf_;g_Leptolegnia;s_Leptolegnia chapmanii	0.8568343358156784
b0e4279ca6d7a34139f44a36ba74cf81	p_Heterokontophyta;c_Oomycota	0.9965451280393712
5f9b5b55afa24932d7e3b4dedf1e74d2	p_Heterokontophyta;c_Oomycota;o_Pythiales;f_Pythiaceae;sf_	0.7788119232802643
3150bc9d9597feab849418901aa23430	p_Heterokontophyta;c_Oomycota;o_Pythiales;f_Pythiaceae;sf_	0.9463018364278007
95e390a759f7ff9ddd50d7717b09e968	p_Heterokontophyta;c_Oomycota	0.9250472839002952
13a402b5628f43ab40b940ee0a511b60	p_Heterokontophyta;c_Oomycota;o_Saprolegniales;f_Saprolegniaceae;sf_	0.7518866576210989
42cc7066f1cd138144bf01eeaa9db6aa	p_Heterokontophyta;c_Oomycota	0.8730748444309269
4388d10ac756cc23a1b0647db8c7dec7	p_Heterokontophyta;c_Oomycota	0.9998606521955395
da78ead5c0758525821aef4354416515	p_Heterokontophyta;c_Oomycota	0.8445233170179651
456b9e7a9f167c72788ce8c8f4e84e86	p_Heterokontophyta;c_Oomycota	0.8832020535013992
3d182366793a1a9f85a388e05c5eea64	p_Heterokontophyta;c_Oomycota	0.9268564241982961
efd17ef04cd63d54d5995d65593ef3f3	p_Heterokontophyta;c_Oomycota	0.9994479577119888
26511f60a49f5cbebcc6d99c16e51f73	p_Heterokontophyta;c_Oomycota	0.9999473382496149
39da9e942969c261ae313a9bd1796cae	p_Heterokontophyta;c_Oomycota;o_Pythiales;f_Pythiaceae;sf_	0.812456135337091
b42b3f80925f8c04e6d75cdff9f04cee	p_Heterokontophyta;c_Oomycota	0.9999891120313925
1f0aeeccffb7f27cfe8cfde726dc50bb	p_Heterokontophyta;c_Oomycota;o_Saprolegniales;f_Leptolegniaceae;sf_;g_Leptolegnia;s_Leptolegnia chapmanii	0.8613844639097136
863a55f5d026faecc4f676d40eae2e04	p_Heterokontophyta;c_Oomycota	0.9997635928120817
0e95dfd44f630b4e237ad2f1544204f8	p_Heterokontophyta;c_Oomycota	0.9677119979576909
9d388f3f35dc0d07d7efca0296445cbb	p_Heterokontophyta;c_Oomycota	0.9991145292446241
596122b2c1065260cf4d8bc698a93d1f	p_Heterokontophyta;c_Oomycota	0.9993694058558353
69575b5a1348f54798edd7b95c8f6313	p_Heterokontophyta;c_Oomycota;o_Pythiales;f_Pythiaceae;sf_	0.8718793539620074
dcf9c5ea64b95c92693f05997ed04524	p_Heterokontophyta;c_Oomycota	0.9999878031395971
c91c36cd923624b1c5e8982105e1f8e4	p_Heterokontophyta;c_Oomycota;o_Pythiales;f_Pythiaceae;sf_	0.9491855363878501
59dd5b78c098e2079e833533ebba3d4b	p_Heterokontophyta;c_Oomycota	0.999316858741317
2408b3c553214fdb8e710117da3570c4	p_Heterokontophyta;c_Oomycota;o_Saprolegniales;f_Saprolegniaceae;sf_	0.753252065161523
9352e36094b90e1a526e89749a3dc799	p_Heterokontophyta;c_Oomycota	0.9379803140780916
18bdfc66dd982b363704cd7ec1ccf486	p_Heterokontophyta;c_Oomycota	0.9993382926757909
0892e5355d73638387d9ca5c9df1aa14	p_Heterokontophyta;c_Oomycota	0.9999763011071658
562c06469ae6a2b238bde6eeb7e86edf	p_Heterokontophyta;c_Oomycota	0.9976024604212388
d66598e1e76913035cbf2907e4bd83ba	p_Heterokontophyta;c_Oomycota;o_Pythiales;f_Pythiaceae;sf_;g_Pythium	0.7600794357889911
ed7644379b1b36e9ddff4bcdcd944b50	p_Heterokontophyta;c_Oomycota;o_Pythiales;f_Pythiaceae;sf_	0.9259945639822792
4d1cce0b5c04c6e1f65eb2757d0499b7	p_Heterokontophyta;c_Oomycota;o_Pythiales;f_Pythiaceae;sf_	0.7253281833965644
1daeeb2fa0c28a11e4140ba68500ce44	p_Heterokontophyta;c_Oomycota;o_Pythiales;f_Pythiaceae;sf_	0.7221174442817762
ca3732212d565561cc094068f51f0bbd	p_Heterokontophyta;c_Oomycota	0.9785184564807973
ee8d73960cfc82ba6144f5317b6a6f1e	p_Heterokontophyta;c_Oomycota	0.9816066402888952
331ef1a8455a373ff9c3178d7b6b4bb7	p_Heterokontophyta;c_Oomycota;o_Pythiales;f_Pythiaceae;sf_	0.8716907075826927
15a5c8e144bc88c4e27b5e232c7f616f	p_Heterokontophyta;c_Oomycota	0.8261804569606616
3445770a7ca43e87be4e7e3212eb4b7e	p_Heterokontophyta;c_Oomycota;o_Saprolegniales	0.843663718447663
44b093519f7970d5756b4b95c7f19bfd	p_Heterokontophyta;c_Oomycota;o_Pythiales;f_Pythiaceae;sf_	0.7110977983312663
0b87c448cb7f00874a59442a15d3eea3	p_Heterokontophyta;c_Oomycota;o_Pythiales;f_Pythiaceae;sf_	0.7931627656858785
1bd88618554aa61e712d5e5f3591ad52	p_Heterokontophyta;c_Oomycota	0.8435111445245878
ac2265e8f9f90302b67ffd26dc676252	p_Heterokontophyta;c_Oomycota	0.9995486267505748
277e03984fc1c50b5e84214d37a3fa21	p_Heterokontophyta;c_Oomycota	0.9784582765639283
c27d42e92ea3aadcb809ef04bb5838ef	p_Heterokontophyta;c_Oomycota	0.9994915717548899
0896e97e506f35b5cead2c25dd8dc184	p_Heterokontophyta;c_Oomycota;o_Saprolegniales;f_Leptolegniaceae;sf_;g_Leptolegnia;s_Leptolegnia chapmanii	0.705068455934941
0a9c3cd11cd893b86ec681d1ba75a7d6	p_Heterokontophyta;c_Oomycota;o_Pythiales;f_Pythiaceae;sf_	0.922018958138125
e41837ad84300ebc527d934a218f9ef9	p_Heterokontophyta;c_Oomycota	0.9999947440780467
ba00e8ff21849c97d80bb05146565c1d	p_Heterokontophyta;c_Oomycota	0.9995898838073707
f4cce4ec661cea564c22706a330dea60	p_Heterokontophyta	0.8858479146674966
8438c9994a9fe75c1a031c01542a5ffb	p_Heterokontophyta;c_Oomycota	0.9998525927709906
c8e502d73edb958a15a1cc8734fac8ed	p_Heterokontophyta;c_Oomycota	0.9065205979602379
3f4630e7e22968f8adf8b1353dc82a80	p_Heterokontophyta;c_Oomycota	0.8763426691069238
b5962f67f37092c8455f7b66dd450bce	p_Heterokontophyta;c_Oomycota;o_Pythiales;f_Pythiaceae;sf_	0.7455231354808246
8d15d4ce49931672579c62328f1df013	p_Heterokontophyta;c_Oomycota;o_Saprolegniales	0.7868071002042608
1442c6af396bb350c7c2a4746ac0caa6	p_Heterokontophyta;c_Oomycota	0.9960268935385352
3368e0f62a3acbad527918fabf97282c	p_Heterokontophyta;c_Oomycota	0.9994400716899254
bc0b7456919632e381d6b766f1ec2f1e	p_Heterokontophyta;c_Oomycota	0.9008096260131959
1d8259ad85bab8bf5b3c566660b3e788	p_Pyrrophycophyta;c_;o_;f_;sf_;g_Colponema;s_Colponema sp.	0.8124648481195238
77b0e9d647885eb85aeae70b1f46aa80	p_Heterokontophyta	0.8822211809078021
174d1cd471aff8d82edc2a0c076f0f70	p_Heterokontophyta;c_Oomycota;o_Saprolegniales;f_Saprolegniaceae;sf_	0.7484334832094385
d7af52d7062e7ddcd4b9bfb68a26b503	p_Heterokontophyta;c_Oomycota;o_Pythiales;f_Pythiaceae;sf_	0.7792205313719787
4806d0a2acd3bf2b98c1a0c694cb0a42	p_Heterokontophyta;c_Oomycota;o_Pythiales;f_Pythiaceae;sf_	0.880193022523028
24965be34743cff65f5ab8e609782f6b	p_Heterokontophyta;c_Oomycota;o_Pythiales;f_Pythiaceae;sf_;g_Phytophthora	0.8152744051295011
ab590e834ff5cd951d2f5c563c853ba0	p_Heterokontophyta;c_Oomycota	0.8985260872132407
2a6ea12a7d695603f2c4c6736ace9073	p_Heterokontophyta;c_Oomycota;o_Pythiales;f_Pythiaceae;sf_	0.8713477850888457
112fb38c08ea95e269bb69014e64b9a8	p_Heterokontophyta;c_Oomycota	0.9995424733980306
ea7db61bcc835060b47019131b2c6462	p_Heterokontophyta;c_Oomycota;o_Pythiales;f_Pythiaceae;sf_;g_Pythium	0.7431900738260612
ce190a5d6cdf4f309e24767598276d03	p_Heterokontophyta;c_Oomycota;o_Pythiales;f_Pythiaceae;sf_	0.8160193515784514
2d37b74aabac4652c85e62d34a298cb2	p_Heterokontophyta;c_Oomycota	0.874624934151092
f70996761a976a5b51669bd88519ea81	p_Heterokontophyta;c_Oomycota;o_Saprolegniales;f_Leptolegniaceae;sf_;g_Leptolegnia;s_Leptolegnia chapmanii	0.8700740602804147
5abf4eb148c9cf7a2616895808e4f1dd	p_Heterokontophyta;c_Oomycota;o_Pythiales;f_Pythiaceae;sf_	0.8500054532204028
9bd59971a586c7c3090000888ebf5c2f	p_Heterokontophyta;c_Oomycota;o_Pythiales;f_Pythiaceae;sf_	0.9535576063237665
5aab407b80f5348f9d62d6f0c5bdcc37	p_Heterokontophyta;c_Oomycota;o_Saprolegniales	0.7737147903031718
2cb228897096df2c5d21020178c3c3b3	p_Heterokontophyta;c_Oomycota	0.9970338136937996
2fa2cc3a86c828f8c3684ba065baa55e	p_Ciliophora;c_Oligohymenophorea;o_Hymenostomatida;f_Tetrahymenidae;sf_;g_Tetrahymena	0.7569569858553817
5a41fd4c9f327f7fe8413ad06cd2d782	p_Heterokontophyta;c_Oomycota;o_Saprolegniales;f_Leptolegniaceae;sf_;g_Leptolegnia;s_Leptolegnia chapmanii	0.8441025223867001
5233cb946fc597b82174f7bc159c6fc6	p_Heterokontophyta;c_Oomycota	0.9971052676857539
93f7643a44a075aba95e88f0ea7afe82	p_Heterokontophyta;c_Oomycota;o_Pythiales;f_Pythiaceae;sf_	0.710090015120687
f035a2c526329d208381d15a667e0ddf	p_Heterokontophyta;c_Oomycota	0.8063364335299774
d3f19439ed3291821bb5b084e5f966b9	p_Heterokontophyta;c_Oomycota	0.985195669601165
ea92179daaf837e19b0c17198d662d4e	p_Heterokontophyta;c_Oomycota	0.999277658567856
ac7b3f8c3ff4147e6fd1be6f328ef0a5	Unassigned	0.3035243414298613
53e949077e2faea8697c0c67b7727b65	p_Heterokontophyta;c_Oomycota	0.9972269143725814
5ebe8d1c33bdf352793c95cec1957a03	p_Heterokontophyta;c_Oomycota;o_Pythiales;f_Pythiaceae;sf_	0.7891521971489299
2a19697ecf60969b4f2a08912fbc3479	p_Heterokontophyta;c_Oomycota;o_Saprolegniales	0.7095361940418294
d4e0aca161e7ddc0801ad66a7e778850	p_Heterokontophyta;c_Oomycota	0.9991975655170232
dda0f7983b69900ca43a16cdb75808bb	p_Heterokontophyta;c_Oomycota;o_Pythiales;f_Pythiaceae;sf_	0.7955805416300564
c828e911cf99860a37f25ce0c4dd69e0	p_Heterokontophyta;c_Oomycota;o_Pythiales;f_Pythiaceae;sf_	0.9318403083726154
2ed992cc8f4e62b52b8c4387664fd828	p_Heterokontophyta;c_Oomycota	0.9997394696425143
bec84f6921d5cfb7b88e5f0d79fd6599	p_Heterokontophyta;c_Oomycota;o_Saprolegniales;f_Saprolegniaceae;sf_	0.7416851576739841
ec013e5a4786e38f08d0413daf2b59dc	p_Heterokontophyta;c_Oomycota;o_Saprolegniales	0.7320559714425211
ec67b2912329245285bfbd3ba3343373	p_Heterokontophyta;c_Oomycota;o_Pythiales;f_Pythiaceae;sf_	0.9522140564987582
5d9f22d125b9e718eb2bfbb57aa7b85f	p_Heterokontophyta;c_Oomycota	0.9134270892639554
d09ccdfa87b4cb499204978216708b44	p_Heterokontophyta;c_Oomycota	0.7944535227433777
1a179d8da6a4ecaeb3400d5c9da13bcb	p_Heterokontophyta;c_Oomycota;o_Pythiales;f_Pythiaceae;sf_	0.9402400418409622
daca2556f5a5039d5bff66b931bb07de	p_Heterokontophyta;c_Oomycota	0.9999846006715951
8dcbd8535a0427c980dc678861ce26fb	p_Heterokontophyta;c_Oomycota	0.999966635108154
be1cf24f4b9b5eb30ce31a321811da62	p_Heterokontophyta;c_Oomycota;o_Saprolegniales;f_Saprolegniaceae;sf_	0.7682186501547772
59e487e2ceab0c7130d0df81c3296fa0	p_Heterokontophyta;c_Oomycota	0.9762243813981515
856d909b06fd787f079b6e7a643ce548	p_Heterokontophyta;c_Oomycota	0.9575875148306615
04899f8a20b56126e91bd05aa75a31ea	p_Heterokontophyta;c_Oomycota;o_Pythiales;f_Pythiaceae;sf_	0.7394957094663778
22a44d22bf172100c865819198957739	p_Heterokontophyta;c_Oomycota	0.9994301014062594
146d489f949e1cfd85b5c633d90e6b91	p_Heterokontophyta;c_Oomycota	0.9759087813150585
e89b7cf3e2805a48e50a50830535b158	p_Heterokontophyta;c_Oomycota;o_Pythiales;f_Pythiaceae;sf_	0.801138917501825
fc58f742c9238a7b4bee93567c2ad972	p_Heterokontophyta;c_Oomycota	0.9983760481195942
9cb84f09479bb51b905b600cc0240c4f	p_Heterokontophyta;c_Oomycota;o_Pythiales;f_Pythiaceae;sf_	0.7796134767515439
3d4590d53ddf6012e66e691054b31efd	p_Heterokontophyta;c_Oomycota	0.951204106817798
22b52fc226575ac77504e4c3d5b5ab16	p_Heterokontophyta;c_Oomycota	0.9819296723670852
51624f5a19b7f8dc023c036c919cc51a	p_Heterokontophyta;c_Oomycota;o_Pythiales;f_Pythiaceae;sf_	0.7214565274693886
f07c05dd03896d9c41c9b39f620f6607	p_Heterokontophyta;c_Oomycota;o_Pythiales;f_Pythiaceae;sf_	0.9846687745941763
eba5f8a4068673b0df5f0c45914891d1	p_Heterokontophyta;c_Oomycota	0.999425266152755
0f4658dcca3447e6a9945d20cedad6c8	p_Heterokontophyta;c_Oomycota	0.9993825853158178
2b031caf2715dd778112f7c31987e05b	p_Heterokontophyta;c_Oomycota;o_Pythiales;f_Pythiaceae;sf_	0.9609097438382974
ac9f8f4d77b9e9f37e7604fe1ca4badc	p_Heterokontophyta;c_Oomycota	0.8706376107657237
6842e53af088204d89ae8ed5d19a6972	p_Heterokontophyta;c_Oomycota;o_Pythiales;f_Pythiaceae;sf_	0.7314408239520361
f7d5376f614aa48049687719a4e1d979	p_Heterokontophyta;c_Oomycota;o_Pythiales;f_Pythiaceae;sf_	0.8639353813928154
b0425e3c8986f2435e92e5f1d4dc16a6	p_Heterokontophyta;c_Oomycota;o_Pythiales;f_Pythiaceae;sf_	0.8594264308201424
199024c32235795a69a7692e6deaac8c	p_Heterokontophyta;c_Oomycota;o_Pythiales;f_Pythiaceae;sf_	0.8812117528205605
fe028561490dce38397e393817b70711	p_Heterokontophyta;c_Oomycota	0.9992867713296447
b812158aa21a74b2c58361829c96eb52	p_Heterokontophyta;c_Oomycota	0.9843923218651508
9d42449388b60f6b99c44bad2f172e53	p_Heterokontophyta;c_Oomycota;o_Pythiales;f_Pythiaceae;sf_	0.8017997635694133
2833ffb6cea5132fe018eb4d6b96a438	p_Heterokontophyta;c_Oomycota;o_Saprolegniales;f_Leptolegniaceae;sf_;g_Leptolegnia;s_Leptolegnia chapmanii	0.8991518707858501
6985e8a12036c754f835f86a45f4ba0f	p_Heterokontophyta;c_Oomycota;o_Pythiales;f_Pythiaceae;sf_;g_Phytophthora	0.7208478799903969
507faa8c78538d4eaa273a33b5569a74	p_Heterokontophyta;c_Oomycota;o_Pythiales;f_Pythiaceae;sf_;g_Phytophthora	0.7072825827078877
be4d32cb950a295406018a678975558b	p_Heterokontophyta;c_Oomycota;o_Pythiales;f_Pythiaceae;sf_	0.8198642938563421
da6c34137e92f0fe6967e161e6fb0413	p_Heterokontophyta;c_Oomycota;o_Pythiales;f_Pythiaceae;sf_	0.7542642595230783
9c0042fca2ca533fd6bb8ccaf3c55e06	p_Heterokontophyta;c_Oomycota	0.9992850200402249
a3a7a2b5cb3088b2d27cfb748e220067	p_Heterokontophyta;c_Oomycota;o_Pythiales;f_Pythiaceae;sf_	0.8749170566436347
f5bb6026adb7cad272f78b595a28edb8	p_Heterokontophyta;c_Oomycota;o_Saprolegniales	0.9189662860225782
cd14594fc128ff68a1bd298acca0c9fe	Unassigned	0.8491823526183166
9b1ad6e68afe615328237f5202d84f09	p_Heterokontophyta;c_Oomycota;o_Saprolegniales;f_Saprolegniaceae;sf_;g_Dictyuchus;s_Dictyuchus sterilis	0.8185941287859458
69581e89c31b5a3ff1b6d15fab39cda4	p_Heterokontophyta;c_Oomycota;o_Saprolegniales	0.9316276661385919
8fe92a49d34ed30e7dfa72e47316c027	p_Heterokontophyta;c_Oomycota;o_Saprolegniales;f_Saprolegniaceae;sf_	0.9493565693352838
80bdb352d495a9a02e7b11d9dabe029e	p_Heterokontophyta;c_Oomycota	0.99937447221296
c3b8698ccee40607ad7096cce8db4e6d	p_Heterokontophyta;c_Oomycota	0.8712462704661617
45485ccd5e20e944d1136ec7fce6db38	p_Heterokontophyta;c_Oomycota;o_Pythiales;f_Pythiaceae;sf_;g_Phytophthora	0.7115638712575214
e7f1791003c817691a18180939ba7d3e	p_Heterokontophyta;c_Oomycota	0.9960450196674792
76776fe7117669d42e599f4729714579	p_Heterokontophyta;c_Oomycota;o_Pythiales;f_Pythiaceae;sf_	0.8585854982427613
f6949957231afd4cf47824e50ca32b95	p_Heterokontophyta;c_Oomycota	0.9979867597255763
a4a2b9f3b596b385cfbc6466b3a642e6	p_Heterokontophyta;c_Oomycota;o_Saprolegniales	0.7628956989285164
330b8fc7af2f33e57fb4025010795d44	p_Heterokontophyta;c_Oomycota;o_Pythiales;f_Pythiaceae;sf_;g_Phytophthora	0.7483704843293202
0389f3d93ecfb2dfcb0afa95ce0a775d	p_Heterokontophyta;c_Oomycota;o_Pythiales;f_Pythiaceae;sf_	0.912483108778055
816a8482c82cd279b9f7640144fe9ee7	p_Heterokontophyta;c_Oomycota	0.999694156066537
bec491b76897ab9b10849e3d81a841c3	p_Heterokontophyta;c_Oomycota	0.9561909782865561
c51a049c358c3678b5bcf4bc9bd7855e	p_Heterokontophyta;c_Oomycota;o_Pythiales;f_Pythiaceae;sf_	0.8137242540271277
9774722c63d475c9ea254cf8738dab93	p_Heterokontophyta;c_Oomycota	0.97047761819676
f79d6ad52404ae681ec3038ac4958f7e	p_Heterokontophyta;c_Oomycota;o_Pythiales;f_Pythiaceae;sf_;g_Phytophthora	0.887947407556861
ae1ba83f71e04acc53d96b1fbafa8c10	p_Heterokontophyta;c_Oomycota	0.9990815690354468
bd579518901730dbbc78efb7791027e9	p_Heterokontophyta;c_Oomycota;o_Saprolegniales	0.9430891521574251
9da488cdfde2a2f8f80c2f973ae9cbe6	p_Heterokontophyta;c_Oomycota	0.9994308672464836
d7dfef6d00f6d7a87d1ff0f3dc14fefb	p_Heterokontophyta;c_Oomycota	0.9992650351606263
90be1062e5a8298875b100da6143d4f9	p_Heterokontophyta;c_Oomycota	0.999909559661624
dcc4647bacda9f46ee5efb0dc3c2cea8	p_Heterokontophyta;c_Oomycota;o_Pythiales;f_Pythiaceae;sf_	0.825954054996177
a6e976feb4514dd7d22538dd6d36aa8f	p_Pyrrophycophyta;c_;o_;f_;sf_;g_Colponema;s_Colponema sp.	0.8143864084252262
497f4320912c8a80641cbca75cd9e97b	p_Heterokontophyta;c_Oomycota;o_Pythiales;f_Pythiaceae;sf_;g_Phytophthora	0.8403684938552591
0b6039630a18424d230070c85bdf4978	p_Heterokontophyta;c_Oomycota	0.9773317625382396
0bd75053e11f4fed9eb0cb8bd10959c0	p_Heterokontophyta;c_Oomycota;o_Pythiales;f_Pythiaceae;sf_	0.8011388445321501
2f66b0fd3de8448e08d49b25110638fb	p_Heterokontophyta;c_Oomycota	0.9749328269016236
cad1a6bfb4909eb522ba3e2fcd4933b8	p_Heterokontophyta;c_Oomycota	0.8907879645818795
290ec8a068be9f0c5139dea54ac7012b	p_Heterokontophyta;c_Oomycota	0.9453210656330807
a04a2bafced707b79ce70c3c0c269ce6	p_Heterokontophyta;c_Oomycota	0.9999079261607766
2609efd03de7227cb877ff502df5aae2	p_Heterokontophyta;c_Oomycota;o_Saprolegniales	0.7027182540376923
34b8717560d73f5082b5eb5421536acd	p_Heterokontophyta;c_Oomycota	0.9032462019535628
d584282929eb0552d98a86b95de99569	p_Heterokontophyta;c_Oomycota;o_Pythiales;f_Pythiaceae;sf_	0.9612626647296879
5a4a9f9827d012d61a63bfcdfb471a7f	p_Heterokontophyta;c_Oomycota	0.9993444124943076
c6d08fc606f031be997cd656afc32dc0	p_Heterokontophyta;c_Oomycota	0.9988056490826689
ca2db7481adebb3675ae24f720f621dd	p_Heterokontophyta;c_Oomycota	0.9948838714044348
fbf66d4015d17cd1a58373fba83fd3b8	Unassigned	0.624391862560262
33ea633c7216a8f2c6d9c3e9ab837e91	p_Heterokontophyta;c_Oomycota;o_Saprolegniales;f_Saprolegniaceae;sf_	0.7141189928444818
2ab4979bf8a2ec49bea1754b97212c50	Unassigned	0.43066952560455896
42b0104feea7753e629a97a6fc7c2656	p_Heterokontophyta;c_Oomycota	0.961490503743409
e192fd5c23bd4d75137b148656ca4655	p_Heterokontophyta;c_Oomycota;o_Saprolegniales	0.7253635082079701
b39d36706512b2c359bcf48f02a47559	p_Heterokontophyta;c_Oomycota	0.9977548750343567
f7940e66af605033fdb50103b8212b02	p_Heterokontophyta;c_Oomycota	0.9960565807605598
df07429bcb489e813449c01406ed2ff2	p_Heterokontophyta;c_Oomycota	0.9717729449950968
731fe4e6efe28ce3ff3d7ee9826cb6f0	p_Heterokontophyta;c_Oomycota;o_Pythiales;f_Pythiaceae;sf_	0.7193754216730699
66dec8477221808f55b05130a901c5c0	p_Heterokontophyta;c_Oomycota;o_Pythiales;f_Pythiaceae;sf_	0.7922751084533612
799f57e42487aed54587943f522de175	p_Heterokontophyta;c_Oomycota	0.9967570118522117
b217b4a427d082d97a1a8eeda6939258	p_Heterokontophyta;c_Oomycota	0.9740188851516137
c1c5fca49a9a54e39b7bedcd65a6c820	p_Heterokontophyta;c_Oomycota	0.9834666590837018
c4ab3e34401a480373df7b6e26245e80	p_Heterokontophyta;c_Oomycota;o_Pythiales;f_Pythiaceae;sf_	0.9741805841386015
3f13b5c1696afe3c7a7da950cfd71b54	p_Heterokontophyta;c_Oomycota;o_Pythiales;f_Pythiaceae;sf_;g_Phytophthora	0.8417226281522618
5af79502703fef27f1513580850c6847	p_Heterokontophyta;c_Oomycota;o_Pythiales;f_Pythiaceae;sf_	0.8158028042020209
b6c9567e00000a9c1c22d82ed365f8e0	p_Heterokontophyta	0.8702552772311198
da6d3cc3693fef336557312d167da4db	p_Heterokontophyta;c_Oomycota	0.7992793068121968
4bb4aa2a15c28333f40f235e6aed1034	p_Heterokontophyta;c_Oomycota	0.8594429093025392
ec2e43d9d4b5d05f2b166c95b3c27828	p_Heterokontophyta;c_Oomycota;o_Saprolegniales	0.7690357257967564
b4b7bd2b40a6868cb90edef87f6faaa5	p_Heterokontophyta;c_Oomycota;o_Pythiales;f_Pythiaceae;sf_;g_Phytophthora;s_Phytophthora operculata	0.7766664270620472
4f2783a3da9138b5501c1a090de8e0dd	p_Heterokontophyta;c_Oomycota	0.9996866482347381
5231b57a7f4c97de245b8c7c353231db	p_Heterokontophyta;c_Oomycota;o_Pythiales;f_Pythiaceae;sf_	0.7926360477513559
93061a32920e032578f6866b2b4b92b3	p_Heterokontophyta;c_Oomycota	0.9636475655957507
3af20326e0dfbbc1de269321a47f935e	p_Heterokontophyta;c_Oomycota	0.998804719168456
4c7368894bb3a7bbad6c4112ca77f8c6	p_Heterokontophyta;c_Oomycota	0.8980320420681895
bde4e004fa11343274c5363b0628dc63	p_Heterokontophyta;c_Oomycota;o_Pythiales;f_Pythiaceae;sf_	0.7539046086890979
65ea467edfa7e220f9261ab6246140b2	p_Heterokontophyta;c_Oomycota	0.9997235341067096
769dfaaf455110a3965701a07ca0171a	p_Heterokontophyta;c_Oomycota	0.8722060936440782
813a6ebcbede0699280cb95fc641a6b5	p_Heterokontophyta;c_Oomycota;o_Saprolegniales;f_Saprolegniaceae;sf_	0.9521438462115345
df1fcb90e645034705224b9c4898d89d	p_Heterokontophyta;c_Oomycota	0.9644662172995617
93ff3b517adae61cf25838e9694e0c13	p_Heterokontophyta;c_Oomycota;o_Saprolegniales;f_Saprolegniaceae;sf_	0.749231213999997
6119809fad922faead33cc2f3a3da141	p_Heterokontophyta;c_Oomycota	0.9855253601542385
5486ed2330de26cf25da5a383da5add9	p_Heterokontophyta;c_Oomycota	0.9940290115433902
f2f5bea9bfecb27b8c73fa479d3f6158	p_Heterokontophyta;c_Oomycota;o_Saprolegniales	0.9313085702153054
634e5297ee0c796af943f90a720694dd	p_Heterokontophyta;c_Oomycota	0.9999022335635215
8663d1fe3f153935a93e2448f4dd8a45	p_Heterokontophyta;c_Oomycota;o_Pythiales;f_Pythiaceae;sf_;g_Phytophthora	0.7203205440885257
82441f38323cf7483c8c0f78cec73498	p_Heterokontophyta;c_Oomycota;o_Pythiales;f_Pythiaceae;sf_;g_Phytophthora	0.7258722556063064
36d690bb7fdd9084ff99655ca1217734	p_Heterokontophyta;c_Oomycota;o_Pythiales;f_Pythiaceae;sf_	0.8116136838218435
8eb5fcc1425f790fb1082f864189b826	p_Heterokontophyta;c_Oomycota;o_Pythiales;f_Pythiaceae;sf_	0.7842954623802915
c381f0a511369ea0af4e793373090d9e	p_Heterokontophyta;c_Oomycota	0.9963051162961378
662ddb6910793385ceabc89fbbd4792e	p_Heterokontophyta;c_Oomycota;o_Pythiales;f_Pythiaceae;sf_	0.8814890346495652
574511e22a7d1cdd736e716bf02df29c	p_Heterokontophyta;c_Oomycota	0.9963900576280622
7c2fae658d336e17278a232c36111051	p_Heterokontophyta;c_Oomycota	0.9958023521768108
1a496068f4005e5d9e789ac6e861704c	p_Heterokontophyta;c_Oomycota	0.9935293179021611
7a6454b33b412a29abc5760d7b876ef1	p_Heterokontophyta;c_Oomycota;o_Pythiales;f_Pythiaceae;sf_	0.7355230534174376
cffe79e2ebb0abcb2940b7a891c56df0	p_Heterokontophyta;c_Oomycota	0.9857793158402358
ae2a077bd23fa3ec8e490ebac7095e9d	p_Heterokontophyta;c_Oomycota;o_Pythiales;f_Pythiaceae;sf_	0.8003576103119254
c948be4a1fb21f33b3d1389a4815b500	p_Heterokontophyta;c_Oomycota	0.9835319374097183
631afeeb6a9378bc8b0b2dcf6907cc8b	p_Heterokontophyta;c_Oomycota	0.9979049351896716
3dd4d66cbe6ced728524dfdac5813976	p_Heterokontophyta;c_Oomycota;o_Saprolegniales;f_Saprolegniaceae;sf_	0.7093798270420271
d497b74d0538b704b6ccb93ea8ed92b6	Unassigned	0.6287325939914985
7b09b4715b040f03ed443fb51012cbf9	p_Heterokontophyta;c_Oomycota;o_Saprolegniales	0.7300815624617861
b2c6d1b7450c5a4c7ba94edf973167ba	p_Heterokontophyta;c_Oomycota	0.9979450246156991
3b66da03f0cd9dbf4763e1c07a530c8f	p_Heterokontophyta;c_Oomycota	0.9663749429279473
3143ac9a132bd9f07d5874bfdf3c3e0f	p_Heterokontophyta;c_Oomycota;o_Pythiales;f_Pythiaceae;sf_	0.7154684088288745
42e1bb7ababf5e010c9e3cba0850c735	p_Heterokontophyta;c_Oomycota	0.9965869331956022
15d69d986f95a88a92c86d594c9e7693	p_Heterokontophyta;c_Oomycota;o_Pythiales;f_Pythiaceae;sf_	0.973258977355633
a41df0118cc1d58637491d4ab751dd63	p_Heterokontophyta;c_Oomycota	0.9842999410494732
4359a9a3f0ebe3c8043fd6019ed85c3b	p_Heterokontophyta;c_Oomycota	0.8065600369176427
dcac91f6eafcde2a11cb725c8622e4c5	p_Heterokontophyta;c_Oomycota;o_Pythiales;f_Pythiaceae;sf_	0.8570835938996034
13e786bd08f65fde0d56c3e77a8c84f7	p_Heterokontophyta;c_Oomycota	0.9552613088477725
8a2a6273c81ed4905124eb3a7353994a	p_Heterokontophyta;c_Oomycota;o_Pythiales;f_Pythiaceae;sf_	0.832275293098233
6e89a5fcb0cf9f099a925a377c969e50	Unassigned	0.8071750308865979
6fae76fdce8fcc023343f58660bc57ff	p_Heterokontophyta;c_Oomycota	0.9842419585661817
feb0da66f1f92d4656e09b4bb22c9a8c	p_Heterokontophyta;c_Oomycota	0.9965922156150578
572a182624e95ba3c7d34b792ea94ce1	p_Heterokontophyta;c_Oomycota	0.992192355492493
8006f9170e185799dad01a323a158e81	p_Heterokontophyta;c_Oomycota	0.9977433675392955
76375f622ea5c4e089fd49eb60a11ebe	p_Heterokontophyta;c_Oomycota;o_Pythiales;f_Pythiaceae;sf_	0.7963858100657722
24ddce05284ed8500dedd6b2d968f7c3	p_Heterokontophyta;c_Oomycota	0.8825925581357285
6f2c860384db29aa845af59b0c512b43	Unassigned	0.5800242276668388
dce19276083617529ff3ebc220326ec8	p_Heterokontophyta;c_Oomycota	0.999415059245538
b949d39dcb43e851655dfcbc461e541f	p_Heterokontophyta;c_Oomycota	0.9996459924575197
49795649a8fffc59c4d1843ec616c07a	p_Heterokontophyta;c_Oomycota	0.9992703879598185
000f7c0aa55d811d0147ca19e6521282	p_Heterokontophyta;c_Oomycota;o_Saprolegniales;f_Saprolegniaceae;sf_;g_Achlya	0.7240413040861506
06f6fbbb49b8ca80adce628e5cb88364	p_Heterokontophyta;c_Oomycota;o_Pythiales;f_Pythiaceae;sf_;g_Pythium	0.8599151403268943
2ddaf916a40d02f444977aa14c43bf37	p_Heterokontophyta;c_Oomycota;o_Saprolegniales	0.7504434996950717
bed57bdfc88395b1b819c1985cc3adc3	p_Heterokontophyta;c_Oomycota;o_Saprolegniales	0.7175656591018121
982650b4c6f3e15b386134f9e7e11387	p_Heterokontophyta;c_Oomycota	0.9556145237906443
e0e1c4f6d03682d6cdec9759e2addc97	p_Heterokontophyta;c_Oomycota;o_Pythiales;f_Pythiaceae;sf_;g_Phytophthora	0.7096106336445834
745ee7a7ddc1007698a3f5ab73e5ef23	p_Heterokontophyta;c_Oomycota;o_Pythiales;f_Pythiaceae;sf_	0.880369729669478
8a1f5ce8ccf37e1e8941b476f8d7b731	p_Heterokontophyta;c_Oomycota	0.9994507728823534
60aa95b9098ac0ef8bb23f261698ab14	p_Heterokontophyta;c_Oomycota	0.9922377826196869
b57bb993f14d0a059b6cfa0ba0a47a7d	p_Heterokontophyta;c_Oomycota;o_Pythiales;f_Pythiaceae;sf_;g_Pythium	0.7458184980317779
66a525daf137e16ad511d62a15a2e5e9	p_Heterokontophyta;c_Oomycota	0.9997863467862155
1b0669645445612998e76713785004b3	p_Heterokontophyta;c_Oomycota	0.9985155527078476
b3ddb8ba2b860846bd0864ea38632f25	p_Heterokontophyta;c_Oomycota;o_Pythiales;f_Pythiaceae;sf_	0.7733387819123726
140fb5b0ba681f0e16e3dc5ab220db22	p_Heterokontophyta;c_Oomycota;o_Pythiales;f_Pythiaceae;sf_	0.7203509483547657
3cb2fdf5ada31517d9b3241822eeafa8	p_Heterokontophyta;c_Oomycota	0.9928417626839632
f25e781e0f253d96d35259a2a9186bc6	p_Heterokontophyta;c_Oomycota;o_Peronosporales;f_Peronosporaceae;sf_	0.7262587554167749
023490d62fa695b8c67c085e14b981d9	p_Heterokontophyta;c_Oomycota;o_Pythiales;f_Pythiaceae;sf_	0.8908805161825311
5fedaf9f4295aa1a53ee4dd5758211fc	p_Heterokontophyta;c_Oomycota	0.9801331149310998
c751dc6b5189e9b5759e63307375b390	p_Heterokontophyta;c_Oomycota	0.9335740995041426
2876898ce35e3b83e9658a98a300823f	p_Heterokontophyta;c_Oomycota	0.9996182484524604
e4e72d5eaa7b118aef428f0252dcac0b	p_Heterokontophyta;c_Oomycota	0.9494247750933376
53b2984d4afc98e1dce39262ec9a846d	p_Heterokontophyta;c_Oomycota	0.9396576348711471
16996a86b13beb156a0c19c5898095d9	p_Heterokontophyta;c_Oomycota	0.9995977149486368
ff9477b1e87058747523adca311a2021	p_Heterokontophyta;c_Oomycota;o_Pythiales;f_Pythiaceae;sf_	0.8024941176840252
6891d209d6578c07ba2187c760c49edf	p_Heterokontophyta;c_Oomycota;o_Pythiales;f_Pythiaceae;sf_	0.7578308642379036
c46f1643652ae80f4e59130f9faea678	p_Heterokontophyta;c_Oomycota	0.9996287491626968
8b8d7fed4a5c766f8fc9878e377c5ad1	p_Heterokontophyta;c_Oomycota;o_Pythiales;f_Pythiaceae;sf_	0.8854502383168534
ccfa7d23e6041160c41d619310bb8d4b	p_Heterokontophyta;c_Oomycota;o_Saprolegniales;f_Leptolegniaceae;sf_	0.7097552220675398
28c1af791acab297526251e68535cba3	p_Heterokontophyta;c_Oomycota	0.9966587011596669
f9485308a7edc7774b99ffb84a0f48b1	p_Heterokontophyta;c_Oomycota	0.9627002689104691
03ec033cb0989deafbde4f57ca608633	p_Heterokontophyta;c_Oomycota	0.9966092892279758
88c9d35e342ab782a41852c91b3a8622	p_Heterokontophyta;c_Oomycota	0.9874088755572319
34c1e5fca6a87e7dbdfa87b23cf6b48a	p_Heterokontophyta;c_Oomycota	0.9999651694887831
ce0bc734819101936136f48881c019f5	p_Heterokontophyta;c_Oomycota;o_Pythiales;f_Pythiaceae;sf_;g_Pythium	0.7802407365764091
7984875c06cc67b095a9f824af4b3341	p_Heterokontophyta;c_Oomycota;o_Pythiales;f_Pythiaceae;sf_	0.7317797184117022
7c3ac1066d33b7feb8a284ffbc0612a0	p_Heterokontophyta;c_Oomycota	0.9989607705543052
3cd7e799215d2a081bddbf9e56b8b9d9	p_Heterokontophyta;c_Oomycota;o_Pythiales;f_Pythiaceae;sf_	0.7017741912608846
1c05c9cb7eaffae19359b69aa335978e	p_Heterokontophyta;c_Oomycota;o_Pythiales;f_Pythiaceae;sf_	0.721940264923013
bff5f12f99e5c0ebf863b4224d2a601b	p_Heterokontophyta;c_Oomycota	0.9997002262768356
cde13bbbd5760198406cf498a870350c	p_Heterokontophyta;c_Oomycota	0.9995956175505143
5db0b379f47209f2aee8061c4dcf1168	Unassigned	0.7850834574680883
0dbd47f7cb5487bc1fbb95173b8433b0	p_Heterokontophyta;c_Oomycota;o_Pythiales;f_Pythiaceae;sf_	0.8135285656766901
667b6294588c74cc96c087a38a79fbab	p_Heterokontophyta;c_Oomycota	0.9984461908922638
4e1aaaa9ea39470213f814ec2d05daaf	p_Heterokontophyta;c_Oomycota;o_Pythiales;f_Pythiaceae;sf_	0.854995373457419
aa70a154ea11105f1a789aacfe4c1991	p_Heterokontophyta;c_Oomycota;o_Pythiales;f_Pythiaceae;sf_	0.9619594721891582
23809b783d3296a9e43c210004b54147	p_Heterokontophyta;c_Oomycota	0.9993764050388765
cb2b17214d9b7ff6220a4adfbdc6093d	p_Heterokontophyta;c_Oomycota	0.9994025626479324
885b7ceacaa968ce19a97c12c9e4a805	p_Heterokontophyta;c_Oomycota	0.9995365725010409
42f190db285643670b6444dad3f6630f	Unassigned	0.44230794867588974
93500c65049c1e411ae6a33a5ee3f094	p_Heterokontophyta;c_Oomycota	0.8542394672989055
8e91cad781e60af31e6c4ffe04977ecc	p_Heterokontophyta;c_Oomycota	0.9978837189964044
ea22abc84d17814f01197930191fece9	p_Heterokontophyta;c_Oomycota;o_Pythiales;f_Pythiaceae;sf_	0.9543363133682737
8ed212197b52f7bd8b7f9c2e1d6e881b	p_Heterokontophyta;c_Oomycota	0.9994997449330845
97b3514ccd18b9943644a5de666d01e8	p_Heterokontophyta;c_Oomycota	0.9410008687289972
41e90c7d783cbc880d2bb9ab6d33db47	p_Heterokontophyta;c_Oomycota	0.975195583137634
b43321224d95112da8899750400cba16	p_Heterokontophyta;c_Oomycota;o_Pythiales;f_Pythiaceae;sf_	0.7236681759505218
dd57db6003529f7fbab5a3aa5b3ce8a2	p_Heterokontophyta;c_Oomycota	0.8362543401107511
047b2c30afa9ee924d97c82c3ada6563	p_Heterokontophyta;c_Oomycota	0.8728200081109008
f9e40a6a5298cd14a5786a3ac45db3f4	p_Heterokontophyta;c_Oomycota;o_Pythiales;f_Pythiaceae;sf_	0.7940389481158278
2b68cb9baf82d095929ae878c77470c5	p_Heterokontophyta;c_Oomycota	0.9984906886053566
ebe2e1d5f8e73a4adcc29858624bfeb2	p_Heterokontophyta;c_Oomycota	0.9989353501024679
799423daf4d0301c5cbeb79dc56c7c6e	p_Heterokontophyta;c_Oomycota	0.9992400387333426
6ac8a56cb638c9728c77cf5d211a16a8	p_Heterokontophyta;c_Oomycota;o_Pythiales;f_Pythiaceae;sf_	0.96776342827226
094a5c51d50f1f45c86370aa3f191898	p_Heterokontophyta;c_Oomycota	0.9998491657992751
032c7fd99d48004c9f1822148aab1404	p_Heterokontophyta;c_Oomycota	0.737354803734844
fe6bdda47bf462e501a224b99f924a4b	p_Heterokontophyta;c_Oomycota;o_Pythiales;f_Pythiaceae;sf_	0.7534672571524638
d530c4180f177238b9508d190f1471b1	p_Heterokontophyta;c_Oomycota;o_Pythiales;f_Pythiaceae;sf_	0.9720758755838367
433217c7cf79641d08f7180aeed11a65	p_Heterokontophyta;c_Oomycota	0.9980008702768579
f6d501eb7abaf6e12fd80c5689483fc9	p_Heterokontophyta;c_Oomycota;o_Pythiales;f_Pythiaceae;sf_	0.8344113463470628
1c1c7b260aa31bbd9afcf246330bfde0	p_Heterokontophyta;c_Oomycota	0.9753033022850839
e71d47d475558095e97bbcdbd4f040b3	p_Heterokontophyta;c_Oomycota	0.9703267982499302
e12d4c04ceec79fbf5833e3efa14632c	p_Heterokontophyta;c_Oomycota	0.9580177317444041
c24bf9e3822023fb806aebdb16353942	p_Heterokontophyta;c_Oomycota;o_Pythiales;f_Pythiaceae;sf_	0.7925972676198643
fccb672157ee7be7016a9bb263515964	p_Heterokontophyta;c_Oomycota;o_Pythiales;f_Pythiaceae;sf_	0.728975613714855
2cc820960fb63d37fa3147dcff1aa7d7	Unassigned	0.38831404207121767
543db6a5d614edf43c5923ad40bffa88	p_Heterokontophyta;c_Oomycota	0.9955801658143045
c4a1cb5865c098356cf963dad67b8fde	p_Heterokontophyta;c_Oomycota	0.998636755583242
48e9ffa8c8947aa4fae80a8a7fe61dec	p_Heterokontophyta;c_Oomycota	0.9892616479475389
d2dd0c8e794566d023e84428b5d05e73	p_Heterokontophyta;c_Oomycota;o_Pythiales;f_Pythiaceae;sf_	0.7075589422084498
2cc6ba01f0ca0faa6f2d50f48fcb9724	p_Heterokontophyta;c_Oomycota	0.9996365549550449
131bb3586b4b994e210173d40ff5903e	p_Heterokontophyta;c_Oomycota	0.9999303431908236
352bdf98fa8026f3a47fe949ca9a1574	p_Heterokontophyta;c_Oomycota	0.9802282533557561
de3a20de535b0fe0cffdaa0252088573	p_Heterokontophyta;c_Oomycota	0.9512968011165258
fd11d08fc05510cb10ef6779abf8e924	p_Heterokontophyta;c_Oomycota;o_Pythiales;f_Pythiaceae;sf_	0.7531536363953698
2ed305c4e6e4dddf794a60c36c4699ae	p_Heterokontophyta;c_Oomycota	0.9990915986693083
5f87cb9dd40fb66be5f5acb8ee9599a2	p_Heterokontophyta;c_Oomycota	0.9994994687788594
6dcad05c01aee3dc378e82b59df8e736	p_Heterokontophyta;c_Oomycota	0.996223080270363
87c7ec500915efae60c2995aa6752bdb	p_Heterokontophyta;c_Oomycota	0.9943483107628516
f8f3a6e0c123f4cd580576c77d0a6249	p_Heterokontophyta;c_Oomycota;o_Pythiales;f_Pythiaceae;sf_	0.7734579331143643
f7cedc84d5e378abfec3e3e7c87265ce	p_Heterokontophyta;c_Oomycota	0.9958913979816331
fb43e1c1d8300cc4e774db960158d1f7	p_Heterokontophyta;c_Oomycota	0.9996619059451844
e3d700e588fa54177c22118a88e67249	p_Heterokontophyta;c_Oomycota;o_Pythiales;f_Pythiaceae;sf_	0.7344292294330532
7486e5d82da385beb2aa5096c10be3df	p_Heterokontophyta;c_Oomycota;o_Pythiales;f_Pythiaceae;sf_	0.781131353836866
4d502f14323726215b540ef510eab5b9	Unassigned	0.7090360215860241
2ee3397d4d9bd11dadead165604fb23a	p_Heterokontophyta;c_Oomycota	0.9897114094886358
aea16699852c7b8611004ea89ebc21cf	p_Heterokontophyta;c_Oomycota;o_Pythiales;f_Pythiaceae;sf_	0.9659865364861158
7a7e27e86debdf96e48d2016a3c5269f	p_Heterokontophyta;c_Oomycota;o_Saprolegniales	0.7085645491264936
df80be11e75cb4fc93d252496d7db2b3	p_Heterokontophyta;c_Oomycota;o_Saprolegniales;f_Leptolegniaceae;sf_;g_Leptolegnia;s_Leptolegnia chapmanii	0.8539953646949677
b4ae23a3d7a7d52ecb8a641b49f09822	p_Heterokontophyta;c_Oomycota;o_Pythiales;f_Pythiaceae;sf_	0.8031395108840185
da10e8431b561af1b8bdac89f28c7685	p_Heterokontophyta;c_Oomycota;o_Pythiales;f_Pythiaceae;sf_	0.7986163511427254
9a69a25c566a91d98fead996ee48174d	p_Heterokontophyta;c_Oomycota	0.9999581716479634
8ac0089b7e3aa1eaae2f4b1d49d5f41d	Unassigned	0.8648973717711388
56edf63f91ec36d39252a6a1fa288cb9	p_Heterokontophyta;c_Oomycota	0.9999601612529728
5a28fab3a86006a5b5504cb1c8ec2946	Unassigned	0.49852498089025643
f1ac5e3a01ec4c66e4991a4f31448dbe	p_Heterokontophyta;c_Oomycota;o_Pythiales;f_Pythiaceae;sf_;g_Phytophthora	0.8398358209848018
a76d9bebb40e5425c57269189bf16dda	p_Heterokontophyta;c_Oomycota	0.9621567836072907
af8bd170435827b7f70b859a452b71bc	p_Heterokontophyta;c_Oomycota;o_Saprolegniales	0.7807754672063447
b4e9f6e5f2e7b8fac0d9755791a408c1	p_Heterokontophyta;c_Oomycota;o_Saprolegniales	0.769298003449946
98461570618dfde96c8a615774ac0561	p_Heterokontophyta;c_Oomycota	0.982169366108371
c5c464186b0f1b47adcc7effe0efd9d3	p_Heterokontophyta;c_Oomycota;o_Pythiales;f_Pythiaceae;sf_	0.741731423279268
6e87ae5696c0e8d7aa34acda446e4e10	p_Heterokontophyta;c_Oomycota	0.9785340777105872
3c078fcae8a93071411273def0e4c523	p_Heterokontophyta;c_Oomycota	0.7511530643039145
6124ba079bafb307ec59780d3b81c797	Unassigned	0.7435711898000731
d7928c9a3c508ca3975bdf90e4a606c6	p_Heterokontophyta;c_Oomycota	0.9916773050475289
ad72b4e102b08856f55be4ac1ab68e37	p_Heterokontophyta;c_Oomycota	0.9998892137643496
7d789f24a0cbb0e49aeac2ddb35426f2	p_Heterokontophyta;c_Oomycota;o_Pythiales;f_Pythiaceae;sf_;g_Phytophthora	0.7999837639201102
a99ed4d05c1b106e5cd413f60d7f3975	p_Heterokontophyta;c_Oomycota;o_Pythiales;f_Pythiaceae;sf_;g_Pythium	0.8176976323563531
c5d86121eec91f747764dbb068ff5475	p_Heterokontophyta;c_Oomycota	0.996129407264928
0de100f50452667380841bad811b5668	p_Heterokontophyta;c_Oomycota	0.9988022839483109
e7e68291e334cfd78caf6ce4e9438ea1	p_Heterokontophyta;c_Oomycota	0.9768133853492686
c49ac553248322114808f443e0c5dee6	p_Heterokontophyta;c_Oomycota	0.9975222911831394
50fc0d1cfd1e9181f1d1f3f44e05d094	p_Heterokontophyta;c_Oomycota	0.9181935930821363
02baccfa60ed7eed8d6dbad4b0a0d6c7	p_Heterokontophyta;c_Oomycota;o_Pythiales;f_Pythiaceae;sf_;g_Phytophthora	0.719959584318823
b7d838140af7e2a4f0b67070c11b57d6	p_Heterokontophyta;c_Oomycota	0.9958086380477448
eeea8047f149cd62e178dd0573f104cc	p_Heterokontophyta;c_Oomycota	0.9836433059451732
8f7d8175cd096f091e4c7002e66aebef	p_Heterokontophyta;c_Oomycota	0.9980915718650695
a3721c291169a8c5294228932ba1d984	p_Heterokontophyta;c_Oomycota	0.9501227118655713
77a844b1f63ab5e86816cb7abc5c70a7	Unassigned	0.5734541652042701
4505240e27c7fef175d70212cb4c8a64	p_Heterokontophyta;c_Oomycota	0.9997309844140787
5ae8d2eaf4f1c5f9ac2a59e8539806c6	p_Heterokontophyta;c_Oomycota	0.9994413743551844
226f0aa7b241bac5343033da3dfdb36c	Unassigned	0.7637315760152341
26307bfece34342da62800ffb9db6d62	p_Heterokontophyta;c_Oomycota	0.9936343598385302
cf4b7dd7428ef8849cc5ff440cda62c0	p_Heterokontophyta;c_Oomycota;o_Pythiales;f_Pythiaceae;sf_;g_Phytophthora	0.711478526884601
89b882825daca7aebbb4ae0e18545af0	p_Heterokontophyta;c_Oomycota;o_Saprolegniales;f_Saprolegniaceae;sf_	0.7560796667160746
f66713a5832ca9f8349f90e7f0621ff1	p_Heterokontophyta;c_Oomycota;o_Saprolegniales;f_Saprolegniaceae;sf_	0.8492033839983679
147a775e7fe5b7375b5f5830f3644f1c	p_Heterokontophyta;c_Oomycota	0.9484074721682233
0fc7bd102a82f778813db8146ebdfc13	p_Heterokontophyta;c_Oomycota	0.9997199441759297
0ff6ec2aa61a82c970181cfd7def1814	p_Heterokontophyta;c_Oomycota;o_Pythiales;f_Pythiaceae;sf_	0.7960278866690568
e362089e0f2765e99e8de0cff9290287	p_Heterokontophyta;c_Oomycota	0.9992430973744206
3327bf74e54f65cbfe1aa8ac5c5cbd9f	p_Heterokontophyta;c_Oomycota	0.9957410207086681
c457775ead8d4c6e6b8e7063365bfa2a	p_Heterokontophyta;c_Oomycota;o_Pythiales;f_Pythiaceae;sf_	0.7562984420024269
d7822912c896a2bd50b2266427710abe	p_Heterokontophyta;c_Oomycota	0.9999143984046114
7c051976b224848de13b0be83f53dda7	p_Heterokontophyta;c_Oomycota	0.8123746440714187
61f4fd35a0de286e88ff034280241e97	p_Heterokontophyta;c_Oomycota	0.9992525282185866
0d0bd3b910ef949abab97c3108f969d9	p_Heterokontophyta;c_Oomycota;o_Pythiales;f_Pythiaceae;sf_	0.8007301618313714
5b57606547268f711948760404bdbcdd	p_Heterokontophyta;c_Oomycota;o_Pythiales;f_Pythiaceae;sf_	0.9728154108076694
e5dc0f879ebb3fc42d036b9864619dc6	p_Heterokontophyta;c_Oomycota;o_Pythiales;f_Pythiaceae;sf_;g_Pythium	0.7832894007429608
8f0caa2ef99bf6acd9fa42e72978261d	p_Heterokontophyta;c_Oomycota	0.9997056514667465
85c8741cbc1e7a373a216dfe2691e3ca	p_Heterokontophyta;c_Oomycota;o_Saprolegniales	0.783741550322076
8cd30b1b6ce871e430c28f09208ccef3	p_Heterokontophyta;c_Oomycota;o_Pythiales;f_Pythiaceae;sf_	0.9243102310684189
6e4edb45d8fc5ef7bd61d53710d170a8	p_Heterokontophyta;c_Oomycota	0.9125863706575852
18371d74c053ec6dfa09f61365ecdf36	p_Heterokontophyta;c_Oomycota;o_Saprolegniales	0.7810102641339041
93bce4f662929ce64553cc5a4ee5f4a7	p_Heterokontophyta;c_Oomycota	0.9167982673860697
5265742e98111b155be35cd1bb0e173d	p_Heterokontophyta;c_Oomycota;o_Pythiales;f_Pythiaceae;sf_	0.9538068580862077
df945ee8ece5890f986e12a5810fa455	p_Heterokontophyta;c_Oomycota	0.7860984252503982
98274360351a1639a3c562c4762dfce6	p_Heterokontophyta;c_Oomycota	0.8034810549034075
d07ce1f04d8c9afc5d8c497902fefd66	p_Heterokontophyta;c_Oomycota;o_Pythiales;f_Pythiaceae;sf_	0.7534065154340718
ef16f935dd8ed9f9860bc0de95f3ef1f	p_Heterokontophyta;c_Oomycota;o_Pythiales;f_Pythiaceae;sf_	0.7382198610888112
f70a6f82a405d3cb593b9c6dceb92bf9	p_Heterokontophyta;c_Oomycota	0.9965111650723445
53b4e45273cf3f0a2f5758a79e894a8a	p_Heterokontophyta;c_Oomycota;o_Pythiales;f_Pythiaceae;sf_	0.7413929214000952
4dd67a5e1f4703579564f037ce6fb8b1	p_Heterokontophyta;c_Oomycota	0.9999380999232326
3ce531a275a4f51affe51e6560254152	p_Heterokontophyta;c_Oomycota	0.9984322896644372
99d55e5326bbd4061d5b4e01ad655061	p_Heterokontophyta;c_Oomycota;o_Pythiales;f_Pythiaceae;sf_	0.92226381404043
2a1c7cec80c196ab184a4822224b90c7	p_Heterokontophyta;c_Oomycota	0.997117312925475
8c7d74a3e79e8354c32cacb278b60b7b	p_Heterokontophyta;c_Oomycota	0.9999025189176948
ab36fb10b83631d3977e165fd6f390fe	p_Heterokontophyta;c_Oomycota	0.9987484040538804
10f1c9d237235f193f9bc59f18cfec2f	p_Heterokontophyta;c_Oomycota;o_Pythiales;f_Pythiaceae;sf_	0.9140208470859122
7a229b474e13b7a41d21943f04b6eb1d	p_Heterokontophyta;c_Oomycota	0.9718826165303229
fe411d3af8fae5522334b2dc6490fa66	p_Heterokontophyta;c_Oomycota	0.9998863442436838
91ecc54d5859273bb9d1b0a785fd1967	p_Heterokontophyta;c_Oomycota	0.9996983617099569
d17f1ed194518772f6ac462295649f9a	p_Heterokontophyta;c_Oomycota	0.9994846831444242
30235f99b31e364ab4849b087d21034c	Unassigned	0.4501320057666802
034b0e7516cd49c267d9c206c4dad401	Unassigned	0.8204286874408877
a9519933692bc32aa6cafe73ef451604	p_Heterokontophyta;c_Oomycota	0.9994129494243176
c36e39713f3ad163bbd88beb05fb1269	p_Heterokontophyta;c_Oomycota	0.976258451615077
05e13aab66292c4b8c38a6257bd5db9b	p_Heterokontophyta;c_Oomycota;o_Pythiales;f_Pythiaceae;sf_	0.8851790526297104
63ac34afd3528ba0fad0fdac38e5dcc1	p_Heterokontophyta;c_Oomycota;o_Saprolegniales	0.7326994260346996
0c08e6815d1536f3b6cf816e45639b00	p_Heterokontophyta;c_Oomycota	0.9957423975485633
4d88cc1b0c6ce5631951c4b1ece65ee7	Unassigned	0.39711490321284626
bd39556ed5e90a80858a9b4c72c5f543	p_Heterokontophyta;c_Oomycota	0.9981498244984074
3a79ab0bd8a53b52717918be826bc51f	p_Heterokontophyta;c_Oomycota	0.9975785277372036
06d910056871323ff25852a3abc548e4	p_Heterokontophyta;c_Oomycota	0.9695706302873371
58d84d2875bfde7a70564542815b163b	Unassigned	0.8019140851127691
072b8b8476064ff232abe23cefdeea28	p_Heterokontophyta;c_Oomycota;o_Saprolegniales	0.7239894543283528
4e39e7b18c9b2b326498b156d1897b31	p_Heterokontophyta;c_Oomycota	0.9994628411235805
a97bc3eb747c375f1f0a0682e24f5adf	p_Heterokontophyta;c_Oomycota;o_Pythiales;f_Pythiaceae;sf_	0.7986437598590171
9828ea8610ccddadd4fa8fdb942274ac	Unassigned	0.6665807929364773
09725c97fff3646e21605f700d1ed370	p_Heterokontophyta;c_Oomycota;o_Saprolegniales	0.7867440772637536
a59dbbbfe7e855c01c5438ad9852a747	p_Heterokontophyta;c_Oomycota	0.9726065090834951
520fcf952979295c219ae6176291e78f	p_Heterokontophyta;c_Oomycota;o_Saprolegniales;f_Saprolegniaceae;sf_	0.9500387094128526
1327982f2a0892226351872a73b80078	p_Heterokontophyta;c_Oomycota	0.999403443405896
cf011d0e7a6d5ea5006b84415b8bfb57	p_Heterokontophyta;c_Oomycota	0.995804258140901
129f442fbfa8d1ccfb909bf80e579c39	p_Heterokontophyta;c_Oomycota	0.9996790399801766
f68adbeb35e7e845c0177d2353d1c8a7	p_Heterokontophyta;c_Oomycota;o_Pythiales;f_Pythiaceae;sf_;g_Pythium	0.775115811908676
5d95a71d2ddae38ca24ab16e35dadd08	Unassigned	0.7362579163464731
7c758273ee736c7a878a4e403e7c8419	p_Heterokontophyta;c_Oomycota	0.9560844391537966
af8e2adee4684e70cd2d0270952eb51e	p_Heterokontophyta;c_Oomycota	0.9996550900539009
b36ff7c94c5e509285b9e3359b5008a5	p_Heterokontophyta;c_Oomycota;o_Saprolegniales	0.7486769919941431
548077cdf79ec574a9cc5142c32e892d	p_Heterokontophyta;c_Oomycota;o_Saprolegniales;f_Saprolegniaceae;sf_	0.7655630596134432
2a5c88752399c0362b45ea4b5a73d8ce	p_Heterokontophyta;c_Oomycota	0.8989343919404015
7fd836f24d74455d62cfc18ac5ef2056	p_Heterokontophyta;c_Oomycota;o_Pythiales;f_Pythiaceae;sf_	0.720873251929839
c93642ae2e0d6a06351a004f1f47d3de	p_Heterokontophyta;c_Oomycota	0.9997108673821831
93962b946cba9fbe082c6b11fa713807	p_Heterokontophyta;c_Oomycota;o_Pythiales;f_Pythiaceae;sf_	0.7845360776367074
ea77453fa0d3cb3eb4780b5606f0472e	p_Heterokontophyta;c_Oomycota	0.9759740234926533
c059bae31ec2d6b92fab71538f3633ca	p_Heterokontophyta;c_Oomycota;o_Saprolegniales;f_Saprolegniaceae;sf_	0.7586325176170002
fa564e8c4ee1da1c6d1d82ed97a4ff49	p_Heterokontophyta;c_Oomycota	0.9994657448126562
705c35f95459211e76cc95ce69c7d49d	p_Heterokontophyta;c_Oomycota	0.945236820476713
68b64c40935aa42fe8b0ad8c085c5fc8	p_Heterokontophyta;c_Oomycota	0.9984869174596962
20ae30859704832f62f1b7613fbc4693	p_Heterokontophyta;c_Oomycota;o_Pythiales;f_Pythiaceae;sf_	0.714590511326376
93c5509b7d55b99b8bea1ca65d058586	Unassigned	0.47853638384564856
1ed9e7ac6c269dde7ab1f4f3ca8ee5a4	p_Heterokontophyta;c_Oomycota;o_Pythiales;f_Pythiaceae;sf_	0.753110493699867
25392830b61035563567d921038a6ea4	p_Heterokontophyta;c_Oomycota	0.9996255373613919
252b6b07ae6e27af5337a278d0e045b8	Unassigned	0.7257737452234001
6e2c67c5f91f5843b678580376f7e961	p_Heterokontophyta;c_Oomycota	0.9396033474354011
1dc0d8355962eb54b6189dc6c9c8628a	p_Heterokontophyta;c_Oomycota;o_Pythiales;f_Pythiaceae;sf_;g_Phytophthora;s_Phytophthora operculata	0.7830355952452352
2126d5ad67a09ea5120bc272f475e914	p_Heterokontophyta;c_Oomycota	0.9992011970892117
25472bd8951241214f0fb99e985eb9bc	p_Heterokontophyta;c_Oomycota	0.9964779070213297
d29db874a8ac644b055991706934af84	p_Heterokontophyta;c_Oomycota	0.9442514378791633
3b337e6b6b951febdae1752c69ad56a6	p_Heterokontophyta;c_Oomycota;o_Pythiales;f_Pythiaceae;sf_;g_Pythium	0.793921180358065
98322640cf77b6bbc6b7fc7616e99301	p_Heterokontophyta;c_Oomycota;o_Saprolegniales	0.7243789579363765
3e36de935a0502e64eff1ca4a7370e2d	p_Heterokontophyta;c_Oomycota	0.9863391236882494
6e95d5935384f72d559f245a778e2dde	p_Heterokontophyta;c_Oomycota;o_Saprolegniales;f_Leptolegniaceae;sf_;g_Leptolegnia;s_Leptolegnia chapmanii	0.7967213169371047
674b9f8b62b0ba3bd13f19116df128c7	p_Heterokontophyta;c_Oomycota;o_Pythiales;f_Pythiaceae;sf_	0.9662087848295032
357b951c82f38a43125a71acf9b0d50e	p_Heterokontophyta;c_Oomycota	0.7821334895748592
602ff3d5ba37a228d7e872b09569fe12	p_Heterokontophyta;c_Oomycota;o_Pythiales;f_Pythiaceae;sf_	0.909286671781493
7cea57e8c912260ca386cd2acfa55e92	p_Heterokontophyta;c_Oomycota	0.9998695545871019
cfa3ffeb918f003fb53bc28c11277d08	p_Heterokontophyta;c_Oomycota	0.8260495735954253
702eeb15d06c09253e32f0b32fad3d49	p_Heterokontophyta;c_Oomycota	0.8597018823719751
11f93997742f037fa3b2d74e821a603c	p_Heterokontophyta;c_Oomycota;o_Pythiales;f_Pythiaceae;sf_	0.72808228320554
953055504f250242b89053f3eb9a2283	p_Heterokontophyta;c_Oomycota;o_Pythiales;f_Pythiaceae;sf_	0.8783491489255637
b1e5393f52db2f48235eefc2271391c4	p_Heterokontophyta;c_Oomycota;o_Pythiales;f_Pythiaceae;sf_	0.7270144162995393
5bed3f02a2fe38f7439bb99faeb3ff64	p_Heterokontophyta;c_Oomycota;o_Saprolegniales	0.7176863771772614
136f0abdbdb8e1df223b7b9deb1ee6cf	p_Heterokontophyta;c_Oomycota	0.9999885440234013
8e56c2ccfa459cadc71effe30959092b	p_Heterokontophyta;c_Oomycota	0.8620453326738448
454add7ba365b159028aa9eae441ca1a	p_Heterokontophyta;c_Oomycota;o_Pythiales;f_Pythiaceae;sf_	0.8658326237228937
a4d34c4263f14ad3ba96987d14af787f	p_Heterokontophyta;c_Oomycota;o_Pythiales;f_Pythiaceae;sf_	0.8227228734972825
46aa1242820ed559b6591ae397d190eb	p_Heterokontophyta;c_Oomycota;o_Pythiales;f_Pythiaceae;sf_	0.9602518118980135
3fd5ef0c228205129efb6b46f7152844	p_Heterokontophyta;c_Oomycota	0.9096816755166579
6dda38efd7837b0658a2ac2f195ed49b	p_Heterokontophyta;c_Oomycota	0.9875522489484986
768a8bd37df522ac3e79afba8e7b9ba5	p_Heterokontophyta;c_Oomycota	0.9998978885211605
2193ad2f975705dad9d41959e8dfe3cb	p_Heterokontophyta;c_Oomycota	0.9812988530150749
15c2be154ed2c08ed6d56e0feb042630	p_Heterokontophyta;c_Oomycota;o_Saprolegniales	0.7003505596809091
670617c8a8a3fff748a956adaef8e6d0	p_Heterokontophyta;c_Oomycota	0.9969209950573158
9b4dbea5f83d310cf2156d255a5da976	p_Heterokontophyta;c_Oomycota	0.9993267653061837
5dc18904962054a8ad920c8339b30f04	p_Heterokontophyta;c_Oomycota	0.9912602912112398
a98a64f9895ac29e3cdf947be859ac7e	p_Heterokontophyta;c_Oomycota	0.9993316532451794
9a95fe7997d9b0edb54f26425638e14a	p_Heterokontophyta;c_Oomycota;o_Pythiales;f_Pythiaceae;sf_;g_Pythium	0.7471150399246328
88652fc6f8d9cf4a73536390d5d6c7a6	p_Heterokontophyta;c_Oomycota;o_Pythiales;f_Pythiaceae;sf_	0.8506734198193738
5a326a1d27236b2c0c55ca4c7b179b41	p_Heterokontophyta;c_Oomycota	0.995795789906993
4f68573335b057d0244ae57542f68645	Unassigned	0.3450529725506484
e35385720764470170edbf0913f846a1	p_Heterokontophyta;c_Oomycota;o_Saprolegniales;f_Leptolegniaceae;sf_;g_Leptolegnia;s_Leptolegnia chapmanii	0.8609544463482303
e4efc7ea088c4db7543032397fc67e44	p_Heterokontophyta;c_Oomycota	0.9874552518475632
98c92e69b45692de2bb8fff115f1a6af	p_Heterokontophyta;c_Oomycota	0.9802027798984105
3416ba2b90c90e99e22b1d14e5b786fd	p_Heterokontophyta;c_Oomycota	0.999934644170213
0c9eef317795c751d6c970493cda0534	p_Heterokontophyta;c_Oomycota;o_Pythiales;f_Pythiaceae;sf_	0.798297170774475
1d98ea0e98eca1ec0e04245f4cb9aa23	p_Heterokontophyta;c_Oomycota	0.8908078465641501
70f2475c737320df0074d64a01c8f37f	p_Heterokontophyta;c_Oomycota	0.9999890330388562
228a981c0d9bf2eeded4da1ff9099c0b	p_Heterokontophyta;c_Oomycota	0.8816623591500906
cc306cb62a78e69358c21cc68cf497eb	p_Heterokontophyta;c_Oomycota;o_Pythiales;f_Pythiaceae;sf_;g_Pythium	0.7447247289097144
78c85d982742420deb5a8f5214f3bad9	p_Heterokontophyta;c_Oomycota	0.7652418286517235
722b33b69893a373f5fe4f4afffd160c	p_Heterokontophyta;c_Oomycota	0.999249306259937
243e01a6c6eaa266c46095d79a710779	p_Heterokontophyta;c_Oomycota;o_Pythiales;f_Pythiaceae;sf_	0.8192417693496976
0d6c7f259e5f9bf2b2726cd49f74c69c	p_Heterokontophyta;c_Oomycota;o_Pythiales;f_Pythiaceae;sf_	0.7940443852008419
4e2e6c4d7ff58b9d42c5fa7aaad89b0c	p_Heterokontophyta;c_Oomycota	0.9997860130193178
015d3cc6a83342beea03d183078b3b7a	p_Heterokontophyta;c_Oomycota	0.9163758526556863
a4a4beb349082181eada8716c307d420	p_Heterokontophyta;c_Oomycota;o_Saprolegniales;f_Saprolegniaceae;sf_;g_Dictyuchus;s_Dictyuchus sterilis	0.9117179732612224
cf141b5b4bf81f06a136cbe465f430df	p_Heterokontophyta;c_Oomycota	0.9769689695725899
7af60a1fec7a56d8f8482264ccb70393	p_Heterokontophyta;c_Oomycota	0.9994526374239263
ad34ff5925cda69abc3bc88c3e5ab4cc	Unassigned	0.8169402428240772
31946e71900666300381b8c56d23c963	p_Heterokontophyta;c_Oomycota;o_Pythiales;f_Pythiaceae;sf_	0.81988026457576
95706ba2566cda73091ba9a6ea50bcd1	p_Heterokontophyta;c_Oomycota	0.99891228141641
f66eb993024a8a5cbec5fb1c0bcdfd5d	p_Heterokontophyta;c_Oomycota	0.9994211640649795
920ecbdc6bd824d1073bffba700be6e8	Unassigned	0.7417964506561263
96d7b09a1fce1ddfa02ac694814f1e5b	p_Heterokontophyta;c_Oomycota;o_Pythiales;f_Pythiaceae;sf_	0.7208525886319491
bcd2e4e72c6eddb7265f5ffe6f984c8d	p_Heterokontophyta;c_Oomycota	0.9995125346524664
7987b3d8c97af09371d95412541cb9ab	p_Heterokontophyta;c_Oomycota;o_Pythiales;f_Pythiaceae;sf_;g_Phytophthora	0.8279561116881006
4f0e25e33f2fbb52310449bcd8b9ae39	p_Heterokontophyta;c_Oomycota;o_Pythiales;f_Pythiaceae;sf_	0.7778210753129225
8214bf6551e68d203087a6b0747e6975	p_Heterokontophyta;c_Oomycota;o_Saprolegniales	0.7759488119053988
a9cb89b28753f7f854736913918c43b6	p_Heterokontophyta;c_Oomycota;o_Pythiales;f_Pythiaceae;sf_	0.9287651446525548
2bbf29f7b994c5bf8a279fab7bd9e73e	p_Heterokontophyta;c_Oomycota;o_Pythiales;f_Pythiaceae;sf_	0.8857121832116697
a08bcae9a06c80b21405680c0496cef1	p_Heterokontophyta;c_Oomycota	0.9963391561342049
c021c8ae41ad6602ce0d30df8f92959e	p_Heterokontophyta;c_Oomycota;o_Pythiales;f_Pythiaceae;sf_	0.7815437543603747
cc367a86953ed4aa94abc6e6eba6b97e	p_Heterokontophyta;c_Oomycota	0.8622915614300048
af51f8a22cd21f5887703b27a66f8650	p_Heterokontophyta;c_Oomycota;o_Pythiales;f_Pythiaceae;sf_;g_Phytophthora	0.7534603783069398
8289dc4d70190091f4f4f1f41af7b8d1	p_Heterokontophyta;c_Oomycota	0.9545373253569033
7d9bc566008b65633bca9b92ed278f18	p_Heterokontophyta;c_Oomycota;o_Pythiales;f_Pythiaceae;sf_;g_Pythium	0.7111939497983959
256e620c4e50a9910643a5b9fe6bb602	Unassigned	0.6393558926835486
980522437fb22a91c8652fe78b2b44f8	p_Heterokontophyta;c_Oomycota	0.9532168134712472
3755d30641d1f42b177bbe78d43b9800	p_Heterokontophyta;c_Oomycota;o_Pythiales;f_Pythiaceae;sf_	0.8846598846784461
a94c0d53a81a3b8012ae2bf7fd8872ad	p_Heterokontophyta;c_Oomycota	0.9991588531959122
dc427ec23c763b812c29b92489afff0e	p_Heterokontophyta;c_Oomycota	0.9994109414766417
d74eb49e5346af402fc405af2555e001	p_Heterokontophyta;c_Oomycota	0.9866109550331462
8f9818580b3636259c863481c6a62445	Unassigned	0.6952969532116229
e5e20de425ba757d0270905dd69b9719	p_Heterokontophyta;c_Oomycota	0.9838324134157056
510a8e790fafae86995dc7843f72fb8b	Unassigned	0.3756593346452921
c55f323673d4c2c068a5c468059f6f69	p_Heterokontophyta;c_Oomycota	0.9038556094460392
817309a343e119a75749de0c7e4c23ce	p_Heterokontophyta;c_Oomycota	0.8979082820345221
446eedbeb29a2c1c6a1cec9872a66fb8	p_Heterokontophyta;c_Oomycota;o_Saprolegniales	0.7255934425622722
e136e097fd08402c89ad6f9a9ca4991b	p_Heterokontophyta;c_Oomycota;o_Pythiales;f_Pythiaceae;sf_	0.9399612822903795
ddd59f94bf07931ba190b723abcab604	p_Heterokontophyta;c_Oomycota	0.9996681763175995
9482258c9113961e5909421253b18c15	p_Heterokontophyta;c_Oomycota;o_Saprolegniales;f_Saprolegniaceae;sf_	0.785910672858365
2e94231cd985af559644336e2c61a1a3	p_Heterokontophyta;c_Oomycota	0.984740181205518
40d3d60256128ef217c3c1e1266801c8	p_Heterokontophyta;c_Oomycota	0.9979381276441162
46b3fb09e9d676d728f1baab6a956e26	p_Heterokontophyta;c_Oomycota	0.9997790906364855
446422a8be3264b9eae0f8bf2f011f76	p_Heterokontophyta;c_Oomycota;o_Saprolegniales	0.7321223453113219
294ffa2db4118d91969452c7ef2b88ff	p_Heterokontophyta;c_Oomycota;o_Pythiales;f_Pythiaceae;sf_;g_Phytophthora	0.8062880437297533
fff4712be7470d6dd0abca8aede9cb4f	p_Heterokontophyta;c_Oomycota;o_Pythiales;f_Pythiaceae;sf_	0.8075154791666944
8f2f86504f77b3884108759abb5fd89e	p_Heterokontophyta;c_Oomycota	0.9996568554178551
52f54417c3f12f834a47289118a2093b	Unassigned	0.7736796959539762
87a9cc9a46ef6ee97fe29ffc62f255a6	p_Heterokontophyta;c_Oomycota	0.9994753132123765
80d16554f680c0b28f8fcf3266ee8361	p_Heterokontophyta;c_Oomycota;o_Pythiales;f_Pythiaceae;sf_	0.8858027326520582
57797e4d3262141e3fdaf5fb2daa8803	p_Heterokontophyta;c_Oomycota	0.9819246535079054
c911600a355ae3f4475c5d34a99dbcc5	p_Heterokontophyta;c_Oomycota	0.9835381265327588
a5821b355f125285281ba043814b78e4	p_Heterokontophyta;c_Oomycota;o_Saprolegniales	0.9279139728053641
5ce7279fff38f00f6a56b323233d9473	p_Heterokontophyta;c_Oomycota;o_Pythiales;f_Pythiaceae;sf_	0.9577311096674186
b000a3fa28af000bf5fa369767fb5ffd	p_Heterokontophyta;c_Oomycota	0.9826316015444556
42ac3f5a57503389059706cd4c2ac704	p_Heterokontophyta;c_Oomycota;o_Pythiales;f_Pythiaceae;sf_;g_Pythium	0.7559267412231119
3ef05cc3bd333ea453fd38afb0cfd621	Unassigned	0.41527466623445997
46c2a9c7e16730a26477c83b2cee1312	p_Heterokontophyta;c_Bicosoecophyceae;o_Bicosoecales;f_Cafeteriaceae;sf_;g_Cafeteria;s_Cafeteria roenbergensis	0.7837594510699207
206fc5e6f0ac016e1bfc8e286ffeaee3	p_Heterokontophyta	0.9969282021189344
2d55aed7ceb9ccafd12d0f67879d9724	p_Heterokontophyta;c_Oomycota;o_Pythiales;f_Pythiaceae;sf_;g_Phytophthora	0.7119393190527799
2b375cc7003f890f425a6c66ff927867	p_Heterokontophyta;c_Oomycota	0.9995355716219401
7a00880371ff8b42d13ceeeb61709bc7	p_Heterokontophyta;c_Oomycota;o_Pythiales;f_Pythiaceae;sf_	0.9655241322037686
fb977e2be0e49f884292440c6a0841bf	p_Heterokontophyta;c_Oomycota	0.9985468143708991
4e3b30c6f3d275046dec2b50c5a16c20	p_Heterokontophyta;c_Oomycota	0.9369639100571546
98bfcb87feb23cf85a5b4e07232178a2	p_Heterokontophyta;c_Oomycota	0.996103510004205
0e3267e7419b3e1e360593995ad46695	p_Heterokontophyta;c_Oomycota	0.9940274186477117
6267e2aa5f8d0b7096f97f25e6885250	p_Heterokontophyta;c_Oomycota	0.9858420380433806
793b94318999ff04771d81d0d197d930	p_Heterokontophyta;c_Oomycota	0.9960241913166438
859e0dc59a24a5ec809316ba447f950d	p_Heterokontophyta;c_Oomycota;o_Saprolegniales	0.7569475641044203
bd39ab207b5d5ebd8757ae79eedbfb5b	p_Heterokontophyta;c_Oomycota;o_Pythiales;f_Pythiaceae;sf_	0.7423824623876161
0b100a122fd1f61587e0761ad1e303b6	p_Heterokontophyta;c_Oomycota;o_Pythiales;f_Pythiaceae;sf_;g_Phytophthora	0.820985296173417
8659035210b40fd87445a276f514d40c	p_Heterokontophyta;c_Oomycota	0.9997926033016435
a4e7c39a3011670880afdc64a4a367ef	p_Heterokontophyta;c_Oomycota	0.9984617002316949
888476bc01217c1adaa3093e5740f2dc	p_Heterokontophyta;c_Oomycota;o_Pythiales;f_Pythiaceae;sf_;g_Phytophthora	0.8199618825991672
7aab6479d513fcb99fd0cdbd84419f52	p_Heterokontophyta;c_Oomycota	0.9997809162320744
1c85683bc7a25a73f3a7088fbeb1e117	p_Heterokontophyta;c_Oomycota	0.9995646144988896
5e24cba6a3c3369ad56492debbf32fa7	p_Heterokontophyta;c_Oomycota	0.9132321741805486
7035e33a3de5b88bade5922607b15260	p_Heterokontophyta;c_Oomycota;o_Saprolegniales	0.7803921229768632
3cdf53b74358dfa6e5503d80dcd9cb1c	p_Heterokontophyta;c_Oomycota	0.9945462216501348
37a5fa1f2f7171eff9adfcce6b7c0a48	Unassigned	0.7141878367224174
cf9dc6e684640d101f04e6f34cff78ce	p_Heterokontophyta;c_Oomycota;o_Pythiales;f_Pythiaceae;sf_;g_Phytophthora	0.845817934013503
2aa55544c7bc96d5a73d8b5f11d8857b	p_Heterokontophyta;c_Oomycota;o_Pythiales;f_Pythiaceae;sf_	0.8537006415618872
b183b677201f4ef9727159bfcd19c117	p_Heterokontophyta;c_Oomycota	0.9998472953342513
5147622508d439c4d45d1d64688dc363	p_Heterokontophyta;c_Oomycota	0.9999023103569797
c78df6061aac0fd33aea3d0677829d75	p_Heterokontophyta;c_Oomycota	0.9112677736117294
3ad3f4c3a91954c0ae48fc6eb89ee488	p_Heterokontophyta;c_Oomycota	0.9959054903200659
19be65b1e333e486eeeddc3484af2f8c	p_Heterokontophyta;c_Oomycota;o_Pythiales;f_Pythiaceae;sf_	0.7955815040944028
4874ad97e924a9f01404034647f6bdb2	p_Heterokontophyta;c_Oomycota;o_Pythiales;f_Pythiaceae;sf_	0.9225847084315859
1a6c6e13ac1ca5b4a96ad25dc595fddc	p_Heterokontophyta;c_Oomycota	0.9996986419326885
82b48bcd65f255fc69580138370c5e36	p_Heterokontophyta;c_Oomycota;o_Pythiales;f_Pythiaceae;sf_	0.7391791449818056
494c4974fa267a50b3fefd1146ff715a	p_Heterokontophyta;c_Oomycota	0.9998882073752843
74edbedd459a70204e790b1fea1a5400	p_Heterokontophyta;c_Oomycota;o_Pythiales;f_Pythiaceae;sf_	0.913958967375849
195ce910d850ee89905dd4bf91fbfd67	p_Heterokontophyta;c_Oomycota;o_Saprolegniales	0.7840601621114038
ef69c9c7342a6cccd647a7ad3fa3270c	Unassigned	0.7618249751402228
2e2c150ed98907bfb2b651dffbaebce5	p_Heterokontophyta;c_Oomycota	0.8892654891177635
b9bbb7e4a400d92a65fe6e7380f2ec5c	p_Heterokontophyta;c_Oomycota	0.9992512946357502
6fb35de2d23cd80b12325d47861acc24	p_Heterokontophyta;c_Oomycota	0.7554420872373662
3a717159649384fdd54252b9d9b0d4ec	p_Heterokontophyta;c_Oomycota	0.9995843061928918
d1321ef526244753f7ebfbc63787422c	p_Heterokontophyta;c_Oomycota;o_Saprolegniales;f_Leptolegniaceae;sf_;g_Leptolegnia;s_Leptolegnia chapmanii	0.7952516150191336
e15b29d241e09ef114703f801076eaf5	p_Heterokontophyta;c_Oomycota	0.9993872967815495
ee194e67c8edeaa25b426495acd7f69b	p_Heterokontophyta;c_Oomycota;o_Pythiales;f_Pythiaceae;sf_;g_Phytophthora	0.8965436512733195
e2b1889fe4e286944b4d2965e71a8635	p_Heterokontophyta;c_Oomycota;o_Pythiales;f_Pythiaceae;sf_;g_Phytophthora	0.7105028100136193
e721251d3c39ffab5dbc93df04287726	p_Heterokontophyta;c_Oomycota	0.9996795356614651
da582d9c38bd43a21f40d0a332e6b9ae	p_Heterokontophyta;c_Oomycota;o_Saprolegniales	0.7073139725234325
ae556f80280422f54449111a776147f0	p_Heterokontophyta;c_Oomycota	0.9738173762649758
733c40dcda263a19bf5d52f43f1f4084	p_Heterokontophyta;c_Oomycota	0.9604398258722558
d265ae787fc09031782721dc117c922b	p_Heterokontophyta;c_Oomycota;o_Saprolegniales	0.8274140148695917
2602f168e547857d99ce759e2acbf2a3	p_Heterokontophyta;c_Oomycota	0.8944563777709755
e437d0ebcb36f0c3c65f97290d05cceb	p_Heterokontophyta;c_Oomycota	0.9997549614351511
8cd76d7b0afcfa1cb04cfdbda3bbe5f1	p_Heterokontophyta;c_Oomycota	0.999623560210276
cead5976334fc21c52302b1472de6b87	p_Heterokontophyta;c_Oomycota	0.9997440760005466
79e24b1ec1b57fc444991079296ed1e1	p_Heterokontophyta;c_Oomycota	0.9910943158806395
14905e56e1ed3a2d747a1d8910cbf459	p_Heterokontophyta;c_Oomycota	0.9984023107306224
e3a21dd2ee6e4b4b30ccd8177556d77d	p_Heterokontophyta;c_Oomycota;o_Pythiales;f_Pythiaceae;sf_	0.7025378015828398
20c0e1d34f88e80231b59ada7474427b	p_Heterokontophyta;c_Oomycota;o_Saprolegniales	0.7284773222381022
7d0484f58a87cde18c743cd8cc5d573e	p_Heterokontophyta;c_Oomycota	0.9938384916397537
ae403d996834658979aff0bad9ed414b	p_Heterokontophyta;c_Oomycota	0.9889445373648154
0594743800669949ef6042c5ed7d4562	p_Heterokontophyta;c_Oomycota	0.9988287485355228
a6e89601d7fe0d8c2f1912f737803d33	p_Heterokontophyta;c_Oomycota;o_Saprolegniales;f_Saprolegniaceae;sf_	0.8150071657973301
51dc78832958d81fa22508aa271a98db	p_Heterokontophyta;c_Oomycota;o_Pythiales;f_Pythiaceae;sf_;g_Pythium	0.7119462884043073
a0b856a265455dcfcb375830d58d1837	p_Heterokontophyta;c_Oomycota;o_Pythiales;f_Pythiaceae;sf_	0.7575485450791081
c62c4dc75acc981cbd1ef1c41c1aff7f	p_Heterokontophyta;c_Oomycota	0.9957873978189931
185f55b4671d0f97c89a147316239d6f	p_Heterokontophyta;c_Oomycota	0.9930205274631001
c20a6627a143247d6162421591f50422	p_Heterokontophyta;c_Oomycota;o_Pythiales;f_Pythiaceae;sf_	0.7872266475587286
8e7d8a3af7216cc826bf5d16e3413948	p_Heterokontophyta;c_Oomycota;o_Pythiales;f_Pythiaceae;sf_	0.8337151835803543
99f572f31c97eafa0687f9a74d57ceb1	p_Heterokontophyta;c_Oomycota;o_Pythiales;f_Pythiaceae;sf_	0.8380022945445937
61eda400346207a843d8b21df5e9b888	Unassigned	0.5592259161156663
f0d805677af0303626af2d27428272de	p_Heterokontophyta;c_Oomycota;o_Pythiales;f_Pythiaceae;sf_;g_Pythium	0.7805444234095262
c451fb20ea9f217790ceff3c29322402	p_Heterokontophyta;c_Oomycota	0.9735345118462033
fca782a41da37d308cbbe3907ba50126	p_Heterokontophyta;c_Oomycota	0.9946475455713762
ce081e7d025c6db87c7fc4274ffb01c4	p_Heterokontophyta;c_Oomycota	0.9988116469467689
3a39682e5084fe2ed9c7aec385d349ed	p_Heterokontophyta;c_Oomycota;o_Pythiales;f_Pythiaceae;sf_	0.8029264194881814
939e011f4f57aac6f6d9af66e73d24dd	p_Heterokontophyta;c_Oomycota	0.9170457357131596
98efddd355493259f8defb5b32a4266f	p_Heterokontophyta;c_Oomycota	0.9458659561055115
d316291afa982006cd3e9a9cc068dca8	p_Heterokontophyta;c_Oomycota	0.9838285215349354
79f9e8beb0807b91546eac897f22f0ab	p_Heterokontophyta;c_Oomycota	0.9999043446384739
734b3d8260dc2fcb031065b1a5a4ee19	p_Heterokontophyta;c_Oomycota	0.9997091637447392
3264bb4bcf90b5f4486d6a65a795ab44	p_Heterokontophyta;c_Oomycota;o_Pythiales;f_Pythiaceae;sf_	0.9736626539029307
aff26ea34181c877350037834136bd31	p_Heterokontophyta;c_Oomycota	0.8371612912938735
1eaacd2ec696b70819d8817003ebcc9e	p_Heterokontophyta;c_Oomycota	0.7912899534503343
84db7b117bd422237c72f88c659b512f	p_Heterokontophyta;c_Oomycota	0.999978955941577
5be42da87b0e2574cda99c0d0e1204b1	p_Heterokontophyta;c_Oomycota;o_Pythiales;f_Pythiaceae;sf_;g_Pythium	0.7630317596573142
b47e1a27e87fff5417b65e7d3afdc9fd	p_Heterokontophyta;c_Oomycota;o_Pythiales;f_Pythiaceae;sf_;g_Phytophthora	0.71145234431884
2395073c5a336eaec7764a5b4929e95b	p_Heterokontophyta;c_Oomycota;o_Pythiales;f_Pythiaceae;sf_	0.8022061851983395
ce66a11019dc25359882633a2316a48a	p_Heterokontophyta;c_Oomycota;o_Pythiales;f_Pythiaceae;sf_;g_Pythium	0.7145052641850642
d5295db272d05c310107fe6e2caf91d2	p_Heterokontophyta;c_Oomycota	0.9968010232885164
0ab630fed813b049c18f45b1151b0544	p_Heterokontophyta;c_Oomycota	0.99941560529974
3a4edd362e6e73ae27bf5fe3a6a2b974	p_Heterokontophyta;c_Oomycota	0.9757633327115741
5a0e7b6e99d210436fb5972ce2a078a8	p_Heterokontophyta;c_Oomycota;o_Pythiales;f_Pythiaceae;sf_	0.7770622910936577
12a62eee13b475ee65e4b438d6c40fb1	p_Heterokontophyta;c_Oomycota	0.8062602335860258
25635c49ffb54c3599845e3396916508	p_Heterokontophyta	0.8628173185907664
3e93ca62ce9e4f82fb9ca0a4cefccb05	p_Heterokontophyta;c_Oomycota;o_Pythiales;f_Pythiaceae;sf_;g_Phytophthora	0.9054326254902514
8d80f46895934e02425aa6b77107c490	p_Heterokontophyta;c_Oomycota	0.9990606586042833
ba6277b034080fcf96f48e3e7acb50a3	p_Heterokontophyta;c_Oomycota	0.9949765137899946
b4fe040a036a8ea9d3c80b7ef6e9ab9b	p_Heterokontophyta;c_Oomycota	0.9784771942306865
6ad85fcd8d1e830532dca760f4ed97a8	p_Heterokontophyta;c_Oomycota	0.9989732212946848
a2d4846ffb3a1f70ec80d8307a55835b	p_Heterokontophyta;c_Oomycota	0.9994408358617903
1d6763ba6c431d61200775d99188f076	p_Heterokontophyta;c_Oomycota	0.9254057899004277
3500574fee033f9ce30152382bfc138e	p_Heterokontophyta;c_Oomycota	0.9997294587469452
a131b727f7c8d9a51b452c72ce25538a	p_Heterokontophyta;c_Oomycota;o_Saprolegniales;f_Leptolegniaceae;sf_;g_Leptolegnia;s_Leptolegnia chapmanii	0.8017663758178301
8b1f4f08820821ffbf2a1e2c25899ec1	p_Heterokontophyta;c_Oomycota	0.9944033574665354
e7c1873bb62e5d1f96ff14dfd19161af	p_Heterokontophyta;c_Oomycota;o_Pythiales;f_Pythiaceae;sf_	0.7642965234682098
117fe91105cc0fa56bdd52b0d69fe0d6	p_Heterokontophyta;c_Oomycota;o_Pythiales;f_Pythiaceae;sf_	0.9132323380495129
0b8c183d2ac46e7157a1e95be62e880a	p_Heterokontophyta;c_Oomycota	0.9905280024220148
8a78c096dd4417fbaeec859f65966a0b	p_Heterokontophyta;c_Oomycota	0.9997056404367927
83df367cd1e06512e7a88b12b46ebe14	p_Heterokontophyta;c_Oomycota	0.9967633103945001
be6fafbe85818d792de42e776c13fcbf	p_Heterokontophyta;c_Oomycota	0.9819993574893091
232a577bead28315bc59024b4cb02df0	p_Heterokontophyta;c_Oomycota;o_Pythiales;f_Pythiaceae;sf_	0.8838868273574796
7c3a78f021ba1b2e8480df4bf8103695	Unassigned	0.4049438458652934
7320d4c569fe43637569627cef2b9932	p_Heterokontophyta;c_Oomycota	0.9998924478403258
a76cd88256bf7400f51334874b780f6d	p_Heterokontophyta;c_Oomycota;o_Pythiales;f_Pythiaceae;sf_	0.9499424240023706
6d24080692e72bc27bf54ae29166a7fb	p_Heterokontophyta;c_Oomycota;o_Pythiales;f_Pythiaceae;sf_	0.8368272742442167
6911b03949ec79399268adfef100dae6	p_Heterokontophyta;c_Oomycota	0.9997466423882471
45ed8cf5d4ec0ccda2fba21584e9baae	p_Heterokontophyta;c_Oomycota;o_Saprolegniales;f_Leptolegniaceae;sf_;g_Leptolegnia;s_Leptolegnia chapmanii	0.7564016669182223
d20ceff68c1b3b84aad1e6ed83685cd2	p_Heterokontophyta;c_Oomycota	0.99989079618168
59d78d7bc838e7167554c8fcee59402f	p_Heterokontophyta;c_Oomycota	0.9998688790771605
e3c8c6d35604bdf597e758b66bc3e014	p_Heterokontophyta;c_Oomycota	0.9996301212233614
aeab8dc9818843e9ed823fcce92885ad	p_Heterokontophyta;c_Oomycota	0.9997841042043047
cbd597f3952314c0732bcd72ad316ff8	p_Heterokontophyta;c_Oomycota;o_Pythiales;f_Pythiaceae;sf_	0.8789889868957912
5418d8da41a4e0c315dab8d5abf76c63	p_Ciliophora;c_Oligohymenophorea;o_Hymenostomatida;f_Tetrahymenidae;sf_;g_Tetrahymena	0.746857044925968
fec07f241db29407157af9059cbef67e	p_Heterokontophyta;c_Oomycota	0.9862844467597507
e45a9509a79ebf90f993996a104c170c	p_Heterokontophyta;c_Oomycota	0.9948161494933602
74ad11060b85fce617f4b0ffa7aaacaf	Unassigned	0.4291011899531896
6a19a792c45170da45782437da754e2d	p_Heterokontophyta;c_Oomycota	0.993919810426088
8584e9e1d70bf4e5a7d9dc46d612e428	p_Heterokontophyta;c_Oomycota;o_Saprolegniales	0.7349912971684179
aac31dd78db3f30568a5b98fc21e708b	p_Heterokontophyta;c_Oomycota;o_Pythiales;f_Pythiaceae;sf_	0.7460032262484085
b3a931a756002a5f7a609b3ff188a841	p_Heterokontophyta;c_Oomycota	0.9546797905418622
f655ac9343865cf3b4344dd1b41e3936	p_Heterokontophyta;c_Oomycota	0.9993882598877365
8edf1488b253949e9df500bbb01d69f9	p_Heterokontophyta;c_Oomycota	0.9999539065786877
98dd90856844248cd1e4a70d979cfd75	Unassigned	0.480221727483757
47a97fbfed7c6c2815adac4790c6a893	Unassigned	0.7591104989906846
5903463abbfec0fd719f0bb57bb9c0be	p_Heterokontophyta	0.9968955351308771
f4f89ea3cb3d793c7303881f7914d2b8	p_Heterokontophyta;c_Oomycota;o_Pythiales;f_Pythiaceae;sf_;g_Phytophthora	0.7001250284234573
f8d4c896bc689a518913030919561b7e	p_Heterokontophyta;c_Oomycota	0.9715494578485554
3644c49beb9f5e3ff05c6c4788acc126	p_Heterokontophyta;c_Oomycota	0.9961714248634046
1406662735368c735a33a830640ca474	Unassigned	0.34243932694543966
e7bdafc85256439b24fa20610dd5132e	p_Heterokontophyta;c_Oomycota;o_Pythiales;f_Pythiaceae;sf_	0.8040957485727351
7ecfdd5ae1fad368b9f3cfe0f9a8e0f1	p_Heterokontophyta;c_Oomycota;o_Pythiales;f_Pythiaceae;sf_;g_Pythium;s_Pythium rostratum	0.7795796457054542
d050b2b5f82dad41c00215ee2fef5f25	p_Heterokontophyta;c_Oomycota;o_Pythiales;f_Pythiaceae;sf_	0.8263358940677371
21d110c6affa47a5f91289d4b16c9000	p_Heterokontophyta;c_Oomycota	0.9982649788399433
90d566d8e6701bb332f2dfde5d98b3e0	p_Heterokontophyta;c_Oomycota	0.9960502304165006
baf7e1b9d2854ef5a1dd492db3af0a26	p_Heterokontophyta;c_Oomycota;o_Pythiales;f_Pythiaceae;sf_	0.9499824591363248
dd6d924cbb2360a0bba21826b4e7262d	p_Heterokontophyta;c_Oomycota	0.9922335205911013
26a769e52e99f4fcd70c742ab569b659	p_Heterokontophyta;c_Oomycota	0.9928022406350945
4c5833064ea18464cc27ca7739fb8277	p_Heterokontophyta;c_Oomycota;o_Pythiales;f_Pythiaceae;sf_	0.876203726434219
12a18116c33bcaad5271b883921659fb	p_Heterokontophyta;c_Oomycota	0.9987826522143353
92920966602117c6b0298b5492985637	p_Heterokontophyta;c_Oomycota;o_Pythiales;f_Pythiaceae;sf_	0.7474942138071575
66369db104eb78809489571ded61b356	p_Heterokontophyta;c_Oomycota	0.9956108375189533
b5008ddd4e5cbaffd095e7c0eb42a6d6	p_Heterokontophyta;c_Oomycota;o_Pythiales;f_Pythiaceae;sf_	0.9542593366023907
2883e0f56ba3c522e3b4dbfd4b74e38e	p_Heterokontophyta;c_Oomycota	0.9364914847567795
bc03ca9fdda36cd84e3854544f30b318	p_Heterokontophyta;c_Oomycota	0.9995563998179943
8bb6f6226c4ce68e1cdfa4d55357f5f5	p_Heterokontophyta;c_Oomycota	0.9996403616048376
fc82cdc0e188337fb3d47c13810ade38	p_Heterokontophyta;c_Oomycota	0.9858732169123792
6890063365bcafef0eaf36e30a7f61e0	p_Heterokontophyta;c_Oomycota;o_Pythiales;f_Pythiaceae;sf_	0.7252597509494063
4be5887d7f05ee8ddf3638847ef152c8	Unassigned	0.5486135272857242
11e7ea534863bd1bf14509e624ec8b54	p_Heterokontophyta;c_Oomycota;o_Pythiales;f_Pythiaceae;sf_	0.7059971862881009
901d8ef62e46877a8fc02b97e0e3a76d	p_Heterokontophyta;c_Oomycota	0.997767804596438
00b563625cea07e0c579a1a631ea47cd	p_Heterokontophyta;c_Oomycota;o_Pythiales;f_Pythiaceae;sf_	0.7895786622673088
2abaf048a45f44271af875a4e88a9283	p_Heterokontophyta;c_Oomycota;o_Pythiales;f_Pythiaceae;sf_;g_Pythium	0.8507958974594911
590c4f74aec6fff9dd64fbdc23a63a29	p_Heterokontophyta;c_Oomycota;o_Pythiales;f_Pythiaceae;sf_;g_Pythium	0.8535082809873644
cc829f8cd278051a3c2bc48388096c0c	p_Pyrrophycophyta;c_;o_;f_;sf_;g_Colponema;s_Colponema sp.	0.7926849857883553
0c4b3d4c8014f98507a7d8258a717266	p_Heterokontophyta;c_Oomycota;o_Saprolegniales;f_Saprolegniaceae;sf_	0.7172788124777989
ff004f43ef2fd05a35c2ac6f5706a3d7	p_Heterokontophyta;c_Oomycota	0.9956148765323575
a0abb97debf6be36965f3be43af8b473	p_Heterokontophyta;c_Oomycota	0.999649384110719
5308498298395aa8e1876f0cbe1a3b35	p_Heterokontophyta;c_Oomycota;o_Pythiales;f_Pythiaceae;sf_	0.8236167004416247
1911fb1738e2cf78b600e2e88e126322	p_Heterokontophyta;c_Oomycota	0.7382232634191
b9f2673d678dba9149de1d81d1696352	p_Heterokontophyta;c_Oomycota	0.8246000140360031
dbf002c50369216b55abacde2a189db3	Unassigned	0.7743554627884764
a897015b5b2de35296357eb673216e7f	p_Heterokontophyta;c_Oomycota	0.9996895071743703
d56a1d434f9d7dc897f78f9c40aba937	p_Heterokontophyta;c_Oomycota	0.9997889166929042
5539dcfe5bef6578440df689f7a45096	p_Heterokontophyta;c_Oomycota	0.9563182583829513
0c12b8258fa08e4a1b0013ca4764513a	p_Heterokontophyta;c_Oomycota	0.9992385707565835
67b32005e396124723c8637da5fe076f	p_Heterokontophyta;c_Oomycota;o_Pythiales;f_Pythiaceae;sf_;g_Pythium	0.7579006800527236
570d6d828f4f168fe8cfcdbde594d8c5	p_Heterokontophyta;c_Oomycota	0.9847143581197884
c6e6518ba02c244196a475fa8a7f0f17	p_Heterokontophyta;c_Oomycota	0.9995802536573439
605befa67060f85a23f8804c2bfe3797	p_Heterokontophyta;c_Oomycota	0.9614622106312033
d5646e7270b94ed7f2ca586aab00ced4	p_Heterokontophyta;c_Oomycota	0.9996826166402163
d173aaa95a12af1fa2b8958553c8b751	p_Heterokontophyta;c_Oomycota;o_Pythiales;f_Pythiaceae;sf_	0.8177006917518408
94a4a98be4a7f25fd3f4e674d14f51d8	p_Heterokontophyta;c_Oomycota;o_Saprolegniales;f_Saprolegniaceae;sf_	0.7907058157522071
5bea56d1809b7c6729820c6913d1f8a3	p_Heterokontophyta;c_Oomycota	0.9871003301764808
529a07cdd7b312a12c64f57acc56fe80	p_Heterokontophyta;c_Oomycota	0.9997194801309908
38788eabbb6e93712773ee235a837b0b	p_Heterokontophyta;c_Oomycota;o_Pythiales;f_Pythiaceae;sf_	0.7871081658910568
9e002282e577df68aa46d1a0e18aad05	Unassigned	0.61241428074157
9284b60c0d551fa38916564137c3c6e3	p_Heterokontophyta;c_Oomycota	0.9960638410837903
6e3434e7075f65752652c0ddcc09e371	p_Heterokontophyta;c_Oomycota	0.998715183901688
ff9056f5ea2277184df6e3fdb2f5cd7c	p_Heterokontophyta;c_Oomycota	0.9770539156041734
69b634227a1219fec9cc74c57bb3e207	p_Heterokontophyta;c_Oomycota	0.8300988902838324
dd5f0fd73a47f0a8964930d47488f0c6	p_Heterokontophyta;c_Oomycota;o_Pythiales;f_Pythiaceae;sf_	0.9012694996125054
c16cda25783880e811e250ffb220f317	p_Heterokontophyta;c_Oomycota;o_Peronosporales;f_Peronosporaceae;sf_	0.7284883614018625
3a36606ad8ddc8a6dd4a748698c77c16	p_Heterokontophyta;c_Oomycota	0.999626254006308
f307efb7695339fab5a9cb7d4511c9f3	p_Heterokontophyta;c_Oomycota	0.9757927361438209
d8bcfac6110a03b7c0bddf38c8e9540d	p_Heterokontophyta;c_Oomycota;o_Pythiales;f_Pythiaceae;sf_;g_Pythium	0.754417508646622
5882f8e021395e179d495077332c1fbd	p_Heterokontophyta;c_Oomycota;o_Pythiales;f_Pythiaceae;sf_	0.7745150354877874
dd368e3b2a592aab8c51c9bd6a88b3fe	p_Heterokontophyta;c_Oomycota	0.9863937791982814
1ac5fa8eb873bf155231c7b56170607d	p_Heterokontophyta;c_Oomycota	0.9962731418882023
1dbfaf48ea0c7462983a4886e54c48b3	p_Heterokontophyta;c_Oomycota;o_Saprolegniales;f_Saprolegniaceae;sf_	0.7228145791493393
24c166da1d90269e5328f0eb38e306f9	p_Heterokontophyta;c_Oomycota;o_Pythiales;f_Pythiaceae;sf_	0.897529566640443
72520da8da4d66f79574d99191a3ff70	p_Heterokontophyta;c_Oomycota	0.9999864788553663
ecee7645462fe38fd85949b9fc4ba26f	p_Heterokontophyta;c_Oomycota	0.9725052734892734
582a870fdcd5f267908c7e148614b538	p_Heterokontophyta;c_Oomycota;o_Saprolegniales;f_Saprolegniaceae;sf_	0.7377972339433551
ac28dd58bdab14c70016561d74defacf	p_Heterokontophyta;c_Oomycota	0.9996468282323211
838367aae11bb4c1945ff6958c539a76	p_Heterokontophyta;c_Oomycota;o_Saprolegniales;f_Saprolegniaceae;sf_	0.7367982542132588
73769e1b055e0eeb40de8267685758ad	p_Heterokontophyta;c_Oomycota;o_Pythiales;f_Pythiaceae;sf_	0.8571824740641275
8e6894b146ad5698bc434e0aee3bc27d	Unassigned	0.7095322373190175
f5052e7c89bb63fae35559390efd9585	p_Heterokontophyta;c_Oomycota	0.999542453710103
b6851de3d4ff37388dbd040eb65c0c2e	p_Heterokontophyta;c_Oomycota	0.9914611675696124
06d113d6d444961216bcd5144cafff29	Unassigned	0.7510106155039775
080c2a53bbb510299e86f2360a567883	p_Heterokontophyta;c_Oomycota;o_Saprolegniales	0.70094763594862
6828c0f94b74e8107d1a5b609eca30c6	p_Heterokontophyta;c_Oomycota;o_Pythiales;f_Pythiaceae;sf_	0.7332380838669725
8061f9e136bba60e9c816915ec75fe7d	p_Heterokontophyta;c_Oomycota	0.9922678360534819
967b2d12524a0e053e08871c45c0b2a8	p_Heterokontophyta;c_Oomycota	0.9951664437611677
ad8d0ee888282f857241cf57fbd77b7d	p_Heterokontophyta;c_Oomycota;o_Pythiales;f_Pythiaceae;sf_	0.8020755416184866
04690e955c9385fc1262e38e526c7de2	p_Heterokontophyta;c_Oomycota;o_Pythiales;f_Pythiaceae;sf_;g_Phytophthora	0.7489965272127339
fd092cdec6967557a34cc0121412767a	p_Heterokontophyta;c_Oomycota;o_Saprolegniales	0.7283952919391901
0676f22b9acae02edf1559b6fa974d01	p_Heterokontophyta;c_Oomycota	0.9705609433538258
4479b540d2e855e8559e69a89802546a	p_Heterokontophyta;c_Oomycota	0.9999901214111555
eb968903b9efe6b1fa4892debabb3809	p_Heterokontophyta;c_Oomycota;o_Pythiales;f_Pythiaceae;sf_;g_Phytophthora	0.774558034114572
ccd966ba8f59f28edaff464d67d81034	p_Heterokontophyta;c_Oomycota	0.9995579185740816
a210e081b3b528c5ab61f5a62facd203	p_Heterokontophyta;c_Oomycota	0.9997753346304545
4fd6a7a2c9d53960ca78f540f6748403	p_Heterokontophyta;c_Oomycota	0.9960810893023715
a57d7693dffff0e3e8996eb09daa06d3	p_Heterokontophyta;c_Oomycota	0.9797698686406646
138efefe68181a96e2fd87d4e2f1e584	p_Heterokontophyta;c_Oomycota;o_Pythiales;f_Pythiaceae;sf_;g_Phytophthora	0.8541136701986815
0ce7832798c180cccb010f82509d3170	p_Heterokontophyta;c_Oomycota	0.9932443647217769
4a87a450a41f75287e81590c7323ca4e	p_Heterokontophyta;c_Oomycota;o_Pythiales;f_Pythiaceae;sf_	0.7225937314596466
2b38a12bd491a3c31bb472c9c047f4e9	p_Heterokontophyta;c_Oomycota	0.9930988166468768
6d70fd8d5114ecf28cf4ac51179657ae	p_Heterokontophyta;c_Oomycota;o_Pythiales;f_Pythiaceae;sf_	0.8818107667879619
d375915f6e6ebc4813f2fa528c01608a	p_Heterokontophyta;c_Oomycota;o_Pythiales;f_Pythiaceae;sf_	0.8538096473940758
b593548e7554db6fb6f9f221f4447c63	p_Heterokontophyta;c_Oomycota;o_Saprolegniales;f_Saprolegniaceae;sf_	0.9038129108318286
cd2d42b446348d66adbde93a1f626f73	p_Heterokontophyta;c_Oomycota	0.9994833190752324
a99bddfda62e76a605b89a37ef9f1937	p_Heterokontophyta;c_Oomycota	0.9957236278892472
133310d8762a731d65b724ff1ddb098b	p_Heterokontophyta;c_Oomycota	0.9985310301693636
8043c22c4b5507e8895c6e823c9576f4	p_Heterokontophyta;c_Oomycota	0.8562345222785563
7299d52a9f07d3117fcf5f3e83de4d17	p_Heterokontophyta;c_Oomycota	0.9109367873670611
5d7d39fb1637d1140c418b09aa84faf0	p_Heterokontophyta;c_Oomycota;o_Pythiales;f_Pythiaceae;sf_	0.7196054457081251
e98c6e43619edfcff3e87d821c8d3621	p_Heterokontophyta;c_Oomycota;o_Saprolegniales	0.7112212701543661
9176e1d0cebb4afbddf82304019290d0	p_Heterokontophyta;c_Oomycota;o_Pythiales;f_Pythiaceae;sf_	0.7373928002980966
786727d8ae7ba4162d09e0c79670e236	p_Heterokontophyta;c_Oomycota;o_Pythiales;f_Pythiaceae;sf_	0.8307431680312695
a374c75cacec6c77b735de8c9a047726	p_Heterokontophyta;c_Oomycota;o_Pythiales;f_Pythiaceae;sf_;g_Phytophthora;s_Phytophthora operculata	0.8055604490763808
e3929510cf716d243b2aacf6807c4ceb	p_Heterokontophyta;c_Oomycota	0.8925361713264085
0b8449f642f357db95bf788bf926d643	p_Heterokontophyta;c_Oomycota	0.9944301680999132
67e8040ae5b6d2997cc81851482553b5	p_Heterokontophyta;c_Oomycota	0.9995386243094189
d3cddd695c0725fbc9f372901dc85cc7	p_Heterokontophyta;c_Oomycota	0.9978126161067911
1ae9fc7a9f1adb480e30dc8db29e5aec	p_Heterokontophyta;c_Oomycota;o_Pythiales;f_Pythiaceae;sf_	0.9220219114941076
6c2ae54714efc4d64dbf9113d228f7ae	p_Heterokontophyta;c_Oomycota;o_Saprolegniales	0.7852411937098948
f585ffd3caa921a023663f44279b9362	p_Heterokontophyta;c_Oomycota	0.999759850783971
a017cd8315f523a22cd36f2769304531	p_Heterokontophyta	0.9977849583189008
bfc56f559db162f08c98b1f1f016bdae	p_Heterokontophyta;c_Oomycota	0.9996320118598292
da580de07fb0be71f8d9f1c3f545befc	p_Heterokontophyta;c_Oomycota	0.9996328441384724
be6931392ca2b35ff3711008c8a8268c	p_Heterokontophyta;c_Oomycota	0.9109827936796285
28f5d3739c1269cee0784a99d10d03be	p_Heterokontophyta;c_Oomycota	0.9956435520041895
bbd46f5753bc11e9f51d01e93ea0e8c1	p_Heterokontophyta;c_Oomycota	0.8065421418771397
dce61d3588b3ce27327d363306a79686	p_Heterokontophyta;c_Oomycota;o_Saprolegniales;f_Leptolegniaceae;sf_;g_Leptolegnia;s_Leptolegnia chapmanii	0.8039459387446142
d33b2255e6a887294aee5835953db8b2	p_Heterokontophyta;c_Oomycota	0.995508986990877
043d060081106c75af1a1dfd3122c423	p_Heterokontophyta;c_Oomycota;o_Pythiales;f_Pythiaceae;sf_	0.8193245679323438
159f2ac3664299e4effcc1cb77e6f215	p_Heterokontophyta;c_Oomycota	0.9989413127087933
19cc6a5f1da92b796223ed72a630a5a0	Unassigned	0.82261895929988
2f1e9b5dc9480845b78540fad358b5ba	p_Heterokontophyta;c_Oomycota;o_Pythiales;f_Pythiaceae;sf_;g_Pythium	0.7732698927758087
af658a56a859f9ea4086ccdb72a8399b	p_Heterokontophyta;c_Oomycota	0.9982144040956308
adbd8ccb43256db480523c39dfe1f3f5	p_Heterokontophyta;c_Oomycota;o_Saprolegniales;f_Saprolegniaceae;sf_	0.7840333524922141
ebda55c27d0a7332cb1402f84c918873	p_Heterokontophyta;c_Oomycota	0.9943869616782604
77620a264954793dab554ba2326b4fde	p_Heterokontophyta;c_Oomycota	0.9935378103588796
420587bd46a634c662073db0cf65ba88	p_Heterokontophyta	0.9979194434217811
cbef282ef8453aeaf3a318c8fb1b5d64	p_Heterokontophyta;c_Oomycota	0.99977950725832
35671c752afe732bfc5789c5c9598ced	p_Heterokontophyta;c_Oomycota;o_Saprolegniales	0.7129982525979309
374e47bfc58efa7f4fc3a4f127aca1fd	p_Heterokontophyta;c_Oomycota;o_Pythiales;f_Pythiaceae;sf_;g_Phytophthora	0.7171315251187191
ac60b18bd032a27450fb901147815ba6	p_Heterokontophyta;c_Oomycota;o_Saprolegniales	0.7044143363632778
0b6adbae6dfd2978bfc255293b893f00	p_Heterokontophyta;c_Oomycota	0.9937910801286223
72205daa7ddf10694d6d0849d901e0b3	p_Heterokontophyta;c_Oomycota;o_Pythiales;f_Pythiaceae;sf_	0.8571376779821901
98cd3a3c9419a8637727bca9caec2f2c	p_Heterokontophyta;c_Oomycota	0.9992630879172069
1a4ce5a1f17f6e65500e7986489e6b4c	p_Heterokontophyta;c_Oomycota	0.9995734560705897
4b0583787c924b29ba56b2c7ef19fce3	p_Heterokontophyta;c_Oomycota;o_Saprolegniales	0.713750129354404
1af1354b34fd0505413df018e75447fd	p_Heterokontophyta;c_Oomycota	0.9996389235660506
4fb326b32f60db444a7da70240abbb4a	p_Heterokontophyta;c_Oomycota	0.9932943722879026
429bc8bafa8dbd4df09a85726ffbfc2c	p_Heterokontophyta;c_Oomycota	0.9134461647704399
91e2104e57ae7041b6505831cd2145b2	p_Heterokontophyta;c_Oomycota	0.9983490407043589
9b2f05359461941d2b4fc4add53cb0c4	p_Heterokontophyta;c_Oomycota	0.9878235142243805
261fb510e1a18cacc6417b1afebf6e71	p_Heterokontophyta;c_Oomycota;o_Pythiales;f_Pythiaceae;sf_	0.9654891066197249
483538b10eda0127c74abbf74f8e2bbd	p_Heterokontophyta;c_Oomycota;o_Pythiales;f_Pythiaceae;sf_	0.9429226090157309
d0d101dd633691825233c475f0764dc9	p_Heterokontophyta;c_Oomycota	0.9960353309408984
e8783281b22fb8e1bb8f6df2b8bee1a5	p_Heterokontophyta;c_Oomycota;o_Saprolegniales	0.7102506664287808
e52ab04aeb1911b63fc4fcd8ebeb7843	p_Heterokontophyta;c_Oomycota	0.9963090470275763
30dea4136faf6ba7feec2cfa67d8603c	p_Heterokontophyta;c_Oomycota;o_Saprolegniales	0.7750193199574399
ef8fc7868e6ea14175f5ed488b491d50	p_Heterokontophyta;c_Oomycota;o_Pythiales;f_Pythiaceae;sf_;g_Phytophthora	0.8342334154422769
87f4d1b5b57ec3e383eda8f9c62af767	p_Heterokontophyta;c_Oomycota;o_Saprolegniales;f_Saprolegniaceae;sf_	0.7124606295007743
7c870df030d3ac9176ed7dc998621bee	p_Heterokontophyta;c_Oomycota	0.786955901774255
e26129b2291867c14f8500006675e0a0	Unassigned	0.6952307105962967
a6db61b6aa4a51b0bfb3e9b31f48f38e	Unassigned	0.5391673501099823
0c76dc1fa2843f8a3e9f8170a1ebed42	p_Heterokontophyta;c_Oomycota;o_Saprolegniales	0.7637209168005734
73f5db0b8ec98f97eebc8aac03d165d4	p_Heterokontophyta;c_Oomycota;o_Pythiales;f_Pythiaceae;sf_	0.7504147634373598
450d0d71e577e6cc49f1d0f5871f944a	p_Heterokontophyta;c_Oomycota	0.9992783984279453
ed8599365bd97682d35208b475c607b6	p_Heterokontophyta;c_Oomycota	0.9758947346212662
37f6849f0f6cad223ae7742ccddf5fad	p_Heterokontophyta;c_Oomycota	0.805996051827668
e3016cc198e134260ecb3c202d19dd0f	Unassigned	0.7726839259873516
e2c79d1000e70adee9d596d22d8185d7	p_Heterokontophyta;c_Oomycota	0.9997941063650285
65db6ed8ae77df5ac5391e16576e7d9f	p_Heterokontophyta;c_Oomycota;o_Pythiales;f_Pythiaceae;sf_;g_Phytophthora	0.7563921178328131
1fef110b91d6221176b234258a1f1c23	p_Heterokontophyta;c_Oomycota	0.9784810835528704
d6a044f4656ea6295d1286831e3bb9f6	p_Heterokontophyta;c_Oomycota;o_Saprolegniales	0.7150425266556039
6d15c529d407f9b16c1729cce46526dd	p_Heterokontophyta;c_Oomycota	0.9657150731073463
17aff3da040c870245f8d42828f40321	p_Heterokontophyta;c_Oomycota	0.9992740405607796
1523742e71f627a2c49b8a7e3659acac	p_Heterokontophyta;c_Oomycota	0.9998570490098061
2f7ea1b9906c2bf115c1c779ac36472b	Unassigned	0.7803474240502544
0c6969c78403890caa12c8e8eb7f75e0	p_Heterokontophyta;c_Oomycota;o_Saprolegniales;f_Saprolegniaceae;sf_;g_Dictyuchus;s_Dictyuchus sterilis	0.9204260190838647
576a5bdcdb846d4af2c397e71cc3184a	p_Heterokontophyta;c_Oomycota	0.9999500866372373
61a2e38ae9c639387d0ec3e7f79f3c2c	p_Heterokontophyta;c_Oomycota;o_Pythiales;f_Pythiaceae;sf_	0.7351429114208136
41229e5c5309a8e365021f6c48ee961a	Unassigned	0.33193089155811584
d3123406f3f1834f103c60a4a9e20ce3	p_Heterokontophyta;c_Oomycota	0.9545746305130983
d6f5515a1c4821619f89cd5a207548e6	p_Heterokontophyta;c_Oomycota	0.9929826586077735
20c9cdfc000c77561eccef6e8f42f04b	p_Heterokontophyta;c_Oomycota;o_Pythiales;f_Pythiaceae;sf_	0.8866608858061481
c700ee1a52c561518c01ecb2e2a36204	p_Heterokontophyta;c_Oomycota;o_Pythiales;f_Pythiaceae;sf_;g_Pythium;s_Pythium rostratum	0.7756020667373313
a4121cf7b10c28653aba2664d7a3f587	p_Heterokontophyta;c_Oomycota	0.9993702832517256
81ec77fbeccf8c01354ecabc2c68ae42	p_Heterokontophyta;c_Oomycota	0.7729295000038718
d27706b6a1a1642faba666fc43a83b0b	p_Heterokontophyta;c_Oomycota;o_Pythiales;f_Pythiaceae;sf_	0.8011872025597765
de641b473842dd533059a53350bef7a0	p_Heterokontophyta;c_Oomycota;o_Saprolegniales	0.8352590375026769
d730bd4ad4085c7333d72a36db510cd6	p_Heterokontophyta;c_Oomycota;o_Pythiales;f_Pythiaceae;sf_;g_Phytophthora	0.723436858627233
e63cc644520b8b89123acaf4f45190ce	p_Heterokontophyta;c_Oomycota;o_Pythiales;f_Pythiaceae;sf_	0.7486667916192916
3c45d5f44026300a775d108da729b190	p_Heterokontophyta;c_Oomycota;o_Pythiales;f_Pythiaceae;sf_	0.8710888559308361
20afa938c00da6c8c8f9f42dd1f5e23c	p_Heterokontophyta;c_Oomycota	0.9994931538265666
e6d7d66f32ec7e964ba0af37e9d5c4fd	p_Heterokontophyta;c_Oomycota	0.999894762740225
29190c99f87721e8ee53d5af280f9296	p_Pyrrophycophyta;c_;o_;f_;sf_;g_Colponema;s_Colponema sp.	0.821772221604079
2e88eff5e72c434d89c92e1bb5219cd6	p_Heterokontophyta;c_Oomycota;o_Saprolegniales	0.7444032698149596
6f7daed8b9b6f1518fcb224d14b329be	p_Heterokontophyta;c_Oomycota;o_Pythiales;f_Pythiaceae;sf_	0.8455378247068893
0785d2b483cef5a7b08a18a494874a90	p_Heterokontophyta;c_Oomycota;o_Pythiales;f_Pythiaceae;sf_	0.7604686983110055
1cd0c8c5a382a23a877c0188202918e4	p_Heterokontophyta;c_Oomycota;o_Pythiales;f_Pythiaceae;sf_;g_Phytophthora	0.8910078503704444
606cfc5ca1eb257fea9d83b694257ad1	p_Heterokontophyta;c_Oomycota	0.9907848986034257
50bb54b58e2dc420c4b5ab7ae46fd3cd	p_Heterokontophyta;c_Oomycota;o_Saprolegniales;f_Saprolegniaceae;sf_	0.7758173561550767
fc1e3fbf0072fe7ba27bb0cb1b63dc8f	p_Heterokontophyta;c_Oomycota	0.9950961867834323
63506798d4757e8cb44906981b9df441	p_Heterokontophyta;c_Oomycota;o_Pythiales;f_Pythiaceae;sf_	0.983115936500859
0ee3f6050d5866526ac3102ea31df391	p_Heterokontophyta;c_Oomycota	0.9654865950892096
65a958f8004ec45f3e5cd86d369dc627	p_Heterokontophyta;c_Oomycota;o_Pythiales;f_Pythiaceae;sf_;g_Pythium	0.7952618302457923
4b994b7afdabdd83c0ace76017c9da7c	p_Heterokontophyta;c_Oomycota	0.9942803769346241
163e9ee65a5eb7eee04931d859a0a1b4	p_Heterokontophyta;c_Oomycota;o_Saprolegniales	0.9299477141776189
3346cc2bbb826fcd05d86d3099c6b028	p_Heterokontophyta;c_Oomycota	0.9988310939864304
ef8a126a5bf293886a906daf66564aff	p_Heterokontophyta;c_Oomycota;o_Pythiales;f_Pythiaceae;sf_	0.8400934662297133
2201a376bb66e2daa2710c6b76f8097d	p_Heterokontophyta;c_Oomycota;o_Pythiales;f_Pythiaceae;sf_	0.7711279523520317
d31ddaa8f5bc3c48335239a21c6e45a1	p_Heterokontophyta;c_Oomycota;o_Saprolegniales;f_Leptolegniaceae;sf_;g_Leptolegnia;s_Leptolegnia chapmanii	0.8530195347358811
40eac2f9990b0d7fc49ee735000e04b6	p_Heterokontophyta;c_Oomycota	0.9722357495029013
f6a19302ddea2be495cfcdde8029f34a	Unassigned	0.6834530043185961
801b84fe54bff82c6fc789e94582704c	Unassigned	0.8173130135524026
8e7ae17871abfd913a26a30f35a4a292	p_Heterokontophyta;c_Oomycota;o_Pythiales;f_Pythiaceae;sf_	0.7678715392107516
dcd9648c7ddbfe869f1a2e752fa3f019	p_Heterokontophyta;c_Oomycota;o_Pythiales;f_Pythiaceae;sf_	0.8369615164517692
08ac226dc29ad98e0e77f777c19eeff3	p_Heterokontophyta;c_Oomycota;o_Pythiales;f_Pythiaceae;sf_	0.8577136327217646
09628e65690c2bb3882ba6b485a1ecfd	p_Heterokontophyta;c_Oomycota	0.8092538952767399
093a7935c71f70c638f8bfa4a1aabdeb	p_Heterokontophyta;c_Oomycota	0.9844864696094456
8f3f15768e5e11b3e07bd6bc4a43ea69	p_Heterokontophyta;c_Oomycota;o_Pythiales;f_Pythiaceae;sf_	0.9709005669283602
a3d97b13d665375db1c39a519b9a73fb	p_Heterokontophyta;c_Oomycota;o_Saprolegniales;f_Saprolegniaceae;sf_	0.8097662522995142
900f759a0dfb2c820c8657cb9a11fc06	p_Heterokontophyta;c_Oomycota;o_Saprolegniales;f_Leptolegniaceae;sf_;g_Leptolegnia;s_Leptolegnia chapmanii	0.8000569688248667
4852c8f1c439d5ee0313e92d6cdeeabb	p_Heterokontophyta;c_Oomycota	0.9939755726857428
43b55e36318a9ae9c29536f45bf76d99	p_Heterokontophyta;c_Oomycota	0.9951304608662104
98dd41abda257ff6217267b67f952282	p_Heterokontophyta;c_Oomycota	0.9996239176922138
025470bf413acb443af0a816c16aadf4	p_Heterokontophyta;c_Oomycota	0.9995140987694318
d1ab641b49c1e7de059361176302f2ab	p_Heterokontophyta;c_Oomycota;o_Pythiales;f_Pythiaceae;sf_;g_Phytophthora;s_Phytophthora operculata	0.8063059977744534
cb7437971e9e010a32b9739ef31d3620	p_Heterokontophyta;c_Oomycota	0.9988522434361347
df58edfd3b4b89702de6d49a9d1bb6dc	p_Heterokontophyta;c_Oomycota	0.968862576910468
9582d807f8eeabd29c81d07320af2edf	p_Heterokontophyta;c_Oomycota	0.9880447365319603
cf8c1ccbe2f8934fcc402247f3717961	p_Heterokontophyta;c_Oomycota	0.9991519908341866
5dd54d47d2db02043c891c8b43e18a57	p_Heterokontophyta;c_Oomycota	0.9754531043531304
8908b6c04b57e9f414da8aa75f104aaa	p_Heterokontophyta;c_Oomycota;o_Pythiales;f_Pythiaceae;sf_	0.9413138147693662
161ec30070e1e00d4af76d74b094260c	p_Heterokontophyta;c_Oomycota	0.9942486970017345
eb2351f379159cb4468c6c115222f507	p_Heterokontophyta;c_Oomycota	0.9974117561977472
1f6af1102129c4c949feedfc829e9593	p_Heterokontophyta;c_Oomycota	0.9071552284186505
30aec1648387d33c914a4b4d2f53c0b9	p_Heterokontophyta;c_Oomycota	0.9918982576123421
29953b9eec33780ef9f15aa4f29c379c	p_Heterokontophyta;c_Oomycota;o_Pythiales;f_Pythiaceae;sf_	0.7399752359485887
7b2016b28801ffb7d0b23e03e85b2dd1	p_Heterokontophyta;c_Oomycota	0.9918130019330653
2b4b4ea6b1c530bc0bc95a8aff5b10c7	p_Heterokontophyta;c_Oomycota;o_Saprolegniales	0.7468084428618696
88891ef8baaf5abf3a96db2732b20442	p_Heterokontophyta;c_Oomycota;o_Pythiales;f_Pythiaceae;sf_	0.9587386856260737
cd438c190fdf759b03cd189207148c7b	p_Heterokontophyta;c_Oomycota	0.9985175285879668
b64059f6a79cd2e0efa9ad3eefa15219	p_Heterokontophyta;c_Oomycota;o_Pythiales;f_Pythiaceae;sf_	0.7047578557428161
aa602ba70c806df6a8ab4926867f9b10	p_Heterokontophyta;c_Oomycota;o_Pythiales;f_Pythiaceae;sf_	0.7192841559210484
bd2a04b8a9f8b3f5e2b39c6dfb02bad6	p_Heterokontophyta;c_Oomycota	0.9850479489559337
8ca5e37721a89ca1e299b79cebdf6b01	p_Heterokontophyta;c_Oomycota	0.9979668694804583
a6b53212cb90e7bd5b91d5ae54a68854	p_Heterokontophyta;c_Oomycota;o_Pythiales;f_Pythiaceae;sf_;g_Phytophthora	0.893952803588782
890f8fc1f0c05ae4849247cf746df967	p_Heterokontophyta;c_Oomycota;o_Pythiales;f_Pythiaceae;sf_;g_Phytophthora	0.8472133053144584
0a9e7b3c4d8b5d5e9f2e80e16d21b6cc	p_Heterokontophyta;c_Oomycota;o_Pythiales;f_Pythiaceae;sf_;g_Pythium	0.7300103466769812
7022be7d33bc1edfd58fc16f442a9906	p_Heterokontophyta;c_Oomycota	0.99613293379475
c5e6b528a7e38b6bd73b5d59cd714193	p_Heterokontophyta;c_Oomycota;o_Pythiales;f_Pythiaceae;sf_	0.9020776156306816
bcb7668f5dddc125fa9d840c8a9a2fb0	p_Heterokontophyta;c_Oomycota	0.9997798719719088
724066bef2011fc0200aae1901e20279	p_Heterokontophyta;c_Oomycota	0.8264716212081883
85f294f2c727c67ca8bc95e46e3ebfd1	p_Heterokontophyta;c_Oomycota	0.9994872853084495
51314bc2a284d3d3bfae67805d64bee4	p_Heterokontophyta;c_Oomycota	0.9872252290241953
f20af5287e04e022de8cfa61ff7e61ce	p_Heterokontophyta;c_Oomycota;o_Saprolegniales;f_Saprolegniaceae;sf_	0.7452217868867892
0543149ad3334a3f5f56e0d4e206c04a	p_Heterokontophyta;c_Oomycota	0.9741352371676546
3a1d43f83905c36d26b509a14293cea5	p_Heterokontophyta;c_Oomycota;o_Saprolegniales;f_Saprolegniaceae;sf_;g_Achlya;s_Achlya radiosa	0.7145906746396581
1c6a57216e82ef62973067dd80514448	p_Heterokontophyta;c_Oomycota	0.999698820824029
78ce31862b6c45aa34aa1eb851e79064	p_Heterokontophyta;c_Oomycota	0.9717924149539379
74e3d62182ab53142d4a65b29067955c	p_Heterokontophyta;c_Oomycota	0.9992625660561034
98c51aaf5c645a386a86c38119a7d7a0	p_Heterokontophyta;c_Oomycota	0.9956916828508212
a73ccb043b2da89dd9dfc0cf5150b4c4	Unassigned	0.8220202890597826
8be30b9addec3c6a5518ad28f1094cac	p_Heterokontophyta;c_Oomycota	0.9844804596790852
00d93cec971a071a99baba9217789ca2	p_Heterokontophyta;c_Oomycota	0.9564460909199662
5ff85a9b32b00b1b6af719aae8c1e430	p_Heterokontophyta;c_Oomycota;o_Saprolegniales	0.7453151659527563
d65601c2cb349fe3d77ffe6a2e510345	p_Heterokontophyta;c_Oomycota	0.86825774920117
7b59359847f1c8d163cac98623e6a4d4	p_Heterokontophyta;c_Oomycota	0.9986958026968554
b277e22994f377a35892124717e4205f	p_Heterokontophyta;c_Oomycota;o_Saprolegniales;f_Saprolegniaceae;sf_	0.7019182244071522
e0db9b53361aa8a2a5a6567f8aadb69a	p_Heterokontophyta;c_Oomycota	0.9875410860997959
670f2cb84bcba762508c97c8c2d0b033	p_Heterokontophyta;c_Oomycota	0.996277852575346
38af8a83921b92f177bcc20653dd70bb	p_Heterokontophyta;c_Oomycota	0.9977925812273509
3e79bd0f9371937f22191364bf8fe98b	p_Pyrrophycophyta;c_;o_;f_;sf_;g_Colponema;s_Colponema sp.	0.815193857048583
c4216c5b9834a46e9788f5a16fe0e459	p_Heterokontophyta;c_Oomycota;o_Pythiales;f_Pythiaceae;sf_	0.9530422268270687
1e3aa824fa79150a86fbd73caae98eef	p_Heterokontophyta;c_Oomycota	0.9996434565905016
cb7d2005b2c82a74c04d76433716c9a2	p_Heterokontophyta;c_Oomycota	0.9997368688932604
7c8611495a5985c9c0b681ced94612cc	p_Heterokontophyta;c_Oomycota;o_Pythiales;f_Pythiaceae;sf_	0.9735233322934927
dbd10ce3076c6d73754b3f44364a2874	p_Heterokontophyta;c_Oomycota	0.9082126060394319
fecee5d6c80241b01724f41f8a36791f	p_Heterokontophyta;c_Oomycota	0.9853493500834404
b2c5068df12ba2ac67b27ebbcf1d69a8	p_Heterokontophyta;c_Oomycota	0.9958914482810522
5056e06436e656783d501be54e9eec80	p_Heterokontophyta;c_Oomycota	0.9226475089371021
3f20d01d6f37fe1cafcf9ff3e2bd0567	p_Heterokontophyta;c_Oomycota	0.9873283817938174
dc699360bd128ee513bd665392aaa93a	p_Heterokontophyta;c_Oomycota;o_Pythiales;f_Pythiaceae;sf_	0.9919846645100179
dd1e739f8c01e60e4db520b0e01742eb	p_Heterokontophyta;c_Oomycota	0.9994303080674705
512c8fe809e12c280b4aa837cad9ba27	p_Heterokontophyta;c_Oomycota	0.9998866485044414
0d7ff812ecad10e573b8bd5ea454b49a	p_Heterokontophyta;c_Oomycota;o_Pythiales;f_Pythiaceae;sf_	0.9540510499572002
3220e3e8db1d3a360dbfcfe47f811a9e	p_Heterokontophyta;c_Oomycota	0.985210170775367
8ec5abf51655e0951d663b2407348d7d	p_Heterokontophyta;c_Oomycota;o_Pythiales;f_Pythiaceae;sf_	0.8118529243540193
a2591a00f2797bc7f314c64aa3de959e	p_Heterokontophyta;c_Oomycota	0.9990655111553429
92b8cd947935b37678973bdec1527b76	p_Heterokontophyta;c_Oomycota	0.9994163862240322
16e381cf4d3d2017bb0d3d4837d38b5c	p_Heterokontophyta;c_Oomycota;o_Pythiales;f_Pythiaceae;sf_	0.836567650719996
6fa8fa19dedc1c1607a1ca91cfdea902	p_Heterokontophyta;c_Oomycota	0.9917866355389287
7868d3646501363d619d8c952dc96a0d	p_Heterokontophyta;c_Oomycota	0.9970084858889753
e2ae50c5775a0d2f01e5557d21197f33	p_Heterokontophyta;c_Oomycota	0.9868209341042861
d181a3e6845ed95b3f532e4b55c040ac	Unassigned	0.6890420143564319
d7818c9efd711fad816c71ad9febb3a2	p_Heterokontophyta;c_Oomycota	0.989684064111352
7a00919a6337fc5cc1f2f8a2a8a5f855	p_Heterokontophyta;c_Oomycota;o_Pythiales;f_Pythiaceae;sf_	0.7373037431560688
d230d66b9a7c1b9295b3c14fc8c151d6	p_Heterokontophyta;c_Oomycota;o_Pythiales;f_Pythiaceae;sf_;g_Pythium	0.8076822613371014
2450a2f4025a5e000ede72c66355b60d	p_Heterokontophyta;c_Oomycota;o_Saprolegniales;f_Saprolegniaceae;sf_	0.701059384594673
f2e85ceebd9030f9cbe1bb85868d7392	p_Heterokontophyta;c_Oomycota;o_Pythiales;f_Pythiaceae;sf_;g_Pythium	0.9013253374617629
85956286f1bf3630639d0e7c54b3b164	Unassigned	0.7300319723165991
f7b214524f45407106d09fc6593d79f9	p_Heterokontophyta;c_Oomycota	0.9941049545623728
6899fa9ccac0224b5335a01501fad37b	p_Heterokontophyta;c_Oomycota;o_Pythiales;f_Pythiaceae;sf_	0.9115208442482898
dc019bc024edbe87bbe72b7333370485	p_Heterokontophyta;c_Oomycota	0.9627329322024344
820f101bdcf8e3583c880da09ee2fad7	p_Heterokontophyta;c_Oomycota	0.986249267364178
f8c6712dfec4827f76420d0827fe16c7	p_Heterokontophyta;c_Oomycota	0.9730499317491417
0b7d6a04fcccb2c4e95cc4a1bcc39087	p_Heterokontophyta;c_Oomycota	0.999768988543303
1287ffa58b089da0e01d253a7ad856d8	p_Heterokontophyta;c_Oomycota;o_Pythiales;f_Pythiaceae;sf_;g_Pythium	0.7773532377905447
2c3e4348ffc00f717106e7bf0cbee5cb	p_Heterokontophyta;c_Oomycota;o_Saprolegniales;f_Saprolegniaceae;sf_;g_Achlya	0.7098462584833994
21f0a1238e8e70bf4eff845ef77bfdfa	p_Heterokontophyta;c_Oomycota	0.9969118239146458
067bc5aee4a26b5ea2423465692ba65b	p_Heterokontophyta;c_Oomycota	0.9951605392562178
2d6a94bd7ffbb2cd8abf007d073e5b2b	p_Heterokontophyta;c_Oomycota;o_Pythiales;f_Pythiaceae;sf_	0.881640410100649
eae38e75be46f6b1c42d36eae16b0b6e	p_Heterokontophyta;c_Oomycota;o_Pythiales;f_Pythiaceae;sf_;g_Pythium	0.7806579390044679
867c5b1fed964d55b65773c621626073	Unassigned	0.7863913262362179
746dd2057185f335b4c9f6771899d2af	p_Heterokontophyta;c_Oomycota	0.9915492449597924
3fb9391c1e5530edc0832e3be1d6828c	p_Heterokontophyta;c_Oomycota	0.9650224883503875
67a00c73ec8d16a43b35a42379c01dcd	p_Heterokontophyta;c_Oomycota	0.9942006383215336
465744198352930787096f2f93c45097	p_Heterokontophyta;c_Oomycota	0.9999356752745667
8eb0ea96a196881e318fda7cc8d1c190	p_Heterokontophyta;c_Oomycota;o_Saprolegniales;f_Saprolegniaceae;sf_;g_Dictyuchus;s_Dictyuchus sterilis	0.7992461080750588
4aa1d7afd9ddf523c1a5270e14a50956	p_Heterokontophyta	0.9971556474549489
6d95c092f315df478694cdf6c62d6f7b	p_Heterokontophyta;c_Oomycota	0.9643354187753383
33a7365701c35acfc59d9abf53c94f94	p_Heterokontophyta;c_Oomycota	0.8843981442632157
6149268e44e977273093cc67be711b7d	p_Heterokontophyta;c_Oomycota	0.9995251000841541
e8ca192ee21cb267a4f95990e9d64e73	p_Heterokontophyta;c_Oomycota	0.8635351463358596
516372e15ed6ed70f8de6e426539a644	p_Heterokontophyta;c_Oomycota	0.9524797504476132
2bcbd14456d45fa2d55486c21a8e19c8	p_Heterokontophyta;c_Oomycota;o_Pythiales;f_Pythiaceae;sf_	0.9611001138980465
fad6109d0d46beb6516f9b983a353cd7	p_Heterokontophyta;c_Oomycota	0.8683911344444922
175e9f7025bb456f9260e4a8144e9bea	p_Heterokontophyta;c_Oomycota	0.9151399502485785
3daf9afff491a86d5b8ecfcf4002fc0c	p_Heterokontophyta;c_Oomycota;o_Pythiales;f_Pythiaceae;sf_	0.7706869670867145
6d28a4b810310f17f6b816529fcd5428	p_Heterokontophyta;c_Oomycota;o_Saprolegniales	0.7380525479796067
6c5ee997b29008bb7338606d2e3336f2	p_Heterokontophyta;c_Oomycota;o_Pythiales;f_Pythiaceae;sf_	0.7701243873346489
f260e5c70e182cb13886b62e4dc58654	p_Heterokontophyta;c_Oomycota	0.9992731182971196
910eda937716c67ef1ab728e0e210b86	p_Heterokontophyta;c_Oomycota	0.9965485892835751
52e82f36bdc36e1be2ed760e33bfac34	p_Heterokontophyta;c_Oomycota	0.9988540518567609
6a27ad56aa7b5f2a67f9cc5188ab2dc1	p_Heterokontophyta;c_Oomycota	0.999626556114439
b157e630fccf3d7152c8207da2cc9c4e	p_Heterokontophyta;c_Oomycota;o_Saprolegniales;f_Saprolegniaceae;sf_	0.7216541352461153
88b91ba94a1cc77c93447378bd2e74b4	Unassigned	0.3582031979343384
98a0491b2d2681ae7f70b8faa5905b8b	p_Heterokontophyta;c_Oomycota	0.9972173847739897
a23aef0f7e07c9513badb3240efba0cc	p_Heterokontophyta;c_Oomycota;o_Pythiales;f_Pythiaceae;sf_	0.8015157675174376
6107587d461a60dc3972196d226a74d7	p_Heterokontophyta;c_Oomycota;o_Pythiales;f_Pythiaceae;sf_	0.7803593437771212
0bb81cb8d07a2d2d2a8917815f42346b	p_Heterokontophyta;c_Oomycota;o_Pythiales;f_Pythiaceae;sf_	0.9198789210637062
acfcf887e9a0dc6c8b46573bec2def02	p_Heterokontophyta;c_Oomycota;o_Saprolegniales;f_Saprolegniaceae;sf_;g_Achlya	0.7113563358952223
ea7d9a634987bcead62e8bb932cb5722	p_Heterokontophyta;c_Oomycota;o_Saprolegniales;f_Saprolegniaceae;sf_	0.8408152397740625
6098719f418b2be6b73751fc9238eb9c	p_Heterokontophyta;c_Oomycota	0.7795331079066385
3d53a32d2e65c1fb0b8ebf23f884955d	p_Heterokontophyta;c_Oomycota	0.9949525533176428
7b6d52c718e5c71c43b8a35b285d4733	p_Heterokontophyta;c_Oomycota	0.8681233990156079
686c45b3af80d9b3a2563ad442669e4a	p_Heterokontophyta;c_Oomycota	0.9993284403531525
0706f9b5ce6c2dae3a7c073211970c18	p_Heterokontophyta;c_Oomycota	0.9864382565439319
c1c739fe1a1c2bc45d2bfd82f240c004	p_Heterokontophyta;c_Oomycota;o_Pythiales;f_Pythiaceae;sf_	0.772988935965999
4d8ec2aa7a33f10bdfc005729a0d1f3b	p_Heterokontophyta;c_Oomycota	0.9977526768040758
7689bc44bf093c3611a7db0594f3330c	p_Heterokontophyta;c_Oomycota;o_Saprolegniales	0.7495790269520557
1d6c9febe0316f2f893b789a52524aee	p_Heterokontophyta;c_Oomycota	0.9986148858927889
f362e2f108b75c1e52d7065199e1ddd3	p_Heterokontophyta;c_Oomycota;o_Pythiales;f_Pythiaceae;sf_	0.738295290164493
c3c2cd318c489a916435c24a0f1c885d	p_Heterokontophyta;c_Oomycota;o_Pythiales;f_Pythiaceae;sf_	0.7838814022126517
b0848495fd4612f93cef181adb085ed8	p_Heterokontophyta;c_Oomycota	0.9339464023113522
8b4fc6e43f40c27631aea456653a770b	p_Heterokontophyta;c_Oomycota;o_Saprolegniales	0.8038331197295522
aac3a90280940b8ffd0d9b542bba24c6	p_Heterokontophyta;c_Oomycota	0.9067191787597532
98ea8535c549d28dbfb10eebc116d09e	p_Heterokontophyta;c_Oomycota	0.8959013452987248
2bb25d809f6a564ab63abb67dc18bd18	p_Heterokontophyta;c_Oomycota;o_Pythiales;f_Pythiaceae;sf_	0.865665335245088
9c30e86f568e48bbf488313d003f6141	p_Heterokontophyta;c_Oomycota;o_Pythiales;f_Pythiaceae;sf_	0.9251311989920868
f6e86bc60c5e167d70623c84239b282b	p_Heterokontophyta;c_Oomycota;o_Pythiales;f_Pythiaceae;sf_	0.940405179750073
b125513f15e857078bb48af8b2c019e1	p_Heterokontophyta;c_Oomycota	0.8383854346612323
62b90f59f7599ccce15263a913ced7fd	p_Heterokontophyta;c_Oomycota;o_Pythiales;f_Pythiaceae;sf_	0.8857177536437972
f0a01cf2b3367c9c1692f1f98eabee62	p_Heterokontophyta;c_Oomycota	0.9582955858299964
1d35bf1584052013e53d2d7c61ca01bf	p_Heterokontophyta;c_Oomycota	0.999569933145472
486af537ff41fc04768575af673765b0	p_Heterokontophyta;c_Oomycota	0.996475028131203
40058799be44ce2e13cb9ab687009be0	p_Heterokontophyta;c_Oomycota;o_Saprolegniales;f_Leptolegniaceae;sf_;g_Leptolegnia;s_Leptolegnia chapmanii	0.7060774424518232
57b8da353ec099796a403a2bc117d4a9	p_Heterokontophyta;c_Oomycota	0.9928707825775213
ab27fc73bc0ce1988f2396e30bf72fe4	p_Heterokontophyta;c_Oomycota;o_Saprolegniales	0.900585455765581
44fdd85700f837f13ac06de1860c6537	Unassigned	0.8171003286004935
a8f1ed4eee40766754d490bcd3a61b5c	p_Heterokontophyta;c_Oomycota	0.8071143519994634
4636344fce62303ff7b165a7c7c4e90b	p_Heterokontophyta;c_Oomycota	0.9900560940825932
85e00423c581e3de63b2377c1e80b0f5	p_Heterokontophyta;c_Oomycota	0.9984322588561159
7e706fa395eaa1e5502bb6389591028b	p_Heterokontophyta;c_Oomycota	0.9993875304533921
faabc38321b8bd10997c0e2e8b4ab23c	p_Heterokontophyta;c_Oomycota	0.99148229650116
aff173e7680afaa3d63783321f8934a4	Unassigned	0.3482973710891669
dd91b5030d9ab99dd444afd5116bea08	p_Heterokontophyta;c_Oomycota;o_Pythiales;f_Pythiaceae;sf_	0.9347972590160715
560f29078e1f522a9782c25dc25754aa	p_Heterokontophyta;c_Oomycota;o_Pythiales;f_Pythiaceae;sf_	0.7488070533050868
79f78c20f4e1dd9995cdc59fe084a2c1	p_Heterokontophyta;c_Oomycota	0.9712030714329178
8f0b00b8d2a9a110b5ba20a9a493529e	Unassigned	0.5840686112025012
25cfea89ae4019fef83ed0d3cda7ff9a	p_Heterokontophyta;c_Oomycota	0.9172795531164728
5bd2f1c104035f85e5be18a40e5b560a	p_Heterokontophyta;c_Oomycota;o_Pythiales;f_Pythiaceae;sf_	0.793568185447733
1be1235816c0eb2916d3e56d1f95fd04	p_Heterokontophyta;c_Oomycota;o_Pythiales;f_Pythiaceae;sf_	0.7394693492957234
9e601c420c6a808e95b836b2c1afa68c	p_Heterokontophyta;c_Oomycota;o_Pythiales;f_Pythiaceae;sf_	0.7917643059827264
173075494c7a1dbe54e1765a8129ab70	p_Heterokontophyta;c_Oomycota	0.992796513757866
426772a7396127e9fee51e9dad5bc9fc	p_Heterokontophyta;c_Oomycota	0.9859534475071406
d9e62cdb8e72fa4787d23e1ece2da5ef	Unassigned	0.4065423602920616
1bdb5fd5075e392514642b708e475e7c	p_Heterokontophyta;c_Oomycota	0.7815610303237068
c2e9fab7a850c0e7001ce1220418487c	p_Heterokontophyta;c_Oomycota;o_Pythiales;f_Pythiaceae;sf_;g_Pythium	0.7208325095363495
cf728839016741d47a2773ff4721f306	p_Heterokontophyta;c_Oomycota;o_Pythiales;f_Pythiaceae;sf_;g_Pythium	0.7639848516731599
c5dcb144442874e5533f182f51d1b6b0	p_Heterokontophyta;c_Oomycota;o_Pythiales;f_Pythiaceae;sf_;g_Phytophthora	0.723956134231678
3c4f80d33b301c4dc31d421070a48e2c	p_Heterokontophyta;c_Oomycota	0.9738254411058982
a00e41d5844e9990dbedae9bb25095f0	p_Heterokontophyta;c_Oomycota	0.9847071850620752
6861e45cf2fca9bd70a7a41e9a878dfb	p_Heterokontophyta;c_Oomycota;o_Pythiales;f_Pythiaceae;sf_	0.8804978701462286
b23a5da44b8b3fe05dedc9b337b62ccb	p_Heterokontophyta;c_Oomycota	0.9997549711105387
fb8be195d2a45af1970355c6d29dd05b	p_Heterokontophyta;c_Oomycota	0.985916213814671
2a6715ff33702961970d2944e9ad1cdd	p_Heterokontophyta;c_Oomycota;o_Pythiales;f_Pythiaceae;sf_	0.7822434966129651
631c74f9793c52da518e45e840f82519	p_Heterokontophyta;c_Oomycota;o_Pythiales;f_Pythiaceae;sf_	0.7323665708469307
432fef12f708fa71734822b19593cd25	p_Heterokontophyta;c_Oomycota;o_Pythiales;f_Pythiaceae;sf_	0.9665340640064922
5fa7050baa3f4f664265704308b69e75	p_Heterokontophyta;c_Oomycota;o_Pythiales;f_Pythiaceae;sf_	0.702446207921259
1dd741b2bda0cd2573d456afc1c918d3	p_Heterokontophyta;c_Oomycota;o_Pythiales;f_Pythiaceae;sf_	0.9283691571956845
f630e8a53ea0215773509f1164cf775d	p_Heterokontophyta;c_Oomycota	0.9996749909181306
782f37683c083177e0ca91649c253e96	p_Heterokontophyta;c_Oomycota;o_Pythiales;f_Pythiaceae;sf_	0.8796804912673051
c9a1d209372187595308d791d81ef1cf	p_Heterokontophyta;c_Oomycota;o_Saprolegniales;f_Saprolegniaceae;sf_	0.7142546977295321
2969a827573a6bfc9d92f8c053392ef8	p_Heterokontophyta;c_Oomycota	0.9930882393081235
0a2425fd82dbe677acc9a1213835f13a	p_Heterokontophyta;c_Oomycota;o_Pythiales;f_Pythiaceae;sf_	0.7635103415913361
b585e056f4323d84fb95a2b5aa7c0b0c	p_Heterokontophyta;c_Oomycota;o_Saprolegniales;f_Saprolegniaceae;sf_	0.8287530093442093
d83fc2bb45f3a78c09b410f4c1f67ce5	p_Heterokontophyta;c_Oomycota	0.945640015414112
40eb3d65e1369c4893a67aeff11f4a2b	p_Heterokontophyta;c_Oomycota	0.9684270553029044
bab10d90fda94199e80a41552248eed5	p_Heterokontophyta;c_Oomycota	0.9799277036853749
9f2fc51501af4c3dd9e13a466b8e2480	p_Heterokontophyta;c_Oomycota	0.9938748987394214
5ec2dcb772e92caff55872590261053d	p_Heterokontophyta;c_Oomycota	0.9874932608771042
8d7702ae15fa3a4350a81316cbdf44b3	p_Heterokontophyta;c_Oomycota;o_Pythiales;f_Pythiaceae;sf_	0.8150103999935109
5ea1ec03c8029a7f09517de4846d111f	p_Heterokontophyta;c_Oomycota;o_Saprolegniales	0.7033717366896081
826669e1477c73e2fbf8b172b1599ea2	p_Heterokontophyta;c_Oomycota	0.8470212378735847
799d6251f66696e22f3dd53998f543cd	p_Heterokontophyta;c_Oomycota;o_Pythiales;f_Pythiaceae;sf_	0.7784075230838065
1496760fd0e0a0fc7736651574c27ab5	Unassigned	0.5699812961976038
8edf80419838bc9ba1a270e251b15359	p_Heterokontophyta;c_Oomycota	0.9996858452236959
d4d3e6c67ede7d8150adea84201e400a	p_Heterokontophyta;c_Oomycota	0.969077172365137
4cf61f9ef168eb4d108e49a082c526ca	p_Heterokontophyta;c_Oomycota;o_Pythiales;f_Pythiaceae;sf_	0.8153423221550884
94297a63ff2f5a64bf1eb47699e275a3	p_Heterokontophyta;c_Oomycota;o_Pythiales;f_Pythiaceae;sf_	0.869812334620183
53c52815f3021d69203ba4807e3d69f1	p_Heterokontophyta;c_Oomycota	0.9924995256613963
e71455040dbb20d2a2c4c3f53397daeb	p_Heterokontophyta;c_Oomycota	0.9995875752842144
052ae555be36341f55c926d24f72857a	p_Heterokontophyta;c_Oomycota	0.9995316785548619
817f3797ab162e004be066bee4a701ea	p_Heterokontophyta;c_Oomycota	0.9999080201439656
7103a22f33a64575a222f3faa45871bd	p_Heterokontophyta;c_Oomycota;o_Pythiales;f_Pythiaceae;sf_	0.8566535325175164
9e5a41d90a247a66b3727ce23e5c5471	p_Heterokontophyta;c_Oomycota;o_Pythiales;f_Pythiaceae;sf_	0.7379478775545035
079704be2e988581969f45a567fdf301	p_Heterokontophyta;c_Oomycota	0.9985433255297212
aacebf27782e4fbbf3dedb85993d0d9e	Unassigned	0.8269703022203732
8ef565addb47320b1c5c07e236a3c67c	p_Heterokontophyta;c_Oomycota	0.9999375362208412
3ccb4d567dc42931f7fdb77527481862	p_Heterokontophyta;c_Oomycota	0.999504954908254
decd2667d68d4382d54172519eeeca1d	Unassigned	0.8224974753565462
94d0b6869e31804474178b073437eefa	p_Heterokontophyta;c_Oomycota;o_Pythiales;f_Pythiaceae;sf_;g_Pythium	0.8832735185597819
9479f98c3e2a1d27b390b65d09465a53	p_Heterokontophyta;c_Oomycota	0.9998990980984954
6c2e59bec91c5510ffb515809a9bb070	p_Heterokontophyta;c_Oomycota	0.9998357840413274
396119b7331569476e7e3f6893b91a91	p_Heterokontophyta;c_Oomycota	0.9908273764151991
bc5f6039f93a71e5a571798c8b10eba0	p_Heterokontophyta;c_Oomycota	0.9963080066196258
701f0fdd9fbfbf26b9566b9b04d0e41d	p_Heterokontophyta;c_Oomycota	0.9649423029821987
fa23147f761c258350c92ea2b27f8384	p_Heterokontophyta;c_Oomycota	0.9956940685654445
f86875abf4244928c7aead7b9f09398f	p_Heterokontophyta;c_Oomycota;o_Pythiales;f_Pythiaceae;sf_	0.824993476725694
e022779a5d2ddb7e46565df88fb1978a	p_Heterokontophyta;c_Oomycota	0.890694567766093
efe1fc0874e6e8d23e7d72e7ed2e434e	p_Heterokontophyta;c_Oomycota	0.9992847525018612
c31ee5b699aae1b8ae1e86303796bf94	p_Heterokontophyta;c_Oomycota;o_Pythiales;f_Pythiaceae;sf_	0.8840342020596966
3ef129227634d07a268066bd64bd97c7	p_Heterokontophyta;c_Oomycota	0.9928392157685961
d5dc20c8f986ce011e9042367e61704c	p_Heterokontophyta;c_Oomycota;o_Pythiales;f_Pythiaceae;sf_	0.7094339623845813
7eafae0689a505aea88902c6c2a12bb2	p_Heterokontophyta;c_Oomycota;o_Pythiales;f_Pythiaceae;sf_	0.7088646809247985
d44af0beb5a4f8e3ae2d27d6e43b999c	p_Pyrrophycophyta;c_;o_;f_;sf_;g_Colponema;s_Colponema sp.	0.8165971558797959
7e09dc43de489aad750e7ffe04d2d96e	p_Heterokontophyta;c_Oomycota	0.9999585582977427
63a7e17ea1e7a3c6fbc59e8d78e7a6a6	p_Heterokontophyta;c_Oomycota	0.9837564972117214
0bfd77b7f174912fb417350048359567	p_Heterokontophyta;c_Oomycota	0.9996765312782749
f5d27ad4e0d7bcf34d8070baa5b79f09	p_Heterokontophyta;c_Oomycota	0.9993157918603791
d42cf196c346b6a29b7d8c07147f6ef3	p_Heterokontophyta;c_Oomycota	0.9966928323374578
97139582451bca5b350ce1110c29dac2	p_Heterokontophyta;c_Oomycota	0.999890527742967
a4d3d6483aedfb348b9d228dd6db0bf5	p_Heterokontophyta;c_Oomycota;o_Pythiales;f_Pythiaceae;sf_	0.7740593850224482
4a92f15af0aa3108b61455f161918845	p_Heterokontophyta;c_Oomycota;o_Saprolegniales	0.701791183502308
92c3f87716af38750c1315564ff75e53	p_Heterokontophyta;c_Oomycota;o_Pythiales;f_Pythiaceae;sf_	0.8589537723576206
dd7cb55d03436fc576125dd855e4620b	p_Heterokontophyta;c_Oomycota	0.9992334496210906
18f0721ed128d90e49267a85362ff974	p_Heterokontophyta;c_Oomycota	0.9998767186198855
bfcfc1ee4ed945f391f7f5f8891eaf7e	p_Heterokontophyta;c_Oomycota;o_Saprolegniales;f_Saprolegniaceae;sf_	0.7141386455632525
2671047bad56e345bf31bf5cfc914cd0	p_Heterokontophyta;c_Oomycota;o_Pythiales;f_Pythiaceae;sf_	0.7413106829067271
63161093e733ab583fb7de9620045c6b	p_Heterokontophyta;c_Oomycota	0.9953174186195908
1b081035e552aae82b04406a0ec82cfa	p_Heterokontophyta;c_Oomycota	0.9998801140454829
6dc0f2d4dc538ea25df1725cb1e78b84	p_Heterokontophyta;c_Oomycota	0.9746217448060464
d91d3aab6504763c1a006fdf1fd1aa93	p_Heterokontophyta;c_Oomycota	0.9998999291773601
e971050dc549506ddb5bb2c2d03a5b0e	p_Heterokontophyta;c_Oomycota	0.9976814933013596
ebf62c910b09eb89d51d63835d27a748	p_Heterokontophyta;c_Oomycota	0.9125254122606158
e029bf618f617bcdeb7d3e106ca693b5	p_Heterokontophyta;c_Oomycota;o_Pythiales;f_Pythiaceae;sf_	0.7852849333069957
735f0621bcaaaed9329c864dccd1645b	p_Heterokontophyta;c_Oomycota;o_Pythiales;f_Pythiaceae;sf_	0.9014502955574238
6454adec92e110b080349eef019c729a	p_Heterokontophyta;c_Oomycota	0.9746717840375692
b2dbcdcf6ceab678dd686a9615499099	p_Heterokontophyta;c_Oomycota	0.9992515704207419
d6e20feeef12b1c54d2406d2f3b5c548	p_Heterokontophyta;c_Oomycota;o_Pythiales;f_Pythiaceae;sf_	0.8915503296948765
804a3707b688a3e3caf435b193148d22	p_Heterokontophyta;c_Oomycota	0.7500293762989002
02949de3b710feff0e7b6422528174e3	p_Heterokontophyta;c_Oomycota	0.9999901302209275
70b6725958112e51a351ad2590adf37f	p_Heterokontophyta;c_Oomycota	0.986344541297372
fe349742bf6cd4b9636c25f1da5cbf9a	p_Heterokontophyta;c_Oomycota	0.9762100657760284
5a8d17cc364efdd4edae08fbcd667486	p_Heterokontophyta;c_Oomycota;o_Pythiales;f_Pythiaceae;sf_	0.7849198878598332
7d6c3e657a3b28b0f7932ec65464c40c	p_Heterokontophyta	0.9979603237786625
5e20c78c28d4c610db1d6ed22058805f	p_Heterokontophyta;c_Oomycota	0.8041253239054456
08d9dadafac15c186610193509be89b7	p_Heterokontophyta;c_Oomycota	0.9257446311467714
03fdc08f9b68bae3d417500b6dc69dc2	p_Heterokontophyta;c_Oomycota;o_Pythiales;f_Pythiaceae;sf_	0.7953939809904692
8243e242b5284eb815dbab21f91d42b3	p_Heterokontophyta;c_Oomycota	0.9813036222315847
eca90dbc14012a47e0f11d4e6947c59b	p_Heterokontophyta;c_Oomycota	0.9998667168384677
e17fb531ad0579da69150d7e597e9e41	p_Heterokontophyta;c_Oomycota	0.8037176824623401
5ce88550ae9623c6bc9e4163bbce654d	p_Heterokontophyta;c_Oomycota;o_Pythiales;f_Pythiaceae;sf_	0.9294803764183238
690b28a044da118873c2fc586c4419b9	p_Heterokontophyta;c_Oomycota	0.9997773521034135
47eee2870ce4148fba25f677ab4fc738	Unassigned	0.381749448143213
81e2733d71cd7c9f8598e7e3249a171c	p_Heterokontophyta;c_Oomycota;o_Pythiales;f_Pythiaceae;sf_;g_Phytophthora;s_Phytophthora operculata	0.8046051072979705
a31dc1894573f16baf21052c67c9b090	p_Heterokontophyta;c_Oomycota	0.9924645487935989
d9143462052f903e110590d752dee6c5	p_Heterokontophyta;c_Oomycota	0.9976694137207791
9d879a0e247b12875b3654a084125189	p_Heterokontophyta	0.9738625395032131
18c07848f523e57d22c24a20e2b8f22b	p_Heterokontophyta;c_Oomycota	0.9998672010077239
f05599c0d7303d3832774de02df07c2a	p_Heterokontophyta;c_Oomycota;o_Pythiales;f_Pythiaceae;sf_	0.789779363087286
9b72cabf42d62f48cee87bf9ff3b9879	p_Heterokontophyta;c_Oomycota	0.9847523442745001
84c3e60bfc8c3f6aaa5251e52e917b4c	p_Heterokontophyta;c_Oomycota	0.928464290060071
ac28ac83364acced64a4a6b44d77964c	p_Heterokontophyta;c_Oomycota	0.9995710433209987
2ab42954af24dde9a67480d1c2b7153a	p_Heterokontophyta;c_Oomycota;o_Saprolegniales	0.7021051269904625
15492ccfb97c62539b019c788ce1c16c	p_Heterokontophyta;c_Oomycota	0.9845851145100009
04b9f918a7333f1a52793c6d414eda7d	p_Heterokontophyta;c_Oomycota;o_Pythiales;f_Pythiaceae;sf_;g_Phytophthora	0.828090495986521
11c94ea4bc893a7a66401f2328679bdd	p_Heterokontophyta;c_Oomycota	0.9998908187897741
373c1dfd8483747383e2d5a111594533	p_Heterokontophyta;c_Oomycota;o_Saprolegniales;f_Leptolegniaceae;sf_;g_Leptolegnia;s_Leptolegnia chapmanii	0.8654429004888048
745aa5f82566c18b523e04066ef85bad	p_Heterokontophyta;c_Oomycota	0.9997060513941339
70226be59ecb4bc51c873a7753aae7b8	p_Ciliophora;c_Oligohymenophorea;o_Hymenostomatida;f_Tetrahymenidae;sf_;g_Tetrahymena	0.7742819835314527
d7b153e7e8b3d5f5613e97628ba27688	p_Heterokontophyta;c_Oomycota	0.9983990529529188
2b3f26ac40e87e535f14f5af2a6289df	Unassigned	0.7323590698529407
72c6aada80f3e068833bd60a255f204c	p_Heterokontophyta;c_Oomycota	0.9994883347316348
ae1e9a461cfea06acdcc2c489f5ca4d8	p_Heterokontophyta	0.9600399467384797
8dc27cadc94c58f7b5e1355b9c789070	p_Heterokontophyta;c_Oomycota;o_Pythiales;f_Pythiaceae;sf_	0.8993978182224575
5d63bee847ac1e6265a1398df7bb8294	p_Heterokontophyta;c_Oomycota	0.9991297483821805
82b414c98f9262a37a491024e5958aca	p_Heterokontophyta;c_Oomycota;o_Pythiales;f_Pythiaceae;sf_	0.8080500885305049
39fa2ed899debb84f35fdcacb0234b1c	p_Heterokontophyta;c_Oomycota;o_Pythiales;f_Pythiaceae;sf_	0.8353629731937423
8ebc0418662ff29411e62af44d003a88	p_Heterokontophyta;c_Oomycota	0.9992713671463171
5d5fc161258c882a29f9216e2e002dbf	p_Heterokontophyta;c_Oomycota;o_Pythiales;f_Pythiaceae;sf_;g_Pythium	0.7387637339745471
1f149b283d3ec7818c8deb9678e1a1b4	p_Heterokontophyta;c_Oomycota;o_Pythiales;f_Pythiaceae;sf_	0.9346812973432224
6f3c2d5e6d7106b59e92350cb9ceccba	p_Heterokontophyta;c_Oomycota;o_Pythiales;f_Pythiaceae;sf_	0.9487370307324262
2b277f36646e3bc3026ef05ee5b17a99	p_Heterokontophyta;c_Oomycota;o_Pythiales;f_Pythiaceae;sf_	0.7712472979246652
5ebce56487cc1b6816db46a6ccfa1adc	Unassigned	0.795463870190049
1ae0262357f08fdfc95e1fd42317414d	p_Heterokontophyta;c_Oomycota	0.9742887185319026
ffa081ead753fa49549cea670ba6316f	p_Heterokontophyta;c_Oomycota;o_Pythiales;f_Pythiaceae;sf_;g_Pythium	0.8993033585497532
f6a72c6a4f88d257a1ee0d94ffd8e89f	p_Heterokontophyta;c_Oomycota	0.9999028483954743
a5026dda9ec0e1f712c1b377b75b29f1	p_Heterokontophyta;c_Oomycota;o_Pythiales;f_Pythiaceae;sf_;g_Pythium	0.8589416635725292
2f25572e01425bc7e5b3aa2432df7482	p_Heterokontophyta;c_Oomycota	0.9998282270567984
d58eda712d2c16502d71e65864cdf7a2	p_Heterokontophyta;c_Oomycota;o_Pythiales;f_Pythiaceae;sf_	0.8069874317841474
18313c4f0730fc9b7063c80a27fc2661	p_Heterokontophyta;c_Oomycota	0.9999333509655629
18e8f851f28e43451e0094f328088668	p_Heterokontophyta;c_Oomycota;o_Pythiales;f_Pythiaceae;sf_	0.7686749368220956
70d3dd1426eed201c8ac04d518f74e7e	p_Heterokontophyta;c_Oomycota	0.9954771824189986
6d0f625417e444c4bad1ca476c97f249	p_Heterokontophyta;c_Oomycota;o_Saprolegniales	0.8537854997731499
c0c65e7c05b4a4321a096d30b1f2403b	p_Heterokontophyta;c_Oomycota	0.9989349630291312
ee3b8c54c17e54e9fb4332652b516e1e	p_Heterokontophyta;c_Oomycota;o_Pythiales;f_Pythiaceae;sf_	0.8878733816867539
8b58cf9990234366e7ee36160b3dca51	p_Heterokontophyta;c_Oomycota;o_Saprolegniales	0.7455996864358043
94db2a7e3b8072e9a10ef29307fcdef4	p_Heterokontophyta;c_Oomycota	0.995941729528292
2494ce964e8b8edab51d0ae3aa97167b	p_Heterokontophyta;c_Oomycota;o_Saprolegniales	0.783809983935518
95c1c15a9841a21319436ada8f2a4fee	p_Heterokontophyta;c_Oomycota	0.9996544698633313
f25e05aa34c4538d29e45ca7ece25962	p_Heterokontophyta;c_Oomycota	0.8336709100639077
e3a1bd1d3b5c4ccf417d8c0128dfd63b	p_Heterokontophyta;c_Oomycota	0.9936061427601071
6297ddfaea742ec0c866ea345364182d	p_Heterokontophyta;c_Oomycota	0.9996911884205136
f884b17bb242610fcf4a150a05f93026	p_Heterokontophyta;c_Oomycota	0.9998908773430965
4d7886aa670efb0404c679f3c842db3a	p_Heterokontophyta;c_Oomycota	0.9995914138845892
c87537e92b6c2c264c9ba954091520dd	p_Heterokontophyta;c_Oomycota	0.9989162329758171
732f3e49120991a0799ba54ca7e680aa	p_Heterokontophyta;c_Oomycota	0.9912250344513263
f61c353c9d6b191a81a6c5cde2b5b363	p_Heterokontophyta	0.8951144827010102
89bbd38e3070a9fe58e488732649aff8	Unassigned	0.6501308814867663
48f13d3798f4bdb5f3562196a9224b26	p_Heterokontophyta;c_Oomycota;o_Pythiales;f_Pythiaceae;sf_	0.9329542046742116
be611780b824a681e337480dc3304265	p_Heterokontophyta;c_Oomycota;o_Pythiales;f_Pythiaceae;sf_	0.9614359539333077
9cb95e5f7e20231e20ef1a438d582578	p_Heterokontophyta;c_Oomycota	0.9926732303058414
a063552d2e4116fc7e1a8599042648ac	p_Heterokontophyta;c_Oomycota;o_Pythiales;f_Pythiaceae;sf_;g_Phytophthora	0.8060096919058238
5d9a7144cfb26bbcb648e19b36389c4c	p_Heterokontophyta;c_Oomycota;o_Pythiales;f_Pythiaceae;sf_	0.7385124128491705
fa1ea126092f3bac63ff28681ccfc835	p_Heterokontophyta;c_Oomycota;o_Saprolegniales	0.7694554368176274
08d31dc42d917cfe8bcd3f1102cda749	p_Heterokontophyta;c_Oomycota;o_Pythiales;f_Pythiaceae;sf_	0.933912254047321
fb93d06a85d87317a27ebf1bb882a0ae	p_Heterokontophyta;c_Oomycota;o_Pythiales;f_Pythiaceae;sf_	0.8454085817867999
3772c0db978fe8f2263a977c48dc5dd1	Unassigned	0.7894312997061861
4bece94c3fc2c3e1f97478c915938f3e	Unassigned	0.45804477168717916
d93f775cd041053ca5185f482f1d59a6	p_Heterokontophyta;c_Oomycota	0.9993989699505904
d6ede8a95c41f87368cc83574a79a81a	p_Heterokontophyta;c_Oomycota;o_Pythiales;f_Pythiaceae;sf_	0.8016100117211676
4f814a172aa7754099fffbdf6590cae7	p_Heterokontophyta;c_Oomycota	0.9997897973091885
b46f4f2a8e70e88ea96d31f908d8fc32	p_Heterokontophyta;c_Oomycota	0.8941791524159726
198d5b8a2d4259ae764d0a01d2c4e91e	p_Heterokontophyta;c_Oomycota;o_Saprolegniales;f_Saprolegniaceae;sf_	0.774649938529172
afd5f852aa3d35ca6724578f6fd81690	p_Heterokontophyta;c_Oomycota;o_Pythiales;f_Pythiaceae;sf_;g_Pythium	0.7323551660906523
ac170a8b366907ff7aa5e832e47976c7	p_Heterokontophyta;c_Oomycota;o_Pythiales;f_Pythiaceae;sf_;g_Phytophthora	0.8046703738043858
8d375b5941cb3398be6710372f114566	p_Heterokontophyta;c_Oomycota	0.9984919962637636
361c7cc44ea08d3d26a309ad1b32f8a8	p_Heterokontophyta;c_Oomycota;o_Saprolegniales	0.702322502575987
14cb67f068fc9e66c92584714d836927	p_Heterokontophyta;c_Oomycota	0.763780284928397
350fd55bd61d1b12032d1889431f7e0d	p_Heterokontophyta;c_Oomycota;o_Saprolegniales;f_Saprolegniaceae;sf_;g_Saprolegnia;s_Saprolegnia monilifera	0.7173993303340622
35a0063d1305f3f69fd36bc0fd889754	p_Heterokontophyta;c_Oomycota	0.9938444888672967
cdeb7fda02b5e2cd0bd5253509a0370d	p_Heterokontophyta	0.9956158309487795
a0283ab4919c4bd935188950555bb32c	p_Heterokontophyta;c_Oomycota	0.9994709523522297
24b2b77219f0d8edcad305370a36bb49	p_Heterokontophyta;c_Oomycota	0.9992159633623643
1fa8482aab1fa2a5404bbeafe9d30794	p_Heterokontophyta;c_Oomycota	0.980108539810352
d542ca527be7929447fe73a1681364c7	p_Heterokontophyta;c_Oomycota	0.9980146276207663
f0c652c2dd25c3a91bf66e551639b852	p_Heterokontophyta;c_Oomycota;o_Pythiales;f_Pythiaceae;sf_	0.8601030717717049
a808fe0f763f78de3b8be7ee55571a1c	p_Heterokontophyta;c_Oomycota	0.9837702358157628
5585ad42bef85567e30b950a57ae7560	p_Heterokontophyta;c_Oomycota;o_Saprolegniales;f_Saprolegniaceae;sf_	0.9494715024663232
536a827424ecf56612752036df0a3424	p_Heterokontophyta;c_Oomycota	0.9548753914265191
7cf1b0188d224e52880eedaa3a6dbf56	p_Heterokontophyta;c_Oomycota;o_Pythiales;f_Pythiaceae;sf_	0.9489307310255987
a0acc1dc395b8f97592d92b49b207fec	p_Heterokontophyta;c_Oomycota	0.9839940895612231
086fe8da1dc6a2570143bcb9a2f265ca	p_Heterokontophyta;c_Oomycota	0.9871524796603907
0b7c6ce5e71e3eee0543dae6c7c710f0	p_Pyrrophycophyta;c_;o_;f_;sf_;g_Colponema;s_Colponema sp.	0.7896248587723287
e778d0405b11ac3fcf17d32d8c84c7e3	p_Heterokontophyta;c_Oomycota;o_Pythiales;f_Pythiaceae;sf_	0.7820150765264765
3b77dbbe0896575457e8187a683ceccd	p_Heterokontophyta;c_Oomycota;o_Saprolegniales	0.7697895636176579
829326b8e20353fd6537396036b901ab	p_Heterokontophyta;c_Oomycota;o_Pythiales;f_Pythiaceae;sf_	0.969688095637056
7a370c8a7cc4678d0386a80d118a7da8	p_Heterokontophyta;c_Oomycota;o_Pythiales;f_Pythiaceae;sf_	0.9495366086096856
e594cb36b00a929a65e7567f83973292	p_Heterokontophyta;c_Oomycota	0.9966896951458727
5e55478637a4cf1c7d978f42159d11f2	p_Heterokontophyta;c_Oomycota	0.9863475592157912
8cdc3bffed32adeec6f3d7e39b1095ad	p_Heterokontophyta;c_Oomycota;o_Pythiales;f_Pythiaceae;sf_	0.7838296155400573
5179f50b1294fadd83be00bb8d300a2b	p_Heterokontophyta;c_Oomycota;o_Pythiales;f_Pythiaceae;sf_;g_Pythium	0.8702120525614313
5128ba135b7e11235e16d64bc702f020	p_Heterokontophyta;c_Oomycota;o_Pythiales;f_Pythiaceae;sf_	0.8856363726881953
e22911df81290c0eeeeea37fb91613fa	p_Heterokontophyta;c_Oomycota	0.9984445810380586
bc9a8edddeb1e002b8ba3d121aff706b	p_Heterokontophyta;c_Oomycota	0.748964385030342
a379d048bf296408bfea32e478b790e6	p_Heterokontophyta;c_Oomycota;o_Pythiales;f_Pythiaceae;sf_	0.7714802289186758
31b3ad78b291cbf58400cd6fc1d0554c	Unassigned	0.5313512034146501
a7a8a24739bba319ca55546c4471d0a8	p_Heterokontophyta;c_Oomycota	0.9586554403164053
058f2ac2be99996398bba46ad4591586	p_Heterokontophyta;c_Oomycota;o_Pythiales;f_Pythiaceae;sf_	0.7410327738265501
3edb9b2681043467c1b33476236cde35	Unassigned	0.7114003527578576
8c16d0d3418c8b19ecbc0512ec4eb11c	p_Heterokontophyta;c_Oomycota	0.9999823841039917
e63aa1e908f0b7964c061baede6e7769	p_Heterokontophyta;c_Oomycota	0.9963007966729052
78c4989ba59b8b24910511e2fbd824ff	Unassigned	0.5970337178220633
9afb46c9bdd2b351b2a63fda466df804	p_Heterokontophyta;c_Oomycota;o_Saprolegniales;f_Saprolegniaceae;sf_	0.9428212345687281
2b852d5f429b8e83cb0e87323c4df66e	p_Heterokontophyta;c_Oomycota	0.9991163652186567
5021fcdff1e29938377742dbb5fd243d	p_Heterokontophyta;c_Oomycota	0.9991457903075792
60f4c36eedeb73b17a692416688c67f8	p_Heterokontophyta;c_Oomycota	0.9997095526899361
6987592216ed28e2785248356b3e9cb2	p_Heterokontophyta;c_Oomycota;o_Pythiales;f_Pythiaceae;sf_	0.9491822108003352
f1038b0a33e867df77c1cc63f2caad38	p_Heterokontophyta;c_Oomycota	0.9994969010201861
bf902125e20379de5f489026d85eb24d	p_Heterokontophyta;c_Oomycota	0.9849082388128055
2d25288d1b86bfb2b631056000f433af	p_Heterokontophyta;c_Oomycota	0.9971871560373449
9511ac4a71f6c7ef48494b9a1406b8c1	p_Heterokontophyta;c_Oomycota	0.9874790775507497
1eb294bd4d16c6ecd258b90cc0758146	p_Heterokontophyta;c_Oomycota	0.8414962194190644
ea6392e87fae6a7b91422da57eedfd43	p_Heterokontophyta;c_Oomycota;o_Pythiales;f_Pythiaceae;sf_;g_Phytophthora	0.7887886620817023
4d346367975bd2c7e26f0ed5906be9ca	p_Heterokontophyta;c_Oomycota	0.9997171772612939
7a9ee16a600c7ba4e7e958127c624fa1	p_Heterokontophyta;c_Oomycota;o_Pythiales;f_Pythiaceae;sf_	0.725144817591627
9b940477aa9b9e423f8da13336814f55	p_Heterokontophyta;c_Oomycota	0.9989231299174061
6a99b5ac7b964bc8203dd5dd20300af6	p_Heterokontophyta;c_Oomycota	0.9994195803932846
63f9aeff53872a2ca65fbefc6e5e8fe4	p_Heterokontophyta;c_Oomycota;o_Pythiales;f_Pythiaceae;sf_	0.7445684845073661
9a564b6cefffc7df21d1d3ac6b9046d0	p_Heterokontophyta;c_Oomycota	0.9996491161262873
a97483ee16446449cbf0f02138f5ff1b	p_Heterokontophyta;c_Oomycota	0.99959230482456
73d7992b106cadc7239e526b51fd73fd	p_Heterokontophyta;c_Oomycota;o_Saprolegniales	0.7512588157944728
b36292577c0f08eac85f711750e9b5d0	p_Heterokontophyta;c_Oomycota;o_Pythiales;f_Pythiaceae;sf_;g_Pythium	0.8999532079923716
1fecda21cf0bac45e8f34baf1e5ca2dc	p_Heterokontophyta;c_Oomycota;o_Pythiales;f_Pythiaceae;sf_	0.7268384522698339
f0742508e397aa13514bedb3fc95df80	p_Heterokontophyta;c_Oomycota	0.9983628455481263
52f79087f2090ab0c1b692211480f4f0	p_Heterokontophyta;c_Oomycota;o_Pythiales;f_Pythiaceae;sf_;g_Pythium	0.8835150213813168
120837c6ddc39f6112c7226c3865ac31	p_Heterokontophyta;c_Oomycota	0.9985698235921717
f48226988ffc63712ed8e5b1ad481f09	p_Heterokontophyta;c_Oomycota	0.9987723323730971
c06a5487365b0cea1d2596d23a8d660a	p_Heterokontophyta;c_Oomycota	0.9759143187421654
854ca9d0fc1fb5d407f7f0dddd3f3004	p_Heterokontophyta;c_Oomycota	0.9997836534358789
06bd5a6ec917bbe6005a53a8cb9a562d	p_Heterokontophyta;c_Oomycota	0.9951004936660112
dd824aea3ab1e8b457ee63a873aac707	p_Heterokontophyta;c_Oomycota	0.9796934857688679
cbdb9315df112afa145a59f2155979a3	p_Heterokontophyta;c_Oomycota	0.9998759879672621
2f85936bec9273ffcf24750371bf85a8	p_Heterokontophyta;c_Oomycota	0.9470795240666641
df7335d3aa0ea99fcddd9ff9b698ef76	p_Heterokontophyta;c_Oomycota	0.9956128153201763
d7ab4099f06d0bd262ab1ee11b16b948	p_Heterokontophyta;c_Oomycota	0.9993584128924513
82df9a0d78c5cbfb7a9e073a4a4cfe33	Unassigned	0.35968941700169044
572d76369212f4f6e276ae17abf87ee2	p_Heterokontophyta;c_Oomycota	0.9925514575554403
138784cf469f8f6bf6fc4662396fac7e	p_Heterokontophyta;c_Oomycota	0.9753885834587925
d7d0861db880556317c101c35dfa7b94	p_Heterokontophyta;c_Oomycota	0.968995314632101
7308e92baa1b3f35a61a897eb717d4b3	p_Heterokontophyta;c_Oomycota	0.9823223635687391
eb2772a3b09c1801cfce288852a68b18	p_Heterokontophyta;c_Oomycota	0.9998868738105717
87c85e6b89cfac427fbb39e911bfe5c6	p_Heterokontophyta;c_Oomycota;o_Pythiales;f_Pythiaceae;sf_	0.7557261105046069
df2de9c58436f89a0bf6fa92057b280c	p_Heterokontophyta;c_Oomycota	0.9999122351658232
eed3b47255a72ff8cd6e9fb4172575ee	p_Heterokontophyta;c_Oomycota	0.9999817043177356
51be4eecfb9ce2e2c3e5c38d48fdb974	p_Heterokontophyta;c_Oomycota;o_Pythiales;f_Pythiaceae;sf_	0.7680057321412073
ac828f0c2896421f05510250fc57aa7d	p_Heterokontophyta;c_Oomycota	0.9995646055913906
417addb12e2f58e43382633c38e571a0	p_Heterokontophyta;c_Oomycota;o_Pythiales;f_Pythiaceae;sf_;g_Pythium	0.7054151536150093
de4c3a0e499a4acd334a32d73392a3ff	p_Heterokontophyta;c_Oomycota	0.9996901263082121
b99b8c0021c88a8b2ded003adf27ce94	p_Heterokontophyta;c_Oomycota;o_Pythiales;f_Pythiaceae;sf_	0.7462716931175705
cdac9199aa7d30b57343abb7daeefc90	p_Heterokontophyta;c_Oomycota;o_Pythiales;f_Pythiaceae;sf_;g_Pythium	0.8360362554072036
235187ce899b83bd3be4d26dfac93c69	p_Heterokontophyta;c_Oomycota;o_Pythiales;f_Pythiaceae;sf_;g_Pythium	0.8686642655594582
7bead560d98a18f4d574b5180668ef37	p_Heterokontophyta;c_Oomycota	0.9997996631269088
03872749599dcaf8ba4535da380c5b59	p_Heterokontophyta;c_Oomycota	0.9987594220532594
ade1e7e64f39e1006b8bf598026b248d	p_Heterokontophyta;c_Oomycota;o_Pythiales;f_Pythiaceae;sf_;g_Pythium	0.703642974401945
d1228cd065fc39b6376d5e853d61acd6	p_Heterokontophyta;c_Oomycota	0.7606656431446014
c1f8836cabba12c56233e68699efdf66	p_Heterokontophyta;c_Oomycota;o_Saprolegniales	0.7104504795134868
5e0bfad8335a9421844c13db665b35e5	p_Heterokontophyta;c_Oomycota	0.9997918607280826
34ce7610db4bd97c1c1807face6e0437	p_Heterokontophyta;c_Oomycota;o_Pythiales;f_Pythiaceae;sf_	0.92187919224019
307f0ff275aff83be33d4afab743bc2f	p_Heterokontophyta;c_Oomycota	0.9994245900915486
95edf7b0fd91dfbee6a0df7f70cec8a0	p_Heterokontophyta;c_Oomycota	0.9515082959476086
4aa66d2754c202d55b6e26b9031f090d	p_Heterokontophyta;c_Oomycota	0.9410457529502364
a5ff50a1f429ffcfe4e76beee4eca110	p_Heterokontophyta;c_Oomycota	0.9968823160340892
1bd5ab7c26401e67532ba45e9ccf67da	p_Heterokontophyta;c_Oomycota	0.9956714642473774
79747678186edf7761929c562c3d0ca8	Unassigned	0.35358839542820186
a1e2736d78f67bbf4a5cb6cacfe03f70	p_Heterokontophyta;c_Oomycota;o_Pythiales;f_Pythiaceae;sf_	0.7858843012113305
9287fcfd8b2e0fe2e0b13cc46e778252	p_Heterokontophyta;c_Oomycota	0.900452643863567
a626ed99e6e9fa461369feee50b66818	p_Heterokontophyta;c_Oomycota;o_Saprolegniales	0.7389419997951374
2178093d965d293b416d01d547354bc2	p_Heterokontophyta;c_Oomycota;o_Pythiales;f_Pythiaceae;sf_	0.7094403989643874
8d04bcf16bc53d4e391b8769b0f32c0c	p_Heterokontophyta	0.8828270801900058
93a683ff2339beb57efca65c2c181aa9	p_Heterokontophyta;c_Oomycota;o_Pythiales;f_Pythiaceae;sf_	0.79554980936404
0d01f4edf54da8daa64d4aa5e106df07	p_Heterokontophyta;c_Oomycota	0.8827085111435217
cc4aa2a222e022c91b4aa5949fc77f39	p_Heterokontophyta;c_Oomycota;o_Pythiales;f_Pythiaceae;sf_	0.8525314259625193
1a251e91022b2aa06bdff48344437cbc	p_Heterokontophyta;c_Oomycota	0.7067103532079061
9547e4b64e9b3e3188b5e636ed94f059	p_Heterokontophyta;c_Oomycota	0.9996408628272655
e23a65107a5cdf8fba4271642efdd213	p_Heterokontophyta;c_Oomycota;o_Pythiales;f_Pythiaceae;sf_	0.7871074748754514
f6bbc4223f2de6800b8dd384443fbcbb	p_Heterokontophyta;c_Oomycota;o_Pythiales;f_Pythiaceae;sf_;g_Pythium	0.7463309543663615
daaf79e32cf7a4a40aa64626317c2485	p_Heterokontophyta;c_Oomycota	0.9985873078376987
9e7b607250ff677eb6821fd90daf0ff7	p_Heterokontophyta;c_Oomycota;o_Saprolegniales;f_Saprolegniaceae;sf_	0.8097830081743593
49ec39ca9af087f2a804f7591c04f388	p_Heterokontophyta;c_Oomycota;o_Pythiales;f_Pythiaceae;sf_	0.8880252440177002
bd4233b6ddd7dd5fa2ad0e866113457c	p_Heterokontophyta;c_Oomycota;o_Pythiales;f_Pythiaceae;sf_	0.7945319333818573
a6cdd308bdaf9876a1832ec0674e950b	p_Heterokontophyta;c_Oomycota;o_Pythiales;f_Pythiaceae;sf_	0.7299432684240146
83aba21fb67cda406818751433ef9e56	p_Heterokontophyta;c_Oomycota;o_Pythiales;f_Pythiaceae;sf_	0.9446713006561289
287bb2b6e6287a93d59740e21473eb30	p_Heterokontophyta;c_Oomycota	0.9611697783946245
30aba4dc76cd1b3c2a220bef67489b48	p_Heterokontophyta;c_Oomycota	0.9998223635104821
abe0709e7c24b0a64854dbc44bb1aac2	p_Heterokontophyta;c_Oomycota	0.9967668684722029
45b47441368f952d2c2c114606f24ef1	p_Heterokontophyta;c_Oomycota;o_Pythiales;f_Pythiaceae;sf_	0.7902371654564757
e4b02da95ca6b47d0f320de14b094f24	Unassigned	0.6159774762934632
bd19c2fb77b0729a28bde2ee47839e4d	p_Heterokontophyta;c_Oomycota;o_Pythiales;f_Pythiaceae;sf_	0.7893416781335344
d8d17b31d8f9720905e05fd9449e6c3b	p_Heterokontophyta;c_Oomycota;o_Pythiales;f_Pythiaceae;sf_	0.9090757035817647
a43d7d838f51eb0a1192615f65c96500	Unassigned	0.7931328600050993
0594c91aea05f372f36ab24e24ebe303	p_Heterokontophyta;c_Oomycota	0.9996605211493748
dbf785661729376cbf9f11dd82b5368d	p_Heterokontophyta;c_Oomycota	0.9059213453735513
aa50aa3ee6fd264d88b9962ae2e764a4	p_Heterokontophyta;c_Oomycota	0.9989247328320869
661a714102c9366625ed3e274948d8bb	p_Heterokontophyta;c_Oomycota	0.983655127486936
d3fcda8fca47f4f629ceb58d48bcde12	p_Heterokontophyta;c_Oomycota;o_Pythiales;f_Pythiaceae;sf_;g_Pythium	0.840048909640548
8b5e673e19331deb4a44c6e59f09d9a0	Unassigned	0.7209477157726701
d300228bf58770117b570b2ea7e9ca33	p_Heterokontophyta;c_Oomycota	0.9942726205700462
ef4627b25bf5ae817769d56a8e08432b	p_Heterokontophyta;c_Oomycota;o_Pythiales;f_Pythiaceae;sf_	0.9343616991667071
69a96109360dab727efd810875f324b7	p_Heterokontophyta;c_Oomycota	0.998997491678161
29e1a6684daefc8403a8117ac066a745	p_Heterokontophyta;c_Oomycota;o_Pythiales;f_Pythiaceae;sf_	0.7261199429346795
ab5a16d294bf81314b50035bcc6a8d91	p_Heterokontophyta;c_Oomycota;o_Pythiales;f_Pythiaceae;sf_	0.783612585886258
675f02b12b24d848e348b5a620b3bbb3	p_Heterokontophyta;c_Oomycota	0.9969127380241618
cfa1c3fb089e36fd7946b60edbd142ed	p_Heterokontophyta;c_Oomycota	0.9519423775116865
bbe4f7438a58fcdc8dc7b059c529abf0	p_Heterokontophyta;c_Oomycota	0.9999026101706576
40bf221e7ad92ef68c9bdc1a1467495f	p_Heterokontophyta;c_Oomycota	0.9995595445463009
0d95106f97acba012a114d5c2b5f6932	p_Heterokontophyta;c_Oomycota;o_Pythiales;f_Pythiaceae;sf_	0.7389165000729462
3d767b0965c2c5f26656c3451f620e46	p_Heterokontophyta;c_Oomycota;o_Pythiales;f_Pythiaceae;sf_	0.8802870035855787
697a70fe94595f44c9a0b3a864598aa5	p_Heterokontophyta;c_Oomycota	0.8026008737114978
29bfd057fd004143ed56c4c748ce0c9a	p_Heterokontophyta;c_Oomycota;o_Saprolegniales;f_Saprolegniaceae;sf_	0.7248811170330407
d95a9fccac944f1936d59e3e7f20c899	p_Heterokontophyta;c_Oomycota	0.9960467419320019
97f005a85af5017318ee8f15ceb58626	p_Heterokontophyta;c_Oomycota	0.9953476851206662
02338524f1607c68172ff873821f065a	p_Heterokontophyta;c_Oomycota	0.9821444127367766
9c6f697a648f7111ed9576413eadc047	p_Heterokontophyta;c_Oomycota	0.9821075826615785
2cdd91a864e49f4f8752edff96de0a95	p_Heterokontophyta;c_Oomycota;o_Pythiales;f_Pythiaceae;sf_	0.8247730416759774
d4c0d3b76f4c4a7a59a43735b1d31416	p_Heterokontophyta;c_Oomycota;o_Saprolegniales;f_Saprolegniaceae;sf_	0.8901819964686254
994de726b25d92be5ff4d5eb1afe4b60	p_Heterokontophyta;c_Oomycota;o_Pythiales;f_Pythiaceae;sf_	0.7505844874059597
4d148dc6962cc73c085354d413fc5918	Unassigned	0.34281438408261766
24746fe0c3e2b350739f688bcc198734	p_Heterokontophyta;c_Oomycota;o_Pythiales;f_Pythiaceae;sf_	0.7422043860465553
40231b802c5451df07ef08f46856e707	p_Heterokontophyta;c_Oomycota	0.7431114484535096
366cc964bc91fb6934c9707749e6553e	p_Heterokontophyta;c_Oomycota	0.9933374771330137
e199b7061e2da35d3649894dfb086161	p_Heterokontophyta;c_Oomycota	0.9818478555542878
ade213a24849fa9c26c1544cf9bb898b	p_Heterokontophyta;c_Oomycota;o_Saprolegniales;f_Leptolegniaceae;sf_;g_Leptolegnia;s_Leptolegnia chapmanii	0.7883063831918492
1b887fa5582e03eb69323ddcc8b99d60	p_Heterokontophyta;c_Oomycota;o_Saprolegniales	0.7080853284073496
a416af14222001c65c5fdd9721027b09	p_Heterokontophyta;c_Oomycota	0.9998903423810217
f7d8d30186db0693abd5c568b417fcdf	p_Heterokontophyta;c_Oomycota;o_Pythiales;f_Pythiaceae;sf_;g_Pythium	0.7012841986848866
97c513aaa48e483bda5ae1adbfeb4779	p_Heterokontophyta;c_Oomycota	0.9812786635000836
2968167ca08a559bbba58357bc6440a0	p_Heterokontophyta;c_Oomycota	0.9427725363920327
a27e43737124f7b6d48d9a83462a90d7	p_Heterokontophyta;c_Oomycota;o_Pythiales;f_Pythiaceae;sf_;g_Phytophthora	0.7025616782651056
f6c6a66f5fe847746d7a26004a287720	p_Heterokontophyta;c_Oomycota;o_Pythiales;f_Pythiaceae;sf_	0.9432832320781401
3ad60570830443260a681e8e6fee9260	p_Heterokontophyta;c_Oomycota;o_Pythiales;f_Pythiaceae;sf_;g_Pythium	0.8115563864879571
e35d1db8cb66b3a32533e530241e91ef	Unassigned	0.6151373559410699
591301401b37bc59954f483c5f729bcd	p_Heterokontophyta;c_Oomycota	0.9854654234223869
6e951b099445d7d6d76d75809f6af394	p_Heterokontophyta;c_Oomycota;o_Pythiales;f_Pythiaceae;sf_;g_Pythium	0.7834218887955267
26b4e975340bf2db53f67b63dda8deb6	p_Heterokontophyta;c_Oomycota	0.9980671999821827
3293f2105db38410f27ce98546240c98	p_Heterokontophyta;c_Oomycota;o_Pythiales;f_Pythiaceae;sf_;g_Pythium	0.8383138844984299
2176d5ef7b5b17657728e5a76558a1d4	p_Heterokontophyta;c_Oomycota	0.9988366625200398
d0531f45b77ffbfd6d52660f62718116	p_Heterokontophyta;c_Oomycota	0.9896986667293224
02c6835a0a17768a6964f7e88397d0cf	p_Heterokontophyta;c_Oomycota	0.7498762512186178
88618f5f2674324567797ad124c484d7	p_Heterokontophyta;c_Oomycota;o_Pythiales;f_Pythiaceae;sf_	0.7468905495805502
0e070ac6fea110ac8f419af736a9e1cd	p_Heterokontophyta;c_Oomycota;o_Saprolegniales;f_Saprolegniaceae;sf_	0.7448030509592167
77f431964e9c4aeb9380bf3fffc30b61	p_Heterokontophyta;c_Oomycota;o_Saprolegniales;f_Saprolegniaceae;sf_	0.7040465769529375
87bc97fa1b55adfedad38eeccf4ab869	p_Heterokontophyta;c_Oomycota	0.9997259989265395
211d91cb797d517ec810f4265448c1eb	p_Heterokontophyta;c_Oomycota	0.9997038641311482
2cb55e2d124b95d8f2d07b0fb583d21a	p_Heterokontophyta;c_Oomycota	0.9999319301983826
765558bb0bf5ed482826ea4213d36bd5	p_Heterokontophyta;c_Oomycota	0.9955406911737804
f9f6b2d27c98ca31e005e5948d501a26	p_Heterokontophyta;c_Oomycota	0.9998775352936418
593767b22b8ce22f309940a28e80fa81	p_Heterokontophyta;c_Oomycota;o_Pythiales;f_Pythiaceae;sf_;g_Pythium	0.8159409612353719
be76d509092c9e474f21674d4b06eae0	p_Heterokontophyta;c_Oomycota	0.992811875124078
93454e4ae4afd12c477f987fcfb0fdd8	p_Heterokontophyta;c_Oomycota	0.9691983422787546
d57b3d0e418290297a20b6ce1e00fa60	p_Heterokontophyta;c_Oomycota	0.7854755476212169
6208dce215408d9a7cdf178e2c5219c8	p_Heterokontophyta;c_Oomycota;o_Pythiales;f_Pythiaceae;sf_	0.8866556895811734
183150e4acdec82bf703bda0e0e3de95	p_Heterokontophyta;c_Oomycota;o_Saprolegniales	0.7122013519624136
9295b2aca91b1a40ad05b7779525f71a	p_Heterokontophyta;c_Oomycota	0.9951103823757085
2e280f61d4dbd225e8bd9cefe71c9eed	p_Heterokontophyta;c_Oomycota	0.9780412957381424
ade792700773938e1d53c4080c5e755d	p_Heterokontophyta;c_Oomycota;o_Pythiales;f_Pythiaceae;sf_	0.7866806294103954
5f6f4d10d5c30da5733da0ec00e3a88d	p_Heterokontophyta;c_Oomycota;o_Pythiales;f_Pythiaceae;sf_	0.721536200414162
4c445e097591d53cbd3ab40e8ef9bbb2	p_Heterokontophyta;c_Oomycota	0.9983913110942331
32c7c95abd725117eb487e49f4500f8d	p_Heterokontophyta;c_Oomycota;o_Pythiales;f_Pythiaceae;sf_	0.8934062431437392
5a665d0a4410265376554ad4ad188d84	p_Heterokontophyta;c_Oomycota	0.9971159817582327
ca7d16681395ae85ac083138983fdba0	p_Heterokontophyta;c_Oomycota	0.9919138659000926
6bf570a30ea76bac836d32d6423d5d1b	p_Heterokontophyta;c_Oomycota;o_Pythiales;f_Pythiaceae;sf_;g_Pythium	0.7893630907290712
cde78cf52ad252f9dbb3c05ee3c30c2e	p_Heterokontophyta;c_Oomycota	0.9985251507477177
8ca181c70c63a6cacdc6977c0beb6d3b	p_Heterokontophyta;c_Oomycota	0.9963609161861413
0bbdb316c9e6f63f8f634ea468803b54	p_Heterokontophyta;c_Oomycota;o_Pythiales;f_Pythiaceae;sf_	0.7936141532120274
646a37530e95b767a071c13039d131ad	Unassigned	0.8041232920232706
09a25e9c079e17431f42b1262e74887b	p_Heterokontophyta;c_Oomycota;o_Pythiales;f_Pythiaceae;sf_;g_Phytophthora	0.7982973422890283
12ba88b61f6ffaeb5dfa436dfe471d59	p_Heterokontophyta;c_Oomycota;o_Pythiales;f_Pythiaceae;sf_;g_Phytophthora	0.7919369477331845
9bcfbdd11dfee3b16efe9ce78746f549	p_Heterokontophyta;c_Oomycota	0.8686963314546851
775c0b1d7c57496fc9885dc68008dc10	p_Heterokontophyta;c_Oomycota;o_Saprolegniales;f_Saprolegniaceae;sf_	0.7460259476620307
712f4195f8912af0bc2d76b0a8ab0908	p_Heterokontophyta;c_Oomycota	0.8334544632369111
52d64eb8f39cdf4698d31253329bd12b	p_Heterokontophyta;c_Oomycota	0.9995828247525466
945cd54086331d04ae38d9632ccd9e1e	Unassigned	0.7626391075522018
203110929a1455c35380a118578baa1c	Unassigned	0.4076667764331364
917d4c24125f81d8217b5da49d12a744	p_Heterokontophyta;c_Oomycota	0.9719022482242493
12941e5104f4b454053b675e6ae1545b	p_Heterokontophyta;c_Oomycota	0.9736867962221847
19e138a1200be18f9028138a320179f1	p_Heterokontophyta;c_Oomycota	0.9995783763997418
6ada79691fa16229cd977e07979b494d	p_Heterokontophyta;c_Oomycota;o_Saprolegniales;f_Saprolegniaceae;sf_;g_Dictyuchus;s_Dictyuchus sterilis	0.8181180711066517
96d0e9061fc5592274a41252922d4933	Unassigned	0.7543935357235321
92d3a44249e5455064e13fa8b635653b	p_Heterokontophyta;c_Oomycota	0.9507163360879072
9c1febec670bf830b82236c97c7a5694	p_Heterokontophyta;c_Oomycota;o_Pythiales;f_Pythiaceae;sf_;g_Phytophthora	0.7796012671323116
1e85476ddcf830076730596535671e20	p_Heterokontophyta;c_Oomycota;o_Pythiales;f_Pythiaceae;sf_	0.8192602616776601
97800542769b7d6a57efac46716da7a6	p_Heterokontophyta;c_Oomycota	0.9995989377386691
a9211f64ddcdc416382d542a839cf1b8	p_Heterokontophyta;c_Oomycota;o_Pythiales;f_Pythiaceae;sf_	0.746313841006136
242b82856f7b5b292b4cee50f54253f9	p_Heterokontophyta;c_Oomycota;o_Saprolegniales;f_Saprolegniaceae;sf_	0.733359547405972
68c53e21f5b3d26972257bd34dd7d258	p_Heterokontophyta;c_Oomycota	0.9859080385774307
bff84d8bd9c03e6591223e6798e6a06d	p_Heterokontophyta;c_Oomycota	0.9271744416377256
0cda71ab0cc7dffbeca842782c370291	p_Heterokontophyta;c_Oomycota;o_Pythiales;f_Pythiaceae;sf_	0.7183348983307205
6723e619db63b49558ff4a0daebdd102	p_Heterokontophyta;c_Oomycota;o_Pythiales;f_Pythiaceae;sf_;g_Pythium	0.8958934496102481
97a4b30e3b9b6c13d0f3f01e6bd0e7df	p_Heterokontophyta;c_Oomycota	0.999517152115162
214d00a7f4a677f2c7b0f2d6fe33a020	p_Heterokontophyta;c_Oomycota;o_Pythiales;f_Pythiaceae;sf_	0.8909802001644803
be13d4a5c94690d97da15d4031b40d36	p_Heterokontophyta;c_Oomycota	0.9951717944055305
73cc217ce8b463dfeed856d274f9b9e2	p_Heterokontophyta;c_Oomycota	0.9999059523695458
ee32e69c43600b5efe1f3247e6522a3f	p_Heterokontophyta;c_Oomycota;o_Saprolegniales	0.7359526782599287
e64781eb4474e5ac96445a7763d0b5bb	p_Heterokontophyta;c_Oomycota;o_Pythiales;f_Pythiaceae;sf_	0.9325501068885297
1b35b05682c87cd0df112e902fde9919	p_Heterokontophyta;c_Oomycota;o_Pythiales;f_Pythiaceae;sf_	0.859089347782458
33fe5d2fb4f6814c2c72907b651b0608	p_Heterokontophyta;c_Oomycota;o_Pythiales;f_Pythiaceae;sf_	0.8641989884377695
a0fee714749b496d032cb376c397c685	p_Heterokontophyta;c_Oomycota	0.999714372915615
57663279587d2abc9ae68aace590cc0a	p_Heterokontophyta;c_Oomycota	0.9908990493334073
d559040d42d893afc31ebba03c8b72cf	p_Heterokontophyta;c_Oomycota	0.9951501696199833
34baa77ec4d500a5f24e60400c6078e9	p_Heterokontophyta;c_Oomycota;o_Saprolegniales	0.7757778977608019
c8dd52122ab61a2f62df66623872e446	p_Heterokontophyta;c_Oomycota	0.9852240328108568
063de8c91e1947c99e6ee047dff3e8cb	p_Heterokontophyta;c_Oomycota;o_Pythiales;f_Pythiaceae;sf_	0.8966993885178559
92be0987fa98e3e9c75d050dfb5e1928	p_Heterokontophyta;c_Oomycota;o_Pythiales;f_Pythiaceae;sf_	0.8387110003139941
7ffe5f743124479a94fc72ea1b185e44	p_Heterokontophyta;c_Oomycota;o_Pythiales;f_Pythiaceae;sf_	0.9360694692662946
a9e139179a5dd8d2f7108ee0ea56e8dc	p_Heterokontophyta;c_Oomycota	0.9999833203765309
4bdea5677555737253026866d0e1571f	p_Heterokontophyta;c_Oomycota	0.9613460037363547
b796cef5fbc741b66c78c841f8952e18	p_Heterokontophyta;c_Oomycota;o_Pythiales;f_Pythiaceae;sf_	0.9314678248802272
5bec8a4124454fff6a127bb595a24530	p_Heterokontophyta;c_Oomycota	0.9998869929286082
15050632cbc72e48c7643d091c6abbf5	p_Heterokontophyta;c_Oomycota	0.9996454307522957
7d6213705689d223b2a4f8b7fa94b381	p_Heterokontophyta;c_Oomycota	0.9822091521998473
cfc5472f202c95339a145d8e8ed64d09	Unassigned	0.6347529854929275
40bbc8ad6ca1bcb910a5c87f46d3dd60	p_Heterokontophyta;c_Oomycota;o_Pythiales;f_Pythiaceae;sf_;g_Pythium	0.8420087445547866
09d5660d32cc9ec30239a0c63416b08b	p_Heterokontophyta;c_Oomycota	0.9837707983560089
4bbcc6f77853080ffc25b6b740e8fad0	p_Heterokontophyta;c_Oomycota	0.8536974855571444
dba2c890166d92cb3e2cc0f00d098cc4	p_Heterokontophyta;c_Oomycota	0.9993639141270341
b6b5f2ab419b7e05b14ae31d52cc7044	p_Heterokontophyta;c_Oomycota;o_Pythiales;f_Pythiaceae;sf_	0.9527712625823269
82cb79f1735b6ed07eecfee8472df986	Unassigned	0.3434616638384195
c498cd0fa5eb05c5f3b27634f2651171	p_Heterokontophyta;c_Oomycota;o_Pythiales;f_Pythiaceae;sf_	0.764607394694011
b7dbf84a216b46a1a5085b2567ba367b	p_Heterokontophyta;c_Oomycota;o_Pythiales;f_Pythiaceae;sf_	0.7172872652133984
9885c950d43123c37cefae712bc7a49d	p_Heterokontophyta;c_Oomycota	0.9989187162760076
8a036cde10f04c5260315ca6367634c8	p_Heterokontophyta;c_Oomycota	0.9136082958296076
1590e06f6f8ab6cfa65df4c4f2928772	p_Heterokontophyta;c_Oomycota	0.9829126337484243
fbb7b52d4d403bde2e88a26200d0f908	p_Heterokontophyta;c_Oomycota	0.9987430800688392
97bdb3046eb31c7c75fb4901c9da112f	p_Heterokontophyta;c_Oomycota;o_Pythiales;f_Pythiaceae;sf_	0.8860255323020755
70dbdc0f65b8e8a59ecdec991b23183d	p_Heterokontophyta;c_Oomycota	0.995827455334092
a7113bcc02ab2653bd025778b3a52efe	p_Heterokontophyta;c_Oomycota;o_Saprolegniales;f_Saprolegniaceae;sf_	0.7822348040968056
5cdc4b7077fc8526f3a0db15b1391851	Unassigned	0.5566284905161494
f2a3855488ec434b64bcd465cfcb3a85	p_Heterokontophyta;c_Oomycota;o_Pythiales;f_Pythiaceae;sf_	0.7060424064255801
5b558e2d4d253fc9bf7db1cabcdda93a	p_Heterokontophyta;c_Oomycota;o_Pythiales;f_Pythiaceae;sf_;g_Phytophthora	0.7042776508531154
922e248de26494e4a2e973c284f27536	p_Heterokontophyta;c_Oomycota	0.9976519055615519
75d65477e62da9e76b4353c871fe280b	p_Heterokontophyta;c_Oomycota	0.9990489279138858
587b5aa27d98926dbf0c3ca56aa24bed	p_Heterokontophyta;c_Oomycota	0.9997504185482547
48739e49834bd4e7f441561a1ed328d3	p_Heterokontophyta;c_Oomycota	0.9085660517491829
8a6451c044941036a309c14f1813746c	p_Heterokontophyta;c_Oomycota	0.7215458824880162
4934cc16320e52c0364811c4ac84e368	p_Heterokontophyta;c_Oomycota	0.9992953167444159
42554b342f731b956fb9c907b53c2da4	p_Heterokontophyta;c_Oomycota;o_Pythiales;f_Pythiaceae;sf_;g_Phytophthora	0.8041484606315965
d34e33a9d5b9f2fdc9ba4cd3518aea5e	p_Heterokontophyta;c_Oomycota	0.9734296700247441
322f5b7f26420257b2d46f948003707f	p_Heterokontophyta;c_Oomycota;o_Saprolegniales;f_Leptolegniaceae;sf_;g_Leptolegnia;s_Leptolegnia chapmanii	0.7950146962185449
e60265f68861956831a6cfeb70f73673	p_Heterokontophyta;c_Oomycota;o_Pythiales;f_Pythiaceae;sf_	0.8460084319762461
a24ed202c81903d10cc8e90edaac23ec	p_Heterokontophyta;c_Oomycota	0.9998483816874913
22733e92d1962ce753b5af77c98c6367	p_Heterokontophyta;c_Oomycota	0.9984926276952769
825d94a49655415f3b610efaae74fa08	p_Heterokontophyta;c_Oomycota;o_Pythiales;f_Pythiaceae;sf_	0.7570418229391689
83f818a88bf876207618e1a9f8d47ccf	p_Heterokontophyta;c_Oomycota;o_Saprolegniales	0.8186799660604366
0e8d65e918a5f9f13d4ce9be93622d83	p_Heterokontophyta;c_Oomycota	0.9988774551544065
9389ae9746ba91bac69b48dca1532e57	p_Heterokontophyta;c_Oomycota	0.987815178816616
2f7be9bc5b8301b08b0b83b8d768e67f	p_Heterokontophyta;c_Oomycota	0.9340732400139603
67372cf874a85ef4fadb14ced7775672	p_Heterokontophyta;c_Oomycota	0.9877456976096377
2130dddea1f51c1f2e7d8cd014799630	p_Heterokontophyta;c_Oomycota;o_Pythiales;f_Pythiaceae;sf_	0.8055193481471175
6b7941ccd9b718fa99591611ee2c8dd3	p_Heterokontophyta;c_Oomycota;o_Pythiales;f_Pythiaceae;sf_	0.7846455335503363
e467f3a2cbb3286a7ad7ee2783b71b00	p_Heterokontophyta;c_Oomycota	0.9998376501710895
e85f2b20faafc8f108efe551d7d27ae8	p_Heterokontophyta;c_Oomycota	0.9965842574516908
cca182fdd20aac02b8e16ef6a40cebf0	p_Heterokontophyta;c_Oomycota	0.9821294298494887
3021f1941f85bacc0e9f3b1eea76a6ab	p_Heterokontophyta;c_Oomycota	0.9997528886098296
b687bf4f8434c4fbf6b3200c4c3680f6	p_Heterokontophyta;c_Oomycota	0.9995997080062553
886ff34227fc374ea28a94308d13382f	p_Heterokontophyta;c_Oomycota	0.7898674420177234
ac110f7a2fa407a40281e103ad5d5bc8	p_Heterokontophyta;c_Oomycota;o_Pythiales;f_Pythiaceae;sf_	0.7698555562075668
16379aa7ec82bfd268e9dd1a4800af89	p_Heterokontophyta;c_Oomycota	0.999900751203558
7fb260a043d6aacd28e61affc8986c1c	p_Heterokontophyta;c_Oomycota;o_Pythiales;f_Pythiaceae;sf_	0.8136766697282786
888092aa387a5adb9aef73c69fa4ac3e	p_Heterokontophyta	0.9979549062810911
d38d30e80d3514f4facbf605f83ea942	Unassigned	0.6814637983003646
1a99103f56c5025357022e201c0c1a2b	p_Heterokontophyta;c_Oomycota	0.9839300127810627
ee89d28150067b1f6fe1e842509e4c8d	p_Heterokontophyta;c_Oomycota	0.9843514388930992
931ab52363687d4933f652692af12ad3	p_Heterokontophyta;c_Oomycota;o_Pythiales;f_Pythiaceae;sf_	0.7743827339891656
0310bd254838a582d67fef924dbea002	p_Heterokontophyta;c_Oomycota;o_Pythiales;f_Pythiaceae;sf_	0.7065104909861385
a196c833d60e7765de4b632f46c1b460	p_Heterokontophyta;c_Oomycota	0.999826714274626
fcbaf42bf69df8ce75e0afec6878c12b	p_Heterokontophyta;c_Oomycota	0.9995203063238551
8616794b1a6ec7a9c92104c99d9a4aab	p_Heterokontophyta;c_Oomycota;o_Pythiales;f_Pythiaceae;sf_	0.9287158863454875
45d0366af89c5c8a9db18bba3a206d97	p_Heterokontophyta;c_Oomycota	0.905466953016809
096afb17ca70cd4ce904e35305bac20a	p_Heterokontophyta;c_Oomycota;o_Pythiales;f_Pythiaceae;sf_;g_Phytophthora	0.8141365630584229
799f9a89610bae3b38ca1af2191689dd	p_Heterokontophyta;c_Oomycota	0.8032118727439339
737bb7e016de2322f0b6be6be82867b3	p_Heterokontophyta;c_Oomycota	0.9980457043919935
0d29e9896753b302bef92a24647b93cc	p_Heterokontophyta;c_Oomycota	0.9999395348952141
04b6d55bc3ccd2f235ffe3c5583bfa94	p_Heterokontophyta;c_Oomycota;o_Saprolegniales	0.738648170632852
98f9857b59323f30ea156e1b57603394	p_Heterokontophyta;c_Oomycota	0.9994814105835899
14743f8f35280816e2b00ae85143514e	p_Heterokontophyta;c_Oomycota;o_Saprolegniales	0.7276153662526292
a8da53ea48a8add4cea0271245bedd6f	p_Heterokontophyta;c_Oomycota	0.9951409741711884
0550ad3567b043a36c4a44a1599df413	p_Heterokontophyta;c_Oomycota	0.9999051930375156
625631b014de77f76cf242840d75ebb0	p_Heterokontophyta;c_Oomycota;o_Pythiales;f_Pythiaceae;sf_	0.9803797890173576
2f6de413085ca0b17bc2c76395e7a013	p_Heterokontophyta;c_Oomycota	0.9995971043136492
bc5866cdb3f86c8a0c50e3635f6a6148	Unassigned	0.7633497658709796
ad0ab7757a6365c48d8897b231fdcb66	p_Heterokontophyta;c_Oomycota	0.9994985937800663
cf2e110402b1e216fb2a4b846e223a94	Unassigned	0.3818295688722374
62c0d984f52f50658d1df456f8a873ad	p_Heterokontophyta;c_Oomycota	0.9999543735438718
3c6dcb5a8d3cabd0c3839eb0bc981621	p_Heterokontophyta;c_Oomycota;o_Pythiales;f_Pythiaceae;sf_;g_Pythium	0.8943455500213207
9937fb02b11a20eef87a361e7d64c6eb	p_Heterokontophyta;c_Oomycota;o_Pythiales;f_Pythiaceae;sf_	0.731745339421141
10a6b152ab8c4827b8647623d4f7168b	Unassigned	0.7410072776809742
a0d12987772b8e0bc17177735c652b6b	p_Heterokontophyta;c_Oomycota	0.9940231313337584
b3efbf53eb88ea02b92fc26894f09846	p_Heterokontophyta;c_Oomycota	0.9998338580270033
05d831d7b465932d79d90ffebab2132a	p_Heterokontophyta;c_Oomycota	0.7909406261726902
a064ad31071885b0809787a511720f3d	p_Heterokontophyta;c_Oomycota	0.9862794469135193
58de109e6249c636a63bd35bd02d3f52	p_Heterokontophyta;c_Oomycota;o_Saprolegniales	0.7372581497392213
6e65895cbceb6b8ab010cdfadfcbfa3c	p_Heterokontophyta;c_Oomycota;o_Pythiales;f_Pythiaceae;sf_;g_Phytophthora	0.7806925707466572
c6117d981c0d0e056ce92832f63bea98	p_Heterokontophyta;c_Oomycota;o_Pythiales;f_Pythiaceae;sf_	0.7762453611263059
4b9997f944eb846333df679659a93ae6	p_Heterokontophyta;c_Oomycota	0.9831744949910529
930b1cf7bb0bec95c9ebfa09e0e6a64b	p_Heterokontophyta;c_Oomycota	0.9973492259989233
fa79ca6847795fe0679795db8fda3177	p_Heterokontophyta;c_Oomycota;o_Saprolegniales;f_Leptolegniaceae;sf_;g_Leptolegnia;s_Leptolegnia chapmanii	0.8596166724767931
da82abd353f77b3d2a16f3a739ae280d	p_Heterokontophyta;c_Oomycota	0.9971295521027248
974e34f5d47d19ba4e75858b8b5a782f	p_Heterokontophyta;c_Oomycota	0.9953237508485183
7efc9f1b2e97eace5991e51f8e472980	Unassigned	0.44607497186771816
32357739a918171eb900298bd7680d12	p_Heterokontophyta;c_Oomycota	0.9971591023588531
4b754b5d49821aca8e2c07aef3be216b	p_Heterokontophyta;c_Oomycota;o_Pythiales;f_Pythiaceae;sf_	0.74430229832155
8901b04fef3fdf61e3148da2ec834bc2	p_Heterokontophyta;c_Oomycota;o_Pythiales;f_Pythiaceae;sf_;g_Pythium	0.8605463054921383
c2571bfeb631304cfb37689833a309e0	p_Heterokontophyta;c_Oomycota;o_Saprolegniales	0.7252279805958568
ea7ef25e5603cedbb43d02c10eaec8d9	p_Heterokontophyta;c_Oomycota;o_Pythiales;f_Pythiaceae;sf_;g_Phytophthora	0.7220520160682283
8796c910414b8a2c895dbec3d7cd9c4d	p_Heterokontophyta;c_Oomycota	0.9964465579031395
b3e2a5155799b30594e7de66048eeef7	p_Heterokontophyta;c_Oomycota	0.9759272301805384
2bfdcad7752aaa7f61e1c563e97f5c18	p_Heterokontophyta;c_Oomycota	0.9996179259238004
9813c031f8e8ca723c8c442d2b9f6260	p_Heterokontophyta;c_Oomycota	0.9870730656236398
997d95db9f096f18b2eb03a82568efae	p_Heterokontophyta;c_Oomycota	0.9987966027925694
ed352cf736a20bd399144b99a3ba5f88	p_Heterokontophyta;c_Oomycota	0.9995601628733308
fe7e11229b84a1b060ae58c6725c29dc	p_Heterokontophyta;c_Oomycota;o_Saprolegniales	0.9010824020565974
73e8f3dc3155569b9adbb66be26593ef	p_Heterokontophyta;c_Oomycota	0.9938836800082825
133ac8cddc8461936063fddf84bc05ae	p_Heterokontophyta;c_Oomycota	0.9458105150922598
36b72af9d12b4cce5b7764677a67a879	p_Heterokontophyta;c_Oomycota	0.9996817892557552
728e2e0a040b8a8b5fb43e08018eb9e7	p_Heterokontophyta;c_Oomycota	0.9997924556551232
29f315baf7d2c2a2404da3c2ed8d4dab	Unassigned	0.8316312333754947
bfff4fbe2256fc1712f10dd5132f6b5d	p_Heterokontophyta;c_Oomycota	0.9938708184308515
29c43d03a3f3f2412b9de5feaed358ed	p_Heterokontophyta;c_Oomycota;o_Pythiales;f_Pythiaceae;sf_	0.8089396806361011
ffcae7bf747433255dfae0399f1364ae	p_Heterokontophyta;c_Oomycota	0.7483517943761141
b1f8675b0b177f98557458dc8cf3dbf3	p_Heterokontophyta;c_Oomycota	0.9984115494493176
456c33dd34881d25062cf045529f29d1	p_Heterokontophyta;c_Oomycota;o_Pythiales;f_Pythiaceae;sf_;g_Phytophthora	0.7191808270163167
fde049cd9709b73b72140a4acf8a389e	p_Heterokontophyta;c_Oomycota	0.9735170884510487
b0d1baa47b293d16db45e70a7406e464	p_Heterokontophyta;c_Oomycota	0.9921676284934657
3012dfa355f24709888baea0ec97325a	p_Heterokontophyta;c_Oomycota	0.9999944506656575
0b9aa8af9fbb3724b8374c498d4bd5c0	p_Heterokontophyta;c_Oomycota	0.9954145576920778
381150412ab6e2c0221eb229122fab49	p_Heterokontophyta;c_Oomycota;o_Pythiales;f_Pythiaceae;sf_	0.9264223744357998
bd6782e592874e0a43bdceea1d349e4b	p_Heterokontophyta;c_Oomycota;o_Pythiales;f_Pythiaceae;sf_	0.807256705812442
a0848b1cbf3f2c914ba6cd663f779195	p_Heterokontophyta;c_Oomycota	0.963190742284141
080728cfe1691cd1f50e2e5a5e95ec29	p_Heterokontophyta;c_Oomycota	0.7859062832028937
9c2e609455cd1c97c73021067bc1e369	p_Heterokontophyta;c_Oomycota	0.99956466273781
b4780fc8fc3d3e98377258208663951f	p_Heterokontophyta	0.7027864938979083
fb57da54530a80161495b3553ce8794a	p_Heterokontophyta;c_Oomycota;o_Pythiales;f_Pythiaceae;sf_	0.9290565290665608
f392aed9e80824b7bfa6592c8d1b712c	p_Heterokontophyta;c_Oomycota	0.9397363060516464
895aaecb36126955dfe64cb0c1077c79	p_Heterokontophyta;c_Oomycota;o_Pythiales;f_Pythiaceae;sf_	0.985514786105106
dc2e16233e5044c1358a5997dba5d5ee	p_Heterokontophyta;c_Oomycota;o_Saprolegniales;f_Leptolegniaceae;sf_;g_Leptolegnia;s_Leptolegnia chapmanii	0.7695592475989812
5ed1818fad0a42851ee80d5cfe93d2ad	p_Heterokontophyta;c_Oomycota	0.9926885121171761
2a435d67f50454648b16c07ee837ce3f	p_Heterokontophyta;c_Oomycota	0.9991867732328348
5712c2b391fc6e178d8da857b961a416	p_Heterokontophyta;c_Oomycota	0.9960729278858534
cad8c3fd7f62e85e5a2ed658e1b578b9	p_Heterokontophyta;c_Oomycota	0.9986101613715029
2861f356d51072319aa0c1a9de0957b1	p_Heterokontophyta;c_Oomycota	0.9986871916315726
3ed19a05ecc80bfe4c06de74a1799481	p_Heterokontophyta;c_Oomycota;o_Pythiales;f_Pythiaceae;sf_;g_Phytophthora;s_Phytophthora operculata	0.813343865631363
016570811e76d5923d64f4d9d4e53793	p_Heterokontophyta;c_Oomycota;o_Pythiales;f_Pythiaceae;sf_	0.7383879632545765
d6a2b19fbd75372daa473cee349196b6	p_Heterokontophyta;c_Oomycota	0.9962988053496868
cfd43e2d5bfdb8da559c19f2a49a293e	Unassigned	0.7943358090147282
bd7ae85385f2fc3226aa8c2103502db4	p_Heterokontophyta;c_Oomycota	0.9998565793235
c3e917f1632587164c466b869b9ec52b	p_Heterokontophyta;c_Oomycota	0.9990659304490939
9358d55a1cf29183737bd4b85596ec7c	p_Heterokontophyta;c_Oomycota	0.9998544928035863
df116bfb08fda6a62da0f32962fe7e6d	p_Heterokontophyta;c_Oomycota;o_Saprolegniales;f_Leptolegniaceae;sf_;g_Leptolegnia;s_Leptolegnia chapmanii	0.7705150255037623
f83e0183027119036685591ab6c003f2	p_Heterokontophyta;c_Oomycota	0.999887698858483
7cecd3182d163ed974dea0c88ae6476c	p_Heterokontophyta;c_Oomycota;o_Saprolegniales	0.7083118077440248
3435ade200f5f2cd0f6b848764199527	p_Heterokontophyta;c_Oomycota;o_Pythiales;f_Pythiaceae;sf_;g_Phytophthora	0.7798630947498494
cecdb994fa0472e0049e26a8949e20cd	p_Heterokontophyta;c_Oomycota;o_Pythiales;f_Pythiaceae;sf_	0.7867401523385466
bde4fd469a1e96de208f4fd6466045d1	p_Heterokontophyta;c_Oomycota;o_Pythiales;f_Pythiaceae;sf_	0.8142027766835458
6112a52d63f648fe6802164c67276d91	p_Heterokontophyta;c_Oomycota	0.9986090993803242
8e5eb19c7b371e86d097347897a681c1	p_Heterokontophyta;c_Oomycota	0.9997582060628917
2314ba381cdd7643cd1f562527bc88c0	p_Heterokontophyta;c_Oomycota	0.8432772470709814
b47d796d63e97995402e092415d0bd82	Unassigned	0.8412393234179439
6a63a9362d9af68ec4461b7e49b5a904	p_Heterokontophyta;c_Oomycota	0.9958943297596446
0ee7fb725316bf5b0f7d3b868906a419	p_Heterokontophyta;c_Oomycota	0.9988532750100161
4748a14e8ddaab8a155b3798323c5019	p_Heterokontophyta;c_Oomycota	0.9264270645242111
e62ae92040b31b9df87dced1456c5c98	p_Heterokontophyta;c_Oomycota	0.9996183979584947
63f2c7ffa7218b7577b21c35e3f98b60	p_Heterokontophyta;c_Oomycota	0.9963396048630044
1f70aca71bbcc8dc57b56d94ceb8cfbf	p_Heterokontophyta;c_Oomycota;o_Pythiales;f_Pythiaceae;sf_;g_Pythium	0.7276201678504095
e026a6bfbcdc287a1578b5bbb1e3dde2	p_Heterokontophyta;c_Oomycota;o_Saprolegniales	0.9360118225957307
50b49883d83e6a6d9314336d717c72d9	p_Heterokontophyta;c_Oomycota	0.7753313960969579
3feed483b9729a4f1f165caf04efb371	p_Heterokontophyta;c_Oomycota	0.9800907742440698
[truncated: 7,664 more rows]
