# Supplementary material for: Environmental RNA as a Tool for Marine Community Biodiversity Assessments
Source: Sci Rep. 2022 Oct 22;12:17782. doi: 10.1038/s41598-022-22198-w (PMC9588027; doi:10.1038/s41598-022-22198-w)
Supplement: Supplementary file 5 — Supplementary Information. [file 41598_2022_22198_MOESM5_ESM.qzv › 9468315a-e7fd-4223-9435-9d07081321f9/provenance/artifacts/d1a7c620-40cb-4feb-b088-45cb9a7f5992/action/action.yaml]

execution:
    uuid: 73992383-f4ff-4aff-a1d1-ec4787dda17f
    runtime:
        start: 2020-05-27T00:31:20.793430+00:00
        end: 2020-05-27T00:35:00.565620+00:00
        duration: 3 minutes, 39 seconds, and 772190 microseconds

action:
    type: import
    format: CasavaOneEightSingleLanePerSampleDirFmt
    manifest:
    -   name: Leray-DNA-FC11_S00_L001_R1_001.fastq.gz
        md5sum: 82666baedff52ef40f4a35ba1bee3fd1
    -   name: Leray-DNA-FC11_S00_L001_R2_001.fastq.gz
        md5sum: 00836759cc624ea2f486bcfd031d5220
    -   name: Leray-DNA-FC13_S00_L001_R1_001.fastq.gz
        md5sum: 3a0697aef95f5d1818cc201c275b1a4c
    -   name: Leray-DNA-FC13_S00_L001_R2_001.fastq.gz
        md5sum: 532493e74d20f2fe23c0ac658ec6b2aa
    -   name: Leray-DNA-FC1_S00_L001_R1_001.fastq.gz
        md5sum: 5c9dd66d63afbd5c50702cbc7900729d
    -   name: Leray-DNA-FC1_S00_L001_R2_001.fastq.gz
        md5sum: 4de01b699fc144223bc41ac749703e74
    -   name: Leray-DNA-FC3_S00_L001_R1_001.fastq.gz
        md5sum: 8a2c3d9d6c5576fd1188fd75fcb86f98
    -   name: Leray-DNA-FC3_S00_L001_R2_001.fastq.gz
        md5sum: 4cce388a78a230c5f29e263bf0fe8ff0
    -   name: Leray-DNA-FC5_S00_L001_R1_001.fastq.gz
        md5sum: bbb181f6cc36112c05f08732ba4462cf
    -   name: Leray-DNA-FC5_S00_L001_R2_001.fastq.gz
        md5sum: 02c768e9de77248f8ba08a2b12cb2560
    -   name: Leray-DNA-FC7_S00_L001_R1_001.fastq.gz
        md5sum: 170341f1ffaf97fd93717030df6881e9
    -   name: Leray-DNA-FC7_S00_L001_R2_001.fastq.gz
        md5sum: 37f3ee3d786e68fb812dee4d1e77ac05
    -   name: Leray-DNA-FC9_S00_L001_R1_001.fastq.gz
        md5sum: c617714c02f72d4e7d1b0eb0e1f50efd
    -   name: Leray-DNA-FC9_S00_L001_R2_001.fastq.gz
        md5sum: 05f90c4f1637c807816ab70cb91658ef
    -   name: LerayFC11_S00_L001_R1_001.fastq.gz
        md5sum: 7dcfd9c6be13d7dfb04ae60d314fb785
    -   name: LerayFC11_S00_L001_R2_001.fastq.gz
        md5sum: 30c2dccc3bd6de982e7c737d64d8a7de
    -   name: LerayFC13_S00_L001_R1_001.fastq.gz
        md5sum: f3b806864c7e4f302c6cc42259204c3f
    -   name: LerayFC13_S00_L001_R2_001.fastq.gz
        md5sum: 0a0c238c1b8cee63ea48bc2268e2dbc9
    -   name: LerayFC1_S00_L001_R1_001.fastq.gz
        md5sum: e3ed31b18a081a37bb6e22d3769d53fb
    -   name: LerayFC1_S00_L001_R2_001.fastq.gz
        md5sum: bbd7cdb142eeab0c7b98096db5466278
    -   name: LerayFC3_S00_L001_R1_001.fastq.gz
        md5sum: 3ccc32522194902e36ecfbbf4dffa364
    -   name: LerayFC3_S00_L001_R2_001.fastq.gz
        md5sum: 08a7d111f7d07bbcc400770ac04f9c93
    -   name: LerayFC5_S00_L001_R1_001.fastq.gz
        md5sum: d7d293ca28295b4e7efa93cc7820bca8
    -   name: LerayFC5_S00_L001_R2_001.fastq.gz
        md5sum: fcd76ff5b08ae363b9127c5180531968
    -   name: LerayFC7_S00_L001_R1_001.fastq.gz
        md5sum: c301cfdcedfb232147cf89b390474f58
    -   name: LerayFC7_S00_L001_R2_001.fastq.gz
        md5sum: c9e5d5134ae87fdc35cbb908466ed06b
    -   name: LerayFC9_S00_L001_R1_001.fastq.gz
        md5sum: 1a4e6975b3873e6259a4862c8cf9661e
    -   name: LerayFC9_S00_L001_R2_001.fastq.gz
        md5sum: 5b806aabcba56fcf9d8db35d8bc247ce

transformers:
    output:
    -   from: CasavaOneEightSingleLanePerSampleDirFmt
        to: SingleLanePerSamplePairedEndFastqDirFmt
        plugin: !ref 'environment:plugins:types'

environment:
    platform: linux-x86_64
    python: |-
        3.6.7 | packaged by conda-forge | (default, Jul  2 2019, 02:18:42)
        [GCC 7.3.0]
    framework:
        version: 2019.10.0
        website: https://qiime2.org
        citations:
        - !cite 'framework|qiime2:2019.10.0|0'
    plugins:
        types:
            version: 2019.10.0
            website: https://github.com/qiime2/q2-types
    python-packages:
        zipp: 0.6.0
        xopen: 0.8.4
        widgetsnbextension: 3.5.1
        wheel: 0.33.6
        Werkzeug: 0.16.0
        webencodings: 0.5.1
        wcwidth: 0.1.7
        urllib3: 1.25.6
        unifrac: 0.10.0
        tzlocal: 2.0.0
        traitlets: 4.3.3
        tornado: 6.0.3
        testpath: 0.4.2
        terminado: 0.8.2
        statsmodels: 0.10.1
        six: 1.12.0
        setuptools: 41.6.0.post20191029
        sepp: 4.3.10
        Send2Trash: 1.5.0
        seaborn: 0.9.0
        scipy: 1.3.1
        scikit-learn: 0.21.2
        scikit-bio: 0.5.5
        requests: 2.22.0
        qiime2: 2019.10.0
        q2templates: 2019.10.0
        q2studio: 2019.10.0
        q2cli: 2019.10.0
        q2-vsearch: 2019.10.0
        q2-types: 2019.10.0
        q2-taxa: 2019.10.0
        q2-sample-classifier: 2019.10.0
        q2-quality-filter: 2019.10.0
        q2-quality-control: 2019.10.0
        q2-phylogeny: 2019.10.0
        q2-metadata: 2019.10.0
        q2-longitudinal: 2019.10.0
        q2-gneiss: 2019.10.0
        q2-fragment-insertion: 2019.10.0
        q2-feature-table: 2019.10.0
        q2-feature-classifier: 2019.10.0
        q2-emperor: 2019.10.0
        q2-diversity: 2019.10.0
        q2-demux: 2019.10.0
        q2-deblur: 2019.10.0
        q2-dada2: 2019.10.0
        q2-cutadapt: 2019.10.0
        q2-composition: 2019.10.0
        q2-alignment: 2019.10.0
        pyzmq: 18.1.0
        PyYAML: 5.1.2
        pytz: '2019.3'
        python-dateutil: 2.8.0
        pytest: 5.2.2
        PySocks: 1.7.1
        pyrsistent: 0.15.5
        pyparsing: 2.4.2
        pyOpenSSL: 19.0.0
        Pygments: 2.4.2
        pycparser: '2.19'
        py: 1.8.0
        ptyprocess: 0.6.0
        psutil: 5.6.3
        prompt-toolkit: 2.0.10
        prometheus-client: 0.7.1
        pluggy: 0.12.0
        pip: 19.3.1
        Pillow: 6.2.1
        pickleshare: 0.7.5
        pexpect: 4.7.0
        patsy: 0.5.1
        parso: 0.5.1
        pandocfilters: 1.4.2
        pandas: 0.25.2
        packaging: '19.2'
        olefile: '0.46'
        numpy: 1.17.3
        notebook: 6.0.1
        nose: 1.3.7
        networkx: '2.4'
        nbformat: 4.4.0
        nbconvert: 5.6.1
        natsort: 6.0.0
        msgpack: 0.6.2
        more-itertools: 7.2.0
        mistune: 0.8.4
        matplotlib: 3.1.0
        MarkupSafe: 1.1.1
        lockfile: 0.12.2
        kiwisolver: 1.1.0
        jupyter-core: 4.5.0
        jupyter-client: 5.3.3
        jsonschema: 3.1.1
        joblib: 0.14.0
        Jinja2: 2.10.3
        jedi: 0.15.1
        itsdangerous: 1.1.0
        ipywidgets: 7.5.1
        ipython: 7.9.0
        ipython-genutils: 0.2.0
        ipykernel: 5.1.3
        importlib-metadata: '0.23'
        ijson: '2.5'
        idna: '2.8'
        hdmedians: '0.13'
        h5py: 2.10.0
        greenlet: 0.4.15
        gneiss: 0.4.6
        gevent: 1.4.0
        future: 0.18.2
        Flask: 1.1.1
        fastcluster: 1.1.25
        entrypoints: '0.3'
        emperor: 1.0.0b20
        dnaio: '0.4'
        DendroPy: 4.4.0
        defusedxml: 0.6.0
        decorator: 4.4.1
        deblur: 1.1.0
        Cython: 0.29.13
        cycler: 0.10.0
        cutadapt: '2.6'
        cryptography: '2.7'
        Click: '7.0'
        chardet: 3.0.4
        cffi: 1.13.1
        certifi: 2019.9.11
        CacheControl: 0.12.5
        bokeh: 1.3.4
        bleach: 3.1.0
        biom-format: 2.1.7
        bibtexparser: 1.1.0
        backcall: 0.1.0
        attrs: 19.3.0
        atomicwrites: 1.3.0
        asn1crypto: 1.2.0
