# Supplementary material for: Environmental RNA as a Tool for Marine Community Biodiversity Assessments
Source: Sci Rep. 2022 Oct 22;12:17782. doi: 10.1038/s41598-022-22198-w (PMC9588027; doi:10.1038/s41598-022-22198-w)
Supplement: Supplementary file 5 — Supplementary Information. [file 41598_2022_22198_MOESM5_ESM.qzv › 9468315a-e7fd-4223-9435-9d07081321f9/provenance/artifacts/e72393b6-537e-4bff-9a78-8df120db9af5/metadata.yaml]

uuid: e72393b6-537e-4bff-9a78-8df120db9af5
type: FeatureData[Sequence]
format: DNASequencesDirectoryFormat
