# Supplementary material for: Environmental RNA as a Tool for Marine Community Biodiversity Assessments
Source: Sci Rep. 2022 Oct 22;12:17782. doi: 10.1038/s41598-022-22198-w (PMC9588027; doi:10.1038/s41598-022-22198-w)
Supplement: Supplementary file 5 — Supplementary Information. [file 41598_2022_22198_MOESM5_ESM.qzv › 9468315a-e7fd-4223-9435-9d07081321f9/provenance/artifacts/a7b9a0a8-0760-44a9-8968-72effd815e91/action/action.yaml]

execution:
    uuid: 6d5fcfd1-d21c-4157-8d9c-d4b85811c47c
    runtime:
        start: 2020-05-27T00:38:47.783651+00:00
        end: 2020-05-27T00:43:20.256713+00:00
        duration: 4 minutes, 32 seconds, and 473062 microseconds

action:
    type: method
    plugin: !ref 'environment:plugins:cutadapt'
    action: trim_paired
    inputs:
    -   demultiplexed_sequences: d1a7c620-40cb-4feb-b088-45cb9a7f5992
    parameters:
    -   cores: 15
    -   adapter_f: null
    -   front_f: null
    -   anywhere_f:
        - AGATGTGTATAAGAGACAG
    -   adapter_r: null
    -   front_r: null
    -   anywhere_r: null
    -   error_rate: 0.1
    -   indels: true
    -   times: 1
    -   overlap: 3
    -   match_read_wildcards: false
    -   match_adapter_wildcards: true
    -   minimum_length: 1
    -   discard_untrimmed: false
    output-name: trimmed_sequences

transformers:
    inputs:
        demultiplexed_sequences:
        -   from: SingleLanePerSamplePairedEndFastqDirFmt
            to: SingleLanePerSamplePairedEndFastqDirFmt
    output:
    -   from: CasavaOneEightSingleLanePerSampleDirFmt
        to: SingleLanePerSamplePairedEndFastqDirFmt
        plugin: !ref 'environment:plugins:types'

environment:
    platform: linux-x86_64
    python: |-
        3.6.7 | packaged by conda-forge | (default, Jul  2 2019, 02:18:42)
        [GCC 7.3.0]
    framework:
        version: 2019.10.0
        website: https://qiime2.org
        citations:
        - !cite 'framework|qiime2:2019.10.0|0'
    plugins:
        types:
            version: 2019.10.0
            website: https://github.com/qiime2/q2-types
        cutadapt:
            version: 2019.10.0
            website: https://github.com/qiime2/q2-cutadapt
            citations:
            - !cite 'plugin|cutadapt:2019.10.0|0'
    python-packages:
        zipp: 0.6.0
        xopen: 0.8.4
        widgetsnbextension: 3.5.1
        wheel: 0.33.6
        Werkzeug: 0.16.0
        webencodings: 0.5.1
        wcwidth: 0.1.7
        urllib3: 1.25.6
        unifrac: 0.10.0
        tzlocal: 2.0.0
        traitlets: 4.3.3
        tornado: 6.0.3
        testpath: 0.4.2
        terminado: 0.8.2
        statsmodels: 0.10.1
        six: 1.12.0
        setuptools: 41.6.0.post20191029
        sepp: 4.3.10
        Send2Trash: 1.5.0
        seaborn: 0.9.0
        scipy: 1.3.1
        scikit-learn: 0.21.2
        scikit-bio: 0.5.5
        requests: 2.22.0
        qiime2: 2019.10.0
        q2templates: 2019.10.0
        q2studio: 2019.10.0
        q2cli: 2019.10.0
        q2-vsearch: 2019.10.0
        q2-types: 2019.10.0
        q2-taxa: 2019.10.0
        q2-sample-classifier: 2019.10.0
        q2-quality-filter: 2019.10.0
        q2-quality-control: 2019.10.0
        q2-phylogeny: 2019.10.0
        q2-metadata: 2019.10.0
        q2-longitudinal: 2019.10.0
        q2-gneiss: 2019.10.0
        q2-fragment-insertion: 2019.10.0
        q2-feature-table: 2019.10.0
        q2-feature-classifier: 2019.10.0
        q2-emperor: 2019.10.0
        q2-diversity: 2019.10.0
        q2-demux: 2019.10.0
        q2-deblur: 2019.10.0
        q2-dada2: 2019.10.0
        q2-cutadapt: 2019.10.0
        q2-composition: 2019.10.0
        q2-alignment: 2019.10.0
        pyzmq: 18.1.0
        PyYAML: 5.1.2
        pytz: '2019.3'
        python-dateutil: 2.8.0
        pytest: 5.2.2
        PySocks: 1.7.1
        pyrsistent: 0.15.5
        pyparsing: 2.4.2
        pyOpenSSL: 19.0.0
        Pygments: 2.4.2
        pycparser: '2.19'
        py: 1.8.0
        ptyprocess: 0.6.0
        psutil: 5.6.3
        prompt-toolkit: 2.0.10
        prometheus-client: 0.7.1
        pluggy: 0.12.0
        pip: 19.3.1
        Pillow: 6.2.1
        pickleshare: 0.7.5
        pexpect: 4.7.0
        patsy: 0.5.1
        parso: 0.5.1
        pandocfilters: 1.4.2
        pandas: 0.25.2
        packaging: '19.2'
        olefile: '0.46'
        numpy: 1.17.3
        notebook: 6.0.1
        nose: 1.3.7
        networkx: '2.4'
        nbformat: 4.4.0
        nbconvert: 5.6.1
        natsort: 6.0.0
        msgpack: 0.6.2
        more-itertools: 7.2.0
        mistune: 0.8.4
        matplotlib: 3.1.0
        MarkupSafe: 1.1.1
        lockfile: 0.12.2
        kiwisolver: 1.1.0
        jupyter-core: 4.5.0
        jupyter-client: 5.3.3
        jsonschema: 3.1.1
        joblib: 0.14.0
        Jinja2: 2.10.3
        jedi: 0.15.1
        itsdangerous: 1.1.0
        ipywidgets: 7.5.1
        ipython: 7.9.0
        ipython-genutils: 0.2.0
        ipykernel: 5.1.3
        importlib-metadata: '0.23'
        ijson: '2.5'
        idna: '2.8'
        hdmedians: '0.13'
        h5py: 2.10.0
        greenlet: 0.4.15
        gneiss: 0.4.6
        gevent: 1.4.0
        future: 0.18.2
        Flask: 1.1.1
        fastcluster: 1.1.25
        entrypoints: '0.3'
        emperor: 1.0.0b20
        dnaio: '0.4'
        DendroPy: 4.4.0
        defusedxml: 0.6.0
        decorator: 4.4.1
        deblur: 1.1.0
        Cython: 0.29.13
        cycler: 0.10.0
        cutadapt: '2.6'
        cryptography: '2.7'
        Click: '7.0'
        chardet: 3.0.4
        cffi: 1.13.1
        certifi: 2019.9.11
        CacheControl: 0.12.5
        bokeh: 1.3.4
        bleach: 3.1.0
        biom-format: 2.1.7
        bibtexparser: 1.1.0
        backcall: 0.1.0
        attrs: 19.3.0
        atomicwrites: 1.3.0
        asn1crypto: 1.2.0
